# Supplementary material for: Heterosis as a consequence of regulatory incompatibility
Source: BMC Biol. 2017 May 11;15:38. doi: 10.1186/s12915-017-0373-7 (PMC5426048; doi:10.1186/s12915-017-0373-7)
Supplement: Supplementary file 5 — Allele-specific gene expression values for S. cerevisiae, S. paradoxus, and the hybrid in three replicates. The fold-change describes the fold-change of the expression of the hybrid over the mean of the expression of the parental strains S. cerevisiae and S. paradoxus. (XLSX 711 kb) [file 12915_2017_373_MOESM5_ESM.xlsx]

## Sheet: Gene_Expression
Genes	Parent_Cerevisiae_1	Parent_Paradoxus_1	Hybrid_Cerevisiae_1	Hybrid_Paradoxus_1	Parent_Cerevisiae_2	Parent_Paradoxus_2	Hybrid_Cerevisiae_2	Hybrid_Paradoxus_2	Parent_Cerevisiae_3	Parent_Paradoxus_3	Hybrid_Cerevisiae_3	Hybrid_Paradoxus_3	fold change	pvalue
TUF1	10.7627	10.6265	11.7779	11.6028	10.6005	10.7127	11.6107	11.8153	10.7176	10.8336	11.6727	11.6256	0.975255	3.61e-09
RAS1	9.1685	9.15247	9.84068	9.84203	9.03086	9.03666	10.007	9.81307	9.04	9.17161	9.63209	9.83655	0.728551	1.09e-06
ATP11	9.45559	9.46564	10.5541	10.38	9.34581	9.17998	10.3786	10.0111	9.62271	9.56782	10.4381	10.3723	0.916101	3.62e-06
MSS1	7.04731	7.29888	7.73658	7.94839	7.09781	7.08828	7.58235	7.9098	7.24365	7.1329	7.78015	7.77578	0.637371	4.26e-06
CPA2	10.2918	10.2183	9.5977	9.24101	10.1964	10.1404	9.06421	9.13577	9.92972	10.3892	9.28487	9.44844	-0.898969	7.85e-06
DAL4	4.66351	4.86152	3.60128	4.04497	4.67816	4.97269	3.87103	3.89571	4.74062	4.89409	3.55936	4.07833	-0.959986	1.43e-05
RSM28	8.97442	9.04293	10.1409	9.85259	9.07025	9.15709	10.1054	9.71081	8.56987	9.14073	9.87189	9.76434	0.915099	1.52e-05
TOS1	10.6382	10.5549	10.3002	10.3452	10.6381	10.5596	10.2217	10.2296	10.68	10.7316	10.4022	10.3772	-0.321023	1.72e-05
SFK1	8.16207	8.06865	7.22669	6.93546	8.10683	8.1497	7.27327	7.21336	8.38985	8.59955	7.56277	7.58732	-0.946298	3.19e-05
PEX30	8.37937	8.4258	7.62765	7.97662	8.33384	8.30961	7.71467	7.84204	8.71422	8.52414	7.81538	8.04105	-0.611597	4.12e-05
COX23	6.93652	6.2336	8.22141	7.75053	6.82621	6.20569	7.99064	7.68596	6.76175	6.25342	7.97978	7.32093	1.28868	4.65e-05
HSP150	12.7581	12.4532	11.9208	11.572	12.5396	12.5805	11.7557	11.925	12.5635	12.8454	11.7731	12.2076	-0.764343	5.56e-05
EUG1	8.78701	8.68709	8.00082	7.68359	8.91635	9.00387	8.17221	7.56523	8.89123	8.94581	8.15637	7.92965	-0.953915	5.68e-05
UBX6	7.75208	8.01871	8.57536	8.45424	7.7973	8.03253	8.82887	8.44823	7.8237	8.2518	8.78516	8.7043	0.686673	6.05e-05
COX12	9.15147	9.53749	10.3212	9.97222	9.0647	9.49924	10.1045	9.95748	9.39537	9.55744	10.2794	9.97594	0.734159	6.72e-05
TGL3	8.20501	8.55214	7.82733	8.03234	8.41422	8.52852	7.92266	8.1441	8.41358	8.46354	7.91781	8.04336	-0.448233	6.83e-05
YGP1	7.99042	7.94121	7.23979	7.53455	7.847	7.93831	7.15444	7.41324	8.17139	8.00781	7.56034	7.49967	-0.582351	6.85e-05
COX13	9.40078	9.07664	10.1519	10.088	9.40065	9.08755	10.1726	10.0259	9.42561	8.84897	10.0626	9.80263	0.843895	6.99e-05
BIM1	8.75219	8.36753	9.36458	9.17102	8.70029	8.35338	9.38775	9.09022	8.75905	8.32626	9.38897	9.34056	0.747399	7.24e-05
YBP2	8.00835	8.00476	7.71483	7.56054	7.86218	7.91144	7.54482	7.3824	7.956	7.80028	7.54853	7.44225	-0.391609	7.37e-05
CYK3	8.22575	8.12424	8.63417	8.56786	8.22686	7.97379	8.54004	8.43518	7.9171	8.03385	8.56609	8.43062	0.445395	8.03e-05
RAX2	9.50911	9.41791	9.13908	8.93141	9.26455	9.38083	9.1688	9.1158	9.35774	9.3792	8.97461	9.01787	-0.326959	9.32e-05
QCR6	10.9186	11.4954	12.0229	12.2407	10.6893	11.1389	11.7589	11.794	10.9711	11.1025	11.9721	11.8277	0.883429	0.000104336
NAM9	9.6411	9.85634	10.9253	10.4718	9.51487	9.73823	10.7916	10.1847	9.42048	9.94224	10.5221	10.4422	0.870729	0.000104845
BNA3	8.37363	8.57801	8.1345	7.88423	8.44002	8.47494	8.11183	7.99538	8.23579	8.36611	7.90991	7.81963	-0.435501	0.000105838
DNM1	8.86856	8.60145	9.38364	9.43815	8.71662	8.63955	9.16673	9.15867	8.79495	9.01099	9.40829	9.61725	0.590101	0.000106316
MRPL38	8.81949	9.01918	9.59378	9.52625	8.7823	9.06783	9.66692	9.58573	8.57578	9.05276	9.42342	9.63544	0.6857	0.000107994
MRPL7	8.94104	9.4756	9.88913	10.3863	9.11214	9.45759	9.95134	10.0757	9.14418	9.53994	10.0508	10.0707	0.792251	0.000113874
VPS24	8.7752	8.87851	8.01149	8.23411	8.68274	8.86685	7.81541	8.15069	8.47124	8.55026	7.68016	8.13512	-0.699633	0.000118379
SED5	7.58532	7.47737	7.95001	7.95123	7.26432	7.23699	7.83271	7.87096	7.31077	7.55625	7.84519	8.03713	0.509368	0.000125284
NDI1	7.81582	7.19729	8.45598	8.18421	7.85852	7.6043	8.37641	8.55251	7.56757	7.54939	8.21232	8.35795	0.757749	0.00013323
TVP18	9.31016	9.5436	9.05264	8.88268	9.26874	9.30662	9.06959	8.75296	9.29004	9.46103	9.03178	8.83798	-0.425427	0.000139873
YET3	10.0637	9.98613	9.45786	9.28566	10.1772	10.0614	9.53392	8.96176	10.5712	10.222	9.69984	9.2587	-0.813969	0.000151925
FMC1	8.91185	8.67682	9.8369	9.38311	8.91428	8.85138	9.77447	9.70898	8.88247	8.42771	9.51698	9.18446	0.790067	0.000154463
MRPL32	8.7616	8.69933	9.11533	9.0492	8.52447	8.78981	9.2088	9.00483	8.6539	8.85485	8.98247	9.08688	0.360591	0.000158427
AFG3	8.18137	8.1597	8.50406	8.44543	8.1003	8.04362	8.42808	8.36762	8.20953	8.16664	8.25958	8.45583	0.266573	0.000158527
GET1	9.9232	10.0038	9.65165	9.62458	9.91375	9.73956	9.52529	9.49916	9.90898	9.76767	9.53554	9.52932	-0.315236	0.000163041
GPI12	7.8283	7.69786	7.15703	6.84177	7.69689	7.80051	7.01209	7.2037	7.80255	7.45433	7.3928	6.91735	-0.62595	0.000166218
ARP2	11.1148	11.0028	10.4829	10.5702	10.9217	10.7866	10.4443	10.4225	10.9877	10.6938	10.5127	10.2781	-0.466156	0.000188523
MSK1	7.90526	8.01661	8.69687	8.5863	7.95466	7.91629	8.72809	8.51438	7.64192	8.19088	8.25504	8.90012	0.67586	0.000190385
ATG22	7.82236	7.51829	6.96523	6.89792	7.67351	7.45563	7.18653	6.74285	7.70074	7.30424	7.20759	6.91051	-0.594023	0.000235001
MIR1	11.1192	10.9883	11.9136	11.4089	11.2467	11.0182	11.8584	11.5611	11.0281	11.3561	11.6341	11.7628	0.563725	0.000241958
MTO1	7.07385	7.31391	8.0253	7.79644	7.02417	7.29119	8.14631	7.50864	6.85306	7.33524	7.93837	7.67997	0.700599	0.000247623
MRPS18	9.31304	9.36832	9.97714	10.1928	9.32452	9.39835	10.0426	10.411	9.6482	9.86204	10.1424	10.6213	0.745454	0.000247789
CYT2	7.77953	7.87062	8.56772	8.66701	7.77043	7.70051	8.75897	8.56236	7.18352	7.93731	8.02855	8.76536	0.851342	0.000291329
YSR3	5.77582	5.72182	6.22862	6.40905	5.87957	5.57993	6.02697	6.27413	5.94598	5.7322	6.0779	6.4302	0.468591	0.000339441
ELO1	10.8819	10.7766	10.018	10.3177	10.6472	10.5537	9.92245	9.76882	10.8632	10.9301	10.0525	10.4352	-0.689672	0.000360886
MCH1	7.79408	7.51418	7.40743	7.12342	7.65452	7.53225	7.1297	7.14323	7.85493	7.48131	7.28377	7.12523	-0.436414	0.000363269
FOL3	8.70652	8.70776	8.30167	8.0498	8.79183	8.7076	8.39828	8.084	8.57005	8.41549	8.13249	7.88674	-0.507712	0.000373143
ELP4	8.57334	8.6823	8.99616	9.05895	8.46352	8.64635	8.986	9.03712	8.74649	8.9129	9.20987	9.26683	0.421671	0.000405448
TOM6	9.72743	9.99615	10.3596	10.7031	9.73039	9.94519	10.4464	10.4587	9.73962	10.2615	10.3019	10.8121	0.613553	0.000442196
FOL2	9.5121	9.5292	9.8641	10.0134	9.40621	9.51733	9.74048	9.84267	9.66879	9.2589	9.9674	9.73713	0.378767	0.000453038
GLE2	9.0718	9.26969	9.849	9.66579	8.95498	8.9734	9.67034	9.26433	9.11931	9.29186	9.67105	9.70625	0.524286	0.000470233
MRPL9	9.40836	9.63711	10.1263	9.96235	9.69597	9.50776	10.1697	10.2009	9.59167	9.97683	10.1705	10.5284	0.556735	0.000486259
SNU66	7.78195	7.99605	8.01591	8.23021	7.83396	7.8896	8.12738	8.11786	7.83508	7.88161	8.12054	8.00032	0.232329	0.000489043
MLH2	7.58385	7.36223	7.12079	6.80509	7.47087	7.25493	7.07959	6.86088	7.34667	7.17329	7.00791	6.85617	-0.410238	0.000491969
SWC5	7.67523	7.74211	8.01785	8.05254	7.6224	7.77886	7.83061	8.14643	7.69004	7.81555	7.96992	8.1221	0.302545	0.000499657
RSC8	10.0733	10.0751	10.8127	10.6863	10.1029	9.86484	10.518	10.5297	9.79604	9.70977	10.5168	10.1442	0.597633	0.000509058
TIR3	6.4244	6.19443	7.93655	7.27432	6.70609	6.69353	7.97416	7.43386	7.09525	6.38886	7.91804	7.12515	1.02658	0.000509932
SDH1	8.7946	8.08314	9.21688	9.80041	8.6646	8.09684	9.02958	9.69235	8.77184	8.12353	9.13754	9.70937	1.0086	0.000515556
COY1	9.25439	9.07916	8.83035	8.43636	8.95242	9.0119	8.69109	8.30922	8.84843	9.05404	8.46897	8.43723	-0.504521	0.000540048
SUV3	7.93477	8.00782	8.74311	8.7763	8.06265	7.96312	8.73824	8.66018	7.36437	7.99147	8.2114	8.43479	0.706638	0.000540592
RML2	7.9954	8.32797	9.04195	8.65488	8.15145	8.28549	9.09925	8.89754	7.92949	7.877	8.90819	8.3455	0.730086	0.000547902
SPT15	11.95	11.6068	12.2462	12.222	11.7466	11.4031	12.121	12.0337	11.5877	11.5535	12.1172	12.1044	0.49949	0.000611791
MGR1	6.95068	7.44809	6.62443	6.65948	6.80459	7.26527	6.4477	6.35805	6.87063	7.16002	6.37702	6.14107	-0.648587	0.000613286
RPL17A	7.38424	7.5937	6.74008	6.72778	7.3099	7.63875	6.90937	7.1437	7.23249	7.24393	6.84458	6.44374	-0.598958	0.000621622
MSY1	7.07331	7.27402	7.72076	7.93539	7.48987	7.43303	8.15686	7.94281	7.16273	7.20619	7.77402	7.51558	0.56771	0.000623249
HOM2	12.3202	12.2427	11.8729	11.9531	12.5981	12.3903	12.1398	12.1291	12.5469	12.4284	12.0503	12.2013	-0.363348	0.000673754
NRP1	8.57025	8.66097	9.30508	9.18832	8.56138	8.61148	9.13648	9.02333	8.58319	8.15287	9.16184	8.68778	0.560448	0.000711669
PHM8	6.5844	6.569	6.1456	6.45054	6.58851	6.59848	6.13675	6.23157	6.74588	6.35185	6.24262	6.07074	-0.360052	0.000717483
DCP1	9.40522	9.39505	9.03569	9.11158	9.35609	9.49304	9.04585	9.22765	9.33426	9.40928	8.82036	9.07069	-0.346854	0.000727216
QCR2	9.6187	10.3431	10.786	11.0425	9.71797	10.3809	10.7426	11.0474	10.073	10.2166	10.9446	10.8049	0.836266	0.000733228
CPD1	5.3689	5.25612	5.71819	5.42786	5.24261	5.42547	5.76688	5.81194	5.08235	5.45551	5.93002	5.76576	0.431613	0.000738064
SWE1	7.82755	7.75808	7.88547	8.02466	7.86644	7.7429	8.16856	8.07309	7.80445	7.74157	8.09194	8.19327	0.282666	0.000745133
SAM50	8.01781	8.17277	8.26003	8.52756	8.00608	8.00691	8.37027	8.55181	8.26318	8.12443	8.3577	8.61787	0.34901	0.000749163
DLD3	11.5325	12.4307	10.9145	10.666	11.6997	12.0254	11.2995	10.575	11.303	11.8987	10.9284	10.6226	-0.980682	0.000780544
GIC2	7.35798	7.51345	6.5201	6.94976	7.23195	7.21586	6.68519	6.72717	7.37936	7.63731	6.87941	7.17203	-0.567041	0.000781369
EDC3	9.28045	9.2147	9.54708	9.37738	9.15562	8.92535	9.49273	9.2912	9.12603	9.09711	9.45985	9.44095	0.301658	0.000792199
CSI1	6.64811	6.39995	6.23559	6.02973	6.62585	6.35198	6.2933	6.08042	6.58228	6.48138	6.22416	6.2947	-0.321941	0.00080322
CWC24	7.30003	7.46205	8.00251	7.97385	7.13747	7.44561	7.88436	7.73412	7.59525	7.5374	8.32974	7.76978	0.536092	0.000830613
MRPS9	9.63733	9.42414	10.9829	10.2398	9.77297	9.51834	10.9144	10.3987	9.8297	9.12996	10.8156	9.97366	1.0021	0.00083166
BAS1	8.28508	8.37354	8.54691	8.79255	8.35277	8.20068	8.49776	8.5241	8.27465	8.30128	8.49873	8.55894	0.27183	0.000886452
CAP2	9.59617	9.08315	8.86453	8.54065	9.5167	8.9781	8.85244	8.54589	9.07119	9.23442	8.50752	8.43547	-0.622207	0.000889655
APE3	13.1166	13.4305	12.8265	12.4411	12.7902	13.1797	12.3696	12.3674	13.0053	13.4542	12.6332	12.627	-0.618641	0.000894214
HOM3	10.3048	10.7627	9.72682	9.70591	10.4434	10.64	9.75757	9.74189	9.92663	10.4752	9.45116	9.8359	-0.722238	0.000904955
MRPL23	7.91249	8.1358	9.16609	8.51232	7.92856	8.27439	9.2509	8.89392	7.99465	7.89668	9.1334	8.42388	0.872992	0.000956576
WHI4	7.18755	7.37182	7.70413	7.8934	7.28982	7.43041	7.53735	7.79015	7.4703	7.20578	7.5323	7.91268	0.402385	0.000966167
UTP22	10.5319	10.6535	11.0636	11.1294	10.6456	10.4824	10.9997	10.9144	10.2001	10.6117	10.7041	10.8955	0.430232	0.000966454
RPS9B	9.30815	9.21337	9.69951	9.98184	9.16253	8.96101	9.53659	9.61435	9.53869	8.99439	9.832	9.61867	0.51747	0.000992217
UBA2	8.83026	8.76202	8.50194	8.38727	8.70608	8.76787	8.40023	8.39725	9.08531	8.69382	8.65992	8.41257	-0.347698	0.000996425
EMP47	9.69776	10.2251	8.95343	9.16158	9.80291	10.0935	9.16285	9.09577	9.32952	10.2202	8.73956	9.27651	-0.829878	0.00108206
MRPL1	7.99308	8.38541	9.19188	8.95426	8.29117	8.56697	9.38779	8.97145	8.5873	8.91178	9.67128	9.17278	0.768955	0.00108311
SLC1	10.13	9.82307	9.45312	9.33792	10.0856	9.91236	9.47358	9.53683	10.158	9.56639	9.45689	9.20564	-0.535231	0.0011012
SER2	8.67213	8.83808	8.4531	8.58436	8.62883	8.69472	8.43284	8.40807	8.90444	8.71245	8.6027	8.44929	-0.253382	0.00113335
CBR1	11.1452	11.2508	10.5768	10.6392	11.1219	11.3248	10.6783	10.6588	10.687	11.2679	10.2352	10.7268	-0.547086	0.00118333
SDS22	7.80863	8.32174	7.19758	7.75305	7.98905	8.04682	7.30279	7.57854	8.07282	8.20725	7.51609	7.80147	-0.549465	0.00138655
KAE1	9.12345	8.76879	9.63563	9.43084	9.1612	8.84535	9.37179	9.57827	9.00839	8.5321	9.38198	9.2719	0.538522	0.00138665
THI7	7.32747	7.8337	8.91766	8.18976	7.64072	8.04137	9.09233	8.47399	7.72268	8.01188	8.93318	8.23149	0.876767	0.00147948
TIP1	8.22297	8.20404	6.65643	7.28415	8.04531	8.48248	6.34025	7.60025	8.39648	8.35726	6.97406	7.59824	-1.20919	0.00155019
YEA4	7.52664	7.57877	7.32174	7.49692	7.58319	7.53609	7.30484	7.12435	7.58361	7.67663	7.33126	7.3224	-0.263906	0.00162757
ADD37	7.88789	8.35136	7.53385	7.48656	7.86127	8.18579	7.53543	7.54406	7.93731	7.73823	7.63293	7.11673	-0.518715	0.00163268
ATG5	9.01968	8.63232	9.48481	9.54818	9.09371	8.45273	9.55684	9.29482	9.15758	8.66202	9.62434	9.43845	0.6549	0.00166411
SEC6	9.13477	8.97724	9.39611	9.19986	9.16299	9.03571	9.35533	9.32153	9.22688	8.85911	9.49771	9.38158	0.292567	0.00196535
ATP4	11.1147	11.6056	11.7163	12.1951	10.8515	11.475	11.6054	11.9421	11.4136	11.4191	11.9985	12.161	0.623145	0.00197602
TPO4	9.35469	10.0154	10.5393	10.3182	9.36668	9.83404	10.3501	9.99462	9.72529	9.89719	10.6259	10.12	0.625793	0.00200784
MRPS35	9.18305	9.78517	10.4178	10.0812	9.1399	9.61196	10.298	9.91026	9.68476	9.60318	10.7011	9.8731	0.712253	0.00207146
THR4	10.9353	10.8949	10.5918	10.4428	10.8943	10.6501	10.4535	10.306	11.1322	10.7109	10.7183	10.2724	-0.405488	0.00209246
MCR1	10.2616	10.3257	10.8225	10.5897	10.2332	10.0888	10.6483	10.4016	9.90436	10.1298	10.305	10.6019	0.404241	0.00212289
ERG7	8.89696	9.38918	9.91437	9.81625	8.76423	9.27496	9.79357	9.74977	9.07705	9.616	10.0266	9.90878	0.698495	0.00216332
HXT1	10.6052	10.9679	9.56123	10.3545	10.567	11.0028	9.36737	10.3026	10.8563	11.0419	9.89048	10.2639	-0.883509	0.00216343
RPL28	9.4872	9.23505	9.89492	9.99961	9.05695	9.03509	9.53539	9.84491	9.678	9.13135	9.98152	9.664	0.549451	0.00216504
APM4	9.77651	9.8419	10.2018	10.2878	9.88556	9.85163	10.1894	10.1832	10.2389	9.9995	10.4457	10.4029	0.352785	0.00218539
MRPL8	9.34645	10.0556	10.2323	10.6756	9.3386	9.85348	10.2401	10.478	9.04924	9.38208	10.0444	10.0634	0.784717	0.00221004
GLG1	6.1222	6.05321	5.76619	5.64345	6.19642	6.02831	5.65592	5.74326	6.11925	5.81048	5.99041	5.65948	-0.311861	0.00221946
SPN1	9.50459	9.45391	10.1347	9.6454	9.51422	9.48534	10.0027	9.73545	9.25285	9.35027	9.91773	9.65211	0.421159	0.002225
VPS70	8.72774	8.2854	9.02516	8.90659	8.35276	8.19889	8.78432	8.65493	8.52429	8.1532	8.90055	8.69593	0.454198	0.00222515
IZH4	6.37703	5.59692	4.88565	5.3022	6.55799	5.46913	4.64465	4.83998	6.24895	5.42981	4.82799	4.79863	-1.06346	0.00223592
SWD2	7.50735	7.98339	7.01012	7.22352	7.54835	8.17311	7.14579	7.35543	7.51622	7.94672	7.0917	7.14613	-0.617073	0.00224354
ACH1	8.19931	7.83352	8.49933	8.63052	8.46253	7.86856	8.59058	8.71536	8.06818	7.7703	8.33104	8.69743	0.54364	0.00240864
SHS1	8.77297	8.98158	8.59794	8.62678	8.96673	8.89576	8.48013	8.70638	8.69408	8.78481	8.41556	8.67121	-0.266323	0.00241955
TMA22	11.3426	11.1198	11.044	10.7396	11.148	10.9567	10.8225	10.661	11.257	11.0268	10.8965	10.7173	-0.328344	0.00242104
BDP1	8.06146	8.17098	8.32233	8.23129	8.08637	8.03821	8.17479	8.18601	7.96358	8.17022	8.29249	8.34202	0.176352	0.0024481
XDJ1	8.14236	8.26097	8.74891	8.39841	8.02953	8.1799	8.68333	8.43948	8.11038	8.07806	8.55417	8.26008	0.380531	0.00248189
INO4	7.18546	7.01749	7.63838	7.44191	7.27127	7.07691	7.73625	7.43213	6.93202	6.92537	7.27851	7.2595	0.396361	0.00254868
LST4	8.46949	8.01293	9.21226	8.81502	8.33691	7.9339	9.22986	8.52132	8.62108	8.04419	9.36049	8.66918	0.731605	0.00258354
UFO1	8.50331	8.2243	9.15955	8.8975	8.61127	8.20211	9.02924	8.62242	8.65046	8.12004	9.08171	8.65877	0.522947	0.00259048
BAP3	10.1089	9.90608	10.3819	10.7486	9.79004	9.68315	10.1719	10.4609	10.3081	10.0625	10.4955	10.8126	0.53543	0.00260196
ATP5	10.4111	10.1205	10.6919	10.6865	10.0393	9.84189	10.3242	10.4515	10.2597	10.2866	10.6475	10.731	0.428895	0.00261658
IZH1	8.97686	8.9516	8.78651	8.43583	8.83901	8.86651	8.51729	8.33935	9.05335	9.28948	8.79428	8.6628	-0.406791	0.0026329
COX10	7.76889	7.50906	8.10499	8.04612	7.88853	7.45286	8.46104	7.96759	7.50183	7.563	7.96185	7.8448	0.450369	0.00269307
TRR2	7.82336	7.88199	8.10679	8.38007	7.53788	7.64678	7.93242	8.22664	8.0019	7.49974	8.21734	8.04417	0.419298	0.0027327
CAR1	9.54894	10.1363	9.41499	9.10132	9.66858	10.0579	9.3712	8.95981	9.35259	9.7376	9.11171	8.8543	-0.614759	0.00279281
FUI1	10.7723	10.2843	9.98245	9.56356	10.6676	10.3122	9.83936	9.5517	10.8543	9.85571	9.89826	9.14175	-0.794888	0.00279449
MAS2	9.19277	9.1021	10.001	9.59327	9.07715	9.05972	9.74531	9.56809	9.12383	8.73447	9.74414	9.12473	0.581084	0.0028706
COX9	11.1648	11.4372	11.8337	11.8738	10.904	11.116	11.5971	11.6701	10.7637	11.432	11.3359	12.0283	0.586851	0.00288545
NDE1	10.8848	11.8578	12.009	12.4405	10.8301	11.5839	12.0319	12.1353	10.8788	11.362	12.0371	12.0422	0.883075	0.00289476
PPM1	7.8459	7.85033	7.66962	7.27277	7.60202	7.978	7.45043	7.44326	7.58507	7.71764	7.42127	7.25709	-0.344088	0.00292086
GIM4	6.88154	6.74617	7.17444	7.33484	7.05338	6.78963	7.23538	7.17593	7.20096	6.70313	7.36884	7.40665	0.386877	0.0029248
MRPL15	8.76734	9.45173	9.90628	9.86821	8.84759	9.30324	9.68543	9.69008	9.26273	9.35243	9.6004	9.65871	0.570672	0.00297197
RPB7	10.3143	9.86507	10.4601	10.4411	9.90975	9.92458	10.2108	10.377	10.1683	10.0288	10.3523	10.4386	0.344838	0.00305032
SFH1	7.43047	7.37471	6.96055	7.01652	7.40085	7.51465	6.89932	7.38237	7.51055	7.25084	7.14455	6.93654	-0.357038	0.00305996
SKG1	9.04837	9.4602	9.07074	8.77746	9.05375	9.40451	8.96232	8.74897	9.28233	9.34565	9.05088	8.81902	-0.360906	0.00319788
SDH4	9.11747	8.44742	9.63332	9.71132	9.18004	8.59795	9.44641	9.56622	9.35809	8.7153	9.73625	9.75327	0.738419	0.00321531
YIH1	9.09771	8.83505	9.5306	9.26048	9.0614	8.73395	9.41684	9.21586	8.57528	9.0627	9.11276	9.3544	0.420809	0.00339797
YPC1	8.55112	8.94201	9.0986	9.13457	8.57827	8.98825	9.29599	9.22727	8.86237	8.97658	9.35516	9.10387	0.38614	0.00345654
HIS5	9.08543	8.36188	8.2366	7.86846	8.83684	8.29878	8.164	7.81293	8.50581	8.3511	7.84527	7.82427	-0.614717	0.003457
MRPL20	9.26256	9.15398	10.1085	9.90017	9.45397	9.2164	10.3991	9.95009	9.56968	8.64693	10.5476	9.36818	0.828358	0.00356826
YTA6	6.47745	6.70718	7.10767	6.9782	6.64555	6.73899	7.03596	6.87389	6.24454	6.70089	6.8076	6.91512	0.367308	0.00357778
MHR1	8.96464	9.3627	9.76856	9.95853	8.95559	9.60875	9.80043	10.0922	8.63003	9.44433	9.6137	9.99129	0.709785	0.00364274
MMS2	7.12415	7.30641	6.8966	6.93601	7.37467	7.22414	7.06622	6.81196	7.20931	6.93706	6.92663	6.74994	-0.298062	0.00370153
CIS3	11.4471	11.404	11.0635	10.8388	11.0415	11.144	10.9545	10.67	11.0842	11.1332	10.9017	10.6729	-0.358738	0.00370668
PLP1	7.42109	7.94009	7.16987	7.18605	7.2093	7.76438	6.93639	6.85754	7.53544	7.98709	7.09971	7.08261	-0.587537	0.00378644
ATP12	8.74832	9.25684	9.4446	9.58921	8.65142	9.11761	9.22705	9.48538	8.7378	8.97699	9.22334	9.27792	0.459754	0.0038132
DCI1	5.41556	5.68338	5.17967	5.07846	5.36505	5.74104	5.3034	5.08632	5.17464	5.51758	4.89087	4.83801	-0.420087	0.00393018
CSM3	8.29658	7.97605	8.41158	8.15495	8.05489	8.10603	8.37512	8.45283	8.01841	8.05812	8.21552	8.41342	0.252223	0.00396629
EMP24	12.0926	11.7065	11.489	11.2436	11.8698	11.7499	11.3423	11.2319	11.982	11.3505	11.447	10.8713	-0.521046	0.00400943
SAM4	11.4706	10.9259	12.0252	11.6458	11.6122	10.9479	12.2088	11.7673	11.6702	11.1022	12.1907	11.7612	0.644999	0.00405285
YIP1	9.5491	9.40246	8.98962	9.11251	9.62808	9.45614	9.14049	8.99832	10.0458	9.6692	9.52897	9.2117	-0.461536	0.00405447
ILM1	8.65471	9.26286	8.33891	8.17911	8.39828	9.09484	7.86836	8.25042	8.52828	8.81761	8.30203	8.06183	-0.625987	0.00405671
WRS1	12.034	11.8353	11.7185	11.5432	11.7877	11.6268	11.4867	11.1749	11.8375	11.853	11.453	11.5427	-0.342544	0.00407183
COX11	7.97105	7.6555	8.4058	8.08676	8.07138	7.82226	8.52582	8.01265	7.99644	7.9477	8.44208	8.47437	0.413859	0.00409482
DLD1	9.03636	8.50399	9.90393	9.09322	9.04267	9.06058	9.78791	9.35206	8.86452	9.20986	9.59328	9.48956	0.583662	0.00415766
PDI1	12.3827	13.06	12.1868	12.2467	12.5861	12.7562	12.2933	12.175	12.6297	12.6865	12.288	12.2888	-0.437095	0.0042059
HOT1	6.56103	6.86954	7.05965	7.2737	6.62636	6.97059	7.1082	7.30443	6.85706	6.87142	6.86974	7.17166	0.338562	0.00431227
PRE1	9.94453	10.4517	9.49379	9.69088	9.99915	10.3752	9.66173	9.21465	10.1003	10.875	9.70901	9.9814	-0.665724	0.00437704
PDR17	9.42764	9.34119	8.87571	9.19928	9.29308	9.11761	8.64483	8.73433	9.45647	8.92898	8.86053	8.59927	-0.441837	0.00449834
NUP157	12.1576	12.2303	12.6367	12.5208	12.1586	12.3023	12.3836	12.7173	11.8593	11.7906	12.2614	12.3993	0.403403	0.00459594
PHB1	10.3173	10.2897	10.5715	10.7533	10.4384	10.3521	10.6295	11.0853	10.2807	10.1941	10.458	10.7842	0.401601	0.00481298
HSV2	7.98315	7.92412	7.42048	7.82212	8.01913	7.88779	7.52913	7.68257	8.20967	7.76189	7.71504	7.75024	-0.311031	0.00486455
ATP23	9.63714	9.66729	10.9139	10.195	9.63568	9.53091	10.741	9.95018	9.47339	9.39838	10.7382	9.88168	0.846206	0.00497348
UIP5	7.65508	7.45334	7.24441	6.88819	7.72931	7.37687	7.19675	6.83072	7.98844	7.33558	7.4275	6.88929	-0.510292	0.00497754
MSS51	8.72402	8.11363	9.17636	8.64287	8.49848	8.11809	8.79098	8.71246	8.37569	8.25618	8.78183	8.6934	0.451969	0.004984
STE24	10.265	10.3	9.834	9.35028	10.0677	10.1072	9.64384	9.07836	10.2038	9.90983	9.87272	9.0329	-0.673573	0.00502631
SWR1	10.8865	10.5772	11.4365	11.1142	10.6251	10.3453	10.9671	10.7575	10.3027	10.5647	10.9481	10.8666	0.464751	0.00511901
SLF1	7.60074	8.07954	8.24956	8.42812	7.8642	8.10554	8.44432	8.2798	8.01684	8.28313	8.52478	8.54588	0.420412	0.00517365
ACE2	6.96422	6.76565	7.12279	7.20194	6.90676	6.74543	7.04939	7.16408	6.8057	6.62746	6.88386	6.92941	0.256043	0.00524109
PEX13	7.73574	8.21725	8.16946	8.76154	7.76694	8.18959	8.37118	8.45541	7.87715	8.15281	8.27417	8.56845	0.443455	0.00535921
EEB1	9.20953	9.81372	10.1927	10.0871	9.43686	9.66513	10.2585	10.1899	9.29814	10.1337	10.061	10.4906	0.620433	0.00538896
MUP3	7.74905	7.36086	6.95858	6.76152	7.81206	7.12844	6.54819	6.54909	7.78513	6.7613	6.83602	6.37746	-0.760995	0.00539859
CYT1	9.40263	9.69711	10.4629	10.1057	9.69975	9.72808	10.609	9.97837	9.48969	9.50819	10.3192	9.68558	0.605866	0.00542147
SLM5	6.34989	6.51617	6.79983	6.60612	6.38231	6.43521	6.86802	6.7195	6.28945	6.538	6.70155	6.43695	0.270158	0.00571793
MGA2	10.2903	9.56052	9.11948	9.10808	10.1632	9.52694	9.15239	9.08831	9.57021	9.21339	8.6869	8.78816	-0.730213	0.00574735
SKS1	7.77491	7.40888	7.97589	8.36488	7.82911	7.38297	7.93566	8.26971	7.48025	7.25776	7.61166	7.99258	0.50275	0.0059524
ROT1	8.28959	9.04847	8.06809	7.92947	8.4122	9.03391	8.07241	8.12193	8.35483	8.6683	8.18974	7.83325	-0.598735	0.00596804
PCT1	7.71223	8.02078	8.54185	8.05842	7.71063	8.07889	8.43686	8.31964	7.97618	7.96704	8.45501	8.01558	0.393603	0.00604008
RER1	8.70324	8.98916	8.36406	8.53585	8.91222	9.33376	8.56169	8.837	8.78304	9.10137	8.44847	8.63186	-0.407312	0.00604721
MKK2	7.02849	6.54195	7.42719	6.97509	6.79689	6.44032	7.2552	6.87411	6.78636	6.78634	7.17382	7.11336	0.406404	0.00618377
MRPL19	8.87603	9.30489	9.74336	10.0618	8.57261	9.164	9.53366	9.77168	8.6724	9.71668	9.53885	10.1434	0.747686	0.00618878
BNA1	8.54049	7.75085	7.61205	7.24849	8.52794	7.80114	7.64553	7.60079	8.20194	7.9785	7.346	7.73946	-0.601423	0.0063078
DIP5	8.91675	8.64244	8.21444	7.98107	8.66094	8.45677	7.97536	7.82453	8.80014	7.91834	8.13406	7.47563	-0.631715	0.00630908
ZRT2	9.73722	10.3613	10.6206	10.7894	9.81563	10.2652	10.5996	10.6199	9.88666	10.5279	10.6693	10.7833	0.581362	0.00638753
TIM21	7.85071	7.63775	7.65641	7.33242	7.70599	7.5908	7.45681	7.23442	7.53692	7.64892	7.37658	7.38232	-0.255355	0.00644765
SHR5	7.68585	7.70975	7.91612	8.68522	7.28751	7.34138	7.7065	8.02657	7.49445	7.37764	7.94893	8.03232	0.569848	0.00647173
IES3	8.18711	8.16301	7.9771	7.83147	7.9409	7.96208	7.71804	7.78982	8.33882	8.13424	8.02408	7.69175	-0.282318	0.00655237
COX5A	9.66673	10.725	10.9501	11.3317	9.6362	10.6998	10.8692	11.3734	9.7642	10.6989	10.9712	11.4279	0.955449	0.00670995
PRM5	6.01043	8.12135	5.14877	4.58017	5.96598	7.76074	5.06766	4.51609	6.03544	8.57882	4.83533	6.11868	-2.03434	0.00705456
MET3	7.19401	6.91545	6.59506	5.92767	7.06643	6.78642	6.56169	5.92061	6.36969	7.21851	6.22858	6.58446	-0.622073	0.00728415
WHI3	6.17767	6.32475	6.23327	6.10896	6.17934	6.34887	6.10074	6.10474	6.26182	6.22013	6.04865	5.95912	-0.159518	0.00734004
AHA1	11.0845	11.3589	11.5355	11.4674	11.014	11.2494	11.6203	11.2679	11.305	11.2141	11.7473	11.3828	0.299234	0.00737893
RFA1	9.31893	9.4067	9.27646	9.04365	9.34593	9.40515	9.19143	8.99454	9.30772	9.24825	9.046	8.79627	-0.280722	0.00737912
FAA4	10.465	10.6519	9.5722	10.2931	10.5745	10.63	9.65303	10.3636	10.7812	10.3387	10.1152	10.125	-0.553172	0.007413
RRP14	11.9268	12.159	11.8307	11.6325	11.8773	12.0836	11.8819	11.5452	11.8877	12.0468	11.8881	11.6468	-0.259316	0.0074585
FRQ1	9.9892	9.88531	9.46996	9.6589	9.97583	9.69233	9.26635	9.59018	9.96046	9.4061	9.21936	9.22537	-0.413183	0.007511
PRS5	10.757	10.4298	10.7364	10.8624	10.5525	10.4654	10.6911	10.9143	10.2519	10.3432	10.6281	10.7388	0.295218	0.00752371
APC11	6.53123	6.61633	6.8287	6.88071	6.76856	6.61153	6.93539	6.72556	6.39533	6.51658	6.71674	6.682	0.221591	0.0075752
MSD1	8.00591	8.65836	8.62585	9.60384	8.04954	8.47126	8.66749	9.42492	8.26582	8.52778	8.72457	9.35883	0.737805	0.00766198
SNX41	6.738	6.36578	6.30338	6.24794	6.57038	6.28267	6.29648	6.00751	6.53251	6.65462	6.24361	6.30494	-0.290017	0.00783336
RSM10	8.91494	9.14604	9.46464	10.3582	8.94587	8.98924	9.56067	9.96552	8.94756	9.61162	9.40073	10.4861	0.7801	0.00784469
CYC1	8.68238	10.8465	11.9976	11.4111	8.71695	10.675	11.8748	11.1525	8.78546	10.7257	11.8425	11.2873	1.85565	0.00791264
RAV1	10.6651	10.8022	10.018	10.5209	10.6428	10.8129	10.1119	10.5663	10.5183	10.4483	10.1222	10.2636	-0.381113	0.0080548
RSC2	8.18467	7.47775	8.57971	8.12954	8.16167	7.74578	8.55124	8.34194	8.0987	7.85297	8.29798	8.39272	0.461931	0.00813595
KAR4	6.87511	7.33969	6.73816	6.65462	6.96924	7.39088	6.60634	6.76039	7.40048	7.65359	7.0669	6.90641	-0.482693	0.00820455
CLB5	7.80476	7.88854	7.95147	8.25158	7.9609	8.09329	8.11528	8.50158	7.69672	7.93208	8.17133	8.24699	0.310321	0.0082265
FLX1	9.07641	9.13558	9.39512	9.44436	8.89798	8.87287	9.37402	9.05573	9.08819	8.85989	9.44343	9.06722	0.308159	0.00822932
YIF1	9.74635	9.85345	9.07222	9.28439	9.77983	9.77982	9.09763	9.27735	9.04152	9.53049	8.52634	9.14598	-0.55459	0.0083018
URA1	12.9052	11.0098	10.232	10.3585	12.8513	10.914	10.345	10.0858	12.6301	11.2511	10.1499	10.6684	-1.62035	0.008337
ALG5	9.3339	9.58564	9.31017	8.87982	9.24958	9.4636	9.14106	8.93466	9.3958	9.27121	9.03386	8.58661	-0.402259	0.00839772
RSM7	9.12572	8.88314	9.77331	9.43275	9.10255	8.82797	9.70255	9.28306	9.07744	8.655	9.77934	8.94848	0.54128	0.00843354
SGF29	7.68908	7.4165	7.98398	8.37695	7.5244	7.73134	7.68059	8.5538	7.73253	7.37601	7.92614	8.04287	0.515746	0.00857094
ASE1	6.48156	6.64501	7.05234	6.99669	6.32139	6.60043	6.80973	7.01077	6.81515	6.73175	6.8054	6.72961	0.301539	0.00857964
KRE2	10.3234	10.0179	10.0854	9.44905	10.1919	10.0647	9.77653	9.47557	10.2205	9.99903	9.94216	9.56634	-0.420409	0.00900179
JJJ2	7.67477	7.56142	7.92823	8.0944	7.57591	7.35679	7.83417	7.87846	7.66831	7.91293	7.88413	8.42276	0.382004	0.00913068
RLF2	7.7879	7.73587	8.11909	8.27795	7.48693	7.7729	7.82212	8.25922	8.07864	7.99819	8.27434	8.34267	0.372492	0.00932181
ATP3	11.9586	11.9516	12.2697	12.3715	11.7684	11.8495	12.1932	12.2875	11.8414	12.3279	12.0865	12.632	0.357153	0.009344
MSF1	8.12293	7.97215	8.68662	8.19219	8.20965	8.05471	8.8074	8.23398	8.10411	7.86919	8.54673	8.30515	0.406557	0.00939145
UBC8	8.3667	8.31116	8.06932	7.65651	7.94839	8.09537	7.79592	7.43304	8.3931	8.12551	8.0298	7.32772	-0.487985	0.00941341
CCC1	9.92887	9.18558	10.2621	10.1519	9.97542	9.1121	10.228	10.1154	9.78457	9.67165	9.97984	10.4797	0.593125	0.00950192
PAM16	9.13319	9.43556	9.9894	9.57183	9.15355	9.20841	9.71728	9.5035	9.23562	9.33049	9.94138	9.30047	0.421172	0.00953518
POL1	11.945	11.6375	12.0119	12.5409	11.7691	11.242	11.8094	12.228	11.8583	11.1143	12.2438	12.0961	0.560645	0.00959835
MED8	7.56437	7.52468	7.24419	7.0851	7.35358	7.61129	7.36784	7.1243	7.17351	7.4387	7.01563	7.2064	-0.270444	0.00959925
FAA3	9.16888	9.27192	9.90935	9.59371	9.27777	9.2263	9.97959	9.25146	9.44841	9.45599	9.94443	9.88347	0.452124	0.00961103
CDC10	9.76451	10.0526	9.32394	9.3822	9.85441	9.89591	9.52597	9.47519	9.85685	9.2875	9.30478	8.78362	-0.486019	0.00970406
MYO3	9.21178	8.79173	8.80826	8.45993	9.21352	8.84664	8.70055	8.49418	9.20951	8.7257	8.78378	8.45692	-0.382543	0.00988485
SPC19	8.12315	7.75807	7.81611	7.58259	8.06331	7.83618	7.81008	7.32093	8.12473	7.88091	7.75007	7.54569	-0.326811	0.00989916
PKH2	8.85474	8.8905	9.0072	9.22956	8.93193	8.92843	8.98007	9.2252	9.05923	8.96682	9.08335	9.23991	0.18894	0.00989968
AQR1	9.74776	8.22254	7.97101	7.14526	9.74817	8.48805	8.03381	7.24056	9.73024	7.83631	8.12345	6.83972	-1.40321	0.00991542
PRP19	8.73685	9.0163	9.33799	9.24695	8.49366	9.09745	9.04116	9.07978	8.67632	8.97915	9.13396	9.39834	0.373076	0.00991879
TIS11	4.9441	4.36065	4.25989	4.19584	4.96332	4.4451	4.62262	4.09555	4.99463	4.52008	4.08621	4.1295	-0.473046	0.0100528
CPA1	9.14768	10.0011	8.87362	8.73899	9.33934	10.1494	8.96875	8.7253	9.00466	9.82946	8.79358	8.7579	-0.768922	0.0101715
PEX4	6.21545	6.40056	6.32947	6.91816	6.36038	6.07182	6.7415	6.64475	6.46255	6.45027	6.55973	6.74627	0.329808	0.0102262
MCM2	8.02934	8.23432	8.61319	8.5438	8.1111	8.05235	8.44241	8.31271	8.29124	7.96355	8.55692	8.08806	0.312533	0.0103145
MRPS28	9.0082	8.62656	9.77201	9.14641	9.11669	8.37916	9.5744	9.01058	8.97125	8.74147	9.4027	9.09342	0.526028	0.0103735
ERG8	10.0264	10.7922	11.3411	10.9887	9.77763	10.7665	11.0302	10.9239	9.93665	10.5509	11.1058	10.6468	0.697694	0.0104285
NUP1	8.34168	8.172	8.39577	8.73928	8.19409	8.20037	8.46972	8.64477	8.62123	8.05358	8.7621	8.51374	0.323739	0.0104469
CLB1	9.94752	9.61364	10.2642	11.2754	9.85187	9.71666	10.0981	11.3116	10.101	9.69616	10.3015	11.3674	0.948569	0.0107148
SHE9	7.70193	8.23299	8.29484	8.43227	7.58014	7.98498	8.22091	8.13812	7.63944	8.03044	8.04943	8.49504	0.410114	0.010752
CWP1	11.3315	10.0197	10.0591	9.46391	11.1534	10.0071	10.1001	9.22141	10.6795	10.2189	9.68719	9.4348	-0.907293	0.0107812
ATG8	7.11163	7.71016	6.34755	6.82257	6.84424	7.53888	6.25443	6.64571	7.13592	8.1186	6.45467	7.28471	-0.774966	0.0107844
TRM5	6.38114	6.89936	6.98502	7.21021	6.5163	6.67864	7.10647	6.75117	6.60926	6.79853	6.80521	6.9757	0.325087	0.0111936
CWH43	9.39254	9.32937	9.53982	9.60305	9.02091	9.10086	9.29686	9.58355	9.02824	9.22033	9.24367	9.48956	0.277375	0.01125
NNT1	10.2482	10.1821	10.0022	9.77872	10.2488	9.98309	10.0795	9.63522	10.0625	10.1933	9.98225	9.90073	-0.25657	0.0112885
DPL1	9.727	9.68226	9.53384	9.1153	9.61766	9.56496	9.2021	8.73371	9.28711	9.47873	8.99181	9.27792	-0.417172	0.0114153
GIM3	9.27739	9.85415	9.86908	10.3511	9.23728	9.58708	9.70697	10.0054	9.18331	9.57503	9.6051	9.98574	0.468187	0.0114333
ARG1	10.0344	11.0617	9.84838	9.49079	10.0571	11.1246	10.0295	9.63099	10.1112	10.5937	9.94705	9.40016	-0.772662	0.0114465
DPB3	8.26112	8.19404	8.7446	8.38705	8.06904	8.2191	8.56496	8.2558	7.94294	8.28427	8.33857	8.37528	0.282625	0.011924
NUS1	8.62148	9.57687	7.94699	8.75738	8.59309	9.43476	8.06762	8.44777	8.61411	9.1297	8.02776	8.49935	-0.703858	0.0119798
CIN2	7.2696	8.00436	6.7908	7.41062	7.39232	7.83277	6.79059	7.37307	7.42032	7.77623	6.85383	7.30254	-0.529027	0.0119949
ERJ5	8.70154	9.00938	8.39122	8.45302	8.52036	8.80446	8.28097	8.01659	8.43203	8.32092	8.14855	8.12774	-0.3951	0.0120256
MRPL13	8.16297	7.69789	9.12534	8.35308	8.27911	8.06636	9.37863	8.393	7.89947	8.29667	8.53771	8.50934	0.649103	0.0120815
RAD53	6.97172	6.9119	7.2026	7.18733	7.07584	6.88785	7.19501	7.16975	6.8095	7.10003	7.00696	7.5054	0.251704	0.012287
ECM40	9.03343	9.12738	8.91973	8.66082	9.13316	9.096	8.8918	8.44715	9.50665	9.21523	9.17377	8.68519	-0.3889	0.0124715
ADH4	7.48344	7.65789	8.1045	7.88614	6.8996	7.24951	7.65716	7.80561	7.75382	7.18876	8.33682	7.6061	0.527218	0.0125975
CHS2	8.65433	8.75409	8.99742	8.83521	8.56252	8.64835	8.81856	8.71676	8.49305	8.7652	8.81196	8.7607	0.177176	0.0127045
OYE2	12.1807	13.0763	11.6715	11.8807	12.2172	12.8916	11.9905	12.0615	11.9163	12.554	11.5576	11.6611	-0.668889	0.0127341
MSS116	10.2845	10.7738	10.9632	10.892	10.2494	10.6337	11.0011	10.7001	9.9735	10.6159	11	10.6734	0.449857	0.0128546
PET494	7.14715	6.9316	7.53617	7.24592	7.25696	6.74718	7.43929	7.21013	7.00394	6.79865	7.25272	7.09676	0.315917	0.0130492
VAB2	7.47654	7.91503	6.58385	7.54213	7.31366	7.82753	6.67307	7.33117	7.52358	8.01532	6.81377	7.3719	-0.62596	0.0132058
SPR6	8.42629	8.14679	8.62036	8.56453	8.26019	8.07182	8.28682	8.65767	8.41359	8.39704	8.51973	8.86915	0.300423	0.013405
MAG1	8.37867	8.27995	7.28216	7.96434	8.29406	8.27198	7.20723	7.95923	8.22275	8.21287	6.9534	8.02079	-0.71219	0.0134842
SSE1	12.3444	12.8338	12.2946	11.9918	12.1948	12.7115	12.1072	12.0289	12.3109	12.6065	12.3388	11.9554	-0.380875	0.0135105
MBF1	12.3393	12.7845	13.2418	13.0458	12.4392	12.835	13.2688	13.0105	11.8066	11.9073	12.6914	12.6907	0.63951	0.0136105
GTR1	8.1832	7.97575	7.75493	7.58885	8.29111	7.98118	7.87839	7.58194	8.49186	7.92099	8.12213	7.35025	-0.427934	0.0137646
SCH9	8.06534	8.62898	7.6199	8.1616	8.05121	8.52157	7.7394	7.99716	8.05525	8.52159	7.6313	8.04759	-0.441165	0.0139634
PST1	9.67062	9.66634	9.25664	8.52704	9.55096	9.59747	9.2533	8.17917	9.52792	9.1957	9.25663	8.55467	-0.696925	0.0139692
SPC29	6.88793	6.63165	6.42412	6.3509	6.82929	6.63969	6.51704	6.59306	6.62981	6.74067	5.98602	6.54231	-0.324264	0.0140132
TRP3	9.30531	9.42829	8.9111	9.21976	9.34606	9.33835	8.81501	9.32774	9.52037	9.19432	9.02804	9.13416	-0.282816	0.0142298
RPB3	9.41882	9.26756	9.26505	8.67254	9.18145	9.14921	9.051	8.78756	9.16285	9.38711	8.99165	8.98329	-0.302653	0.0146841
UBC4	10.789	10.9137	10.562	10.201	10.6485	10.6275	10.3832	10.1825	10.4927	10.314	10.2155	9.76127	-0.413302	0.014774
SEC28	10.4621	10.8531	10.2809	9.91744	10.6492	10.6967	10.3936	9.81848	10.6785	10.4066	10.5543	9.61733	-0.52737	0.0148863
MRPL35	8.71345	9.36052	9.71352	10.036	8.22219	9.37386	9.0989	9.88744	8.88896	9.33511	9.6686	9.64828	0.693102	0.0149406
CIT2	9.85958	8.94472	8.52667	8.68126	9.66746	8.66679	8.42182	8.37752	9.44921	8.67812	8.24546	8.52069	-0.748744	0.0150229
VPS64	7.65925	7.44164	7.40578	6.96867	7.63265	7.38998	7.45317	6.87325	7.75466	7.48028	7.37997	7.1333	-0.357389	0.0152216
SAC6	10.82	10.5688	10.9221	10.7897	10.7903	10.5308	10.7924	10.9344	10.6773	10.6832	10.7479	10.9226	0.173121	0.0152572
ARA2	7.58811	7.21196	7.21731	7.11759	7.48961	7.38329	7.02773	7.36809	7.73209	7.43165	7.18424	7.32352	-0.266373	0.0152592
ABP1	10.06	9.44863	9.43955	9.10291	9.93323	9.71119	9.43711	9.11325	10.1799	9.1889	9.26943	8.88188	-0.54628	0.0157466
HDA2	8.19877	8.07898	8.00708	7.31688	8.14758	8.05844	7.95808	7.45922	7.66772	8.12566	7.52884	7.31252	-0.449091	0.0159271
BUD13	7.36006	7.61439	7.19938	7.36065	7.40826	7.58236	7.09675	7.24473	7.47551	7.15793	7.15132	6.85424	-0.281907	0.0160135
PRP46	8.45413	8.23399	8.75424	8.4637	8.27958	7.97233	8.61554	8.37801	7.98676	8.24	8.23169	8.56965	0.307673	0.0163156
DSN1	8.09124	7.99525	8.27258	8.23146	7.81847	7.73625	8.00173	8.34284	8.186	8.15923	8.43527	8.48761	0.29751	0.0164868
YHI9	7.79406	8.13449	6.83044	7.79681	7.95443	8.21816	6.95889	7.83382	7.9441	7.53375	6.91219	7.39645	-0.641732	0.0165745
RPN8	11.2196	11.1667	10.926	10.3622	11.1632	11.0264	11.0054	10.1337	10.8807	10.9146	10.5718	10.0941	-0.546331	0.0167416
TIM17	10.8298	10.2049	11.1237	10.6224	10.5546	10.3351	10.9065	10.827	10.1693	10.0961	10.609	10.5943	0.415514	0.016838
GUP1	8.07832	8.18334	7.75495	7.29948	8.11693	8.01396	7.47256	7.17964	8.05831	8.28348	8.19239	7.72671	-0.518104	0.0168447
GET3	10.6779	11.0498	10.2602	10.7349	10.6113	11.0154	10.1276	10.6222	11.1307	10.9917	10.6971	10.6722	-0.393746	0.0169957
GIS3	6.61659	6.30544	6.27948	5.92127	6.51367	6.50463	6.24397	6.16801	6.61566	6.21229	6.41286	5.95182	-0.29848	0.0170004
PAN5	10.4637	9.49614	9.50618	9.16371	10.2094	9.34102	9.34497	8.83199	10.1317	9.47564	9.2645	9.04919	-0.659525	0.0170755
LYS5	7.39022	7.36176	7.57451	7.75843	6.97008	7.16936	7.21201	7.78902	7.35843	7.3083	7.45987	7.70103	0.322787	0.0171711
SKG6	8.09629	7.87202	8.42519	8.00947	8.07104	7.90249	8.33114	8.16093	7.98826	7.91905	8.13881	8.09891	0.219216	0.0171984
MRPL3	8.95376	8.60858	9.66597	8.76501	8.84012	8.54355	9.54429	9.02267	9.16814	8.83548	9.72672	9.51865	0.54895	0.0172497
CLP1	7.84504	8.15439	7.78018	7.70612	7.82704	8.20854	7.6838	7.7982	8.08172	8.36799	7.91818	7.83337	-0.294148	0.017371
LEU3	8.58045	8.36771	8.97026	8.56623	8.50995	8.10637	8.57776	8.49596	8.41573	8.41294	8.80505	8.6574	0.279915	0.0174604
NPA3	10.7331	10.9221	10.3416	10.5261	10.4122	10.4157	10.0854	10.0724	10.2993	10.6819	9.89585	10.2607	-0.380377	0.0174897
UFD1	8.37219	8.62975	8.40503	8.25588	8.51865	8.61962	8.40703	8.37275	8.38144	8.49114	8.36576	8.25957	-0.157793	0.017561
CDC15	6.83382	6.33232	6.05256	6.2193	6.88295	6.29946	6.41571	6.20167	6.41958	6.46868	5.86614	6.24486	-0.372759	0.0175973
RAD51	9.7085	9.60605	9.52209	9.45915	9.63709	9.62176	9.22768	9.41633	9.87457	9.4479	9.60021	9.21975	-0.241774	0.0178831
RIX7	9.71572	9.8293	10.3347	10.0884	9.60333	9.98606	10.3366	10.2043	9.0966	9.41928	9.88865	9.671	0.478897	0.0179369
NNF2	8.53399	8.70286	8.2717	8.38061	8.29799	8.6635	8.1995	8.38603	8.36548	8.52518	8.36001	8.11357	-0.229597	0.0179685
NIP1	10.3029	10.5884	10.8576	10.5422	10.1128	10.5139	10.7075	10.4791	10.0628	10.3897	10.6742	10.5208	0.301843	0.0181204
MED11	7.47117	7.46156	7.30456	6.83745	7.18647	7.55513	6.8714	6.96123	7.4043	7.00715	7.00516	6.2863	-0.469945	0.0181604
PEP12	8.76178	9.23277	8.66106	8.69733	8.64636	9.17741	8.45569	8.67701	8.76189	9.09017	8.39553	8.69806	-0.347621	0.0181612
MRF1	7.78771	8.51088	8.4066	9.16842	7.54262	8.3335	8.24871	8.78802	8.18984	7.79542	8.66659	8.37312	0.581913	0.0182332
RIA1	9.26277	9.39465	9.56294	9.31404	9.20549	9.28875	9.65682	9.55096	8.96031	8.98996	9.45566	9.21615	0.275773	0.0183695
STF1	6.63692	6.37943	5.7086	6.37298	6.53845	6.44014	5.6057	6.26366	6.63401	6.65251	5.81325	6.46028	-0.509499	0.018451
TPD3	9.75701	10.2198	9.15855	9.59824	9.73088	10.1784	9.3666	9.53255	9.21114	9.92449	8.83709	9.30886	-0.536642	0.0184795
HSP78	10.7881	9.86499	11.0656	11.0248	10.6183	10.1782	10.8508	11.2325	10.9257	9.85786	11.0518	10.8742	0.644423	0.0185049
NMD4	7.52992	7.72278	7.87606	7.99812	7.27465	7.63325	7.53571	7.85906	7.38679	7.45665	7.66075	7.69529	0.270156	0.0185103
SDH3	9.06077	8.75353	9.35274	9.05497	8.98669	8.67852	9.31588	8.93942	8.81878	8.76224	9.15456	8.90625	0.277213	0.0185288
CAT8	8.65598	8.83557	7.89541	8.57314	8.57706	8.91353	7.87086	8.4791	8.49563	8.85468	7.50611	8.45992	-0.591318	0.0187171
NSA2	9.79759	9.92777	11.1225	10.2406	9.79106	9.78494	10.8356	10.0616	9.69438	9.56811	10.7985	9.79062	0.714267	0.0188644
TAH11	8.69672	8.42774	8.9342	8.71502	8.62269	8.54113	8.7915	8.74824	8.49237	8.48446	8.54937	8.65721	0.188406	0.0190548
CBF5	13.197	13.2364	12.8812	12.7788	13.1856	12.991	12.8213	12.4397	12.5213	13.047	12.2452	12.5016	-0.418431	0.0192322
GAA1	8.92705	8.62365	8.60994	8.35866	8.81239	8.76204	8.47455	8.30801	9.13866	8.49665	8.73964	8.25874	-0.335152	0.0194163
PRX1	9.65615	9.70448	9.00028	9.55232	9.57626	9.59141	8.82679	9.53022	9.68553	9.41212	9.03187	9.26569	-0.40313	0.019551
CYS4	12.2278	13.0486	11.6983	12.3433	12.4593	12.8484	12.1549	12.1311	12.184	12.8864	11.8757	12.3401	-0.518542	0.0198441
HEM1	9.90181	9.9681	10.3324	10.3346	9.8513	9.60785	10.244	9.92627	10.152	10.2377	10.4989	10.4303	0.341268	0.0199124
GPI15	10.0151	10.15	9.93616	9.89283	9.89537	10.0607	9.71457	9.58372	9.87456	10.3524	9.7049	9.94168	-0.262376	0.0199988
NIC96	9.41856	9.77973	9.20545	9.30809	9.47852	9.74543	9.09145	9.36853	9.55294	9.78536	9.24181	9.70986	-0.305889	0.0201031
CWC23	6.207	6.81406	6.12793	6.33558	6.38745	6.67872	6.08147	6.36396	6.36451	6.60901	6.00127	6.26462	-0.314321	0.0203036
MLF3	6.64303	7.11182	6.5667	6.70835	6.85165	7.15726	6.71045	6.69012	6.87904	6.78867	6.72138	6.44182	-0.265442	0.020693
RIB1	8.43712	8.56715	8.21906	8.03962	8.19292	8.39097	8.30191	7.93896	8.66814	8.4248	8.44756	8.03132	-0.283777	0.0207482
MEF1	8.96537	9.72365	9.63471	10.1934	8.93542	9.71863	9.84621	10.1034	9.11868	9.46338	9.66241	9.55086	0.510981	0.0207847
RPN3	10.9997	11.0498	10.9646	10.523	11.1447	11.0608	10.892	10.6112	10.7115	10.8575	10.6381	10.5031	-0.282003	0.0208589
VMA22	9.19045	8.41822	8.51297	8.15179	9.04342	8.52058	8.43605	8.25536	9.16236	8.88802	8.7269	8.44843	-0.44859	0.0210408
MAS1	8.96174	10.0155	9.89947	10.3329	8.96635	9.82577	9.88832	10.2062	9.0439	9.64585	9.93007	9.98034	0.629701	0.0210588
RCO1	7.60727	7.87162	7.33933	7.55515	7.70486	7.99185	7.58248	7.72237	7.92937	7.95992	7.65951	7.7606	-0.240908	0.0211249
NMD2	10.7235	10.6387	11.4731	10.854	10.4862	10.6418	11.1905	10.8025	11.0169	10.8808	11.6042	11.0849	0.436896	0.0211485
FRT1	7.70573	7.79778	7.8707	8.42119	7.80758	7.77542	7.94406	8.36056	7.73214	7.86971	7.87886	8.38744	0.362409	0.0212231
LOT5	7.5286	7.462	7.45834	7.19498	7.36061	7.51556	7.23506	7.09489	7.60292	7.57342	7.52106	7.204	-0.222463	0.0212911
MAE1	9.64956	9.85424	8.46152	9.49017	9.44513	10.1719	8.26912	9.63055	9.41496	9.53485	8.44381	9.11389	-0.776926	0.021807
MRPL49	7.06318	7.8234	7.7812	7.94082	7.49978	7.7503	8.08223	7.95532	7.2644	7.67473	8.00213	7.6734	0.393217	0.0220467
SAP185	9.92647	10.2454	10.3165	10.6088	9.96086	10.2763	10.173	10.621	10.2236	9.97166	10.5951	10.1495	0.309938	0.0226094
QCR10	8.0488	7.43558	8.90225	8.18397	8.24146	8.53753	9.18418	9.03366	8.09789	8.98486	9.08162	9.32905	0.7281	0.0228724
ACN9	7.0664	7.04158	7.75076	7.2662	7.10125	7.30071	7.90963	7.61898	7.34116	6.95268	8.03341	7.0888	0.477333	0.0232276
OAC1	10.3981	8.77549	8.43064	8.16849	10.6838	8.98547	8.88373	8.36353	9.97834	8.61257	8.47578	8.1721	-1.15658	0.0233346
SEC23	8.82436	8.83795	9.336	8.96783	8.87318	8.72037	9.46557	8.9145	8.65076	8.62842	9.12032	8.77517	0.340729	0.0233365
STR3	5.01715	5.85061	4.20738	4.6639	4.70781	6.00797	4.37064	4.96714	5.4014	5.71903	5.33197	4.86562	-0.716218	0.0235433
YIP4	8.76402	8.52907	8.88665	9.15673	8.51119	8.38904	8.69137	8.91525	9.06309	8.54949	9.13016	9.00967	0.330655	0.0235723
SBE22	8.97899	8.78374	9.37456	9.07968	9.04994	8.82753	9.30901	9.06668	8.72307	8.7615	8.94919	8.89634	0.258449	0.0237155
COQ3	9.23917	9.54448	9.58724	10.2338	9.13975	9.54983	9.43163	9.99338	9.47519	8.99081	9.63752	9.58484	0.421533	0.0238221
SIL1	8.81977	9.64306	8.90716	7.73287	8.61697	9.65373	8.65911	7.72232	9.00667	9.08239	9.00351	7.76311	-0.839085	0.0238483
PXL1	7.9474	7.94247	8.12353	8.50858	7.77266	7.97917	8.01706	8.57328	8.1368	7.98736	8.06418	8.30998	0.305123	0.0239289
PCL6	8.6032	8.31691	7.78601	8.30628	8.50597	8.36088	7.6533	8.31986	8.41354	8.05213	7.81437	8.09217	-0.380107	0.0241314
BCH1	10.1434	10.0023	10.2747	10.6006	9.99571	9.87999	10.1641	10.4139	9.26534	9.70959	9.90144	10.2251	0.430576	0.0242205
GSF2	10.5581	10.2916	10.2804	9.89366	10.6244	10.3011	10.2937	9.75766	10.4726	10.0629	10.1568	9.63536	-0.382172	0.0244423
DSK2	9.20209	8.78097	8.56028	8.87955	9.12242	8.75309	8.46089	8.67694	8.82915	8.80884	8.33675	8.77303	-0.301521	0.0247451
ALG13	8.78208	8.81442	9.40508	9.19048	8.77338	8.74484	9.33392	9.17703	9.45604	8.78323	9.90091	9.02042	0.445643	0.0248569
ABZ1	7.91917	7.83778	8.38319	8.3967	8.25564	7.75244	8.62928	8.20745	7.61841	8.11726	7.80305	8.66986	0.431472	0.0248727
AVT5	7.68364	7.3307	7.3473	7.12434	7.55514	7.23695	7.32495	6.85677	7.58218	7.35494	7.33409	7.04677	-0.284889	0.0250464
GLN1	13.2103	12.7154	12.7769	12.0356	12.9146	12.9591	12.3748	11.9804	13.5925	13.0015	13.217	12.2607	-0.624652	0.0250502
PEP3	8.26787	7.87782	7.83815	7.65956	8.38707	7.73599	8.02482	7.45667	8.48926	8.25243	7.927	7.73769	-0.394422	0.0251595
MET4	7.74632	7.86075	8.02284	8.33963	7.70624	7.82739	7.71854	8.01783	7.54874	7.75665	7.87671	8.06096	0.265072	0.0254364
SVS1	7.92938	9.22663	7.52028	7.77799	7.81245	9.02771	7.31311	7.83743	7.98242	8.89795	7.69782	7.91376	-0.802692	0.0258272
VTI1	8.1181	7.93709	7.6278	7.95015	7.99881	7.82727	7.80607	7.72576	8.25805	7.98388	7.90065	7.87576	-0.206168	0.0260974
RSC6	7.58143	6.70175	8.13569	7.62383	7.55777	6.84313	8.24095	7.50305	7.72138	6.84847	8.11584	7.40434	0.628294	0.0262799
AAC3	6.72245	7.36148	6.40933	6.51004	7.02822	7.44593	6.72253	6.79592	7.54714	7.8459	7.23834	7.02823	-0.54112	0.0264169
YSC83	8.43821	8.5649	8.28614	8.27187	8.49605	8.42629	8.14115	8.09656	8.15952	8.73036	7.96711	8.44393	-0.268095	0.0264382
UTP9	10.611	10.8284	10.5896	10.356	10.4196	10.8874	10.5639	10.2553	10.4239	10.8468	10.3388	10.1476	-0.294323	0.0266924
MPM1	7.80781	7.98066	7.75746	7.89062	8.07633	7.87255	7.61369	7.75656	8.13153	7.73868	7.76994	7.59766	-0.203606	0.0271351
PXR1	11.3349	12.0381	10.7228	11.4391	10.9896	11.7672	10.5142	11.1112	11.3212	11.4429	10.794	11.1424	-0.528345	0.0272017
SHE4	7.45103	7.74197	6.99308	7.52408	7.43109	7.30624	7.06363	7.20978	7.48092	7.31	7.07228	7.2651	-0.26555	0.02722
CTF3	7.24941	6.97823	6.94448	6.95021	7.11707	6.79763	6.65052	6.81827	7.16083	6.95865	6.732	6.86704	-0.216548	0.0272865
LYS4	8.73459	9.01157	9.25519	9.06252	8.89312	9.08158	9.34585	9.17374	8.97748	8.535	9.38401	8.83473	0.303783	0.0273057
FYV4	5.31352	6.1878	6.49008	6.28335	5.29242	6.21251	6.3405	6.41309	5.46106	6.18177	6.26915	6.32615	0.578874	0.0273493
SPE1	8.47674	8.80468	9.63637	8.85384	8.04371	8.96481	9.22141	8.91089	8.77395	8.83109	9.78869	8.87112	0.564557	0.0273642
KSS1	7.17747	7.23842	7.70811	7.33826	7.0226	7.60533	7.55945	7.54522	7.16112	7.36723	7.35997	7.71104	0.274982	0.0273678
CDC47	7.7644	7.8511	7.9498	8.58011	7.48164	7.84248	7.76866	8.52218	7.80934	8.15782	8.19894	8.582	0.44915	0.0274475
NCB2	5.4307	5.15658	4.79635	5.25869	5.32639	5.18865	4.86769	5.20187	5.11653	5.3813	4.85881	5.08817	-0.254761	0.0274564
GCN20	10.3151	10.2794	9.92283	10.0467	10.091	10.3888	9.79724	10.164	10.2838	10.4405	9.99999	10.3618	-0.251007	0.0274656
NCE103	6.09456	7.45852	5.68306	5.92293	6.23337	7.36406	5.62124	5.94747	5.8612	7.49018	5.33028	6.30476	-0.948691	0.0275623
FET5	9.12174	8.89468	9.30051	9.24771	8.9682	8.93065	9.16249	9.25272	9.23429	8.60636	9.31299	9.0735	0.265668	0.0282214
SRO77	6.83519	6.71867	6.87339	7.22933	6.75775	6.73892	7.06109	7.08698	6.73036	6.96311	6.73205	7.21284	0.241948	0.0283626
ISU1	6.20731	6.15275	5.62077	6.03045	6.21119	5.85512	5.85455	5.92059	6.20805	5.86601	5.80748	5.86879	-0.232967	0.0283827
PHO5	8.52258	8.17019	6.52924	8.17637	8.88344	8.4819	6.66058	8.35733	8.52536	8.07153	6.6002	7.94265	-1.06477	0.0284755
SCT1	7.50055	7.99804	8.0163	8.36829	7.66914	8.02444	8.15648	8.15498	7.57342	7.59473	7.66203	8.04103	0.339801	0.0287291
BBC1	9.95959	9.65797	9.54985	9.59106	9.94806	9.68862	9.49718	9.71488	10.0218	9.56085	9.46067	9.59772	-0.237588	0.0288329
SAR1	10.4498	11.0566	10.3631	10.1482	10.4509	11.028	10.0662	10.5967	10.4641	11.161	10.314	10.5161	-0.43436	0.0291312
GLC8	10.0273	10.1238	10.1696	10.6249	10.0685	10.1437	10.3355	10.4189	9.9013	9.81894	10.0022	10.1796	0.274531	0.029219
CYC8	7.91522	7.93636	8.19653	8.39356	7.66812	7.94302	7.7092	8.41037	8.07465	7.70962	8.228	8.22539	0.319345	0.0295851
SPO73	7.01047	6.57188	6.52656	6.2681	7.13285	6.47618	6.55784	6.28275	7.19402	6.74585	6.7209	6.52874	-0.374392	0.0297201
ITR2	10.1162	10.5748	10.3618	11.053	10.2257	10.629	10.5919	10.9719	9.86696	10.3366	10.4533	10.8096	0.415335	0.0298928
YVH1	8.393	8.79367	8.41251	7.90447	8.41218	8.86819	8.37093	8.09003	8.19006	8.68533	8.25239	8.26062	-0.341913	0.0300495
MSC6	9.46741	8.30543	9.99106	9.17937	9.23478	8.09955	9.92899	8.94602	8.81527	8.28814	9.66975	9.02678	0.755231	0.0300607
MDM36	6.6948	6.88694	6.89381	7.07464	6.81083	6.8834	6.89203	7.23789	6.98157	6.98865	7.13532	7.12337	0.185148	0.0300828
LIP1	8.6472	9.25243	7.34941	8.39136	8.60238	9.27764	7.396	8.50883	7.74359	9.13314	7.07208	8.47079	-0.911315	0.0301491
PSR1	7.1339	7.12076	7.78941	7.34403	7.06072	7.2515	7.71492	7.37694	7.13869	7.07154	7.67371	7.01707	0.356494	0.0301722
APA1	8.63348	9.5175	8.68175	8.51317	8.66041	9.7106	8.59099	8.57137	8.67785	9.27878	8.56846	8.03355	-0.586554	0.0306589
ALR1	7.59734	7.3553	8.20543	7.87872	7.77818	7.26248	8.26645	7.85258	8.18744	8.05166	8.47659	8.39514	0.473751	0.030812
COX4	9.84848	11.4624	11.3735	11.722	9.68625	11.3972	11.1631	11.7033	9.84497	10.5425	11.2838	11.3501	0.968994	0.0308403
RRN5	6.25237	5.84268	6.49633	6.39052	6.2029	5.8569	6.51674	6.1466	6.31529	5.74991	6.86313	6.10106	0.382389	0.030905
ARP7	8.9351	8.46565	9.47217	8.91709	8.53051	8.55015	9.01549	8.80197	8.39176	8.99619	8.74384	9.44648	0.421282	0.0310409
LDB18	8.45868	9.18939	7.83411	8.57899	8.48322	9.01029	8.00938	8.43031	8.14306	9.20624	7.7324	8.39614	-0.584922	0.0312765
ADK1	11.6788	11.4476	12.1532	11.9574	11.6222	11.6439	12.0266	11.912	10.8318	11.312	11.4701	11.5864	0.428232	0.0313245
CWC27	8.50335	8.2938	8.3603	8.30501	8.47629	8.3057	8.19707	8.00209	8.71877	8.31249	8.31694	8.0791	-0.224987	0.0316673
DIG1	7.15407	7.13817	7.41556	7.49244	7.21297	7.28735	7.14658	7.42628	7.26238	6.845	7.47423	7.24535	0.216749	0.0317753
ATP14	8.71171	8.14388	9.15549	8.89818	8.65663	8.03183	9.02889	8.70279	9.00181	8.22088	9.13487	8.65106	0.467425	0.0319882
GDA1	10.2146	10.6079	10.1327	10.0698	10.125	10.5519	9.70924	10.1287	10.3652	10.8647	10.1482	10.3865	-0.359005	0.0321166
ADK2	6.36293	7.18048	6.85393	7.82681	6.39396	7.12977	7.01802	7.87901	6.8428	7.04239	7.28986	7.47487	0.565027	0.0321283
GAS5	9.39272	9.56989	9.17189	9.24947	9.35165	9.69959	9.26652	9.45596	9.46931	9.25526	9.26857	9.08296	-0.207173	0.032335
BOI2	8.62197	8.5694	8.79711	8.98612	8.71289	8.33256	8.80835	8.74491	8.31883	8.43044	8.53665	8.54693	0.238993	0.0324141
CBP3	8.76537	9.18062	9.32176	10.1213	8.69166	9.25914	9.16976	10.043	8.37697	8.97044	8.7553	9.82526	0.665353	0.0325065
KTR4	10.3399	9.96659	9.97431	9.51163	10.4866	10.0779	10.0825	9.57689	10.641	10.1105	10.1952	9.96363	-0.386392	0.0325409
SMC4	11.8459	11.2394	11.2705	11.1746	11.5208	11.1549	10.8104	11.1314	11.5036	11.0091	10.7211	10.832	-0.388962	0.0327169
ASH1	9.68266	8.8222	10.0133	9.71417	9.63082	9.24573	9.72148	9.5947	9.51344	9.15797	9.74423	9.61445	0.391591	0.0329464
ECM4	6.43158	6.76609	5.02483	6.44452	6.44753	6.82752	5.2953	6.47815	6.31013	6.72783	5.23732	6.2644	-0.794359	0.0330031
RPI1	8.57275	5.75891	7.99212	10.5843	8.59607	5.90673	8.26062	10.282	8.33578	6.9952	7.90973	10.277	1.85672	0.0333668
RSM26	8.51369	8.50482	9.63419	8.64557	8.45877	8.3409	9.55275	8.56506	8.58109	8.48037	9.3774	8.64095	0.589381	0.0345116
SSN3	8.13522	8.10827	8.51921	8.28407	8.35593	7.9691	8.90273	8.26389	8.18114	7.75574	8.4109	8.15598	0.338562	0.0345504
MRPS5	7.39689	8.06222	8.10588	8.95411	7.57204	8.14521	8.12213	9.0357	7.21247	8.35798	7.82369	9.00611	0.716802	0.0347928
GAL7	4.88632	4.71846	4.69019	4.6267	4.8006	4.53087	4.16365	4.06405	4.95255	4.7343	4.66596	4.48373	-0.32147	0.0351155
NDL1	6.67254	6.61996	6.50143	6.06649	6.47146	6.62409	6.33702	5.87019	6.16459	6.13034	5.84201	5.80626	-0.376596	0.0352506
RPN4	8.78064	8.47398	8.43751	8.4079	8.48882	8.31651	8.25101	8.25712	8.54541	8.56022	8.33105	8.41087	-0.178353	0.0357561
LPP1	7.85146	8.3776	7.23622	7.90542	7.83695	8.52662	7.47924	7.95273	7.68117	8.17946	7.06294	7.82177	-0.499158	0.0357617
BET1	9.3526	8.95312	9.86917	9.44566	9.26082	8.49537	9.75008	8.92328	9.16596	9.04269	9.70217	9.3321	0.458651	0.0358902
RMD11	8.80791	8.53267	8.94688	8.8023	8.73937	8.29569	8.77256	8.81331	8.34116	8.62141	8.56641	8.96564	0.254813	0.0359039
NUP82	8.9354	8.23015	8.44503	8.04933	8.70987	8.26397	8.34352	7.97864	8.65758	8.40906	8.145	8.24144	-0.333845	0.0367379
PEX2	8.98705	8.4199	9.0956	8.95131	8.68519	8.4746	8.88732	8.96455	8.8162	8.4135	8.82578	8.72979	0.276319	0.0369766
EXO1	8.37897	8.37981	8.28427	8.20061	8.27258	8.27839	8.27735	8.04626	8.51152	8.54838	8.40543	8.16857	-0.164526	0.0371528
PRM4	4.98535	5.1423	4.74122	4.7909	4.95432	4.98513	4.61039	4.95741	5.15802	5.28677	4.41361	5.16781	-0.305089	0.0371636
MMT2	7.69018	7.35738	7.12941	7.25657	7.64257	7.28363	7.27145	7.23857	7.26519	7.15336	6.93838	6.98176	-0.262695	0.037278
MAD1	8.86912	9.22768	8.38888	8.92429	8.63264	9.08089	8.10938	8.78814	8.97546	8.9629	8.49204	8.81489	-0.371842	0.037343
ALD6	12.6611	13.6158	12.7435	12.7225	12.624	13.5114	12.7066	12.3575	12.9207	13.3032	12.8184	12.29	-0.499598	0.0375111
STB6	7.37683	7.48504	7.6542	7.92326	7.25082	7.576	7.41201	8.23795	7.68706	7.50385	7.70988	7.91867	0.329396	0.0375253
PUS2	6.54436	6.20854	6.57063	6.9187	6.43329	6.19012	6.43542	6.88631	6.21181	6.42031	6.26919	7.01843	0.348374	0.0375819
OGG1	7.30573	7.66293	7.16995	7.09999	7.10006	7.6507	7.04328	7.22652	7.2283	7.67026	7.06226	7.27396	-0.290337	0.0378573
DED1	8.52908	8.83381	9.03818	8.87765	8.38148	8.82877	8.82589	8.77946	8.48634	8.8495	9.19364	8.77283	0.263111	0.0382422
OXR1	8.0879	8.4045	7.71459	8.2242	7.99792	8.3336	7.47977	8.01586	8.09678	8.47116	7.59716	8.15892	-0.366893	0.0383838
TIM11	10.6275	11.0559	11.6109	10.9359	10.3503	10.9251	11.2018	10.9167	10.4235	11.1147	11.279	11.0239	0.411833	0.0386053
PDX3	9.65152	9.22508	9.10852	9.37305	9.53074	9.19378	9.06562	9.16395	9.65187	9.28375	9.0588	9.2724	-0.249064	0.0386277
TFC8	7.82457	7.69359	7.31617	7.5885	7.79462	7.49184	7.42283	7.41784	7.73787	7.40448	7.62585	7.15782	-0.236329	0.0387294
GDH1	12.2938	13.3423	12.0982	12.1853	12.0781	13.0341	11.5598	12.0443	12.3454	13.485	12.2501	12.3437	-0.682865	0.038745
RSM27	7.71088	7.65527	8.25148	7.75579	7.63589	7.97576	8.21498	8.17495	7.8285	7.44967	8.31949	7.6118	0.34542	0.0389248
RUB1	6.74667	6.29692	6.52472	5.76011	6.6208	6.31774	6.39647	5.88975	6.46117	6.25231	6.04291	5.67312	-0.401419	0.0389861
UBA1	10.7349	10.8655	10.3801	10.7759	10.6063	10.6734	10.4304	10.5499	10.9256	10.95	10.4661	10.805	-0.224758	0.039053
TIF6	9.79272	9.94046	10.2825	10.0645	9.65214	9.80659	10.2502	9.9472	9.66639	9.47678	10.2886	9.53138	0.338212	0.0391094
SIK1	12.5847	13.2873	12.3014	12.6533	12.683	13.3054	12.3033	12.8068	12.505	12.7621	12.2181	12.3193	-0.420878	0.0391346
ORM2	7.992	9.07046	7.32726	8.1604	7.95922	8.97002	7.26578	7.81231	7.73481	9.20136	7.25458	8.3171	-0.798405	0.0392511
YME1	7.70267	7.70424	8.36983	7.6401	7.56168	7.44904	8.19211	7.51936	7.41843	7.19695	8.14167	7.64246	0.412087	0.0392966
REX2	7.60001	7.8527	7.3215	7.4429	7.47354	7.85652	7.31128	7.50035	7.41939	7.3108	7.19429	7.14531	-0.26622	0.0393571
UME1	8.10903	7.96937	8.4105	8.42677	8.56181	8.12058	8.79477	8.41163	8.05004	7.90722	8.33595	8.15173	0.302215	0.039515
SPB1	10.6901	11.526	10.2808	10.7633	10.8875	11.804	10.5956	11.0833	10.9309	11.2356	10.8613	10.4732	-0.502764	0.0402369
UBP9	6.70015	6.55688	6.3551	6.56096	6.67398	6.38837	5.99708	6.31433	7.15544	7.16211	6.15351	6.79126	-0.410782	0.0403823
OSH7	8.09637	8.1726	8.59563	8.55917	8.1021	8.02429	8.52536	8.39727	8.62224	8.02076	9.07211	8.12586	0.372842	0.0407467
DBR1	7.60111	7.8923	7.23559	7.35276	7.65804	7.77064	7.51036	7.42058	7.15797	7.81187	7.04875	7.4774	-0.307745	0.0410573
UTP11	9.5529	10.0789	9.32217	9.15241	9.64997	10.3759	9.67215	9.34414	9.70447	9.89151	9.99714	8.89861	-0.477832	0.0410772
ESF1	11.2668	11.6442	11.1428	10.9711	11.0361	11.4143	10.9234	10.8118	10.7701	11.4713	10.6471	10.9445	-0.360339	0.0411078
MRP51	9.4648	10.5042	10.3336	11.1718	9.91645	10.4349	10.7076	11.0368	9.73564	11.027	10.5249	11.5125	0.700708	0.0411952
DLS1	8.10075	8.87085	7.93462	8.0117	8.30143	8.77085	8.40785	8.05296	8.12082	8.51418	8.02484	8.02647	-0.370074	0.0411976
ZTA1	7.61687	7.09849	6.72908	7.20533	7.6071	7.04305	6.73776	7.19205	7.89016	7.01565	6.90354	6.95289	-0.425113	0.0412259
ARA1	8.78506	8.55415	8.43285	8.38554	8.8519	8.58857	8.44294	8.37615	9.0286	8.60923	8.83901	8.48118	-0.243305	0.0412344
IMD3	11.4394	11.2805	10.9542	10.9506	12.0191	11.4212	11.438	11.3018	11.6695	11.4896	11.0789	11.5295	-0.344396	0.041632
PAM18	9.52104	8.82835	10.3418	9.1266	9.48083	8.8547	10.0909	9.30032	9.24346	8.98387	9.89944	9.47936	0.55436	0.0420408
RPC31	9.69273	9.4861	10.0476	9.81365	9.7255	9.73279	9.89316	10.2336	9.31369	9.61818	9.51441	9.78768	0.286859	0.0421001
CWC15	8.32203	8.07406	8.11524	7.55033	8.16306	7.82169	7.86257	7.08794	8.34987	7.87625	7.95598	7.42643	-0.434747	0.0422457
SAL1	6.72967	7.14662	7.13717	7.29943	6.61838	6.99078	7.00835	7.33242	6.23891	6.45304	6.66121	7.13986	0.400172	0.0422546
EAF7	9.43824	9.08247	8.8643	9.14152	9.57997	8.97933	8.79193	9.00125	9.27626	8.88962	8.72708	8.88516	-0.305774	0.0423181
SUE1	4.27319	6.20298	6.83752	6.20854	4.5041	6.44233	6.72816	6.65283	4.6035	6.41844	6.43057	6.49301	1.15101	0.0424793
CKI1	7.84112	7.4612	8.42103	7.799	7.89298	7.46502	8.21764	7.95429	8.18405	7.44018	8.40917	7.84297	0.393258	0.0427942
PPH3	8.40506	8.44687	8.6857	8.65755	8.58937	8.51318	8.4663	8.62481	8.19455	8.17217	8.56791	8.46758	0.191441	0.0429183
YND1	8.5351	7.9368	8.76927	8.52346	8.36748	7.80675	8.62566	8.29777	8.32864	7.88687	8.52058	8.23314	0.35137	0.0431096
PET112	7.29714	7.58421	7.90472	7.79816	7.34762	7.59686	7.53161	7.83462	6.90665	7.43852	7.32306	7.67982	0.31683	0.0433903
MNN2	9.58447	9.39864	9.05481	8.95973	9.65505	9.07129	9.26395	8.8119	9.71517	9.20586	9.53869	8.85869	-0.357118	0.0434221
SRL3	7.6327	9.56397	6.96589	7.82413	7.54478	9.4105	6.77241	7.76019	7.89958	9.76553	7.03242	8.35249	-1.18492	0.0436453
RPG1	11.3264	12.31	12.084	12.8303	11.3977	12.0353	11.9877	12.6881	11.45	12.3219	12.0599	12.5752	0.563988	0.044242
TAF10	10.2093	10.1919	10.4708	10.3982	10.2054	9.98394	10.7015	10.2531	9.69468	9.80037	10.1824	9.98015	0.316759	0.0442743
STE3	4.421	4.50339	4.00056	4.03465	4.39151	3.97599	3.54395	3.79824	4.98377	5.26077	4.17672	4.63816	-0.557359	0.044309
KEL2	7.66595	6.89296	8.14873	7.65791	7.69003	7.0149	8.29436	7.57191	7.9542	7.00313	8.3576	7.5301	0.556572	0.0443767
COX15	9.1539	8.26006	10.157	8.92746	9.35484	8.49657	10.1494	9.12431	9.15689	8.39901	9.85605	8.91935	0.718727	0.0443815
GRC3	7.57403	7.37697	7.16215	7.13643	7.31185	7.2283	7.37969	7.16871	7.49577	7.37937	7.3916	7.15836	-0.161559	0.0444079
SEC31	8.58695	9.10147	8.96489	9.21702	8.5933	8.89392	8.97649	9.19425	8.53115	9.04768	8.88421	9.23913	0.286923	0.0444283
WTM1	10.4226	10.1404	9.9963	10.0276	10.2036	10.1364	9.76702	10.1517	10.3878	9.88058	9.90893	9.96572	-0.225684	0.0444876
COX17	10.663	10.8256	11.1399	11.0073	10.3232	10.8654	10.8473	11.3331	10.3448	9.93687	10.7484	10.5025	0.436604	0.0445207
MRP21	7.8515	8.39642	8.39721	8.67162	7.65092	8.35794	8.16925	8.48668	7.89045	8.21398	8.30916	8.36951	0.340372	0.04461
JNM1	8.20671	8.91221	8.64646	9.35448	8.23304	8.59403	8.81341	9.22996	7.97776	8.72462	8.35055	9.36214	0.518108	0.044753
NGL1	8.1129	7.66894	8.65981	7.86018	7.81933	7.58837	8.34703	7.85787	7.68112	7.94382	8.28332	7.98124	0.362498	0.0448103
VPS36	7.29624	7.43347	7.76716	7.56587	7.13292	7.33969	7.54264	7.4429	7.0382	7.08301	7.47379	7.08859	0.259569	0.0449595
TFB4	8.42164	8.43994	8.10609	8.32714	8.35244	8.17771	8.24942	7.99179	8.24468	8.19314	8.05062	8.15029	-0.159035	0.0450068
MRPL17	8.32681	9.89506	9.56107	10.664	8.16508	9.63916	9.64849	10.3624	7.89687	9.46486	9.08394	10.0025	0.989093	0.0452911
TYS1	11.5729	12.2033	11.1103	11.359	11.4267	11.8523	10.9872	11.4911	11.4659	12.4585	10.8977	11.9326	-0.533628	0.045401
GSH1	9.09557	9.52966	8.83129	9.22641	9.16156	9.71141	8.88938	9.44976	9.20114	9.34107	8.79327	8.83095	-0.336556	0.0457058
IML3	6.44429	6.55104	6.61039	6.9574	6.18435	6.76146	6.47109	6.99824	6.45438	6.57218	6.64232	6.90655	0.269713	0.0457663
DEP1	7.93402	7.80188	8.1444	8.14443	7.87972	7.55462	7.94469	7.83908	7.65178	7.89562	7.79926	8.02788	0.197016	0.0460233
POG1	6.22954	6.41864	6.16203	6.21191	6.27197	6.38275	6.04505	6.13411	6.68949	6.51426	6.49667	6.187	-0.211649	0.0461352
SES1	12.166	12.0446	11.8583	11.129	12.2923	11.9464	11.7322	11.1193	11.6215	11.1693	11.3303	10.5292	-0.590294	0.0462351
PUT1	4.92894	5.14245	4.56008	4.80819	5.17747	5.05263	4.26557	4.83871	4.67839	4.64758	4.10092	4.83153	-0.370409	0.0463088
ATP2	11.8716	12.1632	12.0877	12.6442	11.5891	11.9667	11.8892	12.5817	12.2067	11.3141	12.2777	12.1536	0.420445	0.0467335
RAD61	8.2581	7.57097	7.49105	7.57249	8.00947	7.63175	7.28418	7.49768	8.0513	7.29951	7.45412	7.20296	-0.386437	0.0468871
CSR2	6.96881	6.83363	6.33293	6.80586	6.99132	6.68251	6.33441	6.82681	7.27945	6.74521	6.59255	6.82502	-0.297222	0.0469713
RGP1	8.4147	7.84911	8.7184	8.30847	8.19257	7.72035	8.50822	8.15077	8.4391	7.85826	8.84542	8.25069	0.384644	0.0473673
MLC2	9.62578	9.21459	9.40887	8.60445	9.71997	9.17039	9.45018	8.46406	9.67302	9.4117	9.26926	8.77536	-0.473877	0.0476808
SLA2	8.78313	8.95446	8.94981	9.35118	8.76934	9.03172	9.0095	9.30864	8.4064	8.67021	8.76484	8.97817	0.291146	0.0477613
RSM19	8.20004	8.79624	8.70526	9.51847	8.27461	8.71568	8.7567	9.56462	8.2303	9.06735	8.56023	9.77315	0.599038	0.0482285
SDS24	6.39294	6.02737	5.88224	5.97852	6.57327	6.02239	6.08448	5.94285	6.1611	6.44258	5.91045	6.27685	-0.257378	0.0491384
UBX4	8.63108	9.2103	8.56907	8.48203	8.29385	9.14843	8.33227	8.44177	8.6193	8.79966	8.40374	8.28261	-0.365188	0.0496984
TRP2	9.34058	9.048	8.8622	8.86965	9.58797	9.09382	8.85815	8.96087	9.02661	8.7341	8.68811	8.74635	-0.307627	0.0498122
SIT4	9.21631	9.84445	8.628	9.56715	9.27579	9.69783	8.88313	9.36057	9.47613	9.44621	9.06503	9.17048	-0.38039	0.050217
GLY1	9.42236	9.48939	9.44098	9.00084	9.21749	9.28452	9.16137	8.77261	9.1797	9.22773	9.062	8.80825	-0.262523	0.0505278
PKC1	9.46772	8.8343	9.75927	9.41243	9.3075	8.52085	9.32004	9.18007	8.71837	8.74502	9.11967	9.23963	0.406225	0.0507423
PEP5	8.24854	8.07332	8.37773	8.37809	8.25582	8.27365	8.35206	8.42893	8.42435	8.24692	8.25151	8.4873	0.125502	0.05097
VPS29	9.27339	8.97377	9.53373	9.30065	9.01186	8.78908	9.17245	9.06293	8.9769	8.86216	9.14474	9.0274	0.22579	0.051269
YME2	8.89741	9.05753	9.16061	9.79112	8.9862	8.95173	8.98863	9.59317	9.21297	9.01536	9.07071	9.61486	0.34965	0.0514845
SER3	8.37419	10.3796	8.02579	8.05361	8.2449	10.2219	7.86149	8.3693	8.62942	10.4304	8.31164	9.00115	-1.10957	0.0517417
EBS1	8.15931	8.33421	8.37362	8.61491	8.06734	8.12546	8.42016	8.44547	8.61242	8.54722	8.87901	8.81137	0.283098	0.0519519
MDJ1	8.37012	8.42877	8.93511	8.69026	8.46736	8.3183	8.76607	8.64677	9.07021	8.47217	9.13788	8.77021	0.303229	0.0521891
LSM8	5.92311	6.84669	5.86909	5.97746	5.91378	6.91865	5.86804	6.17895	6.77286	6.83263	6.3473	5.97632	-0.498427	0.0523625
UBI4	9.58392	10.4328	10.3894	11.1533	9.97775	10.7558	10.7221	11.3692	9.13067	10.3889	9.97146	10.9575	0.715486	0.0524636
ELM1	8.16859	7.38103	8.51236	8.13822	8.11884	7.30237	8.24768	8.15858	8.0689	7.01201	8.34283	7.80701	0.525822	0.0527817
SAE3	2.25571	3.54102	2.00944	2.80484	2.66562	3.7036	1.89482	2.99493	2.40028	3.19361	1.97282	1.7758	-0.717865	0.0529087
PUT3	7.93382	7.18861	7.45402	6.90767	8.08874	7.32396	7.3894	7.11639	8.28208	7.57035	7.56675	7.1567	-0.466108	0.0531818
MSE1	8.28099	8.64855	8.72997	9.33185	8.08988	8.82534	8.47919	9.04332	8.11439	8.40528	8.44092	8.76242	0.403871	0.0533296
ASK1	8.9718	8.59166	9.36334	8.94665	8.83887	8.42844	9.0157	8.80578	9.10797	8.47819	9.26908	8.92133	0.317493	0.0533458
MRM1	8.39194	8.83808	8.57818	10.0908	8.33583	8.65305	8.73675	9.84529	8.09961	8.42093	8.39954	9.49145	0.733763	0.05339
TRP4	8.76034	8.44849	8.34895	8.35487	8.71498	8.34682	8.51394	8.18397	8.55842	8.31213	8.28295	8.24716	-0.201555	0.0534273
MNL1	8.07123	7.64662	8.05356	8.05474	8.00289	7.70372	8.26237	8.16359	8.15947	7.98924	8.04119	8.3203	0.22043	0.053432
FUR1	11.0624	NA	11.5776	NA	10.8273	11.3885	11.3537	11.7373	11.3265	10.8631	11.915	11.0528	NA	0.053518
UBP13	8.97256	8.6218	9.42967	8.82729	8.96741	8.58116	9.31402	8.81218	8.84688	9.16778	9.44152	9.33238	0.333243	0.0535952
PPA2	8.85726	8.51852	9.68472	8.77977	8.84896	8.60178	9.60859	9.17312	8.73198	8.06554	9.28397	8.3496	0.54262	0.0536076
URB1	10.5752	11.0365	10.8356	11.573	10.4072	11.0562	10.9551	12.0101	9.73206	10.668	10.6371	11.2484	0.630692	0.0538035
STE20	9.16963	8.69514	9.24017	9.09678	9.05969	8.91371	9.29931	9.13721	9.20568	9.0242	9.15802	9.30405	0.194583	0.0538732
PET309	7.37976	7.32586	7.99873	7.37485	7.28787	7.45937	7.80869	7.49235	7.28753	7.07498	7.79845	7.21186	0.311592	0.0538766
PHM6	5.89243	4.61371	4.74201	4.73019	6.11831	4.60679	4.89576	4.00499	5.03948	4.87358	4.22654	4.41285	-0.688663	0.0541705
CDC36	9.27009	9.59947	9.56499	9.608	9.20113	9.55734	9.6573	9.75808	8.99823	9.17482	9.38321	9.36071	0.255203	0.054183
SPL2	7.01702	3.52346	3.69411	3.58898	6.77227	3.61654	3.52928	3.65088	6.64321	4.89225	4.11693	4.00621	-1.64639	0.0542161
HAP5	7.15783	7.3342	7.25406	7.97745	7.06662	7.41351	7.25963	8.16988	7.04882	7.46472	7.40278	8.0765	0.442435	0.0542229
SCO1	8.77057	7.38437	9.46504	8.35852	8.388	7.45777	9.2682	8.1562	8.74759	7.76026	9.49616	8.44501	0.780098	0.0544163
MOT2	7.07925	7.29748	6.92072	6.84899	7.07176	7.28749	7.02829	6.90302	7.03067	7.31546	7.10619	7.23149	-0.173903	0.0548857
KRE11	7.50496	8.78633	7.34921	7.7472	7.68037	8.59907	7.30875	7.84305	7.67761	8.44427	7.37534	7.6445	-0.570759	0.054916
BIO2	9.10362	9.22104	8.35046	9.10386	9.05864	9.36099	8.32533	9.19251	9.12172	9.07801	8.30874	9.03233	-0.438464	0.0549166
KAP104	10.6979	10.5892	10.3504	9.82202	10.7975	10.6574	10.3969	10.2591	11.077	10.3211	10.889	9.72018	-0.45044	0.055095
ITC1	9.68037	9.89079	9.65299	10.1446	9.4466	9.58281	9.56591	10.1176	9.40653	9.69638	9.91628	9.89494	0.264812	0.0550956
RPL31B	6.01697	6.07545	6.54103	6.24349	6.09497	6.02827	6.39615	6.22213	6.20836	5.68322	6.84355	5.89207	0.338526	0.0551839
CDC3	10.7573	10.4273	10.3547	10.105	10.5084	10.1141	10.0909	10.1052	10.958	10.2571	10.3612	10.076	-0.32153	0.0552351
STE14	7.8419	7.00592	7.1206	6.91534	7.76884	6.94658	7.13869	6.76322	7.5942	7.12439	7.02372	6.86778	-0.408749	0.0553806
FZO1	7.69977	7.95348	7.93156	8.2369	7.92469	7.91475	8.17446	8.28333	7.96666	8.34402	8.1616	8.52386	0.25139	0.0555804
YBP1	8.08957	7.9387	7.98254	7.45961	8.03294	7.89549	7.77637	7.58268	8.15638	8.02805	8.081	7.82108	-0.239639	0.0556076
ICS3	3.20719	3.32489	4.12267	3.60678	3.24005	3.26418	4.44811	3.44423	3.72952	3.28786	3.56852	3.43636	0.428829	0.0558981
SGF73	6.41896	6.92365	6.79751	7.01167	6.3902	6.97707	6.83833	7.07801	6.82173	6.90045	7.25519	7.17361	0.287043	0.0561106
YEA6	7.59704	7.21084	7.9169	7.46353	7.43511	7.20851	7.68022	7.65295	7.56157	7.63641	7.66014	7.574	0.216378	0.0561256
HFI1	7.75904	8.14524	7.6573	7.59022	7.67054	8.12701	7.56166	7.53309	7.30826	8.1347	7.13934	7.53664	-0.354424	0.0562874
TNA1	10.4696	10.0823	9.93579	10.1606	10.5204	9.85664	9.92475	9.88456	10.0673	10.1278	9.48807	9.94169	-0.298107	0.0564516
RDS2	7.44206	7.3765	7.39532	7.69345	7.50431	7.30836	7.39227	7.71593	7.23676	6.98135	7.54184	7.3889	0.213062	0.0567312
TFB2	8.03508	8.63899	8.07849	8.00287	7.9239	8.60899	7.79764	7.96451	8.03931	8.60018	7.91513	8.0315	-0.342716	0.0568791
POP2	9.10269	9.0373	9.03355	8.37092	8.96695	8.99852	8.96655	8.38124	8.78695	9.19042	8.92576	8.51729	-0.314588	0.0570499
QRI5	9.1485	9.71718	9.39749	10.1234	9.1472	9.69068	9.64971	10.0651	9.05949	9.50058	9.4662	9.78264	0.370161	0.0571474
UGO1	7.19005	7.68184	7.47155	8.3722	7.12974	7.59531	7.43755	8.19158	7.31511	7.75834	7.64115	8.33673	0.463395	0.0571595
GAS3	9.82942	10.1022	9.40771	9.80916	9.50719	9.9001	9.46324	9.17413	10.2947	9.59671	9.90482	9.27948	-0.365302	0.0571946
RIP1	8.05613	9.09313	9.19672	9.26037	7.54285	9.16233	9.14255	9.17857	7.83202	9.08059	9.1862	9.20776	0.734187	0.0573807
SDP1	5.63127	5.89246	6.02062	6.06502	5.64371	5.98958	6.04618	6.24844	5.57654	6.05395	5.70171	6.17151	0.244328	0.0574353
BTN2	7.64097	8.53913	7.434	7.80459	7.61752	8.41223	7.47126	7.7806	7.71845	8.92175	7.05862	7.84437	-0.576102	0.0576285
TIF34	12.0811	12.7483	11.2127	12.1887	11.8763	12.736	11.2925	12.2491	11.6541	12.3843	11.1769	11.8386	-0.586944	0.0580646
SEC3	11.4932	11.4865	11.217	11.4813	11.498	11.1327	11.1749	11.1193	11.3657	11.3969	11.1711	11.2134	-0.165989	0.058326
PUP1	9.61229	10.1941	9.28338	9.69748	9.79544	10.3576	9.44388	9.55974	9.39807	10.4944	9.07437	9.94802	-0.474171	0.0584206
DSE3	9.34441	8.83097	8.41279	8.8669	9.29791	8.63262	8.38719	8.92602	9.22604	8.54192	8.07513	8.68558	-0.420046	0.0585859
PRE6	11.3748	11.3515	11.6481	11.5442	11.1996	11.0299	11.8465	11.0738	11.2093	11.2364	11.551	11.3494	0.268587	0.0588114
ADR1	11.0771	8.28257	8.03324	8.24629	10.8891	8.42768	7.97496	8.30726	10.7126	8.15285	8.60095	7.82515	-1.42568	0.0588373
UBP10	11.699	12.1221	12.269	12.1586	11.6033	11.6301	12.0084	11.6916	11.5943	12.1028	12.2311	12.1094	0.286087	0.0589427
RNR3	5.16893	3.76588	3.85018	3.41983	5.03443	3.94147	4.05876	3.65271	4.15474	3.86663	3.59713	3.64405	-0.618238	0.0589607
MDL1	9.46689	9.61991	9.60012	10.0959	9.28722	9.42337	9.58961	9.73671	9.36474	9.70585	9.52897	9.67567	0.226495	0.0592501
RVB1	10.484	11.2677	10.2359	10.6873	10.3793	11.1251	9.84093	10.5635	10.3822	11.0533	9.7653	10.6051	-0.498912	0.0592669
HEK2	8.91187	8.80216	9.12255	9.70601	8.80593	8.65065	8.6747	9.30041	8.57146	8.41747	8.65454	9.10165	0.400057	0.0595243
GLN4	11.2143	11.1115	11.5198	11.3948	11.2194	10.9648	11.4748	11.0717	11.1733	10.8786	11.3135	11.0663	0.21318	0.0596252
RIM101	7.54246	6.89411	8.11701	7.59532	7.45515	6.77153	7.82825	7.3564	7.90061	7.08912	8.14319	7.4663	0.47558	0.059853
RSM25	7.05805	8.16601	7.94328	8.84992	7.17797	8.0847	8.0535	8.73506	6.77179	8.34781	7.62348	8.96921	0.761352	0.0599788
GPM3	8.0145	8.74064	7.895	8.04118	7.89385	8.83952	7.65449	8.06023	8.33422	8.90144	8.12356	8.29572	-0.44233	0.0599951
IDP2	6.63898	6.80316	6.77506	7.62237	6.60015	6.74818	6.67118	7.29436	7.09211	6.62987	7.08304	7.2024	0.355993	0.060089
ALG12	8.40469	8.70422	8.35851	8.30917	8.57573	8.43894	8.32595	8.02123	8.6867	8.30213	8.61196	8.10659	-0.229832	0.0602014
SNZ1	7.39095	8.2334	7.45173	7.40829	7.48158	8.45601	7.3377	7.49325	7.65762	8.38918	7.5055	7.5924	-0.469979	0.0610694
PIB1	7.79419	7.57182	8.55713	7.76348	7.83421	7.49818	8.51297	7.66181	7.71746	7.4352	8.55302	7.61236	0.468285	0.0612567
MOT1	15.0075	14.6304	15.1935	14.9647	14.4814	14.4803	14.87	14.8688	14.0228	14.5419	14.4927	14.8124	0.339603	0.0613125
FAD1	8.45976	8.59014	8.3558	8.20346	8.53059	8.67443	8.32986	8.22308	8.50997	8.0289	8.30676	7.9501	-0.237451	0.0615236
ARO3	10.3925	10.6666	11.0719	11.0291	10.2802	10.4723	10.8921	10.7314	9.83792	11.0675	10.3788	11.3175	0.450637	0.0615297
SPS4	5.50235	6.61542	6.04625	7.14631	5.64131	6.5514	6.3329	7.22359	5.31126	6.05638	6.04152	6.85503	0.661244	0.0616106
HNT3	6.44709	5.42845	5.59831	5.07149	6.07624	5.41567	5.4866	5.08326	6.32305	5.65252	5.90196	5.29828	-0.483849	0.0616917
MTF2	7.65572	8.28469	8.17921	8.4821	7.47622	8.06553	8.11436	8.16991	7.55285	8.11335	7.92988	8.33828	0.344229	0.0617292
OLE1	12.2507	13.0558	13.5939	13.0325	12.605	13.0053	13.8522	12.6051	11.9538	13.2767	13.3217	13.2206	0.579807	0.0618612
HST1	9.40179	9.39179	9.63707	9.87469	9.34828	9.54198	9.44628	10.1221	9.02187	9.16048	9.24415	9.49259	0.325118	0.0622445
PET123	7.68331	9.27099	8.91514	9.48926	7.74871	9.18185	8.84398	9.86484	8.3502	9.27142	9.23182	9.79015	0.771451	0.0623164
HRD3	8.11837	8.19764	7.82125	7.99086	7.98781	8.33367	7.67973	8.28236	8.14938	8.03572	7.83435	7.94805	-0.211	0.0624279
TLG2	7.52721	7.28059	7.5451	7.75484	7.50749	7.38766	7.55682	7.90106	7.73589	7.24981	7.77228	7.44374	0.214201	0.0627631
MBP1	8.17163	7.81366	8.03378	7.18047	8.15528	7.78879	7.75393	7.54566	8.76813	8.38541	8.11872	7.86527	-0.430843	0.0629826
ORC5	8.19707	8.13259	8.06509	8.03031	8.43815	8.14525	8.2735	7.97894	8.17107	8.21442	7.93716	8.15596	-0.142932	0.0630723
MMF1	11.9176	10.9073	11.0979	10.8578	11.5972	10.4838	10.3837	10.4447	11.4308	11.0806	10.5577	10.9472	-0.521368	0.0638374
PUT4	4.34577	4.53558	5.03272	5.09333	4.79185	4.93681	5.21539	5.52488	4.59954	5.72042	5.19858	5.93066	0.510931	0.063927
GFD1	7.81168	8.23568	7.38922	7.95393	7.8487	8.22684	7.47615	7.75154	7.52261	8.17418	7.19027	7.90978	-0.358135	0.0642701
SUR2	9.9303	8.49949	8.88423	8.09453	9.68589	8.48092	8.78196	8.03741	9.69467	8.88858	8.93352	8.46294	-0.664209	0.0643203
BET5	8.9716	9.5831	8.78056	9.14746	8.73176	9.45838	8.51908	8.72883	9.00601	9.76789	8.83414	9.05307	-0.409265	0.0644183
PEX17	6.86986	7.13653	6.45055	6.82503	6.83081	7.10799	6.43882	6.79523	6.47778	7.03744	6.38965	6.87028	-0.281809	0.0645109
SRP54	11.1422	11.167	11.3265	11.5286	11.0979	11.2392	11.1525	11.1108	10.8469	10.7848	11.1479	11.2484	0.206135	0.0649129
GTT2	5.75896	6.23746	6.30057	6.25029	5.85332	6.08542	6.34303	6.10222	5.80713	6.4144	6.24647	6.45836	0.25738	0.0659752
RRN10	5.97486	6.59636	6.4012	7.19142	5.8507	6.66589	6.32256	7.20178	6.17024	6.626	6.5195	6.98199	0.455735	0.0659952
KGD1	10.1533	9.37433	10.2056	10.2162	10.2621	9.39561	10.101	10.2197	9.69445	9.59668	9.74952	10.2197	0.372528	0.0660632
RIB7	7.55238	7.17078	7.77279	7.78958	7.22358	7.1263	7.46264	7.41908	7.5979	7.4728	7.74033	7.38493	0.237602	0.0663944
ROX3	9.0224	9.81683	8.92778	9.06907	8.94836	9.59043	8.89803	8.78216	8.70915	9.65417	8.60083	8.853	-0.435078	0.0666084
ARP4	9.06011	8.55357	9.21495	8.90773	8.90748	8.55827	9.13007	8.83918	9.19021	8.73735	9.46396	9.20631	0.292535	0.0671634
MUS81	7.31156	7.48905	7.35138	6.92064	7.39158	7.39864	7.41831	7.08168	7.29097	7.29495	7.2392	7.07535	-0.1817	0.067352
FIT2	3.54005	4.20656	2.54536	4.09476	3.86348	4.16636	3.36525	3.97345	4.56658	4.23239	3.62291	3.61013	-0.560591	0.0674687
BUR6	10.8252	11.0436	10.7035	10.6311	10.3157	10.8009	10.0918	10.35	11.122	10.9014	10.8268	10.4514	-0.325716	0.0676581
STE50	7.57261	7.82439	7.8782	8.05719	7.52843	7.72639	7.86134	7.96548	7.65349	8.18334	7.91092	8.4529	0.272899	0.0678482
BUD3	11.4176	11.1535	11.5237	11.2331	11.1975	10.975	11.3132	11.4539	10.9505	11.1017	11.1479	11.2423	0.186402	0.0680539
HRT1	6.41454	7.14777	6.3378	6.36019	6.55334	7.36537	6.36334	6.66175	6.30783	6.7816	6.13629	6.29373	-0.40289	0.0684535
NAM2	7.70969	8.60227	8.17791	9.43914	7.60192	8.49848	8.29555	9.2215	7.51161	8.6329	8.17775	9.32455	0.679923	0.0689468
MIH1	7.06782	7.05603	6.81717	6.79771	6.97904	6.89003	6.76097	6.80473	6.85047	6.78833	6.80737	6.9611	-0.11378	0.0689721
RPN13	10.6044	10.5186	10.4416	10.0802	10.5263	10.2519	10.3826	9.81986	10.6887	10.6869	10.6008	10.2938	-0.276318	0.0694257
MDM30	7.9388	7.85322	8.29826	8.02671	7.96498	7.88801	8.16532	8.00873	7.93637	7.54808	8.09868	7.74368	0.201985	0.0695343
PUP2	12.2244	12.1188	11.8251	12.076	11.9593	11.9533	11.5656	11.7576	11.7358	11.7887	11.38	11.6629	-0.252197	0.0695582
INO1	6.33316	7.94167	8.03256	7.67586	6.45333	7.83205	8.02647	7.66374	6.82918	6.83817	8.50219	6.796	0.744879	0.069821
MRH4	6.94854	7.74256	7.43915	7.97371	6.77749	7.76859	7.48565	8.06996	7.35328	7.54073	7.92488	7.72583	0.414662	0.0700583
CLB6	6.39327	7.07562	5.99907	6.59214	6.35569	6.8975	6.22877	6.40739	6.25541	6.27967	5.75929	5.9241	-0.39107	0.0701501
ADE13	10.4712	9.83962	9.59067	9.94783	10.1601	9.56117	9.42965	9.61812	10.603	9.85308	9.73017	9.85504	-0.386117	0.0705678
MET14	7.91859	8.87175	7.63019	8.06696	7.56626	8.94487	7.27934	8.0144	8.07598	8.93688	7.65992	8.12913	-0.589065	0.0712572
RRP46	9.08863	9.74223	9.73903	9.92876	8.97689	9.72383	9.59869	9.81418	8.95704	9.65725	9.44417	9.83406	0.368836	0.071467
CHS1	11.1154	10.5822	11.3373	10.9883	10.7657	10.4785	11.0235	11.0673	10.4288	10.4016	10.9735	10.4061	0.337301	0.0714682
MET2	6.1207	7.46846	6.1213	6.05047	6.21882	7.31275	5.9306	6.04848	5.83191	6.94103	6.07684	5.86127	-0.63412	0.071923
PCI8	7.0669	7.03262	6.95124	6.69777	7.11736	7.07785	6.96305	6.7932	7.05175	6.6903	6.91546	6.42294	-0.215521	0.07203
TMT1	5.81317	6.42555	6.06466	5.97123	5.88068	6.38692	5.71643	5.90346	6.2183	6.04075	5.96792	5.43958	-0.283681	0.0720673
DAD1	8.54998	8.37108	8.18124	8.44705	8.65682	8.68405	8.42803	8.57233	8.51948	8.62096	8.27321	8.5479	-0.158772	0.0722249
FAS1	13.7791	13.0148	14.2383	13.4551	13.378	12.7269	13.8579	13.1402	13.1837	12.7868	13.6798	13.2772	0.463195	0.0722863
RSM22	7.85271	8.64177	8.55901	8.90152	7.85417	8.34448	8.47029	8.63023	8.67561	8.66627	8.98693	8.76298	0.379325	0.0724655
AMS1	7.00616	6.69608	6.46935	6.14082	6.8357	6.70578	6.33706	6.13794	7.577	6.49633	7.19639	6.36275	-0.445458	0.073172
AGP1	8.9561	8.61916	8.51453	8.43655	9.10843	8.68762	8.53721	8.49234	9.67331	8.93935	9.03161	8.75912	-0.368769	0.0735781
PIG2	6.84458	6.51766	6.21363	6.57758	6.77689	6.60099	6.13344	6.79616	6.67074	6.38105	6.32011	6.21808	-0.255484	0.0740969
CDC31	8.38911	8.43476	8.98427	8.73483	8.49901	8.23971	8.83528	8.49931	8.09234	8.92721	8.42261	8.87817	0.295389	0.0741119
HOR2	10.9057	9.44374	9.80314	8.53899	10.5173	9.23959	9.59222	8.89206	10.6199	9.30177	9.63584	9.07436	-0.748582	0.0743104
RPL20B	6.30524	7.52475	6.0084	6.77422	6.22761	7.659	5.80725	6.70425	6.5797	7.32171	6.17115	6.41406	-0.623111	0.0743458
USO1	14.5047	13.6095	14.0569	13.1983	14.2919	13.7622	13.8177	13.4135	14.1195	13.6857	13.7581	13.3202	-0.401458	0.0744684
RFC1	8.71765	8.76305	9.12348	8.92643	8.83973	8.67718	9.09491	8.89738	8.80151	8.27812	8.92326	8.53696	0.237528	0.0751924
QNS1	9.74196	9.53332	9.55629	9.47315	9.67583	9.39031	9.35712	9.2182	9.9142	9.62586	9.68185	9.42415	-0.195123	0.07526
RIM15	11.2565	10.0678	11.3245	11.0409	10.9489	9.86638	10.9825	10.821	10.3488	10.5971	10.7317	11.1225	0.489641	0.0755691
ARP1	7.88039	7.54821	8.0896	7.84325	7.69808	7.39668	7.98109	7.6539	7.79618	7.40525	7.76829	7.6816	0.215492	0.0758765
PFK2	10.7069	10.9664	11.1947	11.1299	10.6049	11.1949	10.9177	11.1412	10.9083	11.2084	11.2733	11.3713	0.239751	0.0765791
CTF13	5.87498	5.83974	6.08842	5.87069	5.6327	6.0975	5.97948	6.05994	5.54956	5.75751	6.12637	5.78344	0.192723	0.0766059
RRP5	14.4614	14.2104	14.8825	14.2978	13.3359	13.8479	14.0786	14.1687	13.8346	14.1223	14.4961	14.2563	0.394577	0.0769563
FLC1	9.35081	9.343	8.90933	9.246	9.27541	9.45345	8.7831	9.18243	9.33046	8.712	8.93323	8.79644	-0.269102	0.077044
REG1	9.17065	9.37419	9.65718	9.82135	9.10897	9.26385	9.31452	9.58351	8.93371	9.78803	9.30115	10.3938	0.405358	0.0773813
GRX4	9.70989	9.90125	9.94298	10.4944	9.5648	9.85802	9.93339	10.3238	9.2289	10.0183	9.48294	10.4715	0.394642	0.0777009
MAM33	9.01195	10.2761	10.2089	10.5319	8.9889	9.92343	9.8765	10.2381	9.47597	10.5748	10.3128	10.7441	0.610202	0.0779673
RVB2	11.2169	11.0615	11.6313	11.2571	10.9285	11.1078	11.3271	11.2644	11.3206	10.6494	11.6262	10.9088	0.288378	0.0781065
ENT1	8.46237	9.30693	8.97551	9.47032	8.50172	8.8599	9.04461	9.24558	8.32875	9.26919	8.91604	9.53182	0.409169	0.0782195
CDC54	8.22805	8.01968	8.35378	8.3338	8.07627	7.77226	8.47427	8.01008	8.3725	8.00891	8.50589	8.14928	0.224906	0.0783539
PEX25	8.2279	7.85597	8.7619	8.10116	8.43884	8.08052	8.98726	8.11995	8.12269	8.31097	8.66521	8.43579	0.339062	0.0784031
SGS1	11.0498	10.3454	10.5505	10.2658	10.8291	10.3521	10.338	10.119	10.3916	10.3155	9.96821	10.2291	-0.302147	0.0784938
ORT1	7.64172	7.7891	7.7571	8.3978	7.94058	7.85046	7.9779	8.5958	7.82315	7.58797	7.73283	8.07311	0.316926	0.0784995
YHM2	11.7055	11.3208	11.5235	10.6576	11.6945	11.1637	11.438	10.4968	11.4691	11.1099	11.1809	10.4394	-0.454553	0.0785005
MET32	5.31011	6.13285	5.55951	4.54374	5.29983	5.95385	5.38089	4.51958	6.00896	6.33608	6.00081	5.48674	-0.591736	0.0799682
SRP101	9.72413	9.6403	10.0409	9.70841	9.57716	9.39389	10.0155	9.47193	9.48477	9.64432	9.84243	9.63548	0.208337	0.0799926
RRD2	7.76252	7.14169	7.44022	6.77924	8.05466	7.25918	7.50683	6.7345	8.13065	7.40024	7.66037	6.75616	-0.478605	0.0802859
RIM2	8.14758	8.96605	9.03547	9.44101	8.13801	8.9997	8.94356	9.32504	7.89516	9.39999	8.59287	9.75012	0.590263	0.0807954
SUM1	10.2808	9.95222	10.4325	10.3264	10.0505	9.59458	10.13	9.99249	9.68453	9.91601	9.97265	10.1071	0.247085	0.0812991
PHO80	6.66231	6.5944	7.17038	6.8259	6.70676	6.62651	7.19547	6.85393	6.95412	6.53707	7.35656	6.46253	0.297265	0.08143
MDH2	10.1776	6.53362	6.59558	6.53006	10.0204	6.53251	6.64557	6.44925	10.1107	6.48581	6.8752	6.29966	-1.74423	0.0817035
HSL7	8.03736	8.10106	8.20591	8.12946	8.00423	7.93429	8.2464	7.94683	7.98782	8.11964	8.10573	8.15421	0.100688	0.081767
BAT2	9.64346	8.73822	8.49848	9.06665	9.59883	8.6874	8.40531	8.90153	9.75873	8.87776	8.54574	9.06176	-0.470824	0.0818648
OCA2	9.08561	8.55855	9.06396	8.85467	8.95907	8.5426	9.15252	9.03612	8.45457	8.8394	8.77344	8.9932	0.239018	0.0819422
DSF2	7.11515	7.53942	6.718	7.23766	7.54836	7.60881	6.90399	7.11611	6.53652	7.41469	6.62604	6.86316	-0.382998	0.0825447
PMA1	NA	NA	NA	NA	13.6367	NA	13.7784	NA	13.6831	NA	13.7422	NA	NA	0.0825695
CIA1	7.92133	8.28083	8.1247	8.75385	7.89561	8.25071	8.11421	8.52963	8.06388	8.39328	8.31984	8.49828	0.25581	0.0829465
SPT23	9.42797	9.53107	9.29914	9.45519	9.34134	9.5092	9.18344	9.44694	9.63609	9.2897	9.31869	9.22877	-0.133866	0.0829755
PSD2	9.55685	9.16371	9.94058	9.45446	9.47961	9.17319	9.47949	9.42888	9.52465	9.47574	9.82188	9.56766	0.21987	0.0833374
RSM23	8.0368	8.91747	8.7912	9.09619	8.14737	8.68329	8.59917	9.06848	7.80436	8.87858	8.45935	9.12324	0.444959	0.0834638
MXR1	9.45662	10.9226	8.92984	9.88955	9.66142	10.4864	9.06414	9.48591	9.14483	11.0376	8.67284	10.029	-0.773012	0.083527
SWD3	8.14316	8.60591	8.42481	9.08552	8.19601	8.39572	8.52353	8.83543	8.40128	8.84475	8.51134	9.28557	0.346559	0.0835597
SPP2	7.57901	6.87398	7.09625	6.38373	7.11128	6.82351	6.79359	6.27983	7.39342	6.36921	6.79692	6.01511	-0.46416	0.0836134
TIF4631	11.0073	10.6176	11.3903	11.1245	10.9837	10.1752	11.2085	10.6721	10.711	10.177	11.0127	10.565	0.383546	0.0839109
GLO1	9.32681	8.99769	8.47255	8.41323	9.50522	9.16424	8.34238	8.53126	10.5521	8.71727	9.9381	8.39662	-0.694857	0.0841115
SRO9	8.92133	9.06674	9.92502	9.05418	8.90474	9.06216	9.73378	8.91617	8.98863	9.20832	9.84368	9.08296	0.400647	0.0842833
BRF1	8.78247	8.75156	8.5172	8.74755	8.78326	8.67667	8.51996	8.71427	8.51441	8.68876	8.2599	8.43865	-0.166599	0.0847592
PUS6	7.48937	6.76984	8.01954	7.21387	7.30929	6.71894	7.79305	7.15872	7.32634	6.67586	7.78295	6.96393	0.440405	0.0851691
SEC59	8.32007	8.89087	8.03184	8.40486	8.1695	8.8185	7.91135	8.49888	8.71093	9.04315	8.20936	8.74066	-0.359345	0.0852531
BRN1	8.2083	7.71618	7.72254	7.6063	8.16843	7.65304	7.71154	7.4118	7.90792	7.60818	7.82698	7.52946	-0.242239	0.0852864
PIB2	7.72674	8.07748	7.78734	8.65955	7.67999	8.05228	7.9322	8.74545	7.98225	7.51513	7.89696	8.28162	0.37821	0.0858666
RNY1	7.2113	6.98835	6.99505	6.767	7.2104	7.21082	6.85245	6.98646	7.33363	6.92171	7.28053	6.88448	-0.185041	0.0859685
BEM3	9.09935	8.1337	9.25959	8.74673	8.87183	8.04154	8.91112	8.67122	9.01316	8.33265	9.3572	9.15425	0.434649	0.0860214
MRPL11	9.47177	9.49056	10.065	9.6299	9.24189	9.2278	9.88198	9.52309	9.1772	8.44929	9.78892	8.83925	0.444935	0.0862561
TYW1	9.67955	9.46712	9.68474	9.31554	9.37772	9.60207	9.15691	9.24302	9.62651	9.46873	9.50082	9.19443	-0.187707	0.0865845
FRE3	6.64743	6.59678	6.69399	6.78276	6.59994	6.36919	6.63832	6.85205	6.85411	6.63239	6.70209	6.9055	0.145813	0.0875243
TRS130	9.11181	8.57386	9.49228	8.75587	8.95227	8.62525	9.32154	8.82551	8.83118	8.30124	9.34218	8.74274	0.347418	0.0876229
SNL1	9.91595	9.50786	9.67818	9.13088	9.92187	9.63457	9.61692	9.21278	9.22063	9.40026	9.06176	9.0595	-0.306851	0.0880877
REV3	10.63	10.5933	10.7206	10.856	10.6955	10.7217	10.692	11.2587	10.39	10.3072	10.4539	10.8409	0.247382	0.0885006
POL12	7.48588	7.34987	7.85649	7.43177	7.55582	7.15797	7.8543	7.31697	7.11762	7.02021	7.4892	7.28781	0.258195	0.0886106
RAD18	6.47462	6.54067	6.402	6.61106	6.70691	6.4325	6.43936	6.35274	6.85652	6.80776	6.37939	6.6266	-0.167976	0.0891801
NCS6	9.34816	9.77829	9.84083	9.94	9.32139	9.57007	9.66853	9.60818	9.1407	9.80457	9.5804	9.7686	0.240559	0.0894451
TRE2	8.16433	7.91319	8.33526	8.21736	7.93295	7.81546	8.35598	8.02055	7.10453	7.63689	7.7291	7.9616	0.342083	0.089473
TFC7	8.31513	8.119	8.34128	8.56188	8.30185	8.20785	8.20938	8.74248	8.57362	8.00917	8.43835	8.46268	0.204906	0.0894898
DCR2	6.84287	7.07804	6.72381	6.95816	6.91959	7.21092	6.78699	6.74568	7.0954	6.80207	6.86297	6.96964	-0.150273	0.0899952
ATG13	7.19458	6.83027	7.51123	7.03648	7.12221	6.58576	7.35942	7.12178	7.51773	6.8126	7.71463	7.25178	0.322029	0.0905764
RSM24	7.61219	9.15551	8.96906	9.70555	7.53951	9.17742	8.73032	9.5448	7.86467	9.47574	8.79897	9.8672	0.798477	0.0915681
MRPL40	7.59059	9.36561	8.78815	10.1467	7.35273	9.45391	8.64638	10.0262	7.83557	9.38091	9.02525	9.97059	0.937328	0.0917809
SKY1	8.11007	8.78151	8.66095	8.96414	7.6754	8.74571	8.37576	8.82829	8.30266	8.55542	8.79282	8.78082	0.372	0.0924274
RSC4	8.36872	8.71969	8.3629	8.32344	8.34882	8.41732	8.1856	8.38169	8.49663	8.64027	8.31285	8.54711	-0.146308	0.0930923
PRO3	NA	12.6989	NA	13.1927	12.3949	12.1462	12.643	12.4042	12.8592	12.0765	12.9809	12.9109	NA	0.0931074
IKS1	7.43612	7.09139	7.78947	7.50952	7.29436	6.93843	7.68831	7.2641	7.56305	6.58851	7.75828	7.03256	0.35506	0.0937342
INO2	6.07184	6.04751	6.488	6.57776	6.06746	6.05291	6.52413	6.28092	6.96015	6.2654	6.99907	6.5801	0.330784	0.093864
YSW1	7.07832	6.47084	6.2278	6.44406	6.57657	6.19333	6.1044	6.34855	6.2744	6.26187	5.89918	6.04647	-0.297477	0.0939233
SET2	8.42752	8.58729	8.58617	9.02424	8.26877	8.59596	8.38166	9.03266	8.35302	8.23781	8.40534	8.58304	0.257123	0.0945169
NMT1	9.76634	9.3836	10.262	9.6194	9.61604	9.40411	10.0437	9.42791	9.64803	9.31279	10.0167	9.53479	0.295596	0.0945386
YHC1	8.75633	8.90527	9.11346	8.81587	8.77221	8.6973	9.0003	8.69809	8.60183	8.8533	9.00407	8.82074	0.14438	0.0945614
MST1	7.30687	7.84265	7.75473	7.94535	7.44223	7.83503	7.84045	7.97311	7.91857	8.04634	8.21161	8.31887	0.275403	0.0946591
SNU56	7.26197	7.45893	7.81976	7.30043	7.06289	7.39923	7.56404	7.54007	6.98133	7.1861	7.47634	7.07908	0.238211	0.0947672
PPE1	7.50551	7.7617	6.9876	7.67203	7.41765	7.7462	6.80088	7.59383	7.25246	7.30704	6.80671	7.08014	-0.341562	0.0952585
ERV1	11.3333	11.4296	10.8716	11.3968	11.3291	11.4277	11.0532	11.2764	11.0692	11.2314	10.7644	11.1725	-0.214215	0.095278
BRO1	8.68968	8.98624	8.63661	8.86684	8.89318	9.01582	8.77463	8.83206	8.76225	8.92327	8.66751	8.77814	-0.119109	0.0955278
SLD5	7.46062	6.9898	7.16775	6.29236	7.44615	7.16953	7.07219	6.45853	7.67703	6.59456	7.31903	6.00138	-0.504409	0.0959614
RPS6A	6.73578	6.8549	6.80748	6.16003	6.55982	6.71751	6.55621	5.96818	6.29446	6.73513	6.56248	5.97377	-0.311574	0.0960081
SWM1	8.0057	7.20266	8.46833	7.69718	8.02019	7.22473	8.4323	7.63456	8.04785	7.32225	8.4168	7.80601	0.438634	0.0967717
SHY1	7.23584	6.29972	7.70473	6.85246	7.09991	6.54969	7.6383	6.8772	6.99357	6.01629	7.45931	6.64888	0.497644	0.0978058
PUF3	5.94474	6.87666	6.40984	7.76752	6.30289	6.82873	6.61345	7.31502	6.01252	6.32451	6.4268	6.79179	0.505728	0.0982695
SNX4	8.53207	8.15154	8.10492	7.79547	8.23988	8.11771	7.91403	7.83089	8.96998	7.98352	8.5473	7.64132	-0.360127	0.0983858
ARL1	10.6901	10.6477	11.0901	10.8551	10.7189	10.8621	10.9727	11.0797	11.009	10.3067	11.2707	10.524	0.259632	0.0984397
PGA3	10.3449	10.9452	10.3052	10.1532	10.6223	11.085	10.5638	10.0972	9.72145	10.562	9.72404	9.82359	-0.435633	0.0984839
SSZ1	11.5514	12.2734	11.4431	11.6107	11.463	12.4504	11.3145	12.0073	11.6706	12.0793	11.3087	11.5982	-0.367562	0.098665
PHO3	11.5402	11.2957	11.4199	9.80199	11.2419	11.5001	10.9553	9.93023	11.8259	NA	11.4631	NA	NA	0.0988368
MUD2	8.52925	8.73082	8.88439	8.86608	8.33483	8.83858	8.59593	8.89268	8.28861	8.60013	8.52659	8.76181	0.200879	0.0988798
YMC2	8.9198	9.85203	8.92547	8.99729	8.75916	9.79051	8.55568	8.93589	8.72951	9.76932	8.63439	8.98954	-0.46368	0.0989309
COQ1	9.52103	9.12974	9.72754	9.38456	9.61036	9.04791	9.77862	9.32053	9.55603	9.33713	9.87908	9.56139	0.241587	0.0990469
YSP1	9.22418	9.45086	9.34213	9.5249	9.16621	9.46938	9.47025	9.6552	8.92566	9.06273	9.2041	9.31094	0.201419	0.0991415
MSR1	7.41532	7.37672	7.70501	7.74708	6.95458	7.6702	7.58317	7.85477	7.8237	7.06477	8.01319	7.27643	0.312392	0.100442
ISU2	8.05476	8.05027	6.81077	8.09588	8.10086	8.03614	6.9989	8.06933	8.00813	8.12191	6.90793	8.19446	-0.549132	0.100597
SEN54	7.38652	8.34467	8.02881	8.41443	7.70961	8.23536	8.31032	8.27634	7.95261	8.12108	8.31286	8.20159	0.299083	0.100739
ECM3	7.6603	6.93474	6.98109	6.68785	7.56148	6.99559	7.06005	6.74255	7.72193	6.65367	7.25528	6.29742	-0.417246	0.100992
RPN6	11.7634	12.1176	11.9634	11.4369	11.6323	11.9729	11.3292	11.3703	11.8914	11.8119	12.0587	11.1209	-0.318325	0.100992
EDC1	4.35384	5.86887	5.07556	7.47911	4.41972	6.12037	5.13418	7.31184	4.362	5.96974	5.40591	7.30068	1.10212	0.101025
RPB10	8.66225	9.52312	8.80188	8.56396	8.65351	9.416	8.77763	8.57009	8.41357	9.14226	8.47349	8.33427	-0.381565	0.101143
YSH1	8.33528	8.79765	8.22675	8.68563	8.40292	8.48082	8.29519	8.2494	8.42137	8.68327	8.0941	8.37472	-0.199252	0.101272
REI1	8.87268	9.94442	9.87274	10.0455	8.72741	9.86055	9.74603	9.94128	8.73645	10.1308	9.69628	10.2689	0.54973	0.101775
TCP1	11.7296	11.7994	11.759	11.898	11.6952	11.8917	11.876	12.1227	11.811	11.5891	11.8694	11.7504	0.126567	0.101783
OAZ1	8.40219	8.36352	8.41698	7.68913	8.44322	8.7396	8.45189	7.9061	8.35359	8.17017	8.38905	7.43502	-0.364021	0.102061
DUS1	8.25848	8.32123	9.43606	8.22416	8.23283	8.39551	9.18944	8.29721	8.44206	8.16006	9.42316	8.22569	0.497592	0.102718
DIA4	7.9271	8.69092	8.36445	9.28562	7.74358	8.50174	8.22469	8.96873	7.8196	8.47995	8.15893	8.87301	0.45209	0.102782
PAM1	8.52265	8.15966	8.31817	7.64008	8.42594	8.08011	8.03845	7.9622	8.06308	7.70405	7.64157	7.44091	-0.319016	0.103177
RTT109	7.1129	7.56755	7.53557	7.62764	7.16113	7.38173	7.5005	7.51027	6.87712	7.16147	6.98348	7.57375	0.244886	0.10337
JLP1	4.96897	5.15998	4.97116	4.46902	5.26955	5.10088	5.06285	5.00869	5.17033	4.84475	5.03104	4.32304	-0.274776	0.103462
ALG3	8.06912	8.79809	8.74674	8.71212	8.31253	8.94763	8.72065	8.84229	8.58843	8.76535	9.08053	9.07426	0.282574	0.103552
SDO1	9.86772	10.1273	10.0898	9.17723	9.80764	10.3186	9.97168	9.49437	10.0682	10.4399	10.1383	9.75508	-0.33382	0.103692
TFC4	9.04026	8.67528	9.14697	9.04693	9.14154	8.47463	9.13609	9.13616	9.47733	8.68614	9.65326	9.30953	0.322294	0.103908
NDD1	7.89114	7.40478	7.15892	7.30293	7.77563	7.23534	7.14308	7.28924	8.14959	7.63756	7.69514	7.67755	-0.304531	0.104074
FIR1	7.89665	7.8044	7.6074	7.80523	7.9133	7.60726	7.65797	7.61029	7.83411	7.99627	7.75428	7.86504	-0.125296	0.104448
LEU1	11.9234	9.4001	9.65387	9.68238	11.7303	9.37006	9.43962	9.55287	11.9313	9.71212	9.65809	9.75334	-1.05452	0.104661
HSF1	8.90937	8.15461	8.41654	7.97684	8.86155	8.09879	8.56595	7.87453	8.64208	8.29823	8.12025	8.04017	-0.328391	0.104687
GCS1	9.61936	9.29095	9.6876	9.72344	9.62685	9.52221	9.66328	9.78019	9.17236	9.52711	9.28256	9.77199	0.191702	0.104889
IMG1	9.21055	7.99849	9.7106	8.78042	9.32185	8.55674	9.97042	9.15954	8.65003	7.62013	9.17002	8.41255	0.640959	0.105011
YCK1	9.10665	8.98919	9.48514	9.00861	8.86245	8.67656	9.19633	8.82746	8.93807	8.89755	9.18587	8.97023	0.200529	0.105361
ALG2	8.2918	8.76583	7.5812	8.36853	8.3727	8.75915	7.82867	8.44534	7.93313	8.79954	7.20611	8.59504	-0.482878	0.105614
LEU4	10.9371	10.163	10.0029	10.1676	11.1126	10.1802	10.2686	10.0927	10.7701	9.89951	10.2632	9.85642	-0.401831	0.105962
PHO89	5.03605	5.16163	4.80964	5.0719	5.45889	5.706	5.23037	5.50082	5.51713	5.48806	5.10955	5.1851	-0.243399	0.105993
GPM2	7.61639	8.51458	5.71408	7.96585	7.21065	8.61422	5.59509	8.32295	7.90458	8.66574	6.127	8.24339	-1.09297	0.106173
REH1	9.41925	9.6836	9.46095	9.15771	9.55163	9.69921	9.42924	9.523	9.18281	9.51462	9.16626	9.21883	-0.182522	0.10644
PTC3	10.3143	9.97108	10.1395	9.61354	10.0482	9.97752	9.89412	9.80896	10.365	9.88773	10.1495	9.56359	-0.232437	0.106471
CDC37	10.7597	10.4198	10.9077	10.8934	10.7051	10.3946	10.7684	11.0041	11.0447	9.96977	11.1348	10.4981	0.318809	0.107243
ARP5	11.0088	11.3622	10.0182	11.134	10.9442	11.1844	10.1275	11.1085	10.6431	11.0589	9.83493	11.0028	-0.495959	0.107317
RPH1	6.98806	7.6231	6.97865	6.91814	6.88162	7.77645	7.10405	7.01116	7.15951	7.68433	7.16647	7.05913	-0.312579	0.107342
HSL1	11.8241	10.9521	12.001	11.5915	11.5586	10.5319	11.6297	11.3313	11.3944	11.1377	11.5093	11.6367	0.383416	0.10738
KNH1	5.83078	5.99217	5.83343	7.19727	5.93763	5.978	5.78415	7.07607	5.67652	6.25638	6.00686	7.19746	0.570627	0.107489
NCL1	10.5938	10.8644	10.8628	10.9205	10.6649	10.8654	10.9674	10.8228	10.3683	10.9169	10.8353	10.8853	0.170084	0.107584
HUA2	5.20901	5.72031	5.339	5.47291	5.2753	5.59844	5.35335	5.18577	5.53252	5.56631	5.16434	5.36462	-0.170315	0.107626
PER1	9.60521	9.40745	9.97768	9.63482	9.47929	9.23058	9.80083	9.37064	9.60621	9.2541	9.92924	9.31417	0.240756	0.107916
HOM6	12.054	11.2506	11.6402	10.8147	12.0307	11.1169	11.4899	10.6144	11.9894	11.3026	11.5271	10.993	-0.444144	0.108105
HMX1	5.23958	8.90403	8.57477	8.96713	5.50473	9.02461	8.42622	9.00855	6.43847	8.77873	8.5748	8.85592	1.41954	0.109496
SAT4	8.73989	8.2281	8.9787	8.65589	8.91222	7.99062	9.29838	8.565	8.74774	7.8824	9.00843	8.38826	0.398947	0.109754
FAR11	7.42465	7.28622	7.39977	7.82115	7.5434	7.27543	7.42596	7.48222	7.27356	7.32007	7.30195	7.66338	0.161849	0.10998
CDC24	8.65428	8.54558	8.59703	8.33896	8.65838	8.71398	8.36184	8.47206	8.64862	8.12214	8.29085	7.91082	-0.228568	0.110783
ATG19	8.34419	7.00086	7.37831	6.5954	8.04412	7.2003	7.45669	6.78285	8.33355	7.1278	7.70355	6.76432	-0.561617	0.110817
ERP1	10.2634	11.0913	10.0305	10.6933	10.1337	10.8613	9.91327	10.3738	10.2436	10.7299	9.96725	10.2231	-0.353633	0.111125
CDC34	8.66418	9.10165	8.50331	8.66807	8.82418	9.07257	8.70589	8.3201	8.1891	9.36769	8.20248	8.75196	-0.344593	0.111224
YDJ1	13.0314	13.0381	13.0389	12.3653	12.9334	12.7665	12.8967	12.0935	13.1225	12.985	13.1266	12.1095	-0.374437	0.11132
NAM8	7.38101	6.87568	7.47149	7.34373	7.31231	6.75006	7.60985	7.1926	7.40633	6.91585	7.4262	7.10012	0.25046	0.112017
MPS2	5.82299	6.37072	6.24123	6.65328	5.74055	6.41582	6.11428	6.37438	5.8082	6.20315	6.13722	6.42898	0.264653	0.112095
RNH70	8.97706	9.51397	8.6683	9.2094	8.95836	9.38564	8.48614	9.18417	8.86667	9.12807	8.56732	8.96909	-0.29089	0.113
RCK2	9.30976	8.94948	9.49301	9.20557	9.47067	9.0568	9.6606	9.3518	9.28187	8.99899	9.46946	9.11265	0.204252	0.1131
FSH1	8.68646	8.07805	9.11454	8.39788	8.33696	8.33995	8.79922	8.62397	8.92131	8.41696	9.20364	8.51747	0.312841	0.11315
RRP7	9.4034	9.18013	9.38645	8.52667	9.24207	9.37807	9.26429	8.82189	9.10153	8.98023	8.99185	8.54034	-0.292323	0.113365
URK1	8.19518	8.48252	8.81219	8.6433	8.20922	8.64998	8.9344	8.64808	7.50798	8.76421	8.24199	8.76302	0.372314	0.113655
PIH1	7.54213	8.44219	8.01709	8.66958	7.49772	8.41255	8.09806	8.68634	7.58927	8.37506	8.17996	8.67842	0.411754	0.113989
APA2	6.97215	7.55619	7.55306	7.77363	7.15442	7.78201	7.7386	7.78102	7.10495	7.91793	7.54494	7.98707	0.315111	0.114102
UGX2	5.21486	5.13407	4.80145	5.14253	5.06651	5.2238	4.60033	5.25423	5.47751	5.3695	5.00312	5.31312	-0.22858	0.114131
ECM22	6.85314	6.93328	7.6391	7.04779	7.23545	6.93075	7.43159	7.10225	7.12742	7.08249	7.40069	6.91052	0.228236	0.114173
PHD1	6.98602	6.55175	8.01022	6.60562	6.88118	6.67923	7.91726	6.76723	7.02346	6.76072	7.82762	6.83961	0.514199	0.114848
VAC8	9.14814	8.73637	9.48469	9.05468	9.1374	8.51559	9.25325	8.97313	9.17391	8.68528	9.51308	8.81996	0.283685	0.115146
PCL9	7.70287	7.2578	8.14374	7.39603	7.66758	7.89048	8.11668	8.21241	7.82583	7.17857	8.14177	7.51078	0.333045	0.115214
OCH1	7.44075	7.41613	7.384	7.98863	7.6083	7.35806	7.69359	7.90695	7.10811	7.78577	7.32641	8.24357	0.304337	0.115655
CBC2	10.946	11.4645	10.558	11.1916	10.7844	11.2427	10.4689	11.0329	11.4439	11.2952	11.0923	11.0896	-0.290586	0.116476
HEM12	9.97395	10.6925	10.3597	10.9712	9.91335	10.5563	10.2245	10.9366	9.98788	10.2235	10.2604	10.5675	0.328718	0.116482
SLX5	7.66464	7.03044	7.86469	7.48061	7.60591	6.87684	7.6711	7.48184	7.13404	7.73295	7.40708	8.04945	0.318326	0.116528
TFG2	9.5936	9.28953	9.75197	9.64084	9.67861	9.25444	9.7733	9.69443	8.90496	9.36169	9.05933	9.82564	0.277113	0.116817
FRE6	6.64475	6.21828	6.13034	6.29075	6.70457	6.42321	6.11832	6.46795	6.93878	6.22002	6.46216	6.26823	-0.235311	0.117148
ADE8	9.04643	9.03477	9.09088	9.69983	9.0726	9.0208	9.09823	9.74592	8.57469	8.90847	8.61162	9.50601	0.349119	0.117376
DAD2	7.26429	7.35145	6.97244	7.27433	7.17591	7.45322	6.47786	7.229	7.29133	6.57664	6.70268	6.41996	-0.339429	0.117416
MTR10	8.55321	8.90787	8.97661	9.13365	8.28786	8.37371	8.6462	8.63816	8.31799	9.02386	8.6622	9.06549	0.276303	0.117435
HLJ1	8.97142	8.16268	9.41148	8.68939	8.9314	7.9559	9.29112	8.45123	8.39422	7.98765	8.83367	8.35918	0.438801	0.117492
YPR1	9.97469	10.6843	9.80477	10.166	10.0904	10.421	9.843	10.2633	10.1104	10.5209	9.93568	10.2907	-0.249691	0.117606
BNA2	3.70917	4.70634	3.52695	4.0079	3.8473	4.49484	3.64632	3.79822	3.8895	4.548	3.67316	4.32929	-0.368886	0.117653
IES6	9.29575	8.52656	9.39642	9.07046	9.16947	8.47198	9.2972	9.06174	8.96914	8.47392	9.05774	8.84425	0.303497	0.118399
DIE2	7.45846	7.81384	7.22716	7.61136	7.45529	7.82373	7.2182	7.5825	7.41787	7.71961	7.15756	7.64525	-0.207797	0.118768
CTT1	7.2531	6.58366	7.4751	7.22353	7.31966	6.52517	7.55279	7.2359	7.58191	6.85735	7.4111	7.2337	0.335212	0.118785
SPS19	6.23526	4.69499	5.13847	4.49328	6.02537	4.87813	5.19408	4.48849	6.42769	5.34334	5.63693	5.0071	-0.60774	0.118832
DOG1	6.49257	7.85401	6.00484	6.79963	6.47764	7.57154	5.98907	6.56967	5.62734	7.39796	5.52537	6.39522	-0.689544	0.11898
RPN5	10.8393	11.1812	10.7535	10.6845	10.7437	11.37	10.7458	10.9233	11.2263	11.6247	11.1027	11.1427	-0.272094	0.119191
RTS3	5.4057	6.78215	4.9926	6.16737	5.55533	6.5896	5.03117	5.88691	5.7182	6.52235	5.22313	5.95339	-0.553126	0.119371
PRE7	10.1747	10.8218	9.65508	10.4248	10.3299	10.689	9.65367	10.5572	NA	10.9054	NA	10.4448	NA	0.119413
MKT1	10.3039	10.3684	9.49045	10.5079	10.1203	10.2028	9.39737	10.0893	10.2111	10.3672	9.57009	10.3317	-0.364475	0.119602
NUT1	10.4458	9.94475	9.93704	10.0705	10.3608	9.88433	9.89476	9.91409	10.6414	9.88649	9.90235	9.92287	-0.253661	0.119668
RTT105	5.19308	4.98433	5.35681	5.03309	5.22438	4.941	5.48733	5.33509	5.69417	4.99901	5.62954	5.80661	0.268748	0.120195
MES1	11.4441	11.5831	11.1994	11.3313	11.3828	11.4426	11.1599	11.4739	11.353	11.5972	11.1237	11.5966	-0.15294	0.120774
LIP2	8.23846	8.41192	8.38361	8.84578	8.07319	8.23359	8.33125	8.47482	8.01881	8.24231	8.02079	8.44854	0.214419	0.120829
PDC2	7.69824	6.78556	7.76575	7.38987	7.56253	6.96295	7.86399	7.63211	8.05091	6.87517	8.26011	7.57049	0.424493	0.120995
GRE1	4.08815	4.01887	4.08221	3.17539	4.21101	3.99472	4.36787	3.19423	3.83719	4.52129	3.55201	3.95462	-0.390816	0.121184
ESF2	8.91294	8.78284	8.72574	8.10876	9.14917	8.75298	9.11075	8.13199	9.24512	8.62346	9.0213	7.78531	-0.430443	0.1217
HDA3	8.31261	8.42972	8.17693	8.10235	8.37685	8.42085	8.21627	8.06674	7.95718	8.65539	7.84497	8.47215	-0.212201	0.121789
CEG1	8.98178	9.17668	9.10119	9.50513	8.96064	9.06939	8.8974	9.67814	8.85003	9.17755	8.99903	9.65725	0.270344	0.121823
RPM2	10.5266	10.158	10.7353	10.5078	10.3272	9.86129	10.5449	10.3442	10.7206	10.3345	10.6507	10.5486	0.233866	0.121885
SPT20	8.3438	7.55554	7.63417	7.16121	8.36723	7.46726	7.96738	7.1859	7.99828	7.3501	7.63405	7.14306	-0.392742	0.121998
MSH3	8.74901	8.61064	9.0321	8.90493	8.6927	8.51503	8.76485	8.73837	8.48332	8.24497	8.4856	8.52333	0.192253	0.12224
TGL1	7.98324	7.28967	7.56258	6.85964	7.88588	7.19853	7.299	6.83435	8.18551	7.11236	7.76243	6.72596	-0.435207	0.12243
GLT1	13.8429	12.6462	13.7009	13.6522	13.7669	12.691	13.6586	13.5648	13.2219	12.6757	13.3424	13.4775	0.425289	0.123014
PMI40	11.2795	10.3991	10.8426	9.9613	11.1747	10.4797	10.7327	10.0892	11.042	10.2155	10.5746	9.77865	-0.435254	0.123518
PHO84	10.5006	7.54869	8.68406	5.22019	10.5802	7.64216	9.44656	5.18116	9.99959	7.00494	8.27529	6.21021	-1.70977	0.123761
PHM7	4.89866	4.99107	4.46532	5.00513	4.97656	4.83933	4.4101	4.73878	4.76949	5.31799	4.42158	5.16533	-0.264477	0.12377
ARP3	9.20339	9.38049	8.79826	9.22101	8.74104	9.38548	8.5963	9.19057	9.15252	9.03109	8.5929	8.9722	-0.253795	0.123909
GCV2	9.28593	6.67657	6.73677	7.20003	9.24371	6.97086	6.73776	7.27681	9.27248	6.76102	6.57352	7.49624	-1.03157	0.123977
CEF1	7.84397	7.79191	7.98188	8.02442	7.85281	7.83616	8.0201	7.99408	8.14118	7.49604	8.22392	7.76424	0.174429	0.124105
RAD52	7.6562	7.85997	7.94445	7.66218	7.58611	7.85971	7.94374	7.82981	7.56859	7.70816	7.9605	7.6743	0.129374	0.124426
ALG8	8.95906	8.64191	9.18238	8.96779	8.90869	8.63528	9.20268	8.69076	8.53697	8.79349	8.68095	8.91998	0.194857	0.124633
NIT2	6.80593	6.7775	6.72296	6.38498	6.82016	6.66573	6.37649	6.57632	6.51516	6.92868	5.83562	6.90489	-0.285316	0.124733
GIP1	5.41752	6.7642	5.27184	5.57704	5.3933	6.69124	5.1757	5.47359	4.87569	5.8649	4.9847	5.04729	-0.579446	0.125
ODC1	7.30315	6.4134	7.36439	7.16381	7.52535	6.57613	7.62138	7.29306	6.90712	6.50201	6.97264	6.99836	0.364415	0.125692
SSE2	8.02466	7.62137	6.96233	7.95731	7.97813	7.50071	6.56478	7.79993	7.97579	7.7462	6.74371	7.91239	-0.484401	0.126396
MED1	7.03147	7.36938	7.3754	7.36333	6.86156	7.38643	7.18681	7.62684	7.22505	7.4	7.35365	7.46576	0.182987	0.126607
ERG24	9.42996	10.4578	9.05934	9.71423	9.51356	10.4905	9.27784	9.77877	9.14076	9.82933	8.85929	9.41558	-0.459475	0.12684
RSN1	8.77157	9.57688	9.08692	8.34976	8.66451	9.56941	9.03346	8.42416	8.48	9.59585	8.73977	8.47161	-0.425424	0.127031
MTG2	6.96536	7.40982	7.25791	7.94507	6.93786	6.93143	7.25442	7.33512	7.5423	7.47823	7.45869	7.64334	0.27159	0.127152
NBP1	6.47448	6.7196	6.26536	6.57134	6.44937	6.88385	6.03758	6.72607	6.23931	6.65674	6.06102	6.30069	-0.243549	0.12724
BPH1	13.3138	12.274	13.6066	12.9221	13.2747	11.9044	13.4227	12.55	12.3645	12.1926	12.8628	12.9001	0.490039	0.127448
BET4	9.31793	9.10086	9.21317	8.46388	9.30324	8.87965	9.28354	8.17678	9.13485	9.32413	9.17708	8.6198	-0.354403	0.127703
TMA23	10.37	10.9018	10.475	10.2308	10.4141	10.5839	10.5825	9.81852	10.1991	11.233	10.2924	10.3812	-0.32024	0.127979
DFG5	9.85425	10.7473	9.92848	9.89907	9.61937	10.3727	9.55653	9.67539	9.6269	10.5894	9.63879	9.85545	-0.376029	0.128251
AIR2	6.47992	6.9933	6.14673	6.48149	6.5566	7.08487	6.22907	6.59404	6.63136	7.48874	6.07997	7.29237	-0.401854	0.128534
CSN9	5.80857	5.88513	5.38298	5.80302	5.91949	5.81564	5.37619	5.7344	5.43214	5.82858	4.64072	5.74452	-0.334617	0.128592
PET111	7.44885	7.67046	7.65392	8.59784	7.2681	7.65756	7.23791	8.11078	7.3406	7.74417	7.59283	8.19127	0.375805	0.128619
COS111	6.0218	7.23422	6.73509	8.2709	6.0286	7.10966	6.6426	8.25783	6.00857	7.28428	6.2731	8.2105	0.783814	0.12877
WHI5	6.19504	5.55896	5.07786	5.96281	6.16674	5.46079	5.23244	5.64812	6.20495	6.04313	5.32739	6.15578	-0.370871	0.128776
BOS1	11.1852	11.4496	11.1257	11.2485	10.9997	11.4409	10.8447	11.2442	11.5018	11.045	11.0575	10.9922	-0.18493	0.128992
PGM2	8.75269	7.52409	7.1518	7.91647	8.71473	7.59847	7.32711	7.92219	8.90075	7.56579	7.48755	8.05003	-0.533562	0.129167
PMS1	7.85135	7.79205	7.73544	7.98027	7.79768	7.82347	7.79124	7.93259	7.55069	7.2755	8.0828	7.69022	0.186969	0.12943
MCA1	10.8386	10.3768	10.436	10.0743	10.595	10.2138	10.2016	9.89286	11.2427	10.1253	10.7233	9.89587	-0.361388	0.129502
MRP49	8.30359	7.51331	8.45542	8.17173	8.19066	7.35103	8.36188	7.81791	8.29817	7.88458	8.4442	8.26381	0.328936	0.129846
UTP14	11.546	11.8854	11.5365	11.6138	11.4248	11.611	11.4008	11.2431	11.2494	11.7011	10.9091	11.3655	-0.224835	0.130007
TIM50	8.89246	9.11147	8.84881	9.68079	8.6096	9.1756	8.84203	9.71524	8.9875	8.87768	9.05822	9.35388	0.307445	0.130095
PRP39	7.25402	8.09041	6.92264	7.54164	7.43453	7.87954	7.07984	7.58924	7.24065	8.12796	6.96958	7.73145	-0.365453	0.130557
UTP7	9.00699	8.99606	9.06629	8.06525	8.98779	9.25154	9.21906	8.34971	8.67912	9.19995	8.89831	8.43863	-0.347366	0.131415
SLD2	6.59583	6.90609	6.45602	6.75414	6.621	6.79734	6.42334	6.57267	6.92879	7.0339	6.76597	6.88159	-0.171539	0.131853
URA4	12.665	9.07715	10.2537	8.70611	12.3618	9.25762	10.1729	8.59199	12.8254	9.67884	10.6615	9.09487	-1.39742	0.132238
TRM112	8.27465	8.27829	8.38454	7.87768	8.29355	8.49917	8.37889	8.02849	8.00814	8.46233	8.00737	8.03539	-0.183959	0.132592
ELG1	7.42666	6.92389	7.21234	6.53488	7.44207	7.07016	7.24607	6.46032	6.69317	6.99841	6.59867	6.66526	-0.306135	0.132629
ACB1	12.364	NA	11.9597	NA	11.931	12.4384	11.5942	12.042	12.6183	NA	12.3115	NA	NA	0.132892
PDX1	9.77741	9.84821	9.11922	9.5405	9.73375	9.86062	9.29534	9.49394	9.08852	10.1391	8.72319	10.0232	-0.375364	0.133272
MGS1	6.98505	7.40876	7.27611	7.64688	6.93959	7.1933	7.08829	7.35466	7.03889	6.53413	7.14054	7.06363	0.245064	0.133474
NRD1	6.64311	6.70886	6.77536	6.56621	6.62455	6.59619	6.86865	6.56746	6.4899	6.70748	7.08918	6.7959	0.148776	0.133677
GRE3	9.4223	8.5686	8.8601	8.34604	9.41116	8.611	8.78116	8.43845	9.48673	8.337	8.82015	8.13842	-0.408744	0.134079
CFT1	10.1973	9.59583	10.297	10.2662	10.4903	9.47521	10.4738	10.0776	9.91671	9.50421	10.1173	9.86013	0.318763	0.134701
LCB3	9.07191	8.73475	8.83199	8.83417	9.09048	8.88099	8.74172	8.89296	9.24842	9.11101	8.91805	9.05492	-0.143954	0.134764
MRS11	10.8273	11.5248	11.2197	11.5448	10.6311	11.4326	11.1271	11.6528	10.5197	10.6907	10.9467	11.1899	0.342465	0.135329
NRK1	8.81617	8.83186	8.65364	7.99873	8.68709	8.97236	8.52948	8.31067	8.50123	7.80013	8.25759	7.37042	-0.414716	0.13542
CCW14	9.26533	9.75332	9.0294	9.51056	9.17185	9.60503	8.77559	9.41088	9.24321	9.64276	8.98216	9.42378	-0.258188	0.135566
ADE2	9.94644	9.19864	9.07549	9.46183	9.86075	9.03372	8.99172	9.35016	10.0642	9.43351	9.21673	9.49218	-0.324862	0.135877
PCK1	5.24336	5.15629	4.3109	5.30694	5.21077	5.2056	4.35467	5.188	5.28441	4.77881	4.69019	5.08317	-0.324229	0.136517
MRS6	9.42632	8.78048	9.83975	9.13166	9.454	8.60375	9.53035	8.99155	8.5246	8.74018	8.99625	9.16354	0.35396	0.136531
TFP1	13.7855	12.9581	13.4545	12.4732	13.7328	12.7482	13.3417	12.2384	13.2407	13.2596	13.0263	12.6532	-0.422921	0.136805
ARB1	12.2025	12.5755	11.8218	12.2772	12.4436	12.545	12.261	12.2116	12.1381	12.748	12.1228	12.5994	-0.226506	0.137148
IVY1	7.99547	8.10254	7.85769	7.78467	8.15566	7.75282	8.07347	7.65525	7.83187	7.79021	7.73327	7.3417	-0.197088	0.137409
ACA1	6.50052	6.65632	6.50367	6.34351	6.60279	6.44391	6.36167	6.08217	6.87493	6.25721	6.71157	5.8217	-0.2519	0.137473
ORM1	7.92667	8.70593	8.41628	9.07241	7.99826	8.77437	8.34704	9.02543	8.11801	8.16295	8.42702	8.37621	0.329701	0.137662
PSF3	8.56681	9.24164	8.53752	8.92941	8.98066	9.38057	8.6894	9.11545	9.12564	9.4519	8.9274	9.00137	-0.257779	0.137698
THR1	8.48988	8.05943	8.04116	7.76942	8.35611	8.33029	7.88233	8.1588	8.16335	7.48977	7.88715	7.36138	-0.298098	0.137977
OPI1	9.98592	9.48777	10.7302	9.70954	9.77413	9.65585	10.5785	9.72853	10.061	9.45517	10.5565	9.53488	0.403052	0.13859
SMC1	11.0899	10.272	10.506	10.1521	10.8584	9.9721	10.3233	9.84926	10.2435	10.1085	9.99704	9.23326	-0.413935	0.138666
MRP7	10.0078	9.56665	11.0881	9.96459	9.91311	9.44641	10.8536	9.54389	10.4409	9.50634	11.4349	9.63821	0.607026	0.138771
PDB1	11.2742	10.8202	10.6159	10.838	11.0941	10.8387	10.7354	10.7791	11.7009	11.1015	11.0873	11.2019	-0.261995	0.138835
LSB6	6.50051	7.00947	6.99818	7.15252	6.61823	6.91405	6.9894	7.1013	6.44692	6.98821	6.56989	6.95778	0.215278	0.138971
FRE7	4.1771	5.13915	5.0121	5.43509	4.11022	5.22144	4.86067	5.45481	3.86137	5.32878	4.69368	5.36399	0.497044	0.139241
PDE2	9.23379	10.5341	9.13164	9.41213	9.0687	10.5053	8.98894	9.51386	9.0858	10.3191	9.08936	9.41973	-0.531869	0.139325
POP6	7.32018	7.26781	7.21354	6.29226	6.86423	7.24053	7.03404	6.46978	7.3974	6.9079	7.43458	6.36957	-0.364046	0.139335
UBR1	11.6757	10.8356	11.8932	11.3678	11.5958	10.8812	11.6094	11.4143	11.3369	10.6469	11.6621	11.0808	0.342615	0.139354
CDC7	7.2044	7.31808	6.96948	6.90763	7.32321	7.41726	7.16747	7.18108	6.69391	7.04314	6.7343	6.72922	-0.218469	0.139589
SMF3	9.0194	7.87006	8.02604	7.91542	8.89788	8.07991	7.92902	8.01762	8.61596	7.3986	7.85603	7.31406	-0.470602	0.140245
SEN1	13.3476	13.4589	13.5128	13.8311	13.2348	13.3614	13.5141	13.6796	12.6887	12.9523	13.1427	13.0324	0.278194	0.141254
GCY1	7.89976	7.89733	7.92629	8.18955	7.93184	7.93624	8.15511	7.99398	7.59694	7.83798	7.85222	7.79217	0.13487	0.141275
MED7	6.79839	6.84363	6.72635	6.32861	6.93084	6.68015	6.85811	6.43009	7.36947	6.96455	7.08539	6.72678	-0.238617	0.141332
KIP2	6.15651	6.04145	6.29507	6.46238	5.94066	6.21319	6.20756	6.61395	6.68114	6.31159	6.54667	6.41769	0.199796	0.141424
FSH3	8.37639	7.24395	7.60869	6.91181	8.25295	7.15943	7.73147	6.94923	8.48077	7.38624	7.76107	7.00688	-0.488431	0.141449
BUD21	9.99886	10.3237	10.0937	9.1354	9.52644	10.0757	9.94597	9.0067	9.47801	10.1711	9.90307	9.06736	-0.403589	0.141801
RSE1	10.6663	10.4344	10.6901	10.7299	10.325	10.4341	10.4098	10.8441	10.2237	10.7929	10.4222	11.1126	0.222049	0.142748
DIC1	11.0583	8.83993	9.26494	8.90971	11.2568	9.19416	9.36856	9.35007	10.6414	8.57743	8.93988	8.60866	-0.854356	0.142751
WSS1	6.71394	7.12396	6.45127	6.84066	6.79705	7.02578	6.45738	6.70236	6.29431	7.21849	6.03705	6.88269	-0.300353	0.142958
FOL1	9.35636	10.2273	10.0798	10.0954	9.19977	10.1177	9.86673	10.143	9.37676	10.0108	10.0388	10.0005	0.322588	0.142987
RIO1	8.46423	8.71278	9.19065	8.56786	8.24546	9.14353	8.80429	9.18192	7.78267	8.503	8.5531	8.68604	0.355366	0.143361
PHS1	8.449	8.20432	8.38947	7.67314	8.42641	8.28046	8.46696	7.71814	8.05413	8.09462	8.00611	7.55123	-0.283984	0.144222
ATP7	10.0789	10.778	10.3802	11.1477	9.95762	10.9573	10.4904	11.1271	10.4321	10.5018	10.7187	10.7875	0.324306	0.144526
RCK1	4.36871	5.1698	4.95017	5.41733	4.40021	5.23154	4.83712	5.30726	4.76766	4.88196	4.85816	5.18507	0.289205	0.144632
RHO4	6.297	6.4069	6.09889	6.02155	6.39738	6.17595	6.04337	5.64365	6.29129	5.52659	6.1594	5.33759	-0.298444	0.14589
RUP1	8.06039	7.53497	8.25112	8.19456	8.10924	7.33899	8.09736	8.14255	8.33573	7.08582	8.4208	7.59936	0.373433	0.146273
PHO86	10.7116	10.5535	10.651	9.44949	10.6188	10.5296	10.6876	9.48673	9.96831	10.2296	10.2399	9.40053	-0.449348	0.146502
RMD9	8.45194	9.1482	8.93001	9.12866	8.15589	9.07193	8.87629	8.96901	8.378	8.61362	8.84036	8.76951	0.282375	0.146787
UTP10	12.4036	12.8306	12.8853	12.6728	12.149	12.806	12.6037	12.9317	12.1841	12.202	12.7042	12.2891	0.251918	0.147017
AVO2	5.96857	6.5086	6.20528	6.79141	6.09462	6.47918	6.32046	6.66582	6.07894	6.44613	6.22666	6.78706	0.236776	0.147019
MPE1	8.01406	7.75574	8.04141	7.95914	7.90177	7.59743	8.19089	7.90435	8.12527	7.51964	8.21941	7.74906	0.191724	0.147141
COR1	10.1702	9.22241	10.7269	9.71875	10.0248	9.06913	10.7889	9.53141	10.2052	9.42872	10.7283	9.68059	0.509056	0.147243
MET28	6.22485	6.47664	6.02595	6.28281	6.16742	6.57115	6.00042	6.28629	5.99131	5.98673	5.57201	5.84735	-0.233879	0.147949
GLO3	10.0022	9.99139	9.6781	9.95745	10.2568	10.0714	9.97553	10.0353	10.0349	10.3788	9.77195	10.2884	-0.171451	0.148033
BUD8	8.31215	8.09949	8.48666	8.32293	8.05314	8.13826	8.26456	8.28051	8.39153	7.80108	8.49398	8.00396	0.176161	0.148486
MET8	6.21923	7.08277	6.64587	7.33262	5.96292	7.21258	6.66738	7.53396	6.3968	7.09097	6.93268	7.399	0.424372	0.148641
MEP1	6.35818	7.45023	7.40029	7.41915	6.50751	7.28234	7.19821	7.25932	6.33913	7.54531	7.10043	7.51738	0.402013	0.149097
BDF1	10.1101	8.56661	10.2638	9.91045	10.1121	8.49124	10.1127	9.8258	10.4478	8.62871	10.3388	9.7782	0.645546	0.14966
TFA2	9.77135	10.2571	9.85039	9.9792	9.84857	10.2961	9.71371	9.97578	9.71954	10.2186	9.45199	9.86657	-0.212273	0.150968
RDS3	6.76876	6.77734	6.85711	6.01984	6.87309	6.96037	7.01745	6.33342	7.14167	6.91881	7.0785	6.24144	-0.315377	0.151208
SEC27	10.4263	10.4533	10.0249	10.5338	10.3287	10.2961	9.81652	10.3616	10.6936	10.0087	9.948	10.1852	-0.22277	0.151227
PHO13	9.50924	8.8575	9.16555	8.92439	9.31171	8.76986	8.92814	8.65232	9.31507	8.89353	8.85055	8.76746	-0.228081	0.151535
CHO1	10.0366	10.2753	10.6167	10.2036	9.92729	9.87965	10.4563	9.93555	9.37689	10.1165	9.87948	10.1257	0.267517	0.151796
HMG1	9.24657	10.4715	10.9033	9.64405	8.98026	10.2883	10.7395	9.78594	8.91979	10.3205	10.5924	10.0169	0.57585	0.152006
VPS16	7.66851	7.65316	7.32238	7.51908	7.72322	7.64495	7.78183	7.28774	7.45463	7.91199	7.4033	7.74858	-0.165591	0.152151
ADY2	4.20209	3.99153	4.11135	3.8088	4.61707	4.09838	3.89958	3.95089	3.95521	4.53563	3.84263	4.41349	-0.228863	0.152583
SAF1	6.83149	6.62456	6.44695	6.53876	6.6985	6.76418	6.58353	6.49685	7.41351	6.55067	6.87218	6.5964	-0.224706	0.1526
OPT1	8.50292	9.03729	7.75105	8.85681	8.57992	8.77759	7.76592	8.54004	8.45364	9.17201	7.70756	9.14731	-0.459114	0.152614
DLD2	10.0965	9.5058	10.3946	9.72371	10.0644	9.49531	10.2698	9.73301	9.89419	9.51238	10.2256	9.8099	0.264696	0.153097
PIN4	7.82567	7.00415	8.32081	7.49269	7.68433	6.88262	7.85	7.34238	7.7857	7.29195	8.01364	7.54695	0.348674	0.153287
RMI1	8.15944	7.58481	8.33896	8.16278	8.106	7.9767	8.47748	8.18967	8.24216	7.07765	8.38363	7.64675	0.342085	0.1535
NUP53	8.14347	8.47882	8.9189	8.16026	8.03236	8.61132	8.86222	8.42759	8.19327	8.39256	8.87415	8.20529	0.266104	0.153929
DPM1	9.27325	10.025	9.78301	10.3294	9.28516	10.2842	9.70512	10.5252	9.3772	9.99717	9.86614	10.1358	0.350437	0.154285
HOL1	9.37999	9.97472	9.94989	10.0515	9.32175	9.79115	9.8683	9.63015	9.20863	10.0606	9.71026	10.1243	0.266259	0.154401
ATM1	8.01461	8.3345	8.12222	8.30393	7.8793	8.08655	8.17313	8.32495	7.86407	8.37923	8.18763	8.40431	0.159653	0.154603
PHO91	8.06804	8.43157	8.18406	7.81144	8.1365	8.05497	8.24355	7.6393	8.0899	8.17728	8.17449	7.75956	-0.190979	0.155146
SRL2	6.47452	6.72852	6.82545	6.88322	6.59079	6.89124	6.87617	7.3932	7.14249	7.12929	7.24939	7.09343	0.227335	0.155224
SOG2	8.23764	7.51935	8.30266	7.83964	7.98474	7.48453	8.01264	7.79163	7.74472	7.52518	8.21393	7.77724	0.240264	0.15528
UTH1	10.6145	11.854	10.4025	11.1064	10.6682	11.7122	10.4287	10.9319	10.7598	11.7204	10.5925	11.2114	-0.442637	0.155346
YSP3	6.17278	5.55491	5.96304	5.27783	6.26898	5.57905	5.73233	5.19356	5.591	5.44575	5.38511	5.29797	-0.29377	0.155538
IQG1	10.016	10.1197	9.9586	9.67152	9.95405	9.96341	9.66102	9.65191	9.34946	10.3031	9.41502	9.90368	-0.240671	0.155667
SAP155	9.48903	9.63927	9.82148	9.64112	9.37627	9.49049	9.64385	9.61069	9.92174	9.73788	9.89347	10.023	0.163161	0.156017
ERV29	11.0844	11.9374	10.3635	11.6073	10.7999	11.6957	10.2344	11.3788	10.5883	11.1125	10.1236	10.4201	-0.515089	0.156499
KOG1	10.8839	10.4446	11.0528	10.9729	10.7354	10.3321	11.017	10.8642	9.35926	10.268	9.91222	10.7882	0.430696	0.156812
CWC2	7.47387	7.44662	7.2124	7.54814	7.47612	7.49783	7.13482	7.6336	7.92784	7.72067	7.43462	7.53654	-0.173804	0.156946
DER1	8.18506	9.1026	7.6956	8.32183	8.06401	9.14009	7.87729	8.44142	7.84598	9.22587	7.62782	8.70393	-0.482623	0.157036
ARO9	5.79286	4.98844	5.42322	4.68995	5.48198	5.11827	5.3194	4.9226	5.53238	5.57413	5.59196	4.6641	-0.312805	0.157131
STS1	8.90682	9.8331	9.02065	8.97954	8.82124	9.86256	8.8859	9.05093	8.91912	9.48726	8.97704	8.94805	-0.327999	0.157592
MRP1	10.2782	9.34258	11.1594	9.83006	10.1372	9.35021	10.881	9.6102	10.3125	9.48956	10.9267	9.71373	0.535119	0.158035
SPC105	7.47762	7.90264	7.98142	7.90629	7.48721	7.59447	7.64521	7.67158	7.70512	8.0687	7.99878	8.29263	0.210023	0.158185
PPS1	8.61408	8.07982	9.32226	8.27943	8.91093	8.01029	9.23401	8.22393	8.5076	8.02723	8.9698	8.43941	0.386483	0.158309
PAC2	7.21481	7.30626	7.50719	7.31808	7.14703	7.34796	7.79192	7.1345	6.91505	7.3907	7.37867	7.26866	0.179536	0.158315
MVB12	6.32908	7.74545	6.2896	6.58994	6.57605	7.63246	6.29799	6.52747	6.14888	6.33243	6.30354	5.79353	-0.493713	0.158984
TCB1	11.3402	11.1594	11.1851	11.9068	11.2814	10.7868	11.1168	11.48	11.1748	10.8221	10.9832	11.4181	0.254201	0.159077
UGA3	7.32825	6.9242	7.01821	6.97785	7.09233	6.76338	6.92169	6.72952	7.09818	7.21706	6.71056	7.10288	-0.160449	0.159278
CRH1	10.1225	11.1708	9.98776	10.0205	9.82915	10.6909	10.0423	9.90256	9.97524	10.9998	10.1536	10.3597	-0.386995	0.15941
ALA1	10.958	11.6401	10.797	11.2796	10.9714	11.5369	10.6566	11.1873	10.939	11.2841	10.9746	10.9735	-0.243484	0.159895
HOF1	7.77585	7.44562	7.90829	7.5377	7.72623	7.26245	7.74618	7.53455	7.49488	7.22448	7.84345	7.45853	0.1832	0.160387
PRB1	8.27373	9.39292	7.90937	8.67569	8.17161	9.2891	7.63586	8.83962	7.95834	9.22975	7.36438	8.57656	-0.552328	0.160872
TSR2	9.42041	10.3597	10.1958	10.3253	9.34488	9.90113	10.197	9.76284	9.01172	10.1611	9.86288	10.0415	0.364364	0.160882
YPS3	6.65079	6.90122	6.66195	6.30771	6.43014	6.65433	6.54781	6.28357	6.77536	6.50132	6.81643	6.06258	-0.205518	0.161103
YEF3	11.7831	11.511	12.701	11.2845	11.3878	11.2376	12.2974	11.3723	11.1406	11.3945	11.9565	11.3106	0.411298	0.16114
PRP8	13.6907	12.9177	14.0256	13.4577	13.6671	12.4641	13.7778	13.1912	13.0579	12.5925	13.3967	12.9622	0.403516	0.161196
HOS2	4.36102	6.00668	5.28939	6.70081	4.42826	5.90879	5.36505	6.66379	4.37346	6.58191	5.33232	7.19935	0.815099	0.161434
PPZ1	7.40286	7.96017	7.73541	7.59086	7.68733	7.96189	7.54258	7.53595	7.51054	8.09918	7.45601	7.61202	-0.191525	0.161618
RPS19B	7.39687	7.08035	7.03013	6.33164	7.05734	6.80997	6.87623	6.46659	7.32719	6.43487	7.1135	5.02663	-0.543646	0.161662
FCP1	9.14076	8.98402	9.23618	9.03969	9.07837	9.048	9.10584	9.08732	8.92175	9.14071	9.25687	9.05895	0.07854	0.161754
CCT7	10.9322	10.9566	10.575	10.8399	10.5923	10.6862	10.2198	10.663	10.8883	10.6833	10.7466	10.7017	-0.165462	0.161885
PBA1	7.28102	7.79828	7.42549	7.1891	7.20255	7.94051	7.24286	7.32908	7.21018	7.25148	7.26279	6.56647	-0.278039	0.162259
SPI1	6.20728	4.32663	4.83855	4.13448	6.19278	4.54438	5.05454	4.33029	6.38388	4.6207	5.38305	4.40928	-0.687577	0.162907
WSC2	7.11444	7.2517	7.50446	7.3053	7.24505	7.59579	7.51855	7.70895	7.69558	7.50063	7.76019	7.66222	0.176083	0.162961
VAC14	7.83407	7.46102	8.23468	7.74274	8.04324	7.53557	8.03962	7.78191	7.28425	7.10749	7.53304	7.56493	0.27188	0.163706
CNE1	7.3017	7.62807	7.24452	7.51656	7.48045	7.96628	7.36198	7.73767	8.01133	7.63504	7.50707	7.45087	-0.2007	0.163803
FUS3	3.51257	4.06946	3.11224	3.39694	3.59209	3.95919	3.41282	3.6231	4.38501	4.65217	3.84682	4.42986	-0.391449	0.16382
SHE1	6.6892	6.58575	6.76418	6.41114	6.44146	6.61133	6.4965	6.3846	6.5784	6.45686	6.28137	6.05942	-0.160967	0.164088
CUS1	7.81327	8.34827	8.06125	8.88955	7.44873	8.11194	7.8914	8.64298	7.73645	8.6183	8.03067	8.84415	0.380506	0.164405
MRPL36	9.61872	9.59765	9.91626	9.77108	9.50751	9.52184	9.90691	9.8863	8.61596	9.06762	9.02492	9.40953	0.33095	0.164429
JHD1	7.84702	8.12138	7.8471	8.66593	7.69478	7.95302	7.69059	8.41808	8.11271	7.58781	7.99216	8.32059	0.269622	0.16449
PFK1	13.0743	12.117	12.6115	11.1871	12.8715	11.7867	12.2987	10.8873	12.0143	11.6834	12.0005	11.2261	-0.556016	0.164592
ZIP2	6.33584	5.7222	5.8934	5.75069	5.84373	5.65471	5.7189	5.16439	5.49485	5.89736	5.23605	5.66288	-0.253727	0.164723
GAT1	6.78926	4.98293	5.51193	4.68843	6.87658	5.34787	5.82783	4.91751	7.23078	5.18023	6.34718	4.60381	-0.75183	0.165537
GRX1	9.42159	8.95135	8.72026	8.81059	9.40581	8.83379	8.85259	8.74642	8.64576	8.21234	8.10935	8.07683	-0.359099	0.166068
BRR2	11.5516	11.0876	11.6899	11.3803	11.3365	10.9768	11.3678	11.39	10.6901	10.9225	11.0015	11.1587	0.23719	0.16636
ERG5	8.42857	9.75726	8.83509	8.12226	8.45792	9.73015	8.94212	8.15742	8.92934	10.1179	9.33297	8.81748	-0.535627	0.1664
SAK1	9.50476	9.535	9.75	9.8292	9.44328	9.36632	9.43403	9.60924	9.04994	9.72608	9.30261	9.86622	0.194319	0.166412
PAT1	9.14558	9.12553	9.43915	9.52888	9.29956	9.46211	9.49845	9.81909	8.37043	9.18396	8.73119	9.48331	0.318818	0.166496
MET6	11.1997	11.4773	10.4037	11.3461	11.1482	11.3742	10.2114	11.4448	11.1455	11.2678	10.3645	11.4454	-0.399459	0.166547
PET18	6.01201	7.26088	6.80297	7.43889	6.17713	6.90934	6.86455	7.18077	6.39002	6.38608	7.00705	6.17202	0.388466	0.166611
MRP10	8.26398	9.08173	8.33165	8.61304	8.49637	9.03954	8.62204	8.52767	8.95437	9.11423	8.83416	8.5403	-0.246892	0.166767
ALD5	9.13364	7.8401	8.21445	7.68711	9.2222	7.96225	8.55212	7.51007	9.13928	8.09692	8.65113	7.77474	-0.500795	0.166793
NOB1	8.95213	9.49646	9.39444	9.63175	8.86324	9.46566	9.4385	9.56753	8.42397	9.521	9.01091	9.55986	0.313421	0.16695
SCJ1	9.89139	10.3995	9.93346	10.0317	9.83849	10.2679	9.88449	9.9308	9.87056	9.98131	9.69549	9.78394	-0.164891	0.166988
GPI11	8.82371	8.35605	9.25179	8.78989	9.11733	8.19702	9.0248	8.46983	8.60146	8.34465	8.9884	8.5782	0.277116	0.167119
RNP1	3.201	2.8902	3.12439	2.68643	3.17729	2.92251	3.0313	2.72179	3.0487	3.64037	2.97371	3.1125	-0.204992	0.167271
SMP1	5.8588	6.59394	6.04719	5.86847	5.85669	6.50067	6.01489	5.8185	5.85095	6.69935	6.01594	5.95359	-0.273637	0.167484
DFG10	5.16525	5.90635	5.09879	5.27953	5.03942	5.89476	4.74344	5.24731	5.20552	6.37536	5.1388	5.75262	-0.387697	0.168171
SRP1	10.9958	11.7501	10.8837	11.2652	11.0526	11.4395	10.7886	10.9468	11.2043	11.8516	10.6369	11.7769	-0.33263	0.168322
MMR1	7.82272	8.62903	8.27648	9.00518	8.14638	8.51321	8.32403	8.99493	7.83285	8.68458	8.14361	8.92882	0.340714	0.168842
HSH155	7.93183	8.21826	8.36349	8.29627	7.64896	8.10505	7.85228	8.41606	7.94351	8.40768	8.11403	8.49386	0.21345	0.169891
PRE8	10.069	10.7654	9.8043	10.3378	9.77021	10.4782	9.40763	10.2608	9.95139	10.8645	9.66325	10.2675	-0.359559	0.169903
VMA2	12.8833	12.4518	12.9303	12.8561	12.4502	11.9963	12.6431	12.3028	12.5929	12.5635	12.6183	12.9794	0.231995	0.17036
RBD2	9.7064	10.4641	9.97801	11.1797	9.61814	10.1039	9.89037	10.738	10.1888	10.6449	10.3151	11.2121	0.431173	0.170436
ABF1	8.63955	9.05398	8.74521	9.45979	8.43522	8.88325	8.62339	9.10544	8.9534	9.05664	9.15035	9.77929	0.306903	0.170568
MAK32	7.89065	7.78355	8.14205	7.94543	7.9054	7.80513	8.20828	7.68626	7.66529	7.79066	7.98571	7.73023	0.14288	0.171234
SNT2	9.08624	8.98571	9.21542	9.19832	8.80183	8.75415	8.85867	8.95849	8.85388	8.75013	8.99234	8.8017	0.132166	0.171427
SYM1	7.25877	6.35991	6.78325	6.355	7.33997	6.43953	6.60582	6.34488	7.47634	6.67453	6.78323	6.68585	-0.331836	0.17151
ADE3	10.3745	9.63133	10.0355	10.2805	10.1258	9.48969	10.0107	10.3517	9.9882	9.22119	9.86931	10.037	0.292315	0.171872
UBC6	8.65907	8.74666	8.68255	8.35707	8.5019	8.63811	8.38688	8.1536	7.97178	8.6217	8.01805	8.22982	-0.218544	0.17224
BUD23	7.91919	9.09451	8.66938	9.17618	7.63283	8.92331	8.32265	9.18447	7.73992	8.80502	8.53926	8.97764	0.459134	0.172413
VID28	7.60463	7.2184	7.05305	7.32564	7.3889	7.03547	6.72147	7.34773	7.60222	7.23402	6.96835	7.40049	-0.211153	0.172501
IDS2	7.08892	6.29061	7.26385	6.79588	6.9963	6.31177	7.2712	6.64872	6.96674	6.35453	6.99814	6.73826	0.28453	0.172541
RPN9	10.3667	12.2019	10.1881	11.4544	10.5608	12.0122	10.348	11.0452	10.7928	11.5657	10.5256	10.5996	-0.556548	0.172621
VHS1	5.95459	5.90805	6.0253	6.35412	5.84156	5.75605	5.88071	6.18846	5.76488	5.7419	5.87602	5.647	0.167429	0.172849
PRE2	10.4233	11.3201	10.2885	10.6088	10.316	10.934	10.2087	10.578	10.2095	11.2057	10.1345	10.6257	-0.327379	0.172918
NAP1	11.6371	11.8557	11.797	12.1069	11.3781	11.8421	11.4493	12.2121	11.7789	11.8715	11.8734	12.2123	0.214611	0.172981
DHR2	8.04071	8.79284	8.81307	8.4769	8.45589	8.81497	9.22237	8.69874	8.41084	9.01856	9.00044	8.90407	0.263631	0.173224
IST3	5.73881	7.34286	5.40287	6.03863	5.88335	7.57216	5.5973	6.53477	5.2714	7.34265	5.07453	6.29183	-0.701883	0.173613
NEW1	10.4155	9.47868	11.0787	9.62351	10.2926	9.43256	10.9137	9.72591	9.43348	9.40475	10.5034	9.60159	0.498198	0.173629
MRPL16	8.80503	8.08914	9.62939	8.27202	8.54917	7.94535	9.38936	8.26193	8.96267	7.89529	9.54162	8.20279	0.50841	0.173703
SAP1	7.18909	7.33684	7.42188	7.765	7.50655	7.30875	7.54266	7.46844	7.86504	7.56396	7.95314	7.75588	0.189462	0.174145
HIF1	8.68021	8.84818	9.08344	9.08148	8.49087	8.77135	8.909	9.03596	8.04168	8.56365	8.17309	8.74222	0.27154	0.174722
SLX4	7.21322	7.11343	7.03418	7.06727	7.09017	6.96049	6.68061	7.09416	7.05257	7.08207	6.86718	7.08792	-0.113442	0.174818
PBI2	9.20839	8.5775	8.82507	8.0606	8.93949	8.58505	8.8384	8.00697	9.43491	8.53947	9.20721	7.99668	-0.391647	0.174914
CCC2	7.68836	7.00327	7.90079	7.59014	7.53199	6.8886	7.8136	7.54822	7.48844	7.04818	8.0958	6.76319	0.343813	0.175247
PCD1	6.93408	7.23959	6.14468	7.08863	6.51496	7.03727	5.98925	6.85403	6.96451	7.42777	6.31206	7.38602	-0.390586	0.175411
THI74	6.90131	6.2129	6.89306	6.60117	6.61156	6.08509	6.59122	6.65808	7.0124	6.21994	7.12643	6.79719	0.270657	0.17543
VPS25	7.99462	8.56163	7.83233	8.09155	8.04801	8.60518	7.61223	7.95406	7.43512	8.80266	7.29794	8.38011	-0.379835	0.175482
ARP8	7.94409	7.83401	7.85171	7.93817	7.9772	7.72713	8.11442	7.97037	7.83808	7.57524	7.87597	7.8056	0.110087	0.175915
KRE29	6.25626	6.3381	6.47697	6.54118	6.47181	5.97811	6.65082	6.01218	6.06442	5.84053	6.284	6.18745	0.200562	0.176349
SWA2	7.34178	7.68466	7.24533	7.42216	7.23511	7.90491	7.09233	7.3183	7.10708	7.60354	7.16908	7.41326	-0.202769	0.17666
RIX1	9.26044	10.1306	9.80641	10.1464	9.2585	10.0718	10.0734	9.96199	9.2228	10.2142	9.88851	10.21	0.321387	0.177064
JAC1	5.84803	6.00746	5.67771	6.04237	5.89982	6.07801	5.84868	5.81602	5.59995	5.84696	5.36286	5.39965	-0.188822	0.177519
PEX21	5.72938	6.07952	6.11534	6.33316	5.638	6.21109	6.1531	6.07271	5.96493	6.51631	6.16449	6.82313	0.253782	0.177799
IRR1	8.9478	8.7175	8.96772	8.88611	8.6866	8.57884	8.66638	8.8534	8.90232	8.78739	8.87416	9.03525	0.11043	0.177857
TPK2	7.84875	8.45556	7.56475	8.35362	7.84998	8.10729	7.66986	8.07413	7.9254	8.00036	7.53338	7.4716	-0.253335	0.177977
SIR1	7.64185	7.14842	6.90501	7.29382	7.62265	7.22868	7.02496	7.3602	7.77644	7.45307	7.1731	7.74452	-0.228249	0.178296
ECM14	8.00565	9.16312	7.89907	8.29268	8.11212	8.95702	8.01948	8.39386	8.07188	9.06955	8.01111	8.53706	-0.371013	0.178347
FEN1	9.29446	9.3307	8.97119	8.82938	9.50199	9.30573	9.06252	9.10028	NA	8.51599	NA	8.3724	NA	0.178621
DCW1	10.6507	10.4743	10.4405	10.5296	10.5201	10.3324	10.3362	10.2739	10.4052	10.4469	10.2527	10.45	-0.0911429	0.178764
SCS7	9.54852	8.72648	9.15939	8.31507	9.2612	8.76005	8.84226	8.04429	9.87494	8.124	9.10601	7.79487	-0.505549	0.179071
MIC17	9.6574	10.2592	9.87466	10.6577	9.51242	10.4682	10.1233	11.0264	9.07288	10.5529	9.81865	10.7963	0.46233	0.179887
SML1	8.48602	8.00053	8.11762	7.25524	8.28366	7.74623	8.40221	7.15903	7.86272	7.9205	7.90895	7.33314	-0.353914	0.17993
VPS20	7.97445	8.13006	8.02063	7.49184	8.01441	8.0626	8.05068	7.29581	7.71441	7.55917	7.85161	6.87249	-0.312005	0.180109
VPS28	7.10783	7.5539	6.68367	7.19478	7.02971	7.46592	6.6958	7.1089	7.06869	8.00481	6.82295	7.75623	-0.32809	0.180349
MRPL27	8.1985	9.99331	9.42047	10.4667	8.13755	10.3187	9.24491	10.7604	8.21532	10.023	9.25959	10.2257	0.748579	0.180379
MRP8	10.649	9.50854	9.77175	9.29629	10.6897	9.26815	9.8052	9.25642	9.91416	9.00479	9.11751	8.91463	-0.478771	0.181234
OAR1	4.73056	5.39295	5.09805	5.65516	4.76408	5.42027	5.31084	5.74157	5.26684	5.73897	5.41545	5.81287	0.286711	0.181329
ADA2	7.37272	6.19085	7.62899	7.05064	7.42917	6.202	7.5854	6.99501	7.4607	5.78144	7.54218	6.71525	0.513432	0.181695
CEM1	7.54956	6.3611	6.77004	6.28143	7.485	6.38013	6.52269	6.27375	6.90904	5.96228	6.25164	5.98242	-0.427525	0.182062
BMS1	12.1862	12.701	12.863	12.4851	12.2696	12.1822	13.0197	12.2112	11.1308	12.1651	12.2523	12.0787	0.379198	0.182191
TRL1	7.9139	7.7701	8.26457	8.00713	8.00611	7.44771	8.18568	7.60447	7.73305	8.06791	7.83627	8.26792	0.204542	0.182298
MAK16	10.0952	10.7175	10.9244	10.4141	10.0097	10.8628	10.8634	10.7996	9.67824	10.5522	10.5736	10.2512	0.318437	0.182321
PRP3	8.6876	8.66281	8.56217	8.66652	8.52169	8.75142	8.40938	8.7316	8.68645	8.68405	8.40164	8.65353	-0.0948641	0.182375
ELP3	9.48574	9.66775	9.31662	9.59862	9.31361	9.53707	9.12062	9.41388	9.20545	9.57304	9.03547	9.35897	-0.156412	0.182627
PHO2	7.71959	7.17693	7.45145	7.388	7.76635	7.42491	7.28723	7.42509	8.00444	7.57832	7.48945	7.52076	-0.184762	0.183281
ARG5,6	9.9413	11.1946	9.53391	10.2591	9.59713	11.2437	9.3079	10.5608	9.84517	10.9005	9.40325	10.3974	-0.543347	0.183288
DNA2	10.459	9.80779	10.418	10.3514	10.2164	9.55737	10.2326	9.95176	10.2937	9.82364	10.5539	10.1074	0.242872	0.183314
ERG2	11.8823	11.4699	11.8595	10.5553	11.6967	11.3087	11.7142	10.3628	11.9967	11.538	11.9689	10.4571	-0.49575	0.183609
DHH1	7.1945	7.56136	7.6908	7.76767	7.2083	7.57895	7.71357	7.79376	7.93105	6.89942	8.02497	7.07903	0.282703	0.183653
AME1	7.62926	7.32966	7.40365	7.75492	7.63261	7.42732	7.60032	7.86225	7.73893	7.44302	7.6365	7.7176	0.129075	0.183871
TIM54	9.52972	10.1529	9.88648	10.5937	9.55873	10.1084	9.83979	10.4503	9.22582	10.2197	9.54361	10.6583	0.362819	0.183955
SMC3	10.4581	10.713	10.5349	11.2684	9.64331	10.2614	10.0125	10.7587	10.1676	9.90851	10.2397	10.3799	0.340367	0.183999
MIS1	10.358	9.88337	10.7713	10.2469	10.5412	9.61221	10.7478	10.1184	9.87414	9.19384	10.2745	9.59802	0.382371	0.184466
RPN2	11.0918	11.0057	11.0769	11.3536	11.023	10.7283	10.9505	11.0456	11.3065	11.0908	11.3976	11.3674	0.15761	0.184588
SPT8	8.7423	7.74191	8.82418	8.36451	8.84627	7.70163	8.80883	8.34356	8.25147	8.13454	8.48779	8.49272	0.317246	0.185563
OSW1	3.03711	3.76059	3.02826	3.28842	3.05951	3.66527	3.13376	2.97304	3.5757	3.46186	3.5648	3.25231	-0.219906	0.186269
SNT1	10.6306	9.2298	10.8239	9.8384	10.5808	9.2832	10.6158	9.8796	10.1771	9.26741	10.7998	10.0797	0.478058	0.186989
SFH5	9.33434	9.24462	9.55836	9.29322	9.30097	9.16508	9.55741	9.20438	9.15566	9.08947	9.3779	9.0706	0.128622	0.187172
NIF3	10.9145	10.3623	11.2303	10.7101	10.8431	9.93694	11.0686	10.2457	10.7209	10.2332	11.0819	10.5473	0.312172	0.187465
SEC1	8.41403	8.71157	8.36016	8.2457	8.26825	8.74236	8.22864	8.38864	8.0477	8.51065	8.04225	8.37298	-0.176031	0.187874
CST6	8.10508	7.91874	7.708	8.0355	7.91508	7.75907	7.59205	7.76075	8.11733	7.61611	7.82943	7.62967	-0.146002	0.188156
RMA1	6.19698	6.27458	6.17759	6.55825	6.37317	6.00703	6.12953	6.17935	6.20733	6.1062	6.54674	6.38671	0.13548	0.188281
ERO1	10.3601	11.9627	10.3086	10.4151	10.2157	11.7785	10.3246	10.5671	10.1142	12.3322	10.2844	11.0572	-0.634397	0.188534
ATC1	8.34515	9.39857	8.9279	7.81266	8.12042	9.23242	8.62429	8.02561	8.30431	9.25128	8.73975	7.93468	-0.431209	0.1886
PDS1	7.52644	7.7746	7.35638	8.10757	7.23896	7.39868	7.474	7.75794	7.25178	7.17905	7.46776	7.45501	0.20819	0.188796
MEK1	5.93536	5.53177	5.38503	5.82075	5.52475	5.51673	5.39211	5.4333	5.98029	6.26477	5.92966	5.4082	-0.230769	0.188913
URA5	13.2279	12.8311	14.1706	12.793	12.6463	12.5745	13.3773	12.4652	12.4558	13.1941	13.7036	12.9342	0.419055	0.188996
RPT5	10.0985	10.3362	10.2317	10.1815	10.291	10.1759	9.99061	9.99686	10.6235	10.3699	10.5088	10.062	-0.153934	0.189046
APS1	8.55861	8.62608	8.48209	8.57231	8.4501	8.80806	8.36786	8.70385	8.50536	8.64431	8.39671	8.46062	-0.101511	0.189283
MNE1	7.06878	7.72097	7.33599	8.21969	7.02053	7.54626	7.22702	8.19699	7.08804	7.52938	7.14668	7.86509	0.336249	0.189354
GPI17	8.7948	9.11671	8.63961	8.65278	8.80861	8.89947	8.78269	8.73544	8.44131	8.92257	8.42757	8.82374	-0.153607	0.189993
PHB2	10.2461	10.7718	10.4933	11.4123	10.3906	10.766	10.5302	11.2626	10.0287	10.6757	10.1418	11.11	0.345216	0.190045
MF(ALPHA)1	4.66232	5.59903	4.60014	4.19693	4.40555	4.89471	4.45935	4.13337	4.88313	5.88908	4.86506	5.47378	-0.434199	0.190073
SUR7	9.75713	9.8681	9.16723	9.99257	9.62542	9.48739	9.08675	9.46657	9.35961	9.83888	9.05219	9.67399	-0.249539	0.19117
ILS1	13.6308	12.8427	13.0554	12.7257	13.1488	12.7993	12.6296	12.6903	13.7979	12.5335	13.1096	12.605	-0.322896	0.191331
RRP9	9.47285	10.7446	10.3207	10.6158	9.46642	10.6701	10.285	10.5753	10.2114	10.4065	10.8312	10.5099	0.361031	0.191476
RAD3	8.00837	8.42035	8.11889	8.65943	7.84177	8.34281	8.17072	8.537	8.22835	8.27313	8.33405	8.3293	0.172435	0.192007
DCG1	6.72248	6.88128	5.91439	6.90489	6.84268	6.59247	5.65485	6.86244	6.985	7.12428	5.84917	7.34045	-0.437	0.192188
ICY2	5.75177	5.97382	5.64176	5.64752	5.91515	6.44431	6.07075	5.87716	5.9473	5.81017	5.99591	5.40453	-0.200816	0.192537
BDH1	11.1015	9.97004	9.55713	10.4389	10.6546	10.0546	9.25121	10.7279	11.2878	10.2147	9.77463	10.6693	-0.477375	0.192971
MCD4	8.93383	9.13089	9.0456	8.8481	8.72539	9.04458	8.69286	8.61056	9.04183	9.25999	9.0767	8.96272	-0.149995	0.193046
SPC2	10.2009	10.8474	10.1016	10.561	10.024	10.5741	9.84479	10.0661	10.1902	10.0861	10.0825	9.84906	-0.23628	0.193498
YSA1	8.82514	7.88222	8.74758	8.39343	8.69967	7.82295	8.64402	8.53282	8.49456	8.01633	8.54465	8.51002	0.271941	0.194323
RHO5	8.76003	9.81506	9.34624	10.0682	8.55409	9.63331	9.25747	9.9133	8.80007	8.45882	9.40793	8.64603	0.436302	0.194517
TIF3	12.3046	12.9185	12.4724	13.1659	12.6492	12.6257	12.8914	12.832	12.0933	12.8936	12.4859	13.1641	0.254456	0.195114
CHS3	9.22996	9.88344	9.51499	9.55344	9.39411	9.79662	9.32104	9.29423	9.18624	9.87261	9.12163	9.28498	-0.212111	0.195202
ADY4	6.71446	6.81416	7.00948	6.92132	6.60893	6.74606	6.91491	6.62671	6.36253	6.29004	6.87531	6.32663	0.189695	0.196437
VCX1	9.86831	8.9971	9.41284	8.41718	9.68018	8.81365	9.34492	8.67938	9.90383	9.27719	9.53841	8.96826	-0.363211	0.196945
GYP7	7.80285	7.81735	7.65835	7.73281	8.12896	7.86085	8.00145	7.81034	8.46819	8.13465	8.11999	7.82327	-0.177773	0.197286
PRK1	7.40765	7.54882	7.20937	7.15345	7.29187	7.28306	7.30269	6.95313	7.05056	7.51033	7.23611	7.42382	-0.135618	0.198595
TFB3	7.1863	8.47244	7.13283	7.62744	7.17016	8.28852	6.96029	7.43784	6.76469	8.79438	6.50127	7.72186	-0.549159	0.198605
IOC2	7.76087	7.44787	8.13692	7.6229	7.72592	7.37232	7.96769	7.45494	7.7827	7.3226	8.13151	7.42941	0.221843	0.198671
DIT1	5.50616	5.57753	5.40895	5.18817	5.24295	5.64227	5.40632	5.23086	6.13067	5.82151	5.69808	5.71607	-0.212106	0.198687
CST9	7.15914	6.35975	7.68981	6.7365	7.26312	6.12458	7.57641	6.68801	7.3125	6.46404	7.4682	6.85991	0.389282	0.199927
DUG3	8.26151	8.57321	8.60291	7.62004	8.20828	8.51018	8.40547	7.55093	8.13286	8.35833	8.44507	7.54032	-0.31327	0.199953
PBS2	7.91452	8.20936	7.92654	7.79817	7.99277	8.07108	7.66643	7.84916	8.59957	8.42512	8.5499	8.05016	-0.228675	0.200484
SDC1	7.60557	9.32636	7.32837	8.2161	7.4794	9.33567	7.01245	8.44062	7.26583	9.30824	6.83384	8.25606	-0.705607	0.20053
TRS23	7.2858	7.85379	7.09921	7.70471	7.35295	7.86221	7.2023	7.51759	7.33908	7.44355	7.07711	7.3181	-0.20306	0.200578
SCS3	6.91951	7.9202	6.53075	7.2521	7.14823	8.15695	6.76393	7.51737	7.41135	8.44335	7.12106	8.08046	-0.455653	0.201097
IES2	7.88819	9.10579	8.41332	9.31925	7.78975	8.84112	8.54696	8.99557	8.30534	8.85668	8.69008	9.02242	0.366787	0.201355
SRX1	3.44758	3.11976	3.54071	3.6217	3.45527	3.40782	3.82415	3.83933	4.15081	3.4231	4.35559	3.41924	0.266064	0.201425
CCT5	12.1975	11.8749	12.1472	11.2645	11.7096	11.7687	11.7483	11.2616	11.9234	11.4972	11.8372	11.0941	-0.269734	0.201526
FRE4	4.54345	6.18494	4.8709	4.02628	4.40376	6.17992	4.95513	4.39787	4.21731	6.31115	4.98754	4.82881	-0.629001	0.201612
BET3	9.33887	10.7225	10.154	10.7928	9.19147	10.617	9.6762	10.902	9.66383	10.0899	10.3338	10.4081	0.440537	0.203098
SNX3	9.87912	9.79367	9.87767	9.34662	9.88149	9.70293	9.80847	9.4794	10.2109	10.2861	10.0117	10.0107	-0.203272	0.203804
HPR1	7.22935	8.09128	7.32167	8.71893	7.00591	7.74681	7.24336	8.43072	7.3116	7.75859	7.60308	8.36342	0.422938	0.20392
TRF5	7.95941	8.29686	7.83038	8.12228	7.99079	8.23239	8.04156	7.85086	7.94723	8.26254	7.85065	8.21681	-0.129444	0.203975
SLX1	7.4484	6.92377	7.60602	7.41378	7.42943	6.9976	7.4514	7.45113	7.4685	6.39394	7.60649	6.8483	0.285915	0.204079
DAP2	9.73276	10.0435	9.58236	9.99054	9.72396	9.71079	9.29049	9.77814	9.86219	10.1569	9.33967	10.0119	-0.206164	0.204185
CWP2	12.2685	12.1922	11.8415	12.1287	11.8706	11.5306	11.4579	11.5009	12.4037	11.6568	11.959	11.5291	-0.250871	0.204344
SPG5	8.55749	9.08117	8.44678	8.64458	8.48646	9.24226	8.47637	8.83118	8.3913	9.01705	8.35765	8.6557	-0.227243	0.204482
TMA10	8.86559	5.28377	6.65728	4.8754	8.82109	5.2713	6.58657	4.72629	7.61172	4.49185	5.78494	4.25393	-1.24349	0.204843
SNO1	3.56338	5.46248	3.02461	4.28719	3.66349	5.20568	3.08931	3.57185	3.60224	5.4824	4.41663	4.58495	-0.667521	0.204963
RNT1	8.65795	8.98386	8.74326	8.6641	8.78115	9.06236	8.96623	8.53159	9.0178	8.92283	9.03591	8.65243	-0.13874	0.205125
CPR8	8.64939	8.62717	8.74526	8.1589	8.53147	8.28066	8.56132	7.86495	8.59922	8.88902	8.55328	8.43063	-0.210426	0.206133
MCX1	8.92281	9.35525	9.13412	9.42167	8.77879	9.37819	8.92166	9.57009	8.94631	9.12847	9.22717	9.34408	0.184829	0.206197
VEL1	2.69113	3.21896	2.78366	3.22151	2.55889	3.30864	2.41799	2.46141	3.08014	3.86712	2.11048	3.43652	-0.382219	0.206584
SAH1	12.8679	12.4013	13.095	12.6854	12.8195	13.2028	13.0436	13.2556	12.4597	12.3452	12.8337	12.5905	0.234531	0.206596
HIS4	9.72518	8.46268	8.45411	8.49647	9.71987	8.18097	8.59369	8.42981	9.28918	8.06012	8.46604	8.27342	-0.454077	0.206702
CHS6	7.05571	7.04852	7.38303	7.41661	6.85963	6.76762	7.04611	7.15116	6.74674	5.88628	7.13801	6.24245	0.335481	0.206747
RAD14	6.96929	7.20006	7.73464	7.12428	7.18232	7.28847	7.65301	7.33269	7.58275	7.10176	7.81947	6.9992	0.223106	0.207038
SFP1	7.13637	7.04247	7.63201	7.09686	7.08829	7.11774	7.16098	7.05618	6.52809	7.45755	7.17567	7.52894	0.213355	0.207038
ERP4	8.45667	8.83976	8.46151	9.24501	8.32674	8.83882	8.4691	9.15262	8.51351	8.32424	8.60234	8.75401	0.230806	0.207267
PET20	7.04995	6.74583	6.98567	6.99333	6.87788	6.81735	6.957	7.22839	6.57672	6.61282	6.50148	6.99826	0.163926	0.207388
GFD2	7.90785	9.6542	9.29232	9.29865	7.69185	9.56003	9.15986	9.29502	8.03707	9.44717	9.40958	9.13511	0.548728	0.207445
CLA4	7.29923	7.8404	7.36085	7.24872	7.32529	7.75422	7.30363	7.40598	7.11065	7.78839	7.22624	7.4496	-0.187191	0.207603
RSA3	10.1377	10.3315	10.6708	10.2794	10.0881	10.2079	10.539	10.1204	10.2428	9.87256	10.6176	9.85928	0.200993	0.207606
GPA2	8.20554	7.56035	8.3276	8.06531	8.08018	7.55847	8.39952	7.6986	7.9842	7.52783	7.99825	7.79322	0.227654	0.207693
INP54	8.3049	7.40128	8.80686	7.68039	8.17529	7.37635	8.54645	7.66067	8.11734	7.7262	8.53387	7.98149	0.351396	0.207912
IKI3	12.6409	12.4467	12.9022	12.6982	12.7408	12.3053	12.9868	12.4449	12.1395	12.5901	12.3133	12.6487	0.188476	0.208097
SEC24	9.85357	9.119	9.97063	9.65957	9.70394	9.31223	10.0606	9.7481	10.205	8.98653	10.3824	9.32598	0.327843	0.208127
OTU2	8.61004	9.29065	8.75043	8.57207	8.69867	9.24637	8.82527	8.8509	8.91388	9.08568	9.06219	8.68582	-0.183104	0.208144
VPS52	7.93988	7.85687	7.7098	7.57346	7.7741	7.70662	7.83863	7.40777	7.46317	7.66635	7.59626	7.54919	-0.12198	0.208178
TRE1	8.1504	8.54882	8.4927	8.79262	8.07068	8.48063	8.45296	8.63692	7.69104	8.79819	8.11375	8.84099	0.26503	0.208353
LYS14	9.08741	8.6848	9.28468	9.01391	9.0265	8.3265	8.92172	8.73631	8.96546	8.93291	9.06511	9.13988	0.189668	0.208587
SNF8	7.47007	6.98375	7.32227	7.07274	7.38712	7.46186	6.96025	7.19723	7.46933	6.81627	7.19036	6.42565	-0.236647	0.208677
YPK1	9.74644	9.53897	10.3567	9.40937	9.55548	9.33934	10.2955	9.48446	9.38879	9.04644	10.0703	9.01938	0.336726	0.209141
DSS1	8.54725	8.77993	8.86887	8.99207	8.40968	8.69742	8.60981	8.8855	8.67695	8.34769	8.73334	8.33733	0.161332	0.209154
HEM3	8.80932	8.15114	9.57472	8.32847	8.66193	8.19157	9.23994	8.35491	8.30125	8.04848	8.80485	8.07708	0.36938	0.209357
EAP1	6.98404	7.39219	7.15593	7.08032	6.84999	7.39699	6.77827	6.87665	7.06565	7.40011	7.10853	7.12409	-0.160863	0.209542
SER33	8.43652	10.0871	8.09323	9.05936	8.18252	9.95819	7.95336	9.09739	8.17706	9.91548	7.77005	9.01522	-0.628043	0.209619
ERG11	12.5466	12.6775	12.4852	12.0978	12.7903	12.5562	12.8696	11.9708	12.5753	13.022	12.8925	12.4235	-0.238072	0.21015
BNI5	8.87815	8.33534	8.9958	8.5941	8.59349	8.1266	8.76118	8.27148	8.53494	8.27513	8.66219	8.63134	0.195407	0.210338
SYG1	10.0735	9.37363	9.97429	9.76349	9.89328	9.28872	9.88918	9.86243	9.58564	9.21373	9.52549	9.7031	0.214919	0.210596
SMB1	9.09475	9.33514	9.51665	9.36756	9.20487	9.34879	9.45882	9.13716	9.1633	9.40173	9.46057	9.23449	0.104446	0.212056
SCS22	6.48842	6.97574	5.72211	6.96019	6.39457	6.77965	5.61792	6.63952	6.42399	7.06354	5.71127	7.02538	-0.408253	0.212654
NBP2	6.90584	7.59664	7.60787	7.77385	7.31738	7.77877	7.80187	8.0389	6.5791	8.06441	7.08007	8.14825	0.368112	0.213253
PET117	7.84803	8.93827	8.46718	9.2631	7.64689	8.67594	8.25171	8.94676	8.01793	9.29338	8.70036	9.41816	0.437805	0.214162
RRF1	7.07431	6.83604	7.42866	7.12672	8.45579	6.99341	9.03513	7.73891	7.67532	7.03779	8.37015	7.44083	0.511288	0.214404
FUS2	6.16616	5.61926	5.66346	5.7059	6.1341	5.3102	5.66274	5.17583	5.64958	5.61959	5.5385	5.47233	-0.213353	0.214576
SNT309	7.45808	6.73526	7.4405	6.41341	7.40954	6.78882	7.06099	6.1449	6.89329	6.82716	6.70596	6.46262	-0.313959	0.214823
ALP1	5.16385	5.42728	5.50677	5.80867	5.45008	5.32575	5.65082	5.57307	5.80254	5.87439	5.53006	6.30097	0.22108	0.214905
FES1	10.2795	10.0716	10.1452	9.66988	10.07	10.0763	9.86209	9.66524	9.64133	9.48476	9.68651	9.14627	-0.241373	0.215238
CDC1	9.07656	8.43025	8.74639	8.285	8.97782	8.62472	8.75077	8.40747	9.2426	8.50487	8.99438	8.18205	-0.248462	0.215664
SPC1	5.8543	7.95257	7.11325	8.09659	6.12289	7.94844	7.40259	7.99471	6.27843	8.32582	7.58965	8.29672	0.66851	0.215694
SPT6	12.33	12.0814	12.447	12.1845	12.2687	11.9372	12.3541	12.1578	11.4681	11.9031	11.771	12.3529	0.21316	0.216623
MRPS17	9.07533	9.34139	10.0576	8.88844	9.21671	9.16654	10.1942	9.16369	9.24154	9.46616	10.2872	9.11171	0.365875	0.216799
ISC10	7.97089	7.83701	8.00903	8.19224	8.08076	7.79498	8.12149	7.99932	7.99772	7.62361	8.02157	7.71318	0.12531	0.216854
LAG1	9.05011	9.20977	9.2499	9.32308	9.05674	9.43681	9.18639	9.55776	8.95444	9.44763	9.21055	9.46508	0.139543	0.217207
LSC1	9.93508	9.30522	10.0075	9.78165	9.83671	9.14266	9.82963	9.70541	9.97555	9.44455	9.78007	9.78665	0.208525	0.217235
PPZ2	7.01681	6.90517	6.97246	7.34329	7.0014	6.83886	6.92584	7.27164	7.15341	6.98625	6.83956	7.59496	0.174306	0.217239
TPO1	8.33665	8.86724	8.42892	8.50435	8.22138	8.66924	8.14069	8.26974	8.26299	9.05168	8.16214	8.60433	-0.216502	0.217538
FBP1	4.45873	4.97541	4.96196	5.05158	4.46875	4.57178	4.57648	4.96018	4.85742	5.17401	4.83358	5.4497	0.22123	0.217668
ATP15	9.6229	9.4415	9.36028	9.95349	9.77195	9.62672	9.8339	9.84613	9.65305	9.49358	9.57848	9.87648	0.139846	0.217762
BST1	7.98157	7.79845	7.69798	7.81927	8.24817	7.87116	7.61581	7.8065	8.1636	7.42488	7.92225	7.54857	-0.179574	0.218121
YMR1	7.96579	7.58661	7.89683	7.23701	7.91944	7.58757	7.85221	7.21902	7.6771	7.56654	7.68068	7.14268	-0.212438	0.218315
HXT2	10.5827	12.7652	11.621	9.94504	10.6461	12.3582	11.5684	9.68371	10.7131	12.2164	11.6722	10.4354	-0.726001	0.218493
PSA1	13.1366	12.0744	12.1573	11.6816	13.4191	13.0123	12.6536	12.716	13.9957	11.7318	13.2434	11.3884	-0.58828	0.219022
SSN8	6.12097	7.49363	5.95979	6.9498	6.17178	7.44969	5.97504	6.68488	6.63071	7.19696	6.54174	6.55403	-0.399745	0.219132
SSL1	8.9531	8.91233	9.04522	9.10354	8.67287	8.64472	8.70764	9.01163	8.8773	9.28175	9.07649	9.49099	0.182241	0.219139
PRR1	7.36625	7.32993	7.64638	7.35077	7.44604	7.29284	7.62312	7.46325	6.77478	7.14223	7.17014	7.1438	0.174233	0.219299
NPY1	9.90473	8.95909	10.3421	9.29395	9.64735	8.74192	10.1838	9.25738	9.98147	8.49516	10.3869	9.08355	0.469655	0.220006
ASI2	7.40347	6.82286	6.84214	6.81097	7.35967	6.78543	6.90595	6.92529	6.97366	7.22313	6.66327	7.30769	-0.185484	0.22034
CDC123	7.14636	8.51221	6.88795	7.93203	7.33465	8.60611	7.23509	7.48965	7.09452	8.45407	7.15956	7.73094	-0.452113	0.221432
LIN1	6.41947	7.45776	6.04884	6.99993	6.4595	7.30858	6.20585	6.80371	6.27156	7.33743	5.89787	6.95922	-0.389813	0.222503
SPE3	12.0392	12.4657	12.1271	12.173	11.9246	12.5165	12.0492	12.1419	12.0073	12.4549	11.9763	11.9953	-0.157554	0.222593
PMR1	9.67471	9.99107	9.83268	10.0985	9.67823	9.84613	9.94631	9.87727	9.24794	10.1545	9.74856	10.2784	0.198187	0.223353
TPS3	8.93861	8.5318	8.76175	8.96119	8.95677	8.42622	9.0438	8.83227	8.93783	8.24362	9.12421	8.52696	0.202554	0.223866
PPN1	12.4044	11.4787	11.623	11.6433	12.3005	11.4365	11.7509	11.4695	11.6986	11.3933	11.1018	11.4757	-0.274647	0.223946
URA7	12.1881	12.0201	12.2262	11.1593	12.2058	11.7507	12.2978	10.6516	11.8315	11.7544	11.9828	10.9925	-0.406736	0.224412
PRP9	8.36941	8.57235	8.30778	8.00281	8.17654	8.37803	8.31794	7.89798	7.83189	8.70562	8.18472	8.18754	-0.189176	0.224452
ENP2	9.40302	10.3273	9.5784	9.55366	9.14128	10.604	9.20979	9.84036	10.0981	10.3135	9.93823	9.69975	-0.344509	0.22454
RPO41	10.7239	10.7351	11.1925	10.8865	10.6286	10.63	11.124	10.8452	10.2623	10.4251	10.6008	10.1432	0.231203	0.225474
MRPL24	8.1507	9.58738	8.96164	9.65413	8.44098	9.69436	9.43427	9.67381	8.49333	9.64119	9.11996	9.69669	0.42209	0.226088
SSQ1	7.38931	7.7432	7.48539	7.322	7.30796	7.78445	7.20441	7.54324	7.82073	8.26389	7.62253	7.8291	-0.217147	0.226886
CWH41	9.66852	9.21327	9.59178	9.68961	9.64496	8.96971	9.6309	9.40623	9.33436	9.07418	9.29096	9.3639	0.178063	0.227149
SPC3	10.5886	9.56153	10.2139	8.99568	10.4228	9.41625	10.1477	8.85756	10.6635	9.60574	10.2664	8.88753	-0.481609	0.227235
NSE1	8.47056	8.99755	8.75849	9.09114	8.45319	8.76007	8.6417	8.90192	8.3422	8.81252	8.59968	8.83058	0.164566	0.228725
PHA2	7.58605	8.37517	7.48209	8.00899	7.55212	8.29632	7.2932	7.9336	7.47659	8.04956	7.42393	7.63519	-0.259801	0.229005
AHC2	10.0087	8.65253	9.61077	7.95543	9.89305	8.66855	9.43054	7.90206	9.83658	8.49802	9.30218	7.8526	-0.583976	0.229537
RPF1	9.38456	10.0305	10.0486	9.92208	9.36327	9.91867	10.0538	9.66831	9.04809	9.86785	9.57283	9.75808	0.235114	0.229589
LYS12	11.5385	10.9066	11.2179	9.91399	11.3524	10.5618	11.2869	9.6998	11.542	10.8501	11.6148	10.0386	-0.496547	0.230105
APT1	8.97232	10.0454	9.55213	10.3004	8.85587	10.0309	9.6173	9.94549	8.67863	9.09542	9.39688	9.16293	0.382757	0.23011
SPH1	7.3238	7.05966	7.75708	7.24757	7.10226	7.00615	7.66202	7.02923	7.64206	7.63291	7.86165	7.55355	0.224042	0.230137
ARK1	6.57554	5.30656	5.86926	4.87205	6.33147	5.17488	5.67547	4.91267	6.93547	5.37673	6.19823	5.25101	-0.486995	0.230267
GDH3	5.75655	6.47182	4.7026	6.49299	5.88483	6.27915	4.8694	6.0679	5.37886	6.61517	4.20434	6.4946	-0.592424	0.230282
BRE5	10.2576	10.7883	9.81601	10.6667	10.1859	10.5638	9.86963	10.4972	10.3798	10.6858	9.88317	10.621	-0.251254	0.230528
NOP14	8.4998	9.77409	9.1182	10.1675	8.36674	9.65289	8.82328	10.0113	8.67849	9.36401	9.12989	9.65058	0.427449	0.230977
MSP1	7.74048	7.35796	8.43038	7.38684	7.6938	7.52898	8.33491	7.43735	7.9637	7.19311	8.49596	7.38981	0.33287	0.231115
DDP1	10.0406	8.89025	9.62995	8.57512	9.97303	8.83977	9.26375	8.46283	9.67965	8.58994	9.16844	8.34531	-0.427969	0.231193
PIF1	8.30936	9.07922	8.51915	9.55121	8.32819	8.93662	8.47199	9.43707	8.3399	9.05056	8.68277	9.3462	0.327426	0.231318
NSG2	9.84684	11.2499	10.8061	11.1633	9.75123	11.2519	10.7785	10.8492	10.254	10.908	11.1646	10.8157	0.385934	0.231828
YPT35	3.9187	4.04453	4.14969	4.3118	4.15544	4.3218	4.21511	4.09748	3.98082	4.51775	4.43401	5.09542	0.227411	0.232857
JLP2	5.17995	6.81926	5.32841	5.84731	5.28571	6.84734	5.19231	5.96964	5.20175	6.5115	5.13642	5.4744	-0.482838	0.232908
MAK10	8.0909	8.56589	8.31656	8.07007	8.02612	8.19814	8.24354	7.794	8.07426	8.52976	8.21037	7.84363	-0.167815	0.233369
TOS3	8.19032	7.23289	7.94931	6.28366	8.07012	7.25081	7.75307	6.37856	8.30997	7.33731	8.26496	6.51883	-0.540505	0.233649
YAP5	5.10721	4.52142	5.14597	5.03492	5.03852	4.49209	5.18242	4.83544	4.96897	4.5563	5.13993	4.53189	0.197678	0.233686
ICT1	6.54627	7.50339	6.73852	6.79057	6.51954	7.42917	6.49784	6.82461	6.8197	7.44627	7.05484	6.74612	-0.26864	0.233832
TRS20	7.28907	6.9825	7.09937	6.73971	7.06472	7.16801	7.19334	6.75421	7.4765	7.13491	7.47079	6.75961	-0.183114	0.234462
VPS66	9.29831	9.88966	8.75501	9.65988	9.57231	9.56716	9.12231	9.44904	8.88943	9.74601	8.56237	9.60949	-0.300795	0.235048
IPT1	8.9911	9.12215	9.17097	9.14553	9.10717	9.10866	9.2987	9.25193	9.38906	9.09056	9.55471	9.06246	0.112601	0.235059
BCS1	6.87994	8.21682	7.25649	8.79245	7.00549	8.02032	7.46946	8.52295	7.12526	7.66332	7.52972	7.92805	0.431328	0.235553
MMM1	7.20617	6.81035	6.6682	6.73071	6.97878	6.8813	6.73939	6.81024	6.42957	6.26485	5.89509	6.10993	-0.269574	0.236243
CAX4	6.06335	7.22773	5.93563	6.33674	6.0542	7.37615	6.14769	6.46549	6.13882	7.66873	6.00123	6.98869	-0.442251	0.236302
EDE1	12.2146	12.763	12.6388	12.7967	11.7693	12.7961	12.1286	13.0112	11.7344	12.0949	12.1602	12.4446	0.301291	0.236448
YPT31	11.436	10.5252	11.8975	11.0916	11.3655	10.7514	11.5841	11.0982	11.9083	10.3622	12.0446	10.9793	0.391104	0.236628
TPS1	10.2418	9.84783	9.83715	10.9052	10.2606	9.33924	9.68902	10.5214	10.1942	9.92378	9.96517	10.9217	0.338681	0.236678
HRB1	8.92524	9.58259	9.18583	9.89968	8.76114	9.63126	8.94909	9.95864	8.89894	9.07989	9.11376	9.5102	0.289691	0.236721
ARG82	8.01334	8.65137	8.27628	9.18723	7.75741	8.56676	8.15523	8.92391	8.01269	8.68309	8.09338	8.97594	0.321219	0.23706
RPS4A	6.30366	7.74175	5.90837	7.23028	6.54489	7.93797	6.02788	7.26544	7.04456	7.48147	6.95901	6.91941	-0.457319	0.237142
CNN1	7.78086	6.87351	8.29238	7.30612	7.80154	6.93681	8.15489	7.32959	7.78973	7.11682	8.14362	7.18067	0.351333	0.23719
ASI1	8.736	8.23591	8.63882	7.89456	8.65852	7.94398	8.31215	7.76699	8.8567	8.31327	8.64544	7.84632	-0.27335	0.237878
UBP8	7.66897	7.53883	7.72094	7.0529	7.81047	7.49351	7.76438	6.95313	7.47345	7.35278	7.55536	6.96462	-0.221113	0.238127
HMI1	6.71767	6.57609	6.94425	6.77537	6.48586	6.52428	6.65378	6.63331	6.16783	6.71645	6.31401	6.76734	0.149981	0.238139
GAL11	11.162	10.673	10.6836	10.786	11.1089	10.5847	10.6817	10.5788	10.9913	10.3599	10.5441	10.5221	-0.180547	0.238145
MAK31	8.15522	6.84391	7.84887	6.11452	8.07789	7.11951	7.75831	6.70725	7.90851	7.59344	7.55973	7.04863	-0.44353	0.23879
SIA1	7.59381	7.29978	7.43283	8.22525	7.46354	7.29612	7.31326	8.11798	7.27913	7.19216	6.85756	7.9676	0.298322	0.238957
SPR1	4.67676	4.85628	4.76668	4.9224	4.83599	5.01669	4.26838	4.80959	5.05738	4.49839	4.48686	4.70841	-0.163194	0.239156
IDH2	10.8606	9.36153	9.99108	9.11298	10.7611	9.13447	9.91498	8.87251	10.7666	9.22882	10.0524	9.02565	-0.523929	0.239394
AAP1	9.0506	8.98954	9.12333	9.25011	8.85125	9.04393	8.99519	9.40583	9.13946	8.51482	8.97796	8.79502	0.159641	0.239453
RPT4	10.4425	11.3966	10.6376	11.7062	10.539	11.094	10.9325	11.6188	9.94269	11.1551	10.4376	11.6407	0.400576	0.239502
SPO14	12.3334	11.2124	12.2927	12.0626	12.163	11.0309	11.9799	11.7659	11.9308	11.4596	11.735	12.1063	0.30205	0.239661
CRS5	7.65648	10.9119	7.80639	8.41512	7.66212	10.4653	7.741	8.74032	7.50331	10.4454	7.47221	8.8889	-0.930096	0.239713
RSA1	6.567	6.77738	6.49848	6.52214	6.66958	6.80241	6.56658	6.78585	6.54321	6.65195	6.54596	6.63472	-0.0762978	0.239924
CBF1	7.13292	6.28459	7.04596	7.05716	7.02585	6.19864	6.85419	6.79654	7.26007	6.39787	7.28269	6.86791	0.267416	0.240757
JID1	5.58825	5.22664	5.39545	5.23329	5.4976	5.25996	5.44291	5.16446	5.58655	5.62571	5.41405	5.47054	-0.110667	0.240899
ECM29	15.467	13.8432	15.0406	12.9122	15.6474	13.7423	14.8351	12.9556	15.2646	13.749	14.7814	12.7866	-0.733651	0.241483
CKA1	10.1375	10.9821	9.98081	10.2755	10.3001	10.6822	10.111	10.3269	9.66225	10.9472	9.50441	10.5734	-0.323228	0.241578
FIP1	7.00065	7.55378	7.18619	7.83178	6.91624	7.3982	7.17488	7.67395	7.47756	7.57309	7.45376	7.90375	0.217465	0.241915
YET1	10.1239	9.12228	9.83746	8.57924	9.92194	9.2822	9.70162	8.61143	10.2812	8.99835	9.79061	8.62237	-0.431194	0.242362
MDG1	9.0005	6.86253	8.69941	8.33713	9.05434	6.86171	8.84395	8.36128	8.68275	6.99661	8.53391	8.31086	0.604686	0.242396
BYE1	8.40633	8.44933	8.24327	9.0667	8.32214	8.27413	8.15666	8.84718	7.85746	7.91411	7.88223	8.63185	0.267396	0.242485
TEN1	5.39345	6.2236	5.26754	5.96724	5.53794	6.13833	5.29456	5.87292	5.6754	6.18041	5.09498	5.99223	-0.27661	0.24283
EMP46	5.82754	5.39594	5.11555	5.67279	5.8463	5.66226	5.69699	5.75136	6.25653	5.71781	5.69637	5.64812	-0.187531	0.242955
ARC15	NA	11.1038	NA	11.331	10.7849	11.1067	11.0903	11.249	10.2558	10.6664	10.5991	10.9388	NA	0.243261
GNP1	11.835	11.7714	11.6795	11.436	11.7953	11.7122	11.677	11.5972	11.2043	11.4318	11.0341	11.214	-0.185362	0.243413
IDH1	11.1151	9.72707	10.2041	9.56576	11.1574	9.99145	10.3312	9.82913	11.3144	9.47925	10.5232	9.45915	-0.47868	0.243502
ARP6	8.01671	8.3664	8.2626	8.50005	7.95177	8.26783	8.15371	8.35641	7.84901	8.33142	7.91414	8.59438	0.16636	0.243864
RGD1	7.60352	7.63672	7.67848	7.13752	7.50414	7.707	7.61793	7.24172	7.70904	7.5063	7.77494	7.35167	-0.144076	0.244326
HCH1	11.6176	12.2447	11.8397	11.3007	11.2947	12.0481	11.4686	11.2171	12.0295	12.1523	12.3475	11.5297	-0.280587	0.244327
STE4	5.96845	5.73235	5.63472	5.58612	6.25363	5.66653	6.00476	5.59188	6.27753	6.34106	5.91065	6.28021	-0.205204	0.244481
NPP1	8.66251	8.09006	8.47705	7.94994	8.51015	8.07944	8.1453	7.91722	8.46094	7.90633	8.26551	7.7395	-0.202484	0.244607
GTS1	9.33869	8.77475	8.77667	8.90325	9.13823	8.84071	8.5577	8.96553	9.55524	8.40564	8.93997	8.46287	-0.241211	0.245062
RTG1	5.32627	6.80091	5.93124	7.28552	5.07797	6.54516	5.78954	6.96087	5.01722	6.21696	5.56125	6.6381	0.530338	0.245186
CHD1	11.7431	11.8275	11.8153	11.9403	11.8087	11.679	11.8386	11.9706	11.2925	11.5074	11.4368	11.715	0.143042	0.245246
SEN34	8.18111	8.46801	8.20938	8.97308	7.67255	8.14822	7.81375	8.57509	8.20492	8.47452	8.31899	8.84117	0.26369	0.245883
ERV14	7.41466	8.21349	7.3009	7.93039	7.74403	8.13164	7.38571	7.96719	7.67363	8.45414	7.30057	8.11307	-0.272293	0.246412
DBP5	10.1127	10.2767	10.0836	9.94735	10.2987	9.94112	10.0502	9.7078	10.5744	10.4605	10.5579	10.2147	-0.183761	0.246502
PAH1	7.79961	8.27424	7.67513	7.9218	7.98041	8.17281	7.65542	8.23798	8.04474	7.70733	7.78823	7.78075	-0.153303	0.246671
ERV41	10.181	10.5751	10.1482	10.4206	10.1521	10.194	9.9578	9.96784	9.91397	10.5295	9.65639	10.2818	-0.185523	0.246812
SDS23	6.78606	7.631	7.13103	8.15862	6.90342	7.60486	7.20916	8.219	6.33293	7.4553	6.57355	8.00088	0.429775	0.24785
CTM1	6.4683	7.67572	6.93363	8.3702	6.49165	7.80683	6.90491	8.49356	6.14749	7.60532	6.66956	8.1912	0.561292	0.248072
YAH1	7.90993	8.78567	8.30647	9.11948	7.77373	8.48482	8.06625	8.85722	7.65391	8.59084	7.93073	9.02869	0.351656	0.248207
MUB1	7.16768	7.52306	7.53739	7.70076	7.34032	7.4388	7.55196	7.66501	6.56964	7.76589	6.98083	7.93269	0.260543	0.248245
TAD1	8.1517	8.69121	8.66258	8.61868	8.14483	8.55594	8.44972	8.44867	8.4749	8.84872	8.85916	8.85662	0.171359	0.248653
CDC60	13.9132	13.249	13.835	13.8523	13.7416	13.3741	13.6866	13.9492	14.1587	13.1293	13.9423	13.6355	0.222483	0.248666
ISD11	7.5101	7.57606	7.37293	7.37683	7.63151	7.8375	7.34969	7.67903	7.73981	6.91504	7.3675	6.63872	-0.237553	0.248832
GAL3	4.75471	2.95008	3.996	2.62976	4.99814	2.94233	4.11803	2.91554	3.85758	3.23763	2.57994	3.09681	-0.567397	0.249629
CCR4	6.68657	6.99341	7.09793	7.00623	6.79177	7.17753	7.0644	7.2051	7.19044	6.62548	7.29693	6.73433	0.156622	0.249646
ADE1	10.2111	8.624	9.02058	9.12737	10.004	8.60467	8.86341	8.87242	10.1981	8.90159	8.95139	9.16614	-0.423694	0.249869
ADE16	10.9807	11.3433	10.9257	11.7304	10.9761	11.2179	10.9527	11.7969	10.807	11.1672	10.9282	11.6095	0.241867	0.249908
PRC1	12.035	10.8843	12.0982	11.407	11.6796	10.9176	11.7627	11.533	11.8539	10.7538	12.0551	11.2631	0.332452	0.251688
ERV15	8.68615	7.88193	8.29534	7.24268	8.34679	7.96851	7.97617	7.65639	8.67536	7.3543	8.39566	7.14475	-0.367006	0.251742
POM34	8.68871	9.67447	8.56759	9.20901	8.63708	9.56183	8.6941	8.92554	8.77713	9.79815	8.73476	9.17157	-0.305798	0.252955
DBP7	7.97906	9.27288	8.74947	9.31279	7.88976	9.32204	8.69032	9.42456	7.74102	9.24878	8.46412	9.51163	0.44989	0.253213
PEP4	11.2106	10.1748	10.4739	10.3742	11.1278	10.2655	10.4029	10.5046	11.3723	10.3078	10.5537	10.4098	-0.289968	0.253352
MMP1	8.12005	8.52807	9.00131	8.19472	7.96319	8.3892	8.81695	8.12059	8.20364	8.1806	8.96973	7.88994	0.268083	0.253871
CHA4	7.36023	7.20553	7.44801	7.46016	7.73254	6.85274	7.8361	7.16465	7.54455	6.86388	7.73888	7.23789	0.221035	0.254635
CDH1	6.92953	7.0604	7.03392	7.4172	7.24866	7.01121	7.44071	7.14879	6.52155	6.82842	6.73083	6.92858	0.183378	0.254725
UTP18	9.25882	9.54302	9.30228	9.02313	8.99716	9.40706	9.12347	8.91712	9.22402	9.0183	9.4126	8.59744	-0.178721	0.255391
FRE5	2.91162	3.23753	2.95611	3.43789	3.20022	3.15631	2.97343	2.86666	3.65797	3.82595	3.40265	3.10767	-0.207532	0.255839
IZH3	9.05816	8.48543	9.19347	8.98675	8.8449	8.60171	8.90572	8.89714	9.4744	8.49075	9.27248	8.97502	0.212538	0.256098
RPL16A	7.15245	6.93607	7.32178	7.14035	7.01652	6.88522	7.22342	6.79703	6.85055	6.88123	7.07195	6.86689	0.116563	0.256452
SCS2	9.71718	8.90983	9.18213	8.93485	9.55984	8.77404	9.04256	8.76998	9.4133	8.79515	9.0327	8.85193	-0.225862	0.256552
PRI2	8.39287	7.94606	8.91135	8.01706	8.45067	8.07621	8.77221	8.00267	8.22492	7.89816	8.78655	8.01294	0.252314	0.256696
NMA111	9.38859	10.2349	9.17374	9.91749	9.36318	10.0176	9.35879	9.65748	9.47508	9.66258	9.37126	9.33087	-0.222051	0.25692
SBP1	11.6018	10.9767	11.687	11.143	11.3224	11.4097	11.4201	11.6275	11.5463	11.5743	11.657	11.9783	0.18031	0.256965
GZF3	8.31252	8.20758	8.33486	8.51615	8.13388	8.26974	8.22197	8.61721	7.95702	7.70473	8.05149	7.89726	0.175577	0.257007
COG6	8.68907	8.53584	8.59215	8.58803	8.75628	8.41684	8.75093	8.22082	8.549	8.65355	8.34435	8.4237	-0.113434	0.257209
NOT3	8.33028	8.08872	8.37445	8.36558	8.17572	8.06092	8.36344	8.46098	8.7019	7.82177	8.66031	8.02715	0.178767	0.257342
TRK2	6.91784	6.23437	7.38787	6.50576	6.92368	6.0857	7.25044	6.38073	7.0393	7.08522	7.3002	7.31261	0.308585	0.257352
APQ12	7.29657	7.54876	7.63808	6.38884	7.26359	7.51942	7.45535	6.49144	7.35473	6.96774	7.60927	6.24393	-0.353985	0.257799
WBP1	8.78835	9.27689	8.78049	9.04589	8.90933	9.3133	8.96602	9.08475	9.13316	8.88378	8.88548	8.77763	-0.127424	0.258168
ARG2	8.10792	7.56711	8.28877	7.87896	8.06465	7.68284	8.31972	7.85514	7.77873	7.44129	7.65468	7.77515	0.188314	0.258256
RNH201	6.77425	7.62484	6.91088	7.21325	7.04663	7.70738	7.01501	7.14712	6.97561	7.79093	7.00623	7.22953	-0.232936	0.258258
SSD1	11.2125	11.7949	10.6094	11.6762	11.1621	11.7082	10.5093	11.6397	10.9564	11.5047	10.5611	11.3986	-0.324075	0.258707
PCM1	9.89588	10.3203	9.9135	9.82702	10.0596	10.4458	10.114	9.8963	10.2529	10.0245	10.5285	9.6068	-0.185477	0.258903
SNG1	7.41788	6.93661	7.71463	7.17503	7.46685	6.9776	7.82804	6.88724	7.18902	6.91893	7.66264	7.03128	0.231995	0.259266
AVT3	7.5222	7.20978	7.72712	7.30974	7.7379	7.31777	7.76534	7.49985	7.6918	7.42707	7.60497	7.831	0.138587	0.259597
YOP1	8.06061	8.34148	8.1426	7.96293	8.05707	8.22305	7.93854	8.12133	8.6958	8.50709	8.57326	8.14708	-0.166563	0.259654
MRPL25	5.86424	7.2924	6.7455	7.34524	5.711	7.24323	6.45988	7.46096	6.48751	7.06692	6.77409	7.28257	0.400489	0.259918
BNA6	9.75067	8.78823	8.91932	8.98657	9.65117	8.77887	8.90424	9.17008	9.6996	8.70904	8.7913	8.97312	-0.272157	0.260427
TRA1	13.1632	13.2812	13.3228	13.8058	13.1662	13.2098	13.2468	13.7035	11.8937	13.3798	12.5263	13.6083	0.353286	0.261242
RIM9	3.85994	4.48058	4.03986	4.73728	3.9978	4.49673	4.12347	4.93719	4.15577	4.52607	4.32303	4.72532	0.228209	0.261566
CAF40	6.7113	7.99934	7.54182	7.83182	6.73023	7.91871	7.31379	7.95931	7.13961	7.32566	7.42815	7.58098	0.305171	0.261725
QDR3	7.77882	7.80635	7.73132	8.15312	7.52503	7.54951	7.56985	8.0131	8.11199	7.92053	8.01979	8.15578	0.158455	0.262118
SNF11	8.38465	7.90683	8.78195	8.0054	8.35032	8.12831	8.72759	8.24557	7.57126	7.61534	7.89785	7.87418	0.262639	0.262373
RBK1	9.89064	9.3161	10.3608	9.53726	10.0256	9.17558	10.1986	9.53131	9.85415	9.54548	9.92945	9.6749	0.237463	0.263031
AGE1	7.63212	7.53542	8.12891	7.55051	7.54143	7.45999	7.95212	7.41873	7.72059	7.58305	7.96517	7.43457	0.162905	0.263292
VID27	9.01053	8.47915	8.84526	8.95219	8.81758	8.25694	8.64897	8.66755	8.75336	8.27251	8.66897	8.8026	0.165914	0.264361
SEC61	11.2225	10.5857	11.2665	10.7618	10.8955	10.6858	11.0346	10.9366	11.2083	10.0024	11.2186	10.8652	0.247158	0.264548
CRZ1	7.66358	8.20517	8.03172	8.14173	7.58616	8.20896	7.84794	8.23517	7.6027	7.78057	7.95391	7.81923	0.163762	0.265141
DFM1	7.66919	8.76033	7.35931	8.33617	7.75938	8.7286	7.36448	8.22698	7.77892	9.02313	7.51261	8.55613	-0.393979	0.26516
ASF1	9.05452	8.75673	9.35817	8.79401	8.99032	8.6074	9.26044	8.70934	9.18232	8.72914	9.43513	8.88168	0.186392	0.26582
BBP1	7.60249	7.17001	7.34267	7.05133	7.50787	7.23555	7.38098	6.99938	7.71866	7.20038	7.58144	7.14585	-0.155549	0.26588
STB4	7.79651	7.87789	7.81187	8.13663	7.79322	7.94605	7.60664	8.25424	7.72111	7.60349	7.79591	7.919	0.131004	0.266072
KAP114	8.28831	8.17387	8.50868	8.14932	8.21527	8.21935	8.27852	8.36275	8.1852	7.70495	8.32527	7.97525	0.135472	0.266178
ATX2	7.81986	7.89335	7.71174	7.69183	7.90247	8.10112	7.7914	7.95403	7.85635	7.45339	7.71989	7.2261	-0.155261	0.266619
VMA8	12.791	12.6385	12.7083	12.8623	12.5951	12.2567	12.6985	12.5913	13.14	12.3281	13.1408	12.8418	0.182257	0.266827
RPS14A	5.40711	6.5388	5.10585	6.31322	6.19627	6.53008	5.82319	6.491	6.01327	6.48149	5.12499	6.15595	-0.358803	0.26694
UBP12	9.96249	9.7146	9.94921	9.92572	10.0654	9.62959	9.92124	9.99129	9.35125	9.44985	9.44908	9.93961	0.167167	0.267024
GPX1	5.86547	4.50151	5.23987	4.21475	6.02108	4.50222	5.15383	4.07094	5.95	5.25205	5.62388	5.08138	-0.451282	0.267383
BRR1	8.65953	7.86144	8.93209	8.1901	8.75576	7.74978	9.08538	7.9427	8.35991	8.00895	8.65272	8.34966	0.29288	0.268134
PCL2	5.67187	6.72051	5.24481	6.23627	5.516	6.80127	5.27684	6.3848	5.78777	6.37951	5.43649	6.10845	-0.364879	0.268182
STE7	7.19336	7.5533	7.30051	7.64763	7.05373	7.23903	7.22195	7.48531	7.07588	7.24041	7.15235	7.28402	0.122676	0.269225
SEC17	8.14018	7.68778	8.06082	7.52718	7.67005	7.3829	7.51263	7.09069	8.14453	7.80842	7.82735	7.5522	-0.210495	0.270623
MRP4	7.48207	8.74596	8.02981	9.3038	7.62192	9.00732	8.12362	9.59827	7.62574	8.77802	7.81466	9.46282	0.511991	0.271011
SHP1	10.375	10.2609	10.2865	10.793	10.3053	10.5305	10.2528	10.8056	9.94251	10.3612	10.0629	10.6419	0.177898	0.271361
DBF4	7.41736	7.80637	7.57658	7.37161	7.43435	7.88475	7.62986	7.31185	7.68235	8.23204	7.82192	7.70077	-0.174107	0.271824
RBG1	11.7248	11.4559	11.7174	11.1155	11.425	11.4969	11.6095	10.7681	11.9438	11.6635	11.8642	11.302	-0.222172	0.272174
CAF130	8.65643	9.08253	8.92501	9.31481	8.2691	8.90024	8.57254	9.14168	8.70621	9.20264	8.87864	9.21581	0.205224	0.272369
ACC1	15.4966	14.5144	15.8859	14.7585	15.2029	14.3407	15.5839	14.523	14.8646	14.6682	15.5387	14.8096	0.335349	0.272398
RIF2	4.90853	5.50617	4.82076	5.01818	4.68165	5.40818	4.73026	4.92627	6.38519	5.44452	5.89998	4.85249	-0.347716	0.273488
MRS2	6.33943	6.95162	6.75491	6.86749	6.62621	7.05219	6.95136	7.11949	6.66248	6.46561	6.94159	6.46792	0.167535	0.273514
PEX31	7.6505	7.90209	7.91205	7.92924	7.54453	7.90215	7.79035	7.94551	7.45126	8.15122	7.73781	8.15473	0.144655	0.273556
CAF17	7.75244	8.38077	8.03389	8.9233	7.41008	8.11311	7.49212	8.47769	7.42482	8.36753	7.83243	8.6913	0.333662	0.273681
ATG18	6.74103	6.14802	7.13654	6.19834	6.48755	6.7801	6.89806	6.76738	6.6899	6.68706	7.03504	6.66867	0.195059	0.273828
ATH1	8.64076	7.45183	7.86476	7.6226	8.60444	7.33055	7.70738	7.38331	8.18031	7.67313	7.97273	7.52771	-0.300424	0.274635
PTC5	8.48261	8.9939	8.54477	9.58025	8.60977	9.19264	8.83694	9.71982	8.89404	9.21098	8.86559	9.45322	0.269441	0.274656
LUC7	5.1297	6.01119	5.86587	5.67744	5.08585	5.80105	6.05668	5.60112	5.19414	5.89378	5.76718	5.50845	0.226837	0.2747
TAH18	7.93631	8.02881	8.28849	8.02862	7.977	7.88167	8.26758	7.89921	8.27981	8.0361	8.47469	7.94368	0.127092	0.274918
SMK1	3.75352	3.18729	4.34086	3.33006	3.71557	3.23666	4.43	3.34858	3.99008	3.73993	4.56285	3.51516	0.31741	0.275812
SUR4	11.5374	11.6843	11.5656	11.3238	11.2086	11.2965	11.36	10.8837	11.5257	11.5518	11.6105	11.1336	-0.154513	0.276167
HOG1	9.28856	9.81025	9.37906	9.46932	9.29737	9.56386	9.23258	9.23052	9.14112	9.81912	9.21919	9.48005	-0.151593	0.276218
ALD4	8.62782	6.9185	7.41859	7.28607	8.76277	6.8224	7.34924	7.20174	8.53344	6.85219	7.18905	7.14168	-0.488459	0.276345
TRM11	8.88159	9.40661	9.33336	8.23381	9.10617	9.55593	9.38037	8.51062	9.53428	9.08598	9.7802	8.23158	-0.350103	0.276371
RGS2	7.80541	8.78308	8.77245	6.85322	7.47549	8.91075	8.25964	6.90124	7.9023	8.92037	8.54816	7.46924	-0.498909	0.276963
TES1	6.84107	7.08043	6.79805	7.48439	6.69888	6.97221	6.80354	7.32031	7.07478	6.98271	6.97316	7.18415	0.152252	0.277199
MEX67	8.01429	8.94599	8.64986	8.62989	8.09007	8.93564	8.85431	8.7635	7.82047	8.76443	8.58063	8.62777	0.255847	0.27737
YRB30	8.62954	8.69614	8.52616	8.28636	8.53962	8.7493	8.32027	8.86013	8.68306	8.33949	8.5447	8.36386	-0.122614	0.277867
TOR1	11.1557	10.2146	11.0788	10.54	10.8752	10.0261	11.1089	10.4656	10.556	10.5832	10.9018	10.7212	0.234272	0.277899
ATG3	7.38859	7.45673	7.42658	7.74223	7.13544	6.92179	7.45461	7.14508	7.02973	7.55018	7.10806	7.60595	0.166674	0.27816
CGR1	8.45467	10.1275	8.38053	9.1285	8.25141	9.85303	8.19538	8.88124	8.02803	10.3623	7.84721	9.25846	-0.564281	0.278889
ADH5	8.40125	9.29635	8.15761	9.04879	8.96934	9.00918	8.4609	8.75798	9.18006	9.86698	8.73315	9.61912	-0.324268	0.279391
LCB1	9.7079	10.1608	10.1244	9.95116	9.65392	10.0394	10.0726	10.0503	9.22081	9.94775	9.6134	10.0178	0.183189	0.279483
AAT2	11.4241	10.4701	10.9143	10.4508	11.3515	10.6721	10.9126	10.6166	11.408	10.4254	10.9945	10.2442	-0.269716	0.279512
ARG4	10.761	10.4261	10.6924	9.84409	10.7954	10.1251	10.5846	9.7811	10.8222	10.255	10.7535	10.0031	-0.254325	0.279689
SLM2	7.27284	6.53798	6.74038	6.43937	7.0735	6.67291	6.90059	6.25291	7.16386	6.34287	7.09476	6.14809	-0.247976	0.280646
RPN10	10.2943	10.7081	10.1777	10.3559	10.0681	10.4571	9.92658	10.0727	9.77662	9.75985	9.55417	9.58151	-0.232586	0.280821
JSN1	8.95174	8.50632	8.7684	8.29981	8.95263	8.2834	8.5632	8.33462	9.08434	8.86859	8.71418	8.87497	-0.181971	0.281286
AEP1	8.33304	7.94414	8.2664	7.67514	8.11303	7.84324	7.96249	7.59802	8.60118	7.87695	8.36537	7.56737	-0.212799	0.282593
OPI10	7.39808	7.11217	7.27934	6.92331	7.28708	6.77329	7.14673	6.6066	7.41399	6.7452	7.07225	6.50731	-0.199047	0.283339
NSR1	12.6114	13.1622	12.8734	12.4116	12.4061	12.9575	12.6424	12.4903	12.8471	12.7519	12.9947	12.2433	-0.180095	0.283551
TRM3	11.7138	10.9516	11.8727	11.2082	11.6239	10.8914	11.6986	11.2504	11.5379	10.9654	11.8001	11.2282	0.229025	0.283556
DPH5	11.1382	11.3907	10.9739	11.1918	10.6706	11.3188	10.6791	11.0573	11.2114	11.0996	11.0358	11.0354	-0.142678	0.283556
CTH1	7.37063	7.65691	7.60529	7.34438	7.55273	7.6264	7.62913	7.26013	7.25384	7.62441	7.37545	7.19957	-0.111827	0.284408
RAX1	6.15638	6.86383	6.53211	6.98121	6.06983	6.58583	6.14158	6.91169	6.32594	6.56976	6.47393	6.72595	0.19915	0.284893
RRP43	10.1055	10.4298	10.6096	10.1742	9.87461	10.4958	10.3491	10.4852	9.63673	10.4881	10.0936	10.4754	0.192748	0.285513
ERG3	10.9763	10.8619	10.9447	10.1965	10.5128	10.818	10.8194	10.1305	10.8444	10.7024	11.1656	9.92938	-0.254961	0.285693
CKB2	9.5027	10.1397	9.9634	10.2627	9.42391	9.99154	9.5981	10.0342	9.08889	9.92089	9.70309	9.82018	0.219005	0.285712
CDC45	8.2886	8.45517	8.33572	8.0753	8.16017	8.2473	8.06528	8.17453	7.97547	8.03237	7.92232	7.93855	-0.107897	0.285929
SIT1	7.98014	5.92347	6.05186	7.06951	8.05277	6.293	6.17383	7.32029	7.68416	6.77815	5.4675	7.31783	-0.551811	0.286117
MSH5	6.39041	5.9571	6.29239	6.27989	6.7898	5.91301	6.78165	6.35501	6.52276	6.64288	6.78478	7.07703	0.225801	0.286462
NEO1	9.94079	9.91896	9.99899	9.83152	9.89521	10.0368	9.96416	9.77983	9.64953	9.82574	9.51237	9.42423	-0.125989	0.286513
RTN1	10.5492	12.3405	9.9804	11.6761	10.4388	12.1748	10.1354	11.463	10.9599	11.9754	10.6066	11.4541	-0.520484	0.286587
RAM2	8.58874	8.40985	8.77374	8.50186	8.73908	8.35335	8.88932	8.5544	8.67387	7.96236	8.89952	8.19304	0.180775	0.287012
PRO1	9.1879	9.17559	8.9129	9.18198	9.27686	9.08156	9.02277	9.17905	8.98897	9.34474	8.86088	9.30262	-0.0992354	0.287179
FUM1	10.5352	9.83224	10.7523	10.2906	10.681	9.59232	10.6759	10.0653	10.715	9.87631	10.7508	10.2946	0.266257	0.288028
VMA4	NA	13.2125	NA	13.6729	13.4578	NA	13.715	NA	13.9336	NA	14.2588	NA	NA	0.288325
SUI3	14.1192	13.8973	13.7751	13.8083	13.2598	13.6431	13.044	13.5122	13.8165	13.3468	13.5369	13.151	-0.209226	0.288483
HIS7	10.0479	9.72147	9.74515	9.84629	9.97075	9.78382	9.71759	9.76624	9.89517	10.3014	9.56263	10.2363	-0.141042	0.288806
VAN1	9.53909	9.45007	9.41437	9.40355	9.51688	9.367	9.42425	9.37302	9.51084	9.24404	9.34224	9.32895	-0.05692	0.289124
MET17	7.31933	10.0106	6.67471	8.85632	8.07187	9.85897	7.57364	8.76342	7.66271	10.1485	7.15884	9.40404	-0.773487	0.289714
AEP2	8.3322	7.29985	8.52281	7.60055	8.19506	7.21345	8.56518	7.58469	7.60961	7.35968	8.11933	7.4942	0.312818	0.290064
MSM1	7.01747	7.63017	7.51214	7.57324	6.93946	7.67139	7.31963	7.60014	7.19389	6.73668	7.47207	6.95639	0.207423	0.290199
YGK3	7.16632	7.67809	7.65575	7.68444	7.0885	7.72773	7.56902	7.69971	6.88068	7.86775	7.28594	7.75164	0.206238	0.290214
CYM1	8.73748	10.3047	9.25606	10.9538	8.68101	10.09	9.15347	10.6413	9.25916	10.2085	9.56067	10.7401	0.504103	0.290318
STE12	6.09528	6.5924	6.16949	6.38801	6.22082	6.57056	6.27849	6.14278	6.50362	6.10549	6.43751	5.72721	-0.157446	0.290855
GCD1	9.61464	9.6566	10.1321	9.54814	9.67228	9.71193	9.98123	9.66518	9.77131	9.23559	10.0137	9.33241	0.168401	0.291021
ISY1	8.20493	8.00938	8.21321	7.88785	8.27267	7.91824	8.2041	7.76538	8.0184	8.15149	8.02779	7.83522	-0.106929	0.291492
MSC7	10.2611	10.3867	10.8334	10.1967	10.0059	10.6769	10.6767	10.1638	9.93554	10.5204	10.5183	10.4639	0.177706	0.291853
MOD5	6.94527	7.95132	7.61564	8.04193	6.93873	7.70035	7.50403	7.89414	6.39356	7.8808	6.89462	7.9501	0.348404	0.292035
DIA2	7.77555	8.75748	7.45055	8.50523	7.70613	8.63041	7.47465	8.30067	7.79349	8.74829	7.26776	8.34315	-0.344889	0.29205
HMT1	10.3172	10.9667	10.6416	10.2351	10.2768	10.6909	10.5611	9.95726	10.6077	10.7552	10.8843	10.1351	-0.200022	0.29232
CUP9	6.93454	6.70495	6.10485	6.53989	6.71546	6.6052	6.00543	6.55021	6.39945	5.43264	6.08108	5.81776	-0.282171	0.292323
RPL27A	7.19633	7.42661	7.88972	7.03659	7.20862	7.3264	7.79261	7.10579	6.78745	7.46801	7.53673	7.24611	0.19902	0.292821
USA1	6.57434	6.99938	6.67092	7.23019	6.46186	6.95165	6.60179	7.10713	7.07869	6.86026	7.54293	6.95451	0.19688	0.2933
PIP2	7.01438	7.23336	7.04514	7.30887	7.06811	7.17789	6.87151	7.07718	7.72462	7.22258	7.11075	7.21892	-0.134762	0.29391
KCS1	9.11598	8.69931	8.65663	8.83532	9.33455	8.80307	8.8801	8.8699	8.77641	8.68799	8.70349	8.68443	-0.131241	0.294142
BIT61	6.50682	6.87705	6.12061	6.67696	6.70204	7.03606	6.56625	7.00772	7.2071	7.43753	6.80051	7.21524	-0.229886	0.294253
RMD8	8.46347	8.27922	8.5599	8.34777	8.39552	8.32496	8.41794	8.67221	8.18949	8.13854	8.26984	8.14486	0.10355	0.296416
CSG2	10.0498	9.56756	9.9071	9.15393	10.0143	9.35768	9.86364	9.03274	9.71138	9.26566	9.59593	8.96807	-0.240827	0.296689
FTR1	10.4548	10.7573	10.1168	11.2942	10.1862	10.8267	10.5405	11.3292	10.1405	10.7946	10.247	11.5185	0.314364	0.296863
NAN1	9.21846	9.98708	9.36778	9.37223	9.25	10.1674	9.41576	9.53349	9.33819	10.2389	9.34294	9.75522	-0.23542	0.297556
DOT1	7.87602	7.82613	7.90301	8.28437	7.98713	7.78081	7.78056	8.29362	7.57557	8.06708	7.52375	8.38539	0.176327	0.297699
SSH1	11.6618	11.7848	11.404	11.6647	11.5973	12.0195	11.6167	11.8576	11.9466	11.576	11.824	11.5383	-0.113445	0.298101
PEX14	8.30687	8.14275	8.2793	8.74305	8.41482	8.02117	8.14885	8.4126	8.50594	8.32817	8.27278	8.65521	0.132014	0.29918
PTI1	5.97856	7.48489	5.81853	6.67429	5.74883	7.37709	5.2908	6.74201	6.11687	7.51129	6.00759	6.86819	-0.469356	0.299219
AHP1	13.4708	NA	12.8101	NA	13.4023	NA	13.2389	NA	NA	NA	NA	NA	NA	0.299339
YPP1	9.57819	9.54152	9.81814	9.40747	9.53508	9.47201	9.96303	9.55748	9.36348	9.23927	9.71725	9.15067	0.147414	0.299656
PWP1	9.8627	10.6496	10.0315	10.1435	10.0313	10.3666	10.0592	9.75408	9.72298	10.8171	9.95177	10.2139	-0.216065	0.300145
VPH1	11.6514	11.7515	11.7174	11.912	11.5667	11.6769	11.4685	11.6678	11.3504	11.5922	11.6086	11.7576	0.0904554	0.300486
GAL1	4.54824	5.19081	4.68418	5.78076	4.54471	5.1173	4.58353	5.7228	5.23834	4.46194	4.71242	5.40046	0.297132	0.301056
MGE1	10.5974	11.4506	10.5951	12.3202	10.5205	11.3785	10.7588	11.5613	10.551	10.7587	10.739	11.406	0.353942	0.301098
VHT1	8.43368	8.18514	8.16955	8.09095	8.57087	8.4006	8.24002	8.38603	7.9216	8.50256	7.85635	8.42052	-0.141837	0.30123
RPL26A	6.27785	7.52586	6.00347	7.11987	6.18218	7.43667	5.74015	7.08462	6.40252	7.00475	6.02632	6.60824	-0.374529	0.301372
MOB1	6.43647	7.46878	6.65742	7.73075	6.45124	7.02328	6.74859	7.41919	6.76083	7.05501	6.87982	7.3164	0.259424	0.301748
PUS4	9.13054	9.99912	9.77836	9.96626	9.13186	9.84726	9.67828	9.71252	9.37844	10.1652	9.84773	9.97429	0.2175	0.302446
RVS161	10.3066	10.221	10.2457	10.1589	10.1939	10.2796	10.0273	10.3582	10.5526	10.0597	10.3297	9.71951	-0.129033	0.303387
RSB1	4.4132	5.11442	4.25682	6.1312	4.46189	5.05392	4.60931	5.78345	4.48137	5.28465	4.72334	5.59938	0.382343	0.303478
PIN2	9.03356	8.18315	8.7715	7.90886	8.94561	8.18805	8.6911	7.75576	9.31129	8.28685	8.9676	7.92593	-0.321294	0.304001
BUD16	8.25089	8.25155	7.9763	8.32658	8.5669	8.3928	8.25728	8.20673	8.74716	8.06103	8.55141	8.11426	-0.139627	0.304312
TPP1	6.4117	6.45123	6.30687	6.17396	6.43682	7.47501	6.24687	6.93714	6.28612	5.95815	6.02971	5.48931	-0.305862	0.304707
RFT1	9.26388	9.44422	9.30515	9.7183	9.36402	9.51328	9.34263	9.68614	9.39482	9.22761	9.4179	9.32011	0.097066	0.304798
ECM9	6.56468	6.09002	6.97515	6.25356	6.55803	5.9299	6.91285	6.01557	6.38027	5.69738	7.0382	5.77271	0.291295	0.305319
ACF4	5.93709	6.12617	5.92101	5.80289	6.0199	6.23844	5.94499	5.91026	6.34154	6.69223	6.31731	6.4601	-0.16647	0.305962
SSO1	9.1879	10.2566	9.57224	10.9208	9.21701	10.0574	9.59775	10.6572	8.92147	10.0482	8.90358	10.6581	0.436851	0.306032
GAP1	6.58214	5.07176	5.79525	4.99878	6.67929	5.32227	5.96055	5.38325	6.27878	5.16617	5.7351	4.92717	-0.383385	0.306564
KEL1	10.135	9.45084	9.90627	9.45077	10.0466	9.64272	9.64588	9.64609	9.6315	9.25521	9.10757	9.20997	-0.199227	0.306838
AFG1	8.52453	7.36077	8.11131	8.34906	8.2842	7.45472	7.88749	8.39976	8.42647	7.45396	8.25506	8.08402	0.263675	0.306925
RPS11B	5.93399	6.59118	5.8978	6.41962	5.87746	6.37952	5.84232	6.24666	6.10699	6.67375	5.60267	6.32434	-0.204917	0.307241
FLC2	7.93194	8.42914	7.94409	8.00689	7.93707	8.49107	7.77164	8.01907	8.28692	7.60577	8.33789	7.34876	-0.208927	0.307783
BUD20	10.5876	10.9341	10.6908	10.1855	10.3396	10.5877	10.7025	9.90539	9.81327	10.7921	10.0173	10.1802	-0.228777	0.308669
ERG20	12.0668	12.5735	12.0873	12.1049	11.7805	12.501	12.107	12.0062	12.2728	12.1616	12.4492	11.4742	-0.187923	0.31011
APL1	8.44678	9.07458	8.43248	8.68639	8.60291	8.89348	8.44843	8.70499	8.96839	9.15476	9.03257	8.8825	-0.158925	0.310263
NHX1	8.2932	8.58683	8.15562	8.40718	8.36992	8.4754	8.28432	8.50852	8.5961	8.27052	8.33016	8.41354	-0.0821035	0.310685
RPN11	11.7097	11.6239	11.4838	11.7407	11.3417	11.5688	11.1824	11.4074	11.6604	11.6117	11.5072	11.596	-0.0998059	0.310847
SKT5	9.08362	8.94354	9.1491	8.50684	8.89894	9.13709	9.00899	8.80857	8.43915	9.13701	8.46153	8.71215	-0.165365	0.311138
YKE2	9.72356	9.07744	9.73826	9.46158	9.71737	9.14259	10.0045	9.33004	9.66522	9.22738	9.61667	9.43327	0.171789	0.311351
SRM1	10.2546	9.99005	10.2915	10.335	9.93322	10.333	9.99571	10.7524	10.0229	10.3489	9.91919	10.5711	0.163704	0.311509
RIM13	5.735	6.35601	5.7474	6.0671	5.78627	6.50866	5.84121	6.33835	6.10019	5.82804	5.73367	5.39541	-0.198506	0.311609
SAS2	7.86591	8.9663	8.40546	9.16812	7.69599	8.81957	8.3049	8.85788	7.70439	8.93425	8.1761	9.08432	0.335061	0.311685
GCD14	9.06142	9.59737	9.29178	9.00019	9.16447	9.50518	9.35953	8.85556	8.79753	9.41918	9.19396	8.86195	-0.163697	0.311781
SPC34	8.15106	8.13689	8.4117	8.19717	8.06443	8.46848	8.38473	8.57106	7.40726	7.95448	7.92101	7.86984	0.195485	0.313386
DFR1	9.20746	8.9248	9.25974	9.23654	9.13675	8.81269	9.14126	8.89336	9.34377	9.11335	9.30044	9.37376	0.111044	0.313466
ENP1	8.0231	8.64244	8.49938	7.35276	8.09397	8.53695	8.55791	7.8161	8.04442	9.053	8.18654	8.35918	-0.270334	0.313506
SLY1	9.02397	8.94926	9.16506	8.97779	9.19187	8.95589	9.34462	9.04224	8.97239	8.59623	8.98503	8.85092	0.112674	0.313844
ADH3	10.8187	8.49395	9.445	8.11199	10.5619	8.31579	9.6375	8.08984	10.6155	7.84936	9.5932	7.44241	-0.722538	0.313933
FCF2	8.55863	9.87591	8.89649	8.78859	8.49832	9.92932	8.7699	9.02689	8.54001	9.06237	8.71363	8.3681	-0.316825	0.314273
SEN15	6.83196	6.96929	7.25725	6.55757	6.87797	7.22373	6.96076	6.2884	7.01506	6.81883	7.19848	6.12868	-0.224279	0.314429
RLP7	12.1355	13.0573	12.9064	12.7006	11.6772	12.5346	12.5147	12.4123	11.6453	13.0121	12.5005	12.7934	0.294323	0.314493
CTL1	7.09746	7.29064	7.36797	6.93511	7.14461	7.33657	7.26563	6.8522	7.35821	7.19597	7.2819	7.10693	-0.102288	0.315081
COQ6	9.2055	8.0086	8.67816	7.9918	9.15852	8.39034	8.53758	8.46339	9.17549	8.11598	8.48429	8.26752	-0.271947	0.3163
TOK1	8.50522	7.01267	8.70158	7.59856	8.51719	6.55041	8.48388	7.63426	8.07818	7.2369	8.04799	7.91248	0.413033	0.316542
VMA13	10.9866	11.5515	10.6463	11.1132	11.2566	11.4392	10.9663	11.3761	11.0471	11.8194	10.709	11.8555	-0.239004	0.3168
ASF2	6.25603	6.09484	6.17541	6.28024	6.27486	6.13834	6.30828	6.34766	6.09871	6.17363	6.00361	6.31484	0.0656039	0.316811
DIS3	8.76347	9.6596	9.15343	10.031	8.71168	9.61479	9.20085	9.9113	8.67322	9.39779	8.80284	9.43917	0.286347	0.317275
NST1	10.4284	10.484	10.2651	10.9045	10.3277	10.2567	10.3486	10.6949	10.8746	10.5846	10.7022	10.9771	0.15605	0.318113
MRL1	7.35964	8.29744	7.17068	7.72757	7.28069	8.11672	7.1455	7.64357	7.25489	8.65977	7.048	8.26057	-0.328877	0.319165
HLR1	7.24421	6.44916	6.88199	5.9851	7.38485	6.46032	7.25479	6.03988	7.24637	6.55736	7.16772	6.09973	-0.318841	0.319408
TIM22	7.39277	7.83978	7.89579	7.75172	7.11617	8.08043	7.64411	7.96104	7.57087	7.68197	7.79686	7.59718	0.160783	0.319545
HIR3	12.92	11.6811	12.9173	12.4591	12.7197	11.5644	12.5896	12.1207	12.4057	11.7013	12.4101	12.2125	0.286169	0.3196
SSP120	9.02768	10.0798	9.0123	9.54283	9.01319	10.0906	8.89016	9.47163	8.60082	9.63066	8.62469	9.05017	-0.308503	0.319757
UTP21	10.5462	10.4314	10.9738	10.396	10.5566	10.5187	11.1023	10.5392	10.4176	9.61702	10.9075	9.757	0.264708	0.319845
CIN5	5.87078	4.31621	5.50581	4.03787	5.77431	4.518	5.37603	4.12297	6.1515	4.94129	5.48007	4.361	-0.448057	0.32009
URA8	10.7159	10.0774	10.1466	10.1372	10.7475	9.9509	10.2324	10.0705	10.2788	9.71238	9.80279	9.91119	-0.197024	0.320151
SEC15	8.77596	8.71068	8.63961	8.89632	8.75894	8.60876	8.82899	8.82836	9.01057	8.5709	9.12735	8.70591	0.0984528	0.320241
PTK2	8.76509	7.19907	8.20744	7.1165	8.67326	7.08177	8.0548	6.90329	8.89854	7.29981	8.00882	6.85425	-0.462075	0.320583
RPS18B	5.99874	7.09572	6.33584	6.08089	5.95011	6.94037	6.33368	6.01855	5.70287	6.83155	6.01078	6.08706	-0.275427	0.321028
ALK1	8.45888	8.35159	8.74216	8.38927	7.98978	8.3618	8.22878	8.1802	8.37414	8.15074	8.68464	8.23734	0.129244	0.321328
CWC22	6.74777	7.74765	6.93316	7.18579	6.73109	7.7975	6.70586	7.28116	6.55309	7.50273	6.65439	6.69044	-0.271506	0.322274
PET191	7.0453	6.10305	7.19123	6.70858	7.06462	6.14768	7.05721	6.80244	7.60221	6.66121	7.6276	6.96548	0.288083	0.322737
CDC6	7.62832	7.41594	7.96656	7.52139	7.34626	7.31496	7.89704	7.21609	8.00709	7.13374	8.41222	7.25939	0.237731	0.323225
PDR3	5.96331	7.27913	6.48784	7.68498	6.04886	7.00356	6.37984	7.48618	6.16777	7.32444	6.32616	7.85531	0.405541	0.323475
ISR1	7.50891	7.01094	6.72584	7.42211	7.65552	7.06258	6.70435	7.49333	7.60952	6.92686	6.65535	7.42488	-0.224746	0.323511
FMP45	4.37656	4.77099	4.48753	5.00144	4.40296	4.97021	4.55452	5.34386	5.04828	4.17924	5.04223	4.57599	0.209556	0.324249
SET5	9.39753	8.86451	9.10537	8.75081	9.1774	8.62926	8.95228	8.4056	9.58823	8.66266	9.31587	8.40979	-0.229977	0.324603
BNI4	7.65542	8.20662	7.74148	7.92388	7.81714	8.36332	7.87194	7.93684	7.89781	8.15743	7.98969	7.89427	-0.123273	0.324748
TVP38	9.67681	9.05951	9.49456	8.63635	9.40565	8.75252	9.11554	8.5718	9.42	9.10271	9.37317	8.95616	-0.211603	0.324897
GCV1	8.85826	5.05879	6.11491	5.81572	8.74989	4.93916	6.11982	5.76967	8.51461	5.10335	6.34628	5.64346	-0.902367	0.325086
TYW3	9.27617	9.77324	9.72643	9.6227	9.10441	9.68865	9.45429	9.60009	9.05591	9.76821	9.50969	9.67734	0.153991	0.325655
RFS1	10.8972	8.501	10.7286	9.93296	10.7784	8.30748	10.7284	9.69903	11.1519	8.79766	11.0925	10.0033	0.625182	0.325977
DID4	9.18861	9.3084	9.3069	9.36394	9.49769	9.21497	9.4958	9.61823	8.80472	9.09228	8.80788	9.43585	0.153656	0.326489
RPA34	10.5323	11.3199	10.8778	10.7939	10.5033	11.3208	10.5146	10.4969	10.4706	11.2991	10.8461	10.6814	-0.205866	0.326809
AOS1	8.68863	9.0308	8.58718	8.84764	8.78801	9.05974	8.66156	8.79284	8.14651	8.95791	8.00615	8.62526	-0.191828	0.326896
AAT1	8.98912	9.25021	9.16935	9.24142	8.85787	9.27373	9.22258	9.11467	8.89203	9.18668	9.06632	9.14623	0.0851517	0.326905
RHB1	7.80265	8.5201	8.21061	8.71246	7.62136	8.35872	7.75846	8.4142	7.85872	8.08496	8.11239	8.22387	0.197578	0.326937
HRD1	7.91264	8.00109	8.00326	7.57945	7.98868	7.82595	8.12038	7.33113	7.71308	7.8799	7.83398	7.64613	-0.134503	0.327207
RTS2	4.95936	4.67376	4.42344	5.02487	5.31898	4.84686	4.53002	4.92138	5.21631	4.55565	4.99288	4.68799	-0.165059	0.327345
TRZ1	8.257	9.7793	8.78089	10.3652	8.32306	9.90451	8.64316	10.4459	8.04411	9.71901	8.75684	10.1795	0.524081	0.327374
COQ2	9.18609	9.60093	9.53631	9.52355	9.08064	9.47888	9.20242	9.47332	9.31632	9.68891	9.61489	9.76596	0.127446	0.327651
CLN2	7.59839	7.46711	7.77697	7.31788	7.62169	7.59998	7.58904	7.35265	7.80543	7.58486	7.7087	7.34078	-0.0985732	0.327743
MLS1	3.7722	4.37601	4.10522	4.7047	3.85442	4.65608	3.9618	4.73047	3.98898	3.79934	4.12022	4.07611	0.208582	0.328076
SMD2	6.68313	7.89339	6.32929	7.51812	6.70743	7.93975	6.44964	7.42406	6.55558	7.71216	6.39231	7.19916	-0.363143	0.328244
SLX9	8.26657	9.84711	8.3593	8.90882	8.3876	9.71337	8.38163	8.85825	8.38036	10.3678	8.2864	9.51883	-0.441602	0.328953
ECM23	3.39322	3.59414	3.72409	4.08215	3.56931	3.82879	3.81742	4.01886	4.97409	3.89879	4.84547	4.58801	0.302943	0.329032
PAF1	10.2291	9.84369	10.0157	9.57368	10.2281	9.74627	10.1105	9.29548	10.3292	9.61939	10.3192	9.36802	-0.218845	0.329103
TBF1	7.76552	6.90109	8.27254	7.02595	7.66132	6.78545	8.06232	7.14494	7.83565	6.8826	8.14478	7.11583	0.322454	0.329593
SUP35	10.924	11.5185	10.6323	11.2886	10.8886	11.2553	10.5327	10.9651	10.9293	11.7005	10.8587	11.6008	-0.223	0.329736
LSP1	11.0467	10.7805	10.6754	11.6123	11.0548	10.5047	10.7698	11.2888	11.1221	10.2957	10.6294	11.1294	0.216783	0.329757
PTC2	9.43419	8.98052	9.31281	9.53322	9.40646	9.16677	9.31339	9.66063	8.80858	9.17816	8.67721	9.56095	0.180587	0.330293
MIF2	8.31857	7.78631	8.23098	7.5902	8.40004	8.279	8.28014	8.1073	8.24234	8.07275	8.10721	7.94383	-0.139892	0.331342
UBP6	9.47545	9.89655	9.41751	9.77817	9.57011	9.75081	9.77763	9.44528	9.41266	10.0755	9.2668	9.66026	-0.139242	0.331558
DTD1	6.83109	7.27208	6.65186	7.10017	6.91571	7.50498	6.7433	7.1427	6.74705	6.69172	6.69954	6.62467	-0.16673	0.331594
FLC3	7.47271	8.28452	7.54834	7.93817	7.60693	8.3676	7.38484	7.83394	7.18469	8.15242	7.10805	7.79183	-0.243954	0.332076
GAS1	13.0833	12.2199	13.1996	12.5055	12.6897	12.2174	12.9536	12.3348	12.8044	12.4358	12.993	12.6531	0.198142	0.333114
ICE2	8.22026	8.91998	8.39169	9.2633	8.26241	8.91278	8.4628	9.38222	7.97671	9.02767	8.23709	9.32019	0.28958	0.333257
AAH1	9.19397	10.3798	10.3343	9.86591	9.40116	10.1279	10.3815	9.63916	9.49562	10.4728	10.5689	9.92689	0.27424	0.333676
TEL1	11.3795	10.8553	11.6399	10.846	11.1924	10.9895	11.1414	11.1132	10.9122	11.1897	11.228	11.3884	0.139709	0.333706
PYC1	9.61539	9.37505	9.62337	8.80645	9.27776	9.35919	9.37725	8.71522	9.58137	9.0065	9.75856	8.45843	-0.245999	0.333784
ARG80	4.67947	5.65361	5.18962	5.89702	4.81902	5.50561	5.35504	5.67639	5.59089	6.18398	5.95003	6.01797	0.275582	0.333992
RAD33	7.5266	8.86671	7.3692	8.03821	7.34551	9.06835	7.23183	8.39188	7.09686	8.61335	6.96722	7.95935	-0.426614	0.33411
LSC2	8.60581	9.08956	8.09924	9.24252	8.89086	8.99989	8.15617	9.0627	8.82802	9.24758	8.23906	9.29228	-0.261624	0.334746
FAR3	6.85459	5.99346	6.17494	5.60126	6.82145	5.88777	6.7263	5.50919	7.07399	5.83713	6.78959	5.6738	-0.332219	0.33537
AVT4	7.80655	7.75798	8.0312	7.94719	7.81964	7.70568	8.10178	7.78003	7.96526	7.19244	8.22581	7.2504	0.181478	0.335469
TOM70	10.9059	11.1661	10.8882	11.3535	10.8739	11.1068	10.7767	11.5458	10.8894	11.0076	10.8336	11.5196	0.161265	0.336465
LYS1	7.61963	6.95722	7.54931	6.48816	7.32037	6.99813	7.26553	6.59055	8.1067	6.71397	7.72442	5.97676	-0.35355	0.336595
HOR7	10.1125	9.02596	10.1061	9.6408	10.1727	8.95685	10.374	9.45135	9.92261	8.72635	10.1819	9.16299	0.33336	0.336743
TVP15	8.3549	7.12666	7.82946	6.82641	8.44221	7.23093	7.85028	7.20672	8.40207	7.188	7.81885	7.22893	-0.330686	0.336933
ISC1	7.57055	7.03577	7.46303	7.7063	7.5535	6.95047	7.39189	7.29438	7.99217	6.95005	7.9184	7.49775	0.203206	0.337165
BNI1	9.28885	8.50573	9.0145	8.70991	8.94917	8.15493	9.13671	8.28524	8.71291	8.25321	9.17583	8.88889	0.22438	0.337391
ALG7	10.6054	9.8957	10.293	9.87616	10.6468	9.82964	10.228	9.86329	10.822	10.075	10.4309	9.95263	-0.205086	0.337733
MIG1	7.73873	7.91937	7.28792	7.96919	7.78962	7.86215	7.41795	7.93043	7.80829	7.75693	7.49984	7.95704	-0.135453	0.338514
PMT2	8.88207	9.43157	9.45771	9.57283	8.82327	9.52569	9.13458	9.70356	8.63046	10.0453	9.06792	9.98959	0.264639	0.338595
SNF6	8.79028	8.48328	9.02477	8.65113	9.0999	8.36808	8.89575	8.60565	8.57185	7.87987	8.61187	8.54427	0.190029	0.338737
PDR15	9.81202	9.63257	9.95088	10.03	9.62194	9.3203	9.42386	9.7177	9.76743	9.33939	9.50379	9.65158	0.130697	0.338881
PTC6	7.54474	8.11324	7.64687	8.72151	7.57062	8.08793	7.38259	8.84529	7.59179	7.86162	7.72029	8.10133	0.274658	0.339357
UPC2	6.95452	7.30926	7.28536	7.54744	6.9708	7.42376	7.24252	7.53409	6.93978	7.9437	7.0947	8.20679	0.228179	0.339776
RPT1	11.7947	11.6341	11.8013	10.8996	11.7659	11.6138	11.7889	10.8702	12.1687	10.9702	12.1306	10.6249	-0.305302	0.339913
CLC1	11.587	11.3973	11.6365	11.5834	11.3105	11.2843	11.2746	11.4593	11.7068	11.2451	11.632	11.5132	0.0946661	0.340106
ATP1	10.8983	10.1152	11.2922	10.3757	11.062	10.689	11.4602	11.0233	10.8395	9.51453	11.1102	9.91257	0.342585	0.34023
YIM1	9.00939	9.21222	8.53254	9.17147	8.97767	9.47336	8.56367	9.42302	8.75699	9.58595	8.2541	9.53723	-0.25559	0.341169
SMY1	9.13581	9.29507	9.42428	9.2998	9.04299	9.06024	9.15204	8.98904	9.06019	9.31353	9.2737	9.23939	0.078403	0.341502
LPE10	6.36873	6.5327	6.4348	6.87316	6.23256	6.55767	6.36652	6.6958	6.72149	6.43923	6.52045	6.57256	0.101819	0.341675
ULA1	8.60431	8.40022	8.13939	9.19415	8.37458	8.35345	8.10939	9.11787	8.57071	7.98109	8.27886	8.79581	0.225183	0.341927
MRP2	10.3806	11.3613	10.7019	11.7939	10.4965	11.3478	10.7372	11.6341	10.038	11.0985	10.3871	11.4298	0.326898	0.342258
MSN1	6.86539	6.65991	6.82988	7.12782	6.93646	6.55317	6.85151	6.94203	6.63426	6.61646	6.32982	6.95408	0.128248	0.342481
OMA1	7.97691	7.33453	8.49015	7.35986	7.77541	7.05766	8.46999	7.10354	8.01886	7.77073	8.62465	7.74889	0.310496	0.3426
SSM4	12.2767	12.0912	12.4387	12.0303	12.1942	12.0287	12.4238	12.0671	11.9771	11.649	12.1742	11.8572	0.129055	0.342792
HCA4	8.6471	9.5738	9.15052	8.91361	8.79242	9.59202	9.02544	8.82527	9.03169	9.1502	9.26179	8.39875	-0.201974	0.343276
SQT1	9.82853	10.9134	10.3663	10.7082	10.1023	10.7516	10.4213	10.749	10.0318	10.5422	10.515	10.5699	0.193302	0.343396
AVT2	6.52634	6.43514	6.52905	6.84166	6.52204	6.09122	6.55621	6.35732	6.98172	6.08508	6.75589	6.53277	0.155225	0.343602
COQ5	10.0609	8.94097	10.2858	9.63017	9.88521	8.71421	9.87118	9.39706	10.0498	8.49682	10.1633	8.94403	0.357277	0.343937
CHO2	11.5554	12.5197	12.2224	12.4862	11.3962	12.8768	12.165	12.8123	11.2898	12.4882	11.8821	12.4328	0.312425	0.344047
FMS1	7.37549	9.05978	6.99791	8.3011	7.36182	8.96576	7.15285	8.22276	6.99513	8.98291	6.61581	8.40609	-0.507397	0.344109
IPL1	5.74002	6.04188	5.66821	5.92047	5.84665	6.14165	5.46335	6.04743	5.37529	5.76545	5.15292	5.64037	-0.169696	0.344262
NRM1	7.69305	7.71813	7.71616	7.80252	7.75508	7.56532	7.8238	7.90826	7.39092	7.95268	7.41382	8.16674	0.12602	0.344672
PTR2	8.47328	9.12628	8.36588	8.92983	8.2003	8.9444	7.9709	8.80376	8.64049	8.98755	8.42129	8.6764	-0.200706	0.345221
CRN1	10.2382	10.0015	10.3306	10.3307	10.3279	10.1629	10.4803	10.1797	9.70551	10.201	9.78723	10.3264	0.132973	0.345355
NPL3	10.1182	9.379	9.88603	9.46953	10.1869	9.66964	10.0175	9.20635	10.426	9.61816	10.1458	9.30322	-0.228243	0.345459
GDB1	10.4507	9.2679	10.4652	9.65408	10.1764	9.22401	10.3162	9.66206	9.49623	9.28876	9.79464	9.595	0.263879	0.345884
SYS1	7.60629	8.28012	8.01247	8.73137	7.88858	8.37925	8.20053	8.36627	7.73646	8.50082	7.75548	8.57832	0.20882	0.345999
PUB1	9.3954	8.85205	9.37857	8.59268	9.26047	8.87756	9.18458	8.39708	9.21526	8.62764	9.05456	8.32929	-0.215269	0.347181
RAD55	4.13719	3.89522	4.19035	4.35738	4.22238	4.09752	4.08998	4.52466	4.72985	3.4632	4.54848	3.99557	0.193511	0.347234
AAD4	6.73331	8.29352	7.58161	8.35119	6.4823	8.42323	7.32301	8.5197	6.31461	8.11261	7.10987	8.27794	0.46729	0.347348
UNG1	7.85283	7.97483	7.94028	7.90135	7.72994	7.99634	7.82533	7.69989	8.02099	7.92402	7.99376	7.76131	-0.0628398	0.34766
VPS1	10.7116	9.66518	10.3177	9.34732	10.5842	9.44576	9.96045	9.1295	10.5226	8.80792	9.9092	8.71389	-0.393205	0.347817
BUD17	8.44216	8.29297	8.46219	8.00356	8.30396	8.16538	8.42238	7.84219	8.1956	8.38104	8.32553	8.04464	-0.113435	0.347949
APM1	8.9353	9.14904	8.89082	9.25918	8.46916	9.0436	8.88956	9.09962	8.96445	8.94996	8.97298	9.06705	0.111284	0.347974
THI11	7.52267	7.05327	6.67912	7.3278	7.33273	6.69739	6.70859	6.86103	7.11575	6.95411	6.48769	7.44829	-0.193898	0.348333
RCY1	8.18864	7.51619	8.14051	7.83526	8.01417	7.44039	7.87586	7.61438	7.68846	7.47916	8.27146	7.59043	0.166816	0.34863
ERG1	11.3247	11.9955	11.4325	11.4279	11.1178	11.8233	11.2421	11.2377	10.7677	11.8875	10.9721	11.313	-0.215168	0.349527
JJJ3	5.95441	7.58347	6.27278	6.80601	6.19692	7.399	6.3949	6.37094	6.32797	7.88821	6.24285	7.06916	-0.365558	0.350195
AFR1	7.95173	7.55456	7.84043	7.16229	7.75102	7.35876	7.67491	7.25176	7.38784	7.23439	7.31594	6.9772	-0.169294	0.350197
GGC1	10.0439	9.93245	10.2912	9.8283	10.2215	9.99489	10.066	9.63105	10.0957	10.0115	10.1407	9.59834	-0.124048	0.350323
VPS38	8.25668	8.15953	8.44351	7.81339	8.09128	8.07978	8.19869	7.58002	8.28854	7.96707	8.30633	7.42786	-0.178849	0.350413
EDC2	7.41236	6.94157	7.30142	7.3377	7.51445	7.03512	7.39022	7.53566	7.29174	6.54639	7.22188	6.9477	0.165491	0.350529
HSP82	13.6063	14.7993	12.8447	14.4328	13.8013	14.3125	13.3861	14.2523	13.2869	14.0764	12.6957	14.0601	-0.368478	0.350555
MOG1	9.35222	10.4519	9.8275	10.6075	9.26439	10.3859	9.64122	10.5533	10.5364	10.1082	10.9482	10.3243	0.300483	0.352723
RET2	10.0015	9.85333	10.1314	9.88346	9.85383	9.58785	10.3272	9.53463	9.94551	10.1701	10.2711	10.1085	0.140683	0.352741
ECM37	6.32962	5.9306	6.25346	6.16128	6.36998	5.78976	6.22822	6.19151	6.51451	5.76551	6.67228	6.11882	0.154265	0.352749
DAL7	6.54824	5.9838	6.60334	6.50138	6.67898	6.25288	6.58943	6.65625	6.4657	5.57328	6.49452	5.86963	0.201947	0.352883
VPS30	7.3765	8.00569	7.1929	7.79311	7.27335	7.78849	7.14633	7.42546	7.31011	8.08738	7.41311	7.77289	-0.182954	0.352964
TOS4	7.78755	8.19918	8.30516	7.89545	7.91409	8.0246	8.18512	7.89831	7.88453	7.68495	8.28498	7.67537	0.124915	0.353037
PYC2	10.18	10.7873	10.1925	11.0798	10.3491	10.8726	10.4103	11.3391	9.95293	10.3944	10.1425	10.8198	0.241272	0.354325
PET100	8.60003	6.92187	9.06343	7.7198	8.38768	7.00261	8.46224	7.66551	8.91264	7.124	8.96772	7.72841	0.443049	0.354945
RPA43	9.97968	11.0617	9.4261	10.7939	10.0491	11.0169	9.66233	10.6887	9.74674	11.0801	9.40269	10.748	-0.368755	0.355222
MRS1	7.79934	8.49478	8.32829	8.81907	8.02392	8.20565	8.07837	8.30452	7.2936	8.43902	7.61078	8.56715	0.241978	0.355813
FUN12	11.4925	11.7801	11.4508	12.0293	11.5168	11.714	11.5807	11.8303	11.2933	11.5323	11.3848	11.7697	0.119441	0.356152
SGT1	8.34519	9.10378	8.10424	8.69283	8.07744	9.02549	7.93631	8.42785	7.73068	8.90989	7.74122	8.65304	-0.27283	0.35685
MRS3	7.11757	6.84455	7.12651	6.60429	7.16041	6.67201	6.93709	6.45338	8.03388	6.96446	7.66127	6.41568	-0.26578	0.358101
NSE4	6.42184	7.15058	6.56989	7.17891	6.25488	7.10001	6.59087	7.32302	6.73332	7.15092	7.09759	7.28178	0.205084	0.358311
COX6	7.42905	9.71388	8.22817	10.0804	7.85842	9.93494	8.77822	10.0066	7.85855	9.48154	8.63806	9.78838	0.540575	0.358913
IME2	6.32723	5.90906	5.99008	6.12716	6.507	5.65132	5.94273	5.97569	6.24026	6.29905	5.65866	6.32855	-0.151839	0.359087
SNF3	7.08798	6.53875	6.6015	6.79026	7.066	6.49983	6.61819	6.66885	7.10019	6.69704	6.69715	6.87712	-0.122788	0.359141
HO	4.40189	4.3457	4.54596	4.82405	4.16202	4.7158	4.06999	4.92222	4.57584	4.88984	4.73238	5.01862	0.170355	0.359287
MEC3	7.48575	6.65583	7.75323	6.94379	7.4631	6.64469	7.71275	6.85397	7.47849	6.59643	7.67271	6.90159	0.25229	0.359325
RNA14	9.19008	9.05798	9.33665	8.55497	8.98793	9.0333	9.08102	8.6266	8.85147	8.59715	8.86313	8.11034	-0.190871	0.359367
VPS9	8.64661	8.89356	8.96307	8.97369	8.64622	9.05574	8.80591	8.94621	9.15827	8.99398	9.51865	8.95861	0.128626	0.359589
FAR8	9.24312	9.58933	8.99597	9.1892	9.0908	9.50651	9.13714	9.24388	8.57015	9.25911	8.6173	9.06131	-0.169035	0.359828
ATG2	9.6719	8.68484	9.85179	9.40891	9.46655	8.23242	9.46374	8.7452	9.29533	8.5918	9.38152	8.77257	0.28015	0.360071
RBL2	9.21254	11.6697	8.69617	10.5916	9.24578	11.6691	8.88239	10.9502	9.40621	11.4427	9.0128	10.6614	-0.641893	0.360375
ARO4	11.7594	12.3457	11.7883	12.5203	11.6966	12.172	11.8446	12.3088	12.09	11.9719	12.2244	12.2313	0.147039	0.360858
NMD3	10.4951	10.7965	10.8726	10.2329	10.5726	10.8414	10.7343	10.179	10.6506	10.6799	10.8928	10.2436	-0.146803	0.361398
OKP1	7.51904	6.17393	6.89003	6.11586	7.36219	6.0697	6.76387	6.23518	7.19735	6.72639	6.70916	6.68357	-0.275157	0.361509
MPD1	7.34062	9.07939	7.2627	8.34549	7.35778	9.03508	7.28209	8.19324	7.47255	9.42742	7.4147	8.50196	-0.452109	0.361704
RMD6	5.78071	7.09606	5.49028	6.58547	5.62562	7.04858	5.42242	6.51799	5.6349	6.97308	5.56182	6.39078	-0.365034	0.361704
CTR2	8.06703	6.23787	7.86677	7.44343	8.13795	6.06162	7.65452	7.32131	7.58256	6.2569	7.22659	7.28002	0.408121	0.361716
VID22	7.41576	7.96315	7.48732	8.12159	7.21055	7.68901	7.30819	8.01883	6.87617	7.58953	7.28576	7.74752	0.204173	0.362052
RAD50	9.86138	10.3078	9.43278	10.2195	9.65716	9.93488	9.40862	10.0343	9.44998	10.0921	9.28853	9.78162	-0.189656	0.36234
CIN8	8.85827	8.038	8.42858	7.99247	8.51737	7.85379	8.19126	7.88145	8.89953	7.89139	8.50971	7.70839	-0.224414	0.362753
THI71	6.7219	5.91286	6.86759	6.29744	6.64358	5.85527	6.47417	6.49479	6.84575	5.95517	6.62374	6.37541	0.199768	0.363145
FSH2	8.31468	8.79724	8.31738	8.52603	8.29039	8.79316	8.23488	8.54153	8.00744	8.61013	7.89444	8.37142	-0.154558	0.36323
SRP21	9.1622	10.3056	9.32081	9.60285	9.00064	10.2712	9.1486	9.67014	9.72125	10.3155	9.70662	9.78085	-0.257761	0.364295
PZF1	8.05352	8.49993	8.66331	8.35178	8.14667	8.55377	8.55492	8.27615	8.20947	8.757	8.53127	8.57835	0.122571	0.36437
TRM10	9.38917	10.3095	10.1673	10.1219	9.39817	10.3278	10.0682	10.0008	9.08862	10.0715	9.7128	9.86769	0.225647	0.364441
AFT2	6.81892	5.96945	6.69936	5.56698	6.81887	5.98138	6.64448	5.55414	6.93707	6.04935	6.72598	5.56818	-0.302652	0.364578
RAD1	9.71175	8.79078	10.0046	9.17254	9.56679	8.71656	9.80532	8.95875	9.57126	8.66371	9.70393	8.9481	0.262071	0.364734
AQY1	4.18058	4.67207	4.89366	4.52615	4.57168	4.72928	4.69936	5.02136	4.88012	5.26236	5.01234	5.1323	0.164844	0.366048
RAP1	8.21214	8.19085	8.44264	8.15711	8.48013	8.25931	8.67939	8.1098	8.35057	8.33628	8.6214	8.42685	0.101321	0.366164
TRM8	8.98595	8.99619	9.21624	8.08426	8.57429	9.0863	8.97767	8.49353	8.88657	8.81661	9.12019	8.22582	-0.204702	0.366308
TRM13	8.41043	9.45683	8.97266	9.4568	8.50775	9.5094	8.93604	9.6918	8.048	9.54855	8.58411	9.73399	0.315742	0.366708
SAS5	8.1291	6.75791	8.79956	6.95341	8.16149	6.86728	9.07913	7.04143	7.89688	6.72197	8.71461	6.89654	0.491672	0.366894
SKO1	7.57146	7.69227	7.41471	8.24447	7.5175	7.76147	7.45763	8.26105	7.80806	8.05228	7.79508	8.30283	0.178787	0.367646
IMH1	9.71859	9.17678	9.51286	9.24543	9.64948	9.25643	9.53455	9.18042	9.47497	9.29064	9.25718	9.2022	-0.105711	0.367851
COQ10	7.52682	8.03906	7.16378	7.97797	7.32303	8.00987	7.10519	7.88472	7.662	8.31776	7.33003	8.08649	-0.221727	0.368381
LIA1	11.0308	11.1867	11.3884	10.6256	11.1342	11.1086	11.3024	10.4843	10.6391	11.0207	10.992	9.95487	-0.228737	0.36852
DNL4	7.0834	5.88949	7.22536	6.17393	6.8335	6.04242	7.02139	6.71648	7.09999	5.60754	7.45672	5.99037	0.337985	0.368876
HIM1	5.92268	5.21448	5.93645	4.92847	5.72522	5.23658	5.62515	4.93207	6.19393	5.53637	5.88789	5.11634	-0.233815	0.368971
HHO1	9.36951	9.7326	9.54173	10.1079	9.373	9.51339	9.38051	9.81811	9.69414	10.0645	9.57549	10.4266	0.183877	0.369113
INM1	8.2884	8.14641	8.13499	8.32663	8.15549	8.13021	7.91824	8.05951	8.27265	8.03484	8.1493	8.05704	-0.0637128	0.369377
GLO2	10.4967	9.10719	9.9893	8.36476	10.4046	8.8549	10.1563	8.17918	10.4944	8.88676	10.2373	8.28044	-0.506206	0.36988
SPC110	9.17394	8.47138	8.69319	8.65756	8.84629	8.69616	8.68953	8.81111	8.8848	8.4813	8.53687	8.4756	-0.114999	0.370022
SRP68	10.0495	10.1354	9.84138	10.1384	10.0011	9.91635	9.89479	9.94484	10.0269	10.1189	9.94534	10.1377	-0.0576083	0.370088
MDM20	8.10034	9.73337	7.74118	9.06557	7.96099	9.5285	7.70945	9.03898	7.90274	9.14749	7.65754	8.6783	-0.413738	0.371245
NSE3	8.13691	7.63017	8.33665	7.79583	7.99671	7.52842	8.25428	7.61733	7.8956	7.65958	7.91925	7.77724	0.142196	0.37143
TMA16	8.14548	8.29699	8.34007	7.68217	7.81776	8.67752	8.08311	8.20372	8.40245	8.59627	8.54227	8.10724	-0.162982	0.371988
SOH1	6.98548	8.4218	7.10626	7.83292	7.04586	8.39884	7.13304	7.8482	8.17624	7.90872	7.84583	7.44808	-0.287101	0.372792
YLF2	7.6212	7.07373	7.92278	7.3527	7.55713	7.194	7.81066	7.30962	8.02462	6.86356	7.87512	7.26792	0.200757	0.373151
SWI3	8.67665	8.83388	8.72197	8.94595	8.53556	8.51164	8.29387	8.74259	8.48614	8.56173	8.58388	8.97502	0.109614	0.373616
MKS1	7.75713	7.697	8.22275	7.67267	8.23844	7.77757	8.42352	7.65773	7.82523	7.47627	8.13257	7.63577	0.16223	0.373909
TAF8	7.5945	7.61095	7.84896	7.45655	7.39486	7.41678	7.76539	7.34925	7.22066	7.91571	7.67557	7.76585	0.118016	0.373929
ATG23	6.16995	8.24356	5.95115	7.35984	6.32163	8.26246	5.88083	7.30656	6.06976	8.10201	6.03371	7.51873	-0.519757	0.37445
ADY3	7.7605	7.61209	7.3105	7.83591	7.74469	7.30641	7.35937	7.58334	7.21459	7.62823	6.96766	7.36549	-0.140705	0.374881
GPX2	10.1047	12.1585	9.4081	11.6562	10.0347	11.8865	9.20361	11.5088	9.96453	11.207	9.37029	10.7868	-0.570375	0.375038
POL30	10.4801	10.0783	10.4694	9.86563	10.7137	10.0135	10.4569	9.79662	10.0746	10.0255	10.0261	9.78525	-0.164284	0.375592
MMT1	7.73002	8.23935	8.03073	8.28149	7.39994	8.09764	7.77157	8.03643	7.553	7.83847	7.70777	7.90181	0.145232	0.375673
YFH1	9.13794	8.6798	9.31103	9.05183	9.40441	8.66192	9.76839	8.8272	9.55642	8.00826	9.87761	8.42649	0.3023	0.376112
SPO75	6.34177	6.08273	6.28609	6.43502	6.05661	5.94219	6.01738	6.45238	6.37128	6.35179	6.4402	6.11392	0.0997704	0.37613
HXT14	5.77936	5.88921	5.41822	6.10384	5.86118	5.48992	5.12783	5.69847	5.86066	5.96791	6.02337	5.53664	-0.156644	0.376987
SUT2	8.45066	9.59066	8.80627	8.70402	8.3667	9.5596	8.69897	8.79731	8.68108	9.29798	8.92368	8.68229	-0.222359	0.37734
PTA1	7.78505	7.84933	7.71207	8.10842	7.79789	7.36692	7.70901	7.8147	7.62714	7.97166	7.54953	8.30838	0.134019	0.37799
YPK2	7.69505	7.51963	6.9722	7.68498	7.29158	7.19613	7.09729	7.64153	7.69134	7.259	6.85033	7.44766	-0.159788	0.378009
HSP30	9.50414	4.96349	8.96931	7.52457	9.4828	4.9964	9.0307	7.44752	8.8058	5.45506	8.37392	7.44839	0.931119	0.378685
OST1	10.0532	10.9016	10.0847	10.6699	10.4072	10.8468	10.2538	10.4534	9.63305	10.7946	9.51686	10.2005	-0.242877	0.378816
PCP1	7.86237	9.08158	8.52497	9.16945	7.84069	8.81241	8.33001	8.91847	8.16305	8.64826	8.19419	8.71404	0.240463	0.378964
ECM16	10.4133	9.71925	9.99713	9.57368	10.1718	9.78259	9.93386	9.10337	11.1354	9.88218	10.9143	9.7727	-0.301575	0.379325
MET12	9.50314	9.79017	9.48486	10.1002	9.36144	9.701	9.44728	9.98732	9.61607	9.46575	9.44959	9.7196	0.125215	0.379746
APS3	7.87481	7.95781	7.74936	8.15611	7.90148	7.89144	7.6751	7.93321	7.84815	6.04591	7.70697	8.12619	0.304553	0.380027
MPH1	8.73978	8.07351	7.90276	8.40095	8.4588	7.83335	8.04766	8.29864	8.5848	7.91355	7.95258	8.02852	-0.162113	0.380639
MDV1	9.52514	7.7553	9.95344	8.56372	9.22921	7.58551	9.52853	8.28917	9.50886	7.56364	9.63355	8.05313	0.475645	0.380905
KTR5	7.92737	9.0831	8.42454	8.77546	7.77206	8.97381	8.34793	9.0492	8.10478	8.8079	8.6566	8.86595	0.241775	0.381229
GCN5	7.89296	8.39726	7.30329	8.41179	7.64	8.35163	7.52262	8.22512	7.81625	7.84451	7.45823	7.7967	-0.204145	0.381351
KAR1	8.4372	8.31468	8.5608	8.58843	8.33736	8.35854	8.31603	8.28118	8.68384	7.47186	9.14618	7.98791	0.212844	0.381483
ERD1	6.96391	7.58543	6.90799	7.39898	6.83476	7.5563	6.92781	7.2238	7.07822	7.29093	6.97932	7.04178	-0.138313	0.381517
EXO70	7.78285	8.11291	7.30992	8.22316	7.809	7.94811	7.76903	7.73318	7.57665	7.9996	7.34338	7.94455	-0.15098	0.382024
DPB4	8.67711	9.04935	8.73636	9.21199	8.75298	9.17376	9.06536	9.27176	7.94501	8.48341	8.30182	8.77372	0.21323	0.382216
RPA135	12.8372	12.0322	13.113	12.342	12.4222	12.0222	12.7316	12.22	12.5395	11.2886	12.945	11.55	0.29329	0.382522
GCR2	8.05506	8.9646	8.362	9.2481	7.82618	8.69999	8.0151	9.12436	8.06459	8.5933	8.1746	8.80054	0.253496	0.383115
SEC66	9.41531	10.8036	9.20145	10.253	9.21807	10.6765	8.9283	10.2287	9.31587	10.4764	9.06896	10.0661	-0.359862	0.384202
STP1	8.27021	8.5909	7.84199	8.60742	8.16344	8.2333	7.81571	8.21961	8.04919	8.49793	7.65602	8.61108	-0.175524	0.385465
PAP1	8.18715	7.98801	8.26862	7.96218	8.22573	7.75507	8.36071	8.00347	8.38765	7.70439	8.45296	7.97695	0.129482	0.385509
MND2	6.29946	7.43171	6.80538	7.63567	6.19574	7.49257	6.62529	7.69128	6.14906	7.21961	6.59262	7.25342	0.302585	0.386117
LCB2	10.522	11.2726	10.5443	10.9155	10.3768	11.015	10.5173	10.5059	10.3122	11.3066	10.3359	10.8491	-0.189531	0.386372
RRP15	10.6288	10.5305	10.6947	10.1679	10.5305	10.6113	10.6846	10.2509	10.4953	10.2434	10.5543	9.88786	-0.133255	0.386603
SPF1	11.2892	11.2801	11.7828	11.3063	11.2333	11.529	11.55	11.413	10.7244	12.0449	11.3043	11.8482	0.183961	0.386995
DSE1	9.73529	7.86214	8.28479	8.55247	9.71074	7.70913	8.33513	8.60043	9.93553	7.80663	8.14177	8.27217	-0.428785	0.387082
HCM1	6.94956	7.13702	6.82789	7.59489	6.83188	7.17973	6.76864	7.56682	7.15626	6.82652	6.98554	7.23484	0.14961	0.387118
KTI12	8.36593	8.92715	8.55429	8.61334	8.25642	8.73485	8.3491	8.41778	8.73679	8.72707	8.74804	8.39822	-0.111237	0.387516
RSC9	8.94398	8.91841	9.12311	8.9742	8.84037	8.78284	8.96342	8.72809	8.96818	8.96285	9.11005	8.88871	0.0618247	0.387601
UBA4	7.8913	8.01641	7.93226	8.19482	7.90099	7.98914	8.04581	8.28564	8.24813	8.46702	8.1398	8.67264	0.12633	0.387933
PMT4	9.76635	10.1361	9.88357	10.5479	9.62959	10.1086	10.0177	10.3162	8.81294	10.0682	9.07258	10.2813	0.266236	0.389065
HAS1	10.769	11.098	10.7995	10.8879	10.769	10.7443	11.0127	10.6608	10.5824	10.8312	10.9619	10.9396	0.0780732	0.389466
YIP3	10.6716	11.9534	10.505	10.2355	10.8639	11.4886	10.9589	10.48	7.88554	11.486	7.61679	10.3621	-0.698433	0.389495
ERG27	10.8911	10.6556	10.9665	9.94208	10.9237	10.4119	11.2422	9.6025	10.4136	10.2893	10.5837	9.48279	-0.294238	0.390331
DPB2	7.08426	7.57629	7.00614	7.24832	7.1263	7.3368	6.76209	7.22296	6.90471	7.65816	6.99325	7.56444	-0.14822	0.390455
VPS35	9.49355	8.9053	9.648	9.02981	9.23454	8.80544	9.47911	9.03097	9.6599	8.96304	9.72515	9.16792	0.169869	0.391463
YAP3	6.62125	6.02592	6.92208	6.20851	6.68681	6.10748	6.97197	6.14432	5.69475	6.1678	6.1522	6.12439	0.203244	0.391568
CUP2	9.34419	10.022	9.5684	10.3695	9.24605	9.8508	9.33791	10.2202	9.21779	9.94673	9.27669	10.2123	0.226245	0.391748
ENT3	9.39338	9.93666	9.53394	10.0662	9.17234	9.53686	9.34332	9.71507	9.20831	9.542	9.25336	9.77728	0.149937	0.391755
STU1	8.83064	9.19563	8.67498	9.07528	8.94917	9.07877	9.07239	9.20526	9.53303	9.26857	8.96001	9.17517	-0.115452	0.39183
IMG2	7.25731	8.1922	7.8187	8.11894	7.11916	8.01458	7.75967	7.90154	7.23997	8.01077	7.63845	7.74564	0.191489	0.391832
MTQ2	8.21439	7.12675	8.30805	6.36975	7.98328	7.08414	7.82684	6.53403	8.01462	7.24564	7.73184	6.80793	-0.348395	0.391891
CUE3	8.67018	8.62435	8.82686	8.71512	8.45271	8.60314	8.59236	8.83418	8.56995	8.43673	8.46063	8.39329	0.0775621	0.391944
SIN4	7.96672	8.33537	7.90153	8.29367	8.04284	8.09806	7.74047	8.04313	7.64177	8.32916	7.77871	7.93882	-0.119603	0.393001
GIP4	7.11117	6.71482	7.11872	6.66925	7.33985	6.77725	7.16929	6.54934	6.69027	6.65329	6.50559	6.29045	-0.164	0.394207
PTH1	2.66475	2.98552	2.84404	3.0839	2.69922	2.74824	2.88682	3.04371	3.19253	3.51116	3.3229	3.56444	0.157398	0.39422
RPA49	9.99421	10.6677	10.153	9.51427	9.36645	10.5605	9.72477	9.75809	10.2132	9.17229	10.3495	8.5634	-0.318566	0.394531
PTP2	7.76947	8.84039	7.75578	8.39932	7.72759	8.74158	7.77247	8.09061	7.79097	8.50824	7.90313	8.16955	-0.214564	0.394573
RPT6	10.6475	11.839	10.5976	11.3975	10.8616	11.605	10.651	11.1354	10.6664	12.1847	10.5654	11.6795	-0.296288	0.394575
RPS17B	7.84932	7.59326	8.11016	6.97584	7.95637	7.46291	8.03079	6.98619	7.94184	7.83939	8.056	7.13138	-0.225456	0.394676
PFS2	7.90482	7.773	7.73772	7.59555	8.02447	7.7234	7.82302	7.7362	7.65812	7.37841	7.31756	7.63109	-0.103515	0.39496
ATG26	10.0196	9.2215	10.1092	9.35958	9.75768	9.49077	9.95745	9.48261	9.69344	9.76349	9.87649	10.066	0.150801	0.395185
YSC84	8.20034	6.49119	7.36793	6.5903	8.27754	6.38113	7.29536	6.62517	8.39812	6.69509	7.50232	6.70154	-0.393466	0.395271
SUP45	12.4577	11.9245	12.7102	11.9868	11.9359	11.9582	12.0887	12.1329	12.2245	11.6069	12.4243	11.7412	0.162758	0.395322
HXT13	7.30965	6.69802	6.4748	6.11584	6.39146	6.32241	6.22648	6.10934	6.8106	6.06405	6.72753	6.77787	-0.194055	0.395454
APP1	7.86387	7.34095	8.00523	7.54729	7.60598	7.18438	7.89204	7.48797	8.15684	7.23278	8.39879	7.2777	0.204033	0.395465
HSM3	7.79347	8.04551	8.00885	7.85926	7.76713	7.99505	7.77484	7.65442	8.04803	8.38131	8.06414	8.061	-0.101331	0.395777
SYF1	8.52168	7.94569	9.04839	8.21637	8.44626	7.89267	8.67057	7.93911	8.31273	7.64934	8.61744	7.64335	0.227808	0.39618
NNF1	7.3502	7.58033	7.28092	7.56967	7.4082	7.52204	7.18564	7.38386	7.12472	7.10268	6.91592	7.09774	-0.109069	0.39807
BUD4	11.0043	10.48	10.8903	10.8764	10.9861	10.1341	10.994	10.3484	10.1588	10.2916	10.5112	10.4756	0.173512	0.39824
EST2	7.47446	7.52786	7.37312	7.22735	7.37396	7.51336	7.14943	7.41204	6.49871	7.33449	6.0926	7.10862	-0.226612	0.398414
CYC7	5.84152	5.71624	6.19955	5.90167	6.13568	6.45937	6.42854	6.57824	5.91576	6.61899	5.98415	6.61198	0.169428	0.398607
MOT3	7.06072	7.42177	6.65434	7.29246	6.90171	7.51348	6.64155	7.36307	7.95499	7.81936	7.58965	7.77427	-0.226115	0.398961
PIG1	6.03609	6.74971	5.83359	6.69211	6.18776	6.68445	5.92973	6.40684	6.18767	6.90441	6.38627	6.44234	-0.176534	0.399317
MED6	7.77455	7.83516	8.1993	7.74022	7.77401	7.65717	7.98351	7.56017	7.35843	7.63331	7.61123	7.60587	0.11128	0.39939
MBA1	7.11274	8.49266	7.48631	9.05427	7.10466	8.64414	7.49283	8.98552	7.56864	8.47918	7.81927	8.81376	0.374993	0.399508
DJP1	10.3144	9.74599	10.7394	9.80951	10.2208	9.64298	10.5626	9.69395	9.97531	9.93637	10.3024	9.8385	0.185085	0.399653
PIN3	6.79244	7.79494	6.82214	7.48788	6.9471	7.79451	6.91547	7.45652	7.23095	7.45781	7.04475	7.19561	-0.182564	0.400238
UBP16	7.52238	8.08698	7.9343	7.95204	7.47551	8.07924	7.67967	7.85233	7.86066	7.77896	8.4526	7.74959	0.136134	0.400637
OXA1	7.45834	7.52358	7.81773	7.93223	7.63113	7.35784	7.90287	7.85053	8.2275	7.1765	8.37047	6.84069	0.223273	0.400976
GCR1	8.98085	8.70343	9.17549	8.91574	8.57499	8.46765	8.74729	8.66826	8.99265	8.02995	8.9909	8.27624	0.170731	0.400986
MDM10	6.79966	7.7947	6.70115	7.0256	6.55672	7.77638	6.61279	7.31702	6.66905	7.51304	6.83805	7.22041	-0.232417	0.401171
BDF2	10.8527	10.566	10.4685	11.1819	10.8835	10.4273	10.5619	11.0915	10.5883	10.3689	10.2868	11.0375	0.156934	0.401442
IPI1	8.27029	9.94076	8.62955	8.96945	8.21191	9.95962	8.72018	8.8205	8.10349	9.72364	8.23517	8.70966	-0.354201	0.401566
SRV2	10.2055	9.78192	10.1117	9.56188	10.2897	9.88033	10.3628	9.51132	9.76096	10.0992	9.76264	9.84945	-0.142956	0.401903
CAF16	9.21879	10.073	8.96145	9.84019	9.32146	9.92992	9.03968	9.71036	9.2173	10.0487	8.9424	9.95111	-0.227325	0.401922
STH1	12.783	12.7981	12.8109	13.1092	12.6283	12.4551	12.603	12.8509	12.2463	12.6279	12.1413	12.8697	0.141062	0.402014
HNT1	7.43157	5.42332	7.9445	6.24629	7.47265	5.19811	7.9751	6.0088	7.78391	5.34606	8.18229	5.85191	0.59221	0.402152
ISF1	4.33659	6.87794	5.35592	7.49443	4.85285	6.78897	5.28538	7.35164	5.14255	7.23947	5.64158	7.75259	0.607195	0.402271
CLB2	7.98077	9.56847	8.70022	9.30455	8.30036	9.37764	9.07879	9.20431	8.11772	9.05289	8.95125	8.7573	0.266428	0.402465
ERG26	9.17837	11.0065	9.21368	10.1209	9.23785	11.0382	9.17489	10.2053	9.10523	10.9913	9.001	10.3074	-0.422384	0.402895
HXT4	10.4976	10.0072	11.6763	9.67389	10.7432	10.5679	11.2958	10.5336	11.1854	9.97858	12.0708	10.0239	0.38239	0.403957
NUD1	6.75826	6.89021	6.60675	6.59985	6.8742	7.11141	6.48879	7.03558	7.20671	6.23065	7.05768	6.30551	-0.162878	0.404109
PFY1	5.33275	5.63454	5.49886	6.02837	5.30664	5.68941	5.22293	5.92878	5.55888	5.05652	5.47011	5.30482	0.145856	0.404168
ISM1	7.97717	7.89705	8.53016	7.61158	7.85741	7.37853	8.17418	7.8437	8.14251	7.88098	8.43263	7.5823	0.173483	0.404262
NOP16	10.4672	11.6306	10.5977	10.8533	10.4324	11.5949	10.5848	10.9569	10.0877	11.5097	10.227	10.8714	-0.271908	0.405451
KRE5	12.0287	12.0822	12.1495	11.7519	11.7185	11.904	11.8726	11.613	11.9958	11.9719	12.0606	11.7331	-0.0867149	0.406266
PCA1	8.42006	9.65675	8.76104	10.0093	8.20877	9.38025	8.67412	9.68283	7.56656	9.39093	8.20887	9.60014	0.385504	0.406272
GPD2	6.07097	8.22855	6.44313	8.90775	6.21354	8.02133	7.02619	8.68609	5.6786	8.67501	6.43547	9.31067	0.65355	0.406318
APM2	7.77836	7.93825	7.69385	8.3075	7.6909	7.90478	7.51009	8.34559	7.79603	7.75732	7.66916	8.16953	0.138346	0.406471
DEF1	11.3105	12.4436	11.0219	12.0494	11.3998	12.3947	11.129	12.0249	11.0262	11.7826	11.1121	11.4225	-0.266262	0.406886
COG4	9.66535	9.01893	9.43479	9.77256	9.91787	9.04408	9.67266	9.65764	10.0795	9.138	9.78685	9.60645	0.177863	0.407231
OSH3	8.10686	7.80891	8.31386	7.76668	8.03248	8.16739	8.31015	8.08812	7.68211	8.44274	8.06223	8.48336	0.130655	0.407233
CRT10	8.41959	7.53502	8.53343	8.00078	8.46775	7.5267	8.35116	7.97238	8.53939	7.6134	8.29939	8.13397	0.198213	0.407394
SST2	5.68533	6.50786	5.81465	6.2093	5.70871	6.54006	5.84557	5.94681	5.80432	6.15122	5.90734	5.75687	-0.152826	0.407476
GBP2	11.6361	11.1496	11.8096	11.1722	11.4726	10.6959	11.8388	10.8848	11.5214	11.3083	11.868	11.3456	0.189196	0.407878
NUP49	9.64122	9.63959	10.0135	9.6117	9.76272	9.77727	10.0769	9.58062	9.74604	9.66664	9.88541	9.58232	0.0861716	0.40824
PRP38	5.31817	5.97254	5.41945	5.72303	5.50498	6.03627	5.50556	5.78083	5.51139	6.38437	5.17981	6.04177	-0.179546	0.408364
TAF2	12.2178	12.175	11.6047	12.1866	12.194	12.0943	11.7988	12.3042	11.6288	11.5756	11.1265	11.768	-0.182787	0.409126
DED81	11.5394	12.0841	11.5297	11.8149	11.671	12.1049	11.6604	11.6636	11.1082	11.726	11.2024	11.4498	-0.152143	0.409209
CRF1	4.59567	4.47843	4.36569	5.38497	4.17535	4.43708	4.0455	5.10216	4.25965	4.77552	4.29663	4.72956	0.200469	0.409763
TWF1	7.80516	8.44487	7.44359	8.36682	7.56871	8.30147	7.21565	8.24335	8.1216	8.61131	7.62438	8.53356	-0.237631	0.409792
CMP2	7.65558	7.46745	7.76434	6.98757	7.9349	7.66378	8.03823	7.22721	8.04256	7.45159	7.97355	7.10865	-0.186052	0.409843
SIR2	7.71599	8.18105	7.42649	8.13052	7.86599	8.30397	7.61007	8.01284	7.30892	8.22196	7.15809	8.09461	-0.194207	0.410037
DON1	6.4067	6.92183	6.449	7.34961	6.30706	6.79529	6.34977	7.2663	6.41991	6.91457	6.28022	7.35218	0.213616	0.41019
FPR4	11.6515	11.4654	11.5477	11.0283	11.5014	11.3798	11.6065	10.9392	11.5442	11.1138	11.7982	10.7272	-0.168186	0.410219
HFD1	7.77129	8.70542	7.4057	8.77795	7.86235	8.24824	7.56533	8.16516	7.97693	8.30127	7.45917	8.13687	-0.225889	0.410375
DSL1	9.33282	8.17211	8.80282	8.10785	9.16022	8.23657	8.71987	8.25699	8.88943	7.91082	8.5229	7.8066	-0.247491	0.410447
PRP6	8.1489	7.70876	7.86671	7.66171	8.38352	7.67138	8.1039	7.69079	8.14922	7.3624	7.77786	7.35664	-0.161095	0.410773
COQ9	7.79569	8.19234	7.64222	8.17553	7.61555	8.16574	7.30534	8.16175	7.92448	8.07106	7.65909	7.95397	-0.144493	0.41082
ARP10	5.50674	6.51454	5.19302	6.33907	5.48098	6.4399	4.77073	6.27035	5.45049	6.57004	4.97117	6.41895	-0.333237	0.41088
TMA20	10.1227	9.30603	9.92048	8.28385	10.2765	9.03902	10.5053	8.13736	9.82736	9.42545	10.1517	8.51282	-0.41426	0.41096
MRPL4	6.32506	7.50155	6.96612	7.35404	6.60408	7.67098	7.25283	7.71206	6.35404	7.52293	6.85567	7.34095	0.250503	0.411058
MAF1	7.4635	7.33777	7.17037	7.60421	7.32685	7.17054	7.23139	7.50096	7.63892	7.15086	7.70755	7.45914	0.0975297	0.411257
SSA1	NA	12.6196	NA	13.0383	13.6368	12.5635	13.7786	13.169	NA	NA	NA	NA	NA	0.411631
RRP8	9.92987	11.0356	10.5778	10.8901	9.75516	10.8026	10.398	10.6538	10.0125	10.9936	10.5376	10.7911	0.219858	0.411791
QRI1	9.63369	10.4712	9.48847	10.1453	9.62262	10.0838	9.31903	9.87656	9.20113	10.5835	9.10793	10.1861	-0.245425	0.412351
RIB2	8.28404	7.91911	8.47307	7.87618	8.07564	8.02779	8.42552	8.00653	7.81836	7.89841	8.18896	7.76211	0.118169	0.412519
SWC3	7.40608	8.12183	7.61364	8.40261	7.43886	8.19885	7.70204	8.61297	6.72216	7.78677	6.93547	8.12547	0.286274	0.412739
FYV6	6.25417	6.77802	6.48874	6.97167	6.20967	7.13262	6.46568	7.19234	6.64254	6.76703	6.61405	7.02748	0.162649	0.413657
AVT6	8.15435	6.29177	7.569	6.0518	8.46449	6.36233	7.80002	5.95697	8.45725	6.77915	7.81631	6.44827	-0.477828	0.414067
GWT1	8.13073	8.98791	8.25505	8.59032	8.06214	8.78002	8.03189	8.43155	8.12219	9.20101	8.21564	8.58932	-0.195038	0.414629
COT1	8.23367	6.46121	6.94137	7.12031	8.26671	6.48453	7.07015	6.9027	8.4538	6.42996	7.13301	6.93068	-0.371943	0.414697
YIA6	5.1912	4.54269	5.26407	4.48143	5.16743	4.36474	5.10074	4.14524	5.13192	4.69204	4.68447	4.18874	-0.204224	0.415984
NUP60	8.69429	9.74365	8.90878	9.19036	8.69308	9.69559	8.84319	9.21051	8.87277	9.5605	8.91768	9.05288	-0.189413	0.416408
GAS4	3.69993	4.18325	3.17865	4.4228	3.65894	4.50701	3.06018	4.32707	4.49465	4.71485	4.05442	4.56508	-0.275071	0.41692
RMT2	10.4141	10.5119	10.913	10.2246	10.4853	10.3458	11.1089	10.1954	10.1773	10.1025	10.769	9.90221	0.179348	0.416983
TGL2	7.22806	7.73462	6.71266	7.6812	7.32388	7.35664	6.79213	7.52268	6.85026	8.05293	6.28536	7.93855	-0.268968	0.417023
RRP3	9.2755	9.7515	9.68949	9.57585	9.22543	9.70087	9.70537	9.35879	9.38298	9.83765	9.90408	9.60679	0.111072	0.418142
POP5	7.57485	7.8145	7.44708	7.67621	7.45834	8.03993	7.18679	7.86872	7.235	7.4204	7.19162	7.34805	-0.137428	0.419237
TRM1	8.46501	9.22825	8.93841	9.15913	8.39524	9.12502	8.9267	8.8364	8.11677	9.1053	8.62542	9.01084	0.176886	0.419592
ISW2	11.3777	9.91222	11.6135	10.3744	11.2693	10.0431	11.33	10.5467	11.0767	9.74439	11.3048	10.2176	0.32725	0.419695
HBT1	6.6748	6.73836	6.82271	7.06695	7.28861	6.75451	7.27907	7.05011	6.56566	7.21336	7.09805	6.68208	0.127278	0.420288
CPR5	11.3258	11.7038	11.1981	11.5995	11.1448	11.573	10.9152	11.519	11.3367	11.8608	11.2172	11.6786	-0.136204	0.420494
TUB2	10.5514	10.7911	10.5301	10.9628	10.2528	10.4492	10.4046	10.5543	10.352	10.7612	10.5177	10.8124	0.104038	0.420572
GUT1	7.5155	6.04845	8.15805	6.48902	7.51717	6.31266	7.97285	6.62682	7.51668	5.86618	7.81534	6.15208	0.406253	0.421418
PKP1	6.67787	7.05966	6.53034	7.71452	6.55542	6.69779	6.42453	7.16034	6.87603	6.61871	6.66668	7.08176	0.182116	0.421497
HMO1	9.82594	9.84706	9.55316	9.9909	9.497	9.7637	9.25237	9.905	9.94402	9.71112	9.50312	9.73159	-0.108784	0.421701
THI20	7.62382	7.27752	7.61681	6.85656	7.65764	7.3393	7.43274	7.1393	7.75534	7.00287	7.61144	7.14441	-0.142539	0.422166
MPC54	5.12153	4.8785	4.94374	5.03779	5.17012	5.04487	4.61321	5.07178	5.18315	5.78727	4.66009	5.78392	-0.179152	0.422631
IZH2	9.90264	10.4377	10.2171	9.92143	9.81571	10.5525	9.99241	10.0065	10.0642	10.9294	10.1683	10.4184	-0.162997	0.422656
RHO3	8.64752	9.78453	7.70648	9.53927	8.55129	9.73947	7.7019	9.84329	8.44187	9.60795	7.82089	9.60495	-0.425974	0.422856
SSC1	14.0519	13.353	14.0321	13.5387	13.524	13.1937	13.7562	13.5281	13.7458	12.7784	13.8651	13.0688	0.19036	0.422896
PKR1	9.47956	11.2531	9.13182	10.6513	9.31747	10.9267	9.0629	10.4585	9.36695	10.8357	9.00947	10.4128	-0.408776	0.423225
NAT1	10.0044	9.74732	9.85152	9.91191	10.0448	9.70823	9.55686	9.77673	10.2483	9.32388	9.79015	9.41051	-0.129879	0.423467
NEJ1	4.40382	3.61111	4.38402	3.22992	4.52815	3.52885	4.37728	2.78298	4.6952	3.85854	4.67033	3.26958	-0.318594	0.424372
SPR3	3.81254	4.72151	3.73344	4.24994	3.90019	4.80669	3.28697	4.37656	4.04131	4.28889	4.69973	3.8797	-0.224133	0.42465
MTR3	7.57688	8.42703	7.5296	8.10487	7.55199	8.32691	7.4839	7.83534	7.32792	7.8264	7.26207	7.72214	-0.1832	0.424683
ALF1	6.88495	5.77988	6.83393	6.38899	6.96439	5.91998	6.83304	6.47171	6.86957	5.61684	6.80527	6.13959	0.239486	0.425181
KIN2	9.96964	9.40614	10.1677	9.55596	9.90411	9.4445	10.0785	9.60946	9.7916	9.11415	10.0455	9.20509	0.172029	0.425221
RTT106	9.43281	8.66458	9.66892	8.9043	9.09339	8.54465	9.37429	8.62679	9.00179	8.61263	9.18676	8.68105	0.182043	0.425273
ECM31	7.57055	8.85802	7.08821	8.52812	7.64631	8.94722	7.36853	8.40729	7.18753	8.91273	6.91625	8.55325	-0.376784	0.425349
ELP6	7.04429	8.12005	6.92924	7.80397	7.00671	8.06793	6.96557	7.5567	7.19307	8.22566	7.17437	7.78246	-0.2409	0.425697
LAT1	11.2506	9.8862	10.7943	9.60102	11.3892	9.70494	10.8696	9.50798	11.185	9.62189	10.6678	9.33565	-0.376897	0.426154
UTR2	9.97797	10.5558	10.4732	9.69661	9.70054	10.3606	10.0091	9.54591	9.65451	10.7698	10.1246	10.0147	-0.192513	0.426454
HOS4	11.3123	9.78164	10.4415	10.0399	11.1479	10.0382	10.4816	10.2168	11.1372	9.85905	10.5827	9.90992	-0.267309	0.426477
CYB5	6.97203	10.2335	9.45473	8.97448	6.89161	9.78397	9.23867	8.54245	7.11198	10.0821	9.39147	9.06308	0.598266	0.426978
CDC40	7.7856	8.1073	8.06141	8.16414	7.68409	8.19557	7.93019	8.24468	7.95689	8.50031	8.05405	8.50334	0.121346	0.42736
HSP42	9.11304	8.3697	8.8059	8.3016	9.37592	8.44048	9.04614	8.39635	9.3102	8.36528	9.04609	8.09088	-0.214609	0.427788
PSH1	8.13497	9.12314	8.44648	9.29354	8.09091	9.01179	8.44474	9.15514	8.3551	9.04413	8.53287	9.16536	0.213017	0.427853
DYN3	7.89484	7.23873	7.60673	7.2353	7.75727	7.08929	7.65554	6.9172	7.98786	7.32159	7.61817	7.28819	-0.161409	0.428609
CSI2	7.40653	6.84045	7.16312	6.6152	7.3612	6.66867	7.14823	6.7224	7.65692	6.91222	7.39841	6.79926	-0.166562	0.429054
PPX1	10.0459	9.66643	10.626	9.38067	9.92899	9.57501	10.2963	9.61206	9.79922	9.902	10.1873	9.83951	0.170717	0.429117
HOS3	8.30689	7.77485	8.48626	7.87791	8.10431	7.6682	8.32718	7.67782	8.29037	7.7986	8.46031	7.99453	0.146797	0.429523
SLG1	8.13928	7.85099	8.4184	7.68536	8.00528	7.81358	8.28096	7.74754	8.03241	8.0609	8.16406	8.28916	0.113841	0.429566
ANT1	7.6503	7.20998	8.01194	7.20691	7.73872	7.05611	8.00418	7.23366	7.76745	7.29519	7.89878	7.36233	0.166678	0.430063
ECI1	6.83306	6.03388	6.43816	6.09211	6.8766	5.90319	6.42104	5.85593	7.0595	6.32533	6.76507	6.29081	-0.194742	0.430133
TRX2	12.5812	11.2003	12.2601	11.0519	12.2215	11.2178	12.0526	10.9908	12.8488	11.2729	12.0473	10.9862	-0.325604	0.430497
MNP1	9.59055	9.12431	9.96873	9.07189	9.70281	9.12991	10.1223	9.07079	9.11654	8.90882	9.83809	8.80564	0.217419	0.430547
AMD1	8.37714	8.42235	8.49254	8.15981	8.33724	8.44547	8.33527	8.24876	7.97109	8.27034	8.14303	7.91984	-0.0873961	0.431278
PRE4	10.657	11.836	10.7356	11.3876	10.558	11.6945	10.5905	11.1728	10.9372	11.3558	10.8302	11.0724	-0.208207	0.431375
ATS1	8.04973	7.6826	8.00214	7.97161	8.05775	7.48195	8.15822	7.79353	7.85962	7.41602	7.83344	7.50555	0.119472	0.431395
SPG3	8.11828	7.36534	7.89898	8.15937	8.15782	7.19089	8.11212	7.73291	7.97686	7.42929	7.93681	7.41899	0.170118	0.431821
TAM41	6.85026	7.21927	7.18677	7.41716	6.74368	7.32101	6.96657	7.36169	6.57798	7.32469	6.53652	7.55669	0.164751	0.432026
HAP3	8.04544	7.02842	8.22286	7.22052	7.86702	7.21357	8.11423	7.53524	7.94849	6.86389	8.03745	7.22093	0.230732	0.432427
DNF1	13.4829	12.4931	13.3366	12.9802	13.1203	12.1485	13.0738	12.6319	12.8414	13.0857	12.8335	13.4686	0.192115	0.432458
TRM7	8.89741	9.15138	8.99354	9.33644	8.81897	9.26715	9.12807	9.35839	8.83186	9.79488	9.12734	9.74062	0.153792	0.432493
UBP1	10.0349	11.1484	10.5905	10.8945	10.1912	11.0107	10.6742	10.969	10.3604	11.1428	10.9316	10.9253	0.18277	0.433079
PCL8	6.80425	6.79208	6.8174	7.01271	6.80758	6.83193	6.75	7.17111	6.90635	6.96529	6.71595	7.04084	0.0667533	0.433272
CPR7	8.31948	9.26798	8.15642	8.88622	8.15258	9.21078	8.21963	8.74142	8.91158	9.05448	9.02963	8.69867	-0.197483	0.433678
TEX1	7.25261	7.84045	7.28889	7.70719	7.08718	7.85297	6.92371	7.50531	7.23654	7.7557	7.04421	7.61601	-0.156692	0.434078
WWM1	10.517	8.54097	9.80008	8.45183	10.0477	8.09723	9.34801	8.17215	9.56093	8.77474	8.92225	8.6021	-0.373676	0.434285
DPH2	9.25158	9.04761	9.90083	8.89698	9.11117	8.95186	9.60656	8.86848	9.34634	8.68749	9.97035	8.49734	0.224082	0.434547
ARE1	7.20525	7.05036	7.23658	7.12262	7.15709	7.05069	7.23232	7.30491	7.57025	6.98398	7.31475	7.26299	0.0760919	0.435084
NCP1	9.38311	9.51751	9.57767	9.50724	9.30099	9.48617	9.51963	9.43373	8.95725	9.1055	9.23706	9.06586	0.0984458	0.435379
CMD1	11.6992	11.5881	11.7925	11.6445	11.4373	11.5387	11.3853	11.77	11.2379	11.2492	11.2271	11.5103	0.0965698	0.435595
PRM2	4.40832	4.07756	4.74491	4.12662	4.39931	3.73194	4.39497	4.01237	3.9713	4.05552	3.87566	4.29497	0.13426	0.435704
PRS2	9.15439	9.09006	9.27526	9.3266	8.88819	9.07548	8.96724	9.10074	9.13945	9.38882	9.07979	9.48273	0.0826604	0.435763
MET16	6.84521	7.96191	6.78758	7.53249	7.0878	7.91413	6.82918	7.70181	6.98164	7.81214	6.65199	7.68539	-0.235732	0.435805
LYS20	8.84896	7.30852	8.66753	5.92955	8.84535	7.44933	9.11849	6.23937	8.60722	7.54155	8.73035	6.67467	-0.540159	0.436299
MIP6	5.99184	6.10455	5.43923	6.10164	6.10903	6.0742	5.87781	6.27734	5.60644	6.3016	5.51127	6.14469	-0.139282	0.436468
HXK2	13.5915	12.5047	13.5293	12.113	13.4088	12.4904	13.1773	12.2714	13.3892	12.5949	13.1231	12.1672	-0.266387	0.436926
BEM1	7.6834	8.53623	7.86601	9.03942	7.63804	8.34272	7.85149	8.80302	7.75828	8.72894	7.67912	9.05158	0.267171	0.43721
SEY1	9.84351	9.74421	10.1576	9.87946	9.69516	9.6341	9.87367	9.59408	10.2193	9.50079	10.2008	9.63314	0.116953	0.437228
CHZ1	10.9838	11.3597	10.5512	11.1896	11.0949	11.4787	10.7613	11.0698	10.1392	11.9907	9.85018	11.8274	-0.299596	0.437728
ECM13	4.52448	5.51342	4.37213	5.2503	4.62893	5.69596	4.28584	5.39715	5.05607	8.09818	4.32222	6.6784	-0.535168	0.43777
FAT1	9.02316	8.68361	8.88457	8.45416	8.66186	8.77838	8.67244	8.54687	9.36291	9.03096	9.0565	9.15457	-0.128628	0.437881
ILV1	8.06504	7.1923	7.59073	7.08624	7.63606	7.05661	7.44023	6.87384	7.82845	7.12852	7.83289	6.96227	-0.186797	0.437978
FLO8	6.91726	6.75231	6.76071	7.03893	7.03529	6.80129	6.67524	6.79669	6.73894	7.02041	6.22112	7.08989	-0.11382	0.438338
MRD1	10.1771	10.5608	10.472	10.5937	10.0462	10.5486	10.1837	10.5404	9.93667	10.2716	10.1736	10.2154	0.106262	0.43869
GUF1	7.11326	8.05694	7.20751	8.52259	6.92213	7.99316	7.11274	8.36462	6.40207	7.85884	6.8249	8.32053	0.334417	0.438692
HST2	6.97277	6.4712	6.71083	7.06652	7.27795	6.3242	6.98752	6.95429	6.77193	6.70904	6.4996	7.14096	0.13877	0.43916
STB5	8.08262	7.16408	8.27432	7.31496	7.70054	6.65511	8.04434	7.20227	8.26399	7.43434	8.54707	7.51836	0.266774	0.439493
ARG8	9.14708	11.2204	8.95936	10.35	9.1687	11.2497	8.94553	10.4511	9.26154	11.3726	9.37045	10.6027	-0.456812	0.439607
RPB4	9.92358	11.3227	10.3495	11.4786	10.1379	11.3858	10.5699	11.8329	9.75785	11.1787	9.96335	11.6473	0.355845	0.439987
AGA1	5.53286	5.64178	5.89673	6.17718	5.55047	5.85541	5.5689	6.24173	5.63828	6.92375	5.7303	6.96682	0.239851	0.440079
TRM9	8.44373	8.77869	8.4867	8.95175	8.38216	8.53786	8.42187	8.74242	7.87681	8.33345	8.04081	8.55147	0.140386	0.441099
ADE6	12.1255	10.201	11.8688	11.0662	11.8889	10.321	11.9383	11.0729	11.1516	10.2927	11.2547	10.7341	0.32568	0.441134
DUO1	7.21428	7.81008	7.47386	7.82972	7.41832	7.64731	7.86197	7.23758	6.76389	8.01849	7.54837	7.97083	0.174993	0.441243
MTM1	9.16185	8.57761	9.26347	8.69192	9.0881	8.5759	8.97006	8.91164	9.09631	8.26522	9.29416	8.56439	0.15511	0.441912
RPB11	10.2066	10.0439	10.0732	9.90441	10.3427	9.70377	10.168	9.53077	9.74871	9.54387	9.69555	9.33597	-0.146935	0.442123
ASM4	8.74285	8.62215	8.97956	8.61987	8.7265	8.59759	8.96697	8.61446	9.08754	8.2791	9.22688	8.42789	0.129985	0.442183
MSB1	8.08228	8.26333	8.44696	8.19483	8.36645	7.8798	8.48627	7.97386	8.29185	8.67128	8.51568	8.65126	0.11898	0.442758
MRP17	9.10134	8.198	9.41366	8.36763	9.10874	8.62809	9.28021	8.83289	8.88169	7.80736	9.04127	8.19477	0.234202	0.443069
HIR1	6.91592	7.13156	7.11823	7.49751	6.9271	7.0831	7.14551	7.18138	7.59038	7.28966	7.47319	7.13082	0.101489	0.443327
LEA1	6.70332	7.13617	6.57271	6.72338	6.7132	7.20594	7.00746	6.89709	6.42508	7.08399	6.38156	6.92023	-0.127546	0.443956
VPS41	8.64872	8.16606	8.29267	8.3171	8.57901	8.00484	8.23129	8.2428	8.41456	8.61594	8.11066	8.61598	-0.103104	0.444232
ACT1	5.87777	6.4648	6.09648	6.05262	5.36852	NA	5.2602	NA	5.7886	7.28662	5.34642	6.4061	NA	0.444446
MSC1	8.31543	6.80893	7.66884	6.89745	8.23	6.83296	7.36123	6.82599	8.25574	6.23983	7.53622	6.30935	-0.347302	0.444652
SUI2	10.7767	11.16	10.9056	10.7831	10.7888	11.1343	10.779	10.5668	10.1975	10.8469	10.5674	10.5491	-0.125537	0.444719
DTR1	5.12051	4.87751	4.78435	5.37092	4.65833	4.5433	4.72619	5.10998	5.41606	5.18568	5.41488	5.2638	0.14479	0.445054
BIK1	7.76483	8.01417	8.04382	8.10787	7.53715	7.70058	7.67161	7.8281	7.94782	8.29976	7.97217	8.32712	0.114398	0.445182
CYC3	6.9934	7.0932	7.38862	7.31962	7.21447	7.02478	7.66354	7.3319	7.98157	8.18001	8.14462	7.85846	0.203222	0.446073
BOI1	9.11515	8.14552	9.18797	8.59467	9.0605	8.37906	9.20156	8.40272	9.04957	8.41725	9.26059	8.62924	0.184954	0.44618
MYO1	12.9853	12.6148	12.6259	12.8342	12.8811	12.5241	12.464	12.7052	12.5082	12.3604	12.2984	12.3203	-0.104346	0.446785
APL4	9.59877	8.76666	9.18462	8.5825	9.44025	8.74193	9.24717	8.47343	8.38259	8.30951	8.06399	8.29381	-0.232367	0.447014
ATF2	7.26139	7.58249	7.66943	6.86296	7.4996	7.4704	7.7555	6.72781	7.32313	7.33413	7.61958	6.84202	-0.16564	0.447034
MOB2	4.94157	4.56748	4.86059	5.16303	5.01251	5.24045	5.395	5.33073	6.1601	5.40341	6.19209	5.77315	0.231513	0.447342
DAT1	7.86386	9.53993	8.65323	9.05773	7.8267	9.36359	8.58551	9.42594	7.8716	8.9104	8.49891	8.88308	0.288054	0.447492
DDI1	7.13662	8.45188	6.90083	7.74871	6.76837	8.27104	6.46204	7.8574	7.60341	8.81287	7.23258	8.6735	-0.361524	0.447694
SMY2	8.41007	10.1341	8.99474	10.1624	8.56554	10.0146	8.96531	10.1274	8.75887	9.50248	9.30707	9.62275	0.298999	0.448101
RKM1	9.13048	8.46218	8.75676	8.34119	8.96245	8.54688	8.72176	8.55069	8.41327	8.03754	8.10022	8.13231	-0.15831	0.448206
STE2	4.593	5.10389	4.38104	5.09421	4.64463	4.98895	4.27775	4.97214	4.29222	4.9108	4.40522	4.52515	-0.146331	0.448452
PRT1	11.2183	11.6774	11.6184	11.6416	11.0958	11.4824	11.5202	10.9682	10.8558	11.5978	11.2545	11.764	0.139911	0.449006
EMI2	9.9629	8.89878	9.04756	9.33149	9.97318	8.76923	9.16785	9.3321	9.70228	9.0383	8.96449	9.35874	-0.190405	0.449057
KIN82	5.85688	6.46008	5.65237	6.47388	5.89336	6.50619	5.40839	6.42535	6.04128	6.54911	5.96973	6.32066	-0.176085	0.449134
SWI6	8.66987	9.51433	8.60425	10.5066	8.36206	9.57188	8.45759	10.4035	8.06005	9.09905	8.11428	9.53324	0.390364	0.449137
LDB19	8.25929	8.49658	8.382	8.8936	8.20072	8.29503	8.34047	8.65018	7.83108	8.95266	7.85973	8.98115	0.178631	0.449409
CUE2	6.45323	7.34761	6.53459	6.90552	6.31098	7.31842	6.56106	6.8398	6.62338	7.3509	6.67757	6.86405	-0.170321	0.449433
RPA14	8.8379	8.2823	8.98632	7.49831	8.96143	8.4949	9.09327	7.73981	8.46438	7.60786	8.48858	6.88409	-0.326398	0.449769
BAT1	10.974	11.8241	9.2761	12.3598	11.0554	12.0937	9.45077	12.4053	10.9968	12.256	9.22433	12.8062	-0.612952	0.450129
RCR1	7.89841	9.83472	7.78434	9.15485	7.71238	9.61283	7.44095	8.84881	7.90716	9.77691	7.82734	9.17361	-0.418752	0.450452
KRI1	12.9916	12.8775	13.4491	12.7944	13.1614	12.8571	13.5447	12.762	12.715	12.4787	13.0549	12.4295	0.158872	0.450597
TGL4	7.83676	7.2553	7.809	7.57381	7.832	7.21484	7.64234	7.56757	7.59416	6.95361	7.83198	7.11991	0.142989	0.450694
CDC50	7.9543	8.67941	7.82983	8.40199	8.07485	8.72912	8.0162	8.37555	7.5611	8.75021	7.50242	8.4186	-0.200734	0.450906
ERF2	7.87689	7.35359	7.74997	7.84542	7.92066	7.29983	7.66894	7.65336	7.70797	7.75401	7.54727	8.06845	0.103413	0.451195
PKH1	7.95408	7.71874	7.96074	8.0457	7.93685	7.70175	7.77889	7.87323	7.78534	7.85308	7.64187	8.01108	0.0602771	0.451596
TMS1	8.72121	7.45898	8.24857	7.25607	7.95702	7.92778	7.67885	7.737	9.40832	7.87689	9.03809	7.56411	-0.304584	0.451608
EFB1	NA	13.5887	NA	13.6186	NA	13.7905	NA	13.5342	NA	NA	NA	NA	NA	0.451839
YTA12	10.2312	9.49243	10.5619	9.69735	10.074	9.21688	10.4502	9.57734	10.1698	9.92827	10.1746	9.76772	0.186083	0.452109
SPO71	9.57536	9.1506	9.55464	9.46346	9.61471	9.29825	9.44971	9.62996	9.20357	8.84485	9.16788	9.10671	0.114168	0.452231
TCB3	13.8576	13.4424	13.7417	13.3638	13.9424	13.3919	13.526	13.2967	13.5175	12.967	13.4033	12.94	-0.141224	0.452707
SMC5	9.10134	9.07624	9.18565	9.46753	9.03001	9.15833	8.85195	9.35651	7.92238	8.82215	8.32617	9.11996	0.199553	0.453092
MSW1	7.69271	7.83013	7.59657	8.24818	7.60942	7.59322	7.64712	8.14282	6.79172	7.02949	6.94218	7.22279	0.208827	0.453213
POL5	10.5008	9.99529	10.6372	9.99986	10.2874	9.7254	10.5554	9.97136	10.5368	9.96992	10.5992	10.1171	0.144095	0.453699
RKM2	7.93252	7.87004	8.31071	7.78617	8.0276	7.89249	8.43394	7.84913	8.08495	7.74246	8.13873	7.67472	0.107224	0.454563
EAF5	8.35232	8.38093	8.19226	8.44326	8.32596	8.40867	8.1717	8.43893	8.09248	8.22161	7.92881	8.17002	-0.0728304	0.454911
RNH203	8.09935	9.27659	7.43593	9.2282	8.13411	9.26245	7.3141	9.17315	7.66469	8.89822	7.00631	8.83209	-0.390937	0.455172
AZR1	4.83571	4.61408	5.13716	4.56625	5.20316	4.36782	5.21714	4.79039	5.54335	5.17258	5.64515	5.51726	0.189442	0.455384
TPA1	10.3029	11.0763	10.9133	10.9429	10.1528	11.283	10.4832	11.1242	10.7155	10.4683	11.1355	10.4333	0.17224	0.455543
RPC37	9.89086	11.2084	10.488	11.2085	9.78914	11.1406	10.3399	11.163	9.63782	11.1631	10.2069	11.146	0.287087	0.455822
MET1	7.46443	7.08987	7.32348	7.1789	7.5093	7.08118	7.27749	7.04142	7.47314	7.20857	7.27936	7.29021	-0.0726034	0.4561
PDE1	7.92118	7.24385	7.25414	7.66746	7.76757	7.09337	7.14946	7.4912	7.81297	7.29715	7.08195	7.66212	-0.138294	0.456235
ATG4	6.82348	6.99937	6.50194	6.94645	6.76968	6.94408	6.60396	6.9184	6.87904	6.63001	6.85168	6.80006	-0.0705261	0.45673
FET3	11.3202	11.0971	10.9323	11.8275	11.2835	11.0143	10.8815	11.6971	11.1242	10.9681	10.7806	11.6616	0.16219	0.457292
HUL5	8.075	7.58234	8.15174	7.6326	8.023	7.51535	8.29475	7.66835	8.18571	8.05502	8.32801	8.15418	0.132202	0.457547
NOP6	10.2776	10.1454	10.5182	10.1888	10.2486	10.1454	10.3512	10.0947	9.61155	10.0693	9.8604	10.1136	0.104864	0.45776
MYO4	11.6654	13.1155	11.2257	12.8086	12.7472	12.8861	12.2316	12.6201	11.4035	13.4333	11.0873	13.0666	-0.368469	0.457858
PHO8	8.70545	8.49705	8.13083	8.68862	8.32307	8.47593	7.84501	8.80543	8.50817	8.07698	7.85088	8.3781	-0.147963	0.458034
UPS1	7.9812	7.84682	7.80333	8.38073	7.88922	8.07044	7.72568	8.39393	8.09975	7.23952	7.85594	7.80258	0.139207	0.458075
MRPL6	8.75441	10.4611	9.37017	10.7354	8.88527	10.1986	9.32854	10.4365	8.56845	10.5171	9.11788	10.6295	0.37218	0.458137
COG7	8.16825	8.36527	7.94888	8.4248	8.24509	8.17901	7.92114	8.1777	7.7163	8.18074	7.6493	8.08436	-0.108077	0.45889
HAL9	8.44352	7.97415	8.53121	8.22744	8.34833	7.70828	8.37164	7.98444	8.39576	7.57795	8.37233	7.83145	0.145089	0.45893
GND2	5.52277	6.58025	5.24387	6.25763	5.44219	6.7387	5.13384	6.40276	5.14339	6.06699	4.9171	5.83993	-0.283192	0.459009
APC2	7.11428	6.55708	7.17689	6.50782	7.26887	6.59387	7.12696	6.46638	7.12852	6.61374	6.63223	6.49566	-0.145068	0.459226
MTD1	9.80579	6.8627	8.64719	6.8031	9.5895	6.98909	8.57656	7.18582	9.3548	6.80597	8.22673	6.66166	-0.551132	0.459244
PET122	3.54297	3.95187	3.84704	4.37495	3.5278	3.72949	3.78035	3.99905	4.08005	4.87711	3.99022	5.00111	0.213907	0.459642
IRA2	14.5574	13.5063	14.3666	13.2434	14.2309	13.428	13.9639	13.1941	13.7804	13.6019	13.7337	13.3939	-0.201525	0.460282
MDH3	10.5679	8.56457	10.7526	9.39284	10.7641	8.51894	10.829	9.24259	10.4018	8.54137	10.5361	9.19667	0.431863	0.460551
VPS45	8.10384	7.61865	7.93255	7.46085	8.18017	7.49982	8.00038	7.23657	8.67624	7.9675	8.55065	7.68902	-0.196032	0.461193
VPS55	8.92094	8.23587	8.64892	8.24075	9.07168	8.1426	8.74107	7.98915	9.36111	8.29088	9.00622	8.18676	-0.201701	0.461491
PRY2	6.82793	7.89509	6.58516	7.59074	6.82645	7.88234	6.46761	7.58128	6.84242	7.79383	6.68889	7.65556	-0.249805	0.461786
LSB5	9.2838	9.64523	8.96391	10.4143	9.08948	9.82018	9.11712	10.3208	9.28876	9.94381	9.27683	10.4838	0.25092	0.461901
ECM33	8.51667	9.07594	8.84578	8.93046	8.50427	9.27803	8.9638	8.98232	8.9079	9.16973	9.34172	9.09808	0.118269	0.462888
UBC11	3.63085	3.3615	3.61546	3.39847	3.67258	3.38721	3.70335	3.67047	3.2235	2.52123	2.75971	3.68904	0.17327	0.463122
SHG1	6.48186	8.05266	6.32272	7.62119	6.47432	8.36131	6.21844	7.85761	6.58518	7.64544	6.14621	7.2841	-0.358421	0.463214
SEC2	8.55839	8.93787	8.24872	8.93335	8.38566	9.04125	8.11534	9.11361	8.07715	8.94254	7.8538	8.51974	-0.193051	0.46325
POL2	12.2061	10.3165	12.2462	11.0507	11.9047	10.445	12.0499	10.9269	11.5835	10.388	11.7667	10.7887	0.330887	0.463258
SPT5	9.36635	9.48489	9.43983	9.93774	9.4585	9.5589	9.30405	9.89776	8.88206	9.488	8.95564	9.54265	0.13983	0.463442
XRS2	6.90948	6.69994	7.2104	6.50019	7.02486	6.56087	7.16353	6.60309	6.79931	6.35775	6.88749	6.69969	0.118698	0.464103
CAC2	7.62681	6.98954	7.87548	7.24511	7.78874	7.06491	8.17733	7.16235	7.95353	6.69864	8.15676	6.89869	0.232259	0.464497
BCY1	8.93129	9.01145	8.67622	9.15361	8.73976	8.67174	8.83172	8.74706	8.57918	9.03778	8.92218	9.16277	0.0870593	0.464504
PXA1	6.30406	6.6418	6.27786	6.85975	6.50463	6.44244	6.26586	6.79484	6.1719	6.64587	6.27802	6.94658	0.118701	0.464532
ATR1	8.05428	8.10486	8.0466	7.71613	7.5892	7.95738	7.6674	7.59537	7.79986	7.09218	7.59262	7.05319	-0.154406	0.46499
HSP104	11.4875	11.0097	11.4325	11.3569	11.2739	10.7887	11.4021	11.0168	11.0741	10.4515	10.9869	10.7451	0.142487	0.466362
ERP5	10.1215	9.18001	9.89211	8.58049	9.97239	9.04267	10.0229	8.56207	9.43043	9.4604	9.66045	9.02987	-0.243243	0.466449
DYN1	10.4	9.23018	10.5884	9.63287	10.0715	8.77883	10.2545	9.15441	9.65166	9.28282	9.62872	9.61779	0.243603	0.466757
RPL21A	5.62286	7.03931	5.41262	6.88726	5.44524	6.96144	5.49138	6.59805	5.75907	7.75648	5.51619	6.52315	-0.359289	0.466914
TDP1	5.72712	6.28676	6.00993	6.82102	5.6996	6.84388	5.91656	7.01018	5.16528	6.24567	5.37411	6.40375	0.261204	0.466999
GRX5	9.47099	9.06065	9.8024	9.18592	9.34895	9.43235	9.72893	9.56668	9.14178	8.92394	9.3023	8.67729	0.147474	0.467571
GOS1	9.09891	9.87912	9.28215	10.1187	9.51101	9.80544	9.87453	9.94909	8.20689	9.52029	8.48978	9.92	0.268762	0.468315
RAD2	7.83809	6.87135	7.73025	7.31497	7.53013	6.81482	7.59371	7.17211	7.85787	6.87819	7.72689	7.2941	0.173597	0.46835
CAT2	5.38887	4.92019	4.99777	5.05529	5.54522	5.10788	5.18149	5.13915	5.89256	5.47906	5.44554	5.70786	-0.134444	0.468526
SNF12	7.69955	7.96787	7.83632	8.07043	7.58073	7.74252	7.79991	7.85819	7.73759	8.37554	7.827	8.39192	0.113327	0.468764
SOK1	8.35171	8.82159	8.31829	8.8098	8.48	8.92558	8.4267	8.87399	7.96853	8.94181	7.83327	8.21787	-0.168216	0.468926
EMG1	9.76185	10.142	10.2097	10.0481	9.7797	9.92264	10.1299	9.62037	9.45487	10.2731	9.84916	10.1609	0.114004	0.469116
OYE3	4.28439	6.39519	3.76333	5.94174	4.13773	6.48979	3.68216	5.98752	4.77759	6.10782	4.2446	5.71732	-0.475976	0.469721
COQ4	8.866	8.78734	8.27209	8.98537	8.71661	8.69127	8.24989	8.98856	8.49065	8.51978	7.95978	8.7538	-0.143693	0.470263
FUN30	9.77402	9.23541	9.92723	9.3403	9.78756	9.34594	10.0644	9.33517	9.96557	9.49602	10.3654	9.5177	0.15762	0.470465
PWP2	8.90841	10.2975	9.48961	10.4081	8.86944	10.1102	9.35416	10.0173	9.08408	10.1	9.50906	10.0557	0.244064	0.470599
RHO2	8.61699	9.67859	8.95952	10.0081	8.51149	9.65324	8.83457	9.69208	8.46208	9.72732	8.85888	9.82332	0.254454	0.471012
BFA1	4.72051	4.82539	4.79306	5.27293	4.66626	4.88033	4.4799	5.02465	4.52945	4.13054	4.81072	4.22404	0.142136	0.471049
SMI1	10.3668	11.508	10.3274	11.0227	10.2739	11.2791	10.2915	10.8703	10.517	11.3144	10.4816	11.0635	-0.200383	0.471326
PTR3	7.07583	6.40829	7.30187	6.71465	7.08752	6.14609	7.20655	6.366	7.25323	6.73053	7.22398	6.93007	0.173608	0.471364
CRM1	10.0682	10.9687	10.4454	11.0982	9.91465	10.8033	10.1323	10.9025	9.47797	10.4726	9.84278	10.6368	0.225428	0.471465
SEC16	13.0872	11.2202	12.7827	12.081	13.0334	11.1215	12.806	11.8872	11.8848	11.208	11.9623	11.9256	0.314925	0.472777
SNU71	9.49232	7.44241	8.96535	6.94081	9.67606	7.33179	8.9218	6.88943	8.90747	6.948	8.22619	6.9978	-0.476112	0.472863
ARC40	11.2772	11.4304	11.2796	11.8156	11.2939	11.1103	11.0439	11.4889	11.0711	11.548	10.9536	11.9953	0.141008	0.473498
SHE10	8.88843	10.0838	9.39314	10.3959	9.15923	9.98952	9.33434	10.2791	8.41437	9.63356	8.58279	9.90971	0.287681	0.47358
APJ1	7.74789	7.18194	7.49007	7.42232	7.66899	7.10713	7.65087	7.52701	7.41158	7.35622	7.38608	7.50511	0.0846155	0.473993
PAD1	6.42253	8.17438	7.06154	8.31866	6.41093	8.15531	7.02183	8.29301	6.33993	7.85595	6.81554	7.95001	0.350258	0.474131
CBS2	7.98385	7.6716	8.44409	7.62966	8.00318	7.78171	8.33488	7.68289	7.91756	8.06362	8.33606	7.75081	0.126145	0.474168
CPR4	8.9897	8.92876	8.66912	9.08659	9.30938	8.66448	8.86763	8.76326	9.42392	8.6787	9.13877	8.79745	-0.112019	0.474905
IMP1	9.26371	8.6691	9.31475	8.42884	9.11967	8.5334	9.05732	8.14299	8.95555	8.60213	8.89586	8.28568	-0.169687	0.475149
MND1	3.71688	3.89218	3.97708	3.78181	3.69311	3.95284	3.41077	3.95566	3.68934	3.87029	4.95805	3.74022	0.168156	0.475183
FMO1	5.93188	5.83727	5.86557	5.29625	5.81406	5.83376	5.83291	5.3294	6.59528	4.74083	6.45429	4.22153	-0.29219	0.475251
MPD2	8.32758	9.30851	7.95502	9.26412	8.39022	9.36936	8.04565	9.10015	8.41429	9.26465	7.95846	9.22108	-0.255023	0.475801
FAP1	7.68759	8.08703	8.43128	7.63481	7.61656	7.82454	8.04242	7.59672	8.07614	7.62246	8.64214	7.52458	0.159606	0.476991
AAC1	7.38835	6.19772	7.38262	6.9539	7.50318	6.27484	7.16281	7.01911	7.70743	5.95767	7.45856	6.59611	0.257321	0.477077
KIN1	8.26719	7.63212	8.20829	7.94694	8.34498	7.29764	8.36566	7.68036	8.35287	6.9536	8.61642	7.39724	0.227748	0.477149
YOS9	7.56483	8.52408	7.45479	8.28285	7.66929	8.43095	7.65263	8.10973	7.6156	8.48757	7.42786	8.24415	-0.186719	0.477202
CAJ1	10.5892	10.2052	10.5808	10.4133	10.6368	10.3149	10.5157	10.5962	10.4775	10.0725	10.3511	10.3039	0.0775042	0.477249
HSP60	12.2024	13.0436	12.4899	12.9143	11.9831	12.7923	12.4014	12.8506	12.1427	12.8604	12.4936	12.786	0.151898	0.47743
PGU1	4.74991	6.15419	5.98311	5.33001	4.72713	6.19578	5.93384	5.5368	5.00819	5.76971	5.98695	5.24058	0.234396	0.477786
ALG14	6.99546	7.21072	6.55547	7.2427	6.70271	7.17239	6.60586	7.24646	6.72897	7.25076	6.17235	7.27311	-0.160841	0.478241
SPO23	5.06183	5.21746	4.90192	5.15979	4.58009	4.77502	4.22766	4.94381	5.10262	5.58189	4.65938	5.44258	-0.16396	0.47836
ACS2	10.1074	11.1379	10.0855	10.5872	10.3271	11.4156	10.414	10.8388	10.5699	11.9601	10.7661	11.327	-0.249884	0.478362
ATG17	6.62968	6.05421	6.29255	5.90874	6.68482	5.78111	6.20505	5.76442	7.17068	5.60184	6.81476	5.58379	-0.225504	0.479238
MAD3	7.63971	7.99979	7.71822	7.77079	7.72639	8.07889	7.77606	7.71944	7.36295	7.36296	7.377	7.04479	-0.127397	0.480104
VPS3	7.76554	7.94876	7.86867	8.07886	7.63236	7.70732	7.71239	7.80075	7.98167	8.0849	7.98195	8.10239	0.070741	0.480511
ISA2	7.38371	7.85316	7.41514	8.09107	7.48657	7.78182	7.48628	8.26233	7.27892	7.85841	7.16902	8.18046	0.160287	0.481125
SLU7	7.41788	7.64219	7.5648	7.99646	7.53172	7.5357	7.61029	7.63464	6.9177	7.77289	6.99282	7.82812	0.134843	0.481205
SRT1	4.34137	4.47078	3.73017	4.99448	4.83803	4.77881	4.77688	4.78402	4.64482	5.21703	4.29209	4.71232	-0.16681	0.48151
STE13	8.08526	6.9531	7.9296	6.44162	7.78332	7.02742	7.79899	6.62005	7.92115	6.69769	7.71293	6.2238	-0.290157	0.481555
PDR10	10.2425	9.90737	10.4337	9.85883	10.1217	9.71137	10.3724	9.66127	9.5813	10.3637	10.0049	10.3991	0.133696	0.481744
PSP1	9.54042	7.31072	9.60954	8.05043	9.26191	7.22821	9.34861	8.1159	9.48993	7.34389	9.32418	8.20811	0.413614	0.482692
[truncated: 1,885 more rows]
