# Supplementary material for: Heterosis as a consequence of regulatory incompatibility
Source: BMC Biol. 2017 May 11;15:38. doi: 10.1186/s12915-017-0373-7 (PMC5426048; doi:10.1186/s12915-017-0373-7)
Supplement: Supplementary file 7 — Summary of the proteins that appeared with a change in localization between S. cerevisiae and hybrid. (XLSX 98 kb) [file 12915_2017_373_MOESM7_ESM.xlsx]

## Sheet: DataBase
ORF	Gene	Localization_Scerevisiae_Diploid	Localization_Hybrid
YCR018C	SRD1	Cytosol	Punctate
YDR236C	FMN1	Cytosol	Punctate
YGL258W	VEL1	Cytosol	ER
YKL216W	URA1	Cytosol	Punctate
YLL026W	HSP104	Cytosol	Punctate
YNL265C	IST1	Cytosol	Punctate
YNL335W	DDI3	Cytosol	Punctate
YOR049C	RSB1	Cytosol	Cell periphery
YHR030C	SLT2	Cytosol	Nucleus
YBL087C	RPL23A	Nucleus	Nucleus, Punctate
YBL091C	MAP2	Nucleus	Focus
YDR075W	PPH3	Nucleus	Punctate
YDR240C	SNU56	Nucleus	Nucleus, Punctate
YGL194C	HOS2	Nucleus	Nucleus, Punctate
YIR012W	SQT1	Nucleus	Nucleus, Punctate
YNL007C	SIS1	Nucleus	Nucleus, Punctate
YNL077W	APJ1	Nucleus	Focus
YNL107W	YAF9	Nucleus	Nucleus, Punctate
YNL261W	ORC5	Nucleus	Nucleus, Punctate
YNL292W	PUS4	Nucleus	Nucleus, Punctate
YNL330C	RPD3	Nucleus	Nucleus, Punctate
YOR039W	CKB2	Nucleus	Nucleus, Bud neck
YPL204W	HRR25	Nucleus, Cytosol	Punctate
YOR295W	UAF30	Cytosol	Punctate
YER107C	GLE2	Cytosol	Punctate
YBR162C	TOS1	Vacuole	Vacuole membrane
