# Supplementary material for: Heterosis as a consequence of regulatory incompatibility
Source: BMC Biol. 2017 May 11;15:38. doi: 10.1186/s12915-017-0373-7 (PMC5426048; doi:10.1186/s12915-017-0373-7)
Supplement: Supplementary file 8 — A table of all the read counts for each barcode at each time point and each pool of strains. Each experimental and technical condition is in a different tab. Upstream and Downstream represent the two barcodes for each strain (upstream and downstream of the selection marker). If a condition had technical replicates in the quantification of each strain, the tab name will specify Upstream1/Downstream1 and Upstream2/Downstream2. (XLSX 20423 kb) [file 12915_2017_373_MOESM8_ESM.xlsx]

## Sheet: YPD_Upstream1
Gene	Cerevisiae1_tmp1	Cerevisiae1_tmp2	Cerevisiae1_tmp3	Cerevisiae1_tmp4	Cerevisiae1_tmp5	Cerevisiae1_tmp6	Cerevisiae1_tmp7	Cerevisiae1_tmp8	Cerevisiae1_tmp9	Cerevisiae2_tmp1	Cerevisiae2_tmp2	Cerevisiae2_tmp3	Cerevisiae2_tmp4	Cerevisiae2_tmp5	Cerevisiae2_tmp6	Cerevisiae2_tmp7	Cerevisiae2_tmp8	Cerevisiae2_tmp9	Hybrid1_tmp1	Hybrid1_tmp2	Hybrid1_tmp3	Hybrid1_tmp4	Hybrid1_tmp5	Hybrid1_tmp6	Hybrid1_tmp7	Hybrid1_tmp8	Hybrid1_tmp9	Hybrid2_tmp1	Hybrid2_tmp2	Hybrid2_tmp3	Hybrid2_tmp4	Hybrid2_tmp5	Hybrid2_tmp6	Hybrid2_tmp7	Hybrid2_tmp8	Hybrid2_tmp9
YBR121C|het	181	854	338	537	978	321	365	375	911	387	878	307	875	603	684	871	724	241	3	2	2	4	2	1	5	0	0	0	1	0	3	2	1	1	0	0
YBR121C|hap	0	0	0	0	0	0	0	0	0	0	0	0	0	0	0	0	0	0	0	0	0	0	0	0	0	0	0	0	0	0	0	0	0	0	0	0
YAL001C|het	185	758	379	539	1017	324	347	284	914	404	1008	280	900	544	576	1369	620	226	3	1	6	3	4	1	0	0	1	0	2	0	10	3	1	0	0	0
YAL002W	156	591	337	524	767	241	223	303	711	343	819	172	763	518	549	1087	604	231	4	2	0	0	5	0	1	0	1	0	2	0	0	1	0	2	1	0
YAL003W|het	130	528	315	432	672	247	234	174	399	356	764	184	778	386	499	807	484	195	1	3	6	1	3	0	1	2	1	1	0	0	3	0	1	0	0	1
YAL004W	103	449	160	326	472	122	169	195	275	263	621	167	590	176	481	543	382	117	968	575	1206	482	1493	241	859	216	313	410	468	250	1046	594	479	214	659	471
YAL005C	173	750	294	456	854	289	303	222	507	327	604	159	615	499	474	971	474	139	1774	930	2116	960	1867	492	1309	367	549	961	1177	510	1365	845	879	411	836	552
YAL007C	49	440	164	253	429	182	138	143	357	202	396	83	387	350	241	432	264	159	0	1	2	0	0	0	1	0	0	0	1	1	0	0	0	0	0	1
YAL008W	170	545	275	589	815	216	281	239	723	293	645	167	764	403	559	1014	644	251	676	493	1255	547	983	268	924	217	320	531	661	302	954	549	484	214	485	336
YAL009W	161	559	294	418	1004	244	271	250	688	269	880	201	718	393	419	902	503	151	878	445	1075	353	900	217	642	161	217	426	565	277	774	482	409	216	320	316
YAL010C	107	720	305	540	755	299	308	288	537	250	791	207	719	513	423	973	551	206	909	397	995	422	1120	219	852	246	389	390	541	291	910	728	461	236	466	409
YAL011W	235	690	235	337	731	177	189	150	313	268	712	182	652	478	393	527	278	113	1182	479	1220	489	879	336	860	208	306	420	507	220	750	563	508	165	410	457
YAL012W	1	5	1	4	5	0	3	2	3	1	2	0	2	2	3	2	1	1	1184	509	1365	524	750	285	1127	278	368	402	477	267	701	510	463	158	442	421
YAL013W	0	0	0	0	0	0	0	0	0	0	0	0	0	0	0	0	0	0	0	0	0	0	0	0	0	0	0	0	0	0	0	0	0	0	0	0
YAL014C	204	959	366	575	932	341	300	288	663	454	899	216	740	550	518	989	542	238	1047	411	1332	471	1066	323	1041	227	331	371	674	342	746	738	445	236	611	551
YAL015C	144	842	362	678	991	327	317	316	707	455	1234	285	930	517	669	1212	591	222	1971	1028	1914	986	1664	511	1494	406	476	824	1137	546	1592	1013	788	450	1065	809
YAL016C-B	0	0	0	0	0	1	0	0	0	0	0	0	0	0	0	0	0	0	34	39	163	81	46	3	8	21	5	14	1	7	129	0	7	0	11	2
YAL016W	153	552	252	432	695	247	197	181	490	147	495	115	510	330	308	699	434	131	909	347	949	288	351	98	253	52	39	458	406	183	336	214	135	65	49	49
YAL017W	168	506	197	312	464	175	161	125	170	322	793	178	450	327	293	674	284	99	2486	1241	3238	1310	2428	744	2344	454	387	1080	1310	669	2267	1463	1167	523	1103	916
YAL018C	141	874	267	502	817	259	261	251	821	232	707	212	656	375	474	795	427	173	1096	670	1273	647	939	361	967	243	492	521	550	331	925	614	433	239	404	446
YAL019W	0	3	0	0	1	1	0	1	0	1	3	0	1	1	3	3	1	0	917	320	1180	443	933	230	825	246	272	487	484	304	1065	525	437	198	420	420
YAL020C	110	537	225	418	770	245	227	268	471	230	750	216	627	357	619	844	571	190	967	493	822	437	1170	227	781	123	295	457	569	244	896	656	454	149	438	355
YAL021C_2	0	0	0	0	0	0	0	0	0	0	0	0	0	0	0	0	0	0	2	0	0	0	0	0	0	0	0	0	0	0	0	0	1	1	0	0
YAL021C_1	119	587	201	386	888	305	234	297	819	277	734	151	687	471	432	1044	545	208	2	4	4	0	1	1	2	1	2	0	0	1	2	3	0	0	3	0
YAL022C	154	746	239	573	877	269	281	264	614	366	708	214	746	428	432	855	463	185	861	422	1348	500	1002	281	960	265	342	397	603	338	839	438	429	250	499	432
YAL023C	152	671	264	399	589	221	160	141	281	279	739	167	590	291	320	588	286	113	997	457	1177	463	1116	429	1242	247	455	412	603	328	1030	587	527	297	606	473
YAL024C	271	1519	548	945	1678	608	595	638	1514	506	1412	303	1207	838	875	1353	974	389	1482	772	1595	553	879	436	1171	230	362	406	540	244	864	798	471	218	504	318
YAL025C|het	149	394	155	298	518	186	117	108	309	220	417	115	347	220	279	537	217	108	2	2	1	1	1	0	1	0	0	1	1	0	2	1	0	1	0	2
YAL026C	157	692	291	551	774	294	236	219	639	303	739	201	643	548	523	864	655	214	859	657	1507	583	1075	344	896	267	482	500	655	383	1281	778	566	247	641	445
YAL027W	1	2	2	3	2	0	3	3	8	1	3	0	8	1	3	3	3	3	1241	875	1907	702	1548	426	1500	374	493	697	889	410	1343	919	694	295	654	579
YAL028W	0	0	0	2	0	1	4	0	0	0	1	8	2	19	5	14	0	0	0	0	0	0	0	0	0	0	0	0	0	0	0	0	0	0	0	0
YAL029C	163	719	257	395	754	227	278	217	595	342	820	183	612	465	572	821	467	221	973	477	1719	568	1088	336	1074	268	276	437	557	305	691	521	449	219	476	445
YAL030W	145	660	236	535	964	236	390	265	852	398	930	205	790	554	615	1268	715	240	1082	546	928	453	1169	191	857	216	300	458	583	314	953	621	434	276	576	412
YAL031C	113	730	283	513	768	318	297	270	696	330	700	170	691	406	521	1065	527	240	1004	615	1209	445	945	262	940	244	454	541	532	337	874	585	429	200	466	332
YAL032C|het	160	499	267	409	654	197	192	200	509	250	566	176	570	423	460	790	501	185	3	1	4	1	2	0	3	1	1	2	0	1	4	2	0	0	1	0
YAL033W|het	130	605	239	426	614	253	218	187	433	303	709	177	585	420	467	785	343	165	3	0	0	0	2	2	0	0	2	1	2	1	2	0	1	1	0	0
YAL034C	131	557	212	364	823	231	225	208	654	236	734	194	603	458	541	889	592	243	799	518	1171	501	909	252	751	205	358	322	480	259	826	440	481	236	491	283
YAL034W-a|het	93	495	231	323	669	227	201	185	520	260	724	162	506	527	369	706	371	165	1	2	2	1	2	2	0	0	0	1	2	1	4	0	0	0	0	1
YAL035C-A|het	186	966	366	758	1133	374	364	400	958	327	967	283	880	582	596	954	660	215	4	1	3	0	3	0	3	2	1	2	6	0	4	3	0	1	0	1
YAL035W	171	566	235	591	914	213	282	226	609	398	1002	223	672	485	668	986	663	234	0	3	0	3	3	0	2	0	1	0	2	1	3	2	0	0	2	1
YAL036C	150	500	214	421	538	307	246	227	522	357	781	202	615	484	429	971	447	135	1525	652	1718	651	1515	342	1205	228	329	496	641	385	841	634	447	275	494	300
YAL037C-A	0	0	0	0	0	0	0	0	0	0	0	0	0	0	0	0	0	0	0	0	0	0	0	0	0	0	0	0	0	0	0	0	0	0	0	0
YAL037W	149	656	243	86	803	370	258	244	737	295	652	167	562	439	401	911	523	201	1564	824	1944	830	1583	549	1485	361	460	715	921	465	1457	747	857	350	812	576
YAL038W|het	163	679	222	434	602	181	229	127	303	402	784	171	653	396	387	624	346	109	5	2	3	2	2	1	2	1	0	1	2	1	1	0	3	0	1	0
YAL039C	0	0	0	0	0	0	0	0	0	0	0	0	0	0	0	0	0	0	0	0	0	0	0	0	0	0	0	0	0	0	0	0	0	0	0	0
YAL040C	106	538	171	359	533	213	182	140	495	194	497	162	437	329	327	544	313	117	965	547	1526	571	969	332	1025	297	302	570	699	355	895	614	470	252	495	363
YAL041W|het	118	511	211	448	574	189	297	183	591	294	652	174	666	179	448	778	519	182	4	0	2	2	2	0	1	1	2	1	0	0	5	1	0	1	0	2
YAL042W	131	509	245	495	747	204	231	221	476	392	616	158	509	431	513	839	436	189	1534	930	2089	947	1566	431	1481	465	421	692	1120	494	1374	985	635	113	729	652
YAL043C|het	50	298	135	232	388	142	165	95	254	139	286	65	220	273	165	322	178	87	1	0	0	1	0	0	1	0	0	0	0	0	1	1	0	1	0	0
YAL043C-A	11	17	13	34	41	19	16	7	27	31	56	2	61	21	41	40	16	14	117	19	40	34	68	2	42	13	12	18	4	3	77	12	18	10	10	7
YAL044C	4	84	4	4	31	6	20	5	28	17	10	11	33	38	11	36	38	2	0	0	1	0	1	0	0	0	0	0	0	0	0	0	0	0	0	0
YAL044W-A	0	0	0	0	0	0	0	0	0	0	0	0	0	0	0	0	0	0	1	1	0	2	1	0	1	0	0	0	0	0	2	1	0	1	0	1
YAL045C	113	526	190	333	590	134	166	168	470	251	504	141	469	369	351	615	378	190	3343	1197	3578	1453	2916	759	2755	639	723	1076	1543	689	2944	1629	1311	552	947	607
YAL046C	0	0	0	0	0	0	0	0	1	0	0	0	0	0	0	0	0	0	2	0	1	0	0	1	2	0	1	0	0	0	1	0	0	0	0	1
YAL047C	0	0	0	0	0	0	0	0	0	0	0	0	0	0	0	0	0	0	0	0	0	0	0	0	0	0	0	0	0	0	0	0	0	0	0	0
YAL048C	147	668	299	582	787	240	267	335	583	312	739	180	837	501	697	1047	729	292	1075	504	1049	569	1509	230	990	296	189	538	701	348	1233	510	572	270	410	440
YAL049C_1	27	48	27	254	72	15	156	43	120	74	273	28	72	17	258	86	111	48	0	1	1	1	0	0	0	1	0	0	0	0	1	0	0	0	1	0
YAL049C_2	1	6	2	5	6	1	2	1	3	1	7	1	1	1	2	2	4	2	1748	871	2043	936	1845	486	1845	424	496	653	1025	433	1639	1053	671	362	703	687
YAL051W	155	543	263	476	753	273	200	262	602	407	569	211	486	373	391	843	423	171	2096	887	2090	880	1682	478	1836	460	573	716	887	427	1665	915	841	381	827	652
YAL053W	208	664	354	618	957	333	399	266	922	361	1007	248	826	477	553	1003	596	235	1694	596	2286	806	1814	409	1247	282	409	628	843	395	1372	865	778	331	531	494
YAL054C	220	926	422	771	1339	421	456	458	1161	430	1107	291	919	694	775	1357	801	310	5	1	6	3	2	1	7	2	2	2	1	2	5	1	3	1	2	1
YAL055W	355	1326	407	916	1440	364	517	419	1114	467	1435	295	1079	772	968	1772	879	342	2608	1308	3004	1213	2391	676	2396	574	814	869	1337	691	1965	1391	1034	460	850	838
YAL056W	237	982	418	896	1397	399	443	372	1090	467	1204	275	1077	729	676	1272	891	313	672	482	876	496	852	310	903	310	357	248	334	194	599	496	419	225	387	300
YAL058C-A	148	703	331	684	929	352	312	306	956	195	557	176	609	399	400	676	442	160	5	1	3	1	3	0	4	1	1	1	0	0	2	3	0	0	1	1
YAL058W	0	0	0	0	0	0	0	0	0	0	0	0	0	0	0	1	0	0	1	0	0	0	0	0	0	0	0	0	0	0	0	0	0	0	0	0
YAL059W	181	704	351	593	767	235	359	352	878	320	1068	205	801	243	741	1230	722	259	1135	371	1128	255	1068	167	663	48	324	324	305	116	1060	479	304	73	439	252
YAL060W	247	1203	462	956	1348	403	487	439	1238	593	1295	323	1238	767	695	1588	1018	337	920	577	979	435	749	332	781	216	312	279	403	198	661	532	379	162	336	250
YAL061W	223	980	367	560	816	247	222	240	523	564	1020	206	836	573	464	656	505	199	2532	1493	3271	1445	2385	915	2967	628	786	966	1621	887	2156	1939	1323	610	1323	1075
YAL062W	228	1076	408	1162	1546	457	436	449	1062	555	1194	306	1197	727	688	1439	921	299	510	270	850	330	478	134	688	150	224	240	296	120	436	304	195	111	288	236
YAL064C-A	172	813	333	700	927	406	405	281	836	304	634	161	476	460	427	808	435	185	1136	546	1271	726	1060	371	1275	378	459	458	595	254	953	970	491	223	435	386
YAL065C	202	1016	420	794	1412	373	523	500	1163	443	1120	294	1202	760	904	1317	845	256	415	233	482	254	241	155	423	90	174	255	228	104	340	295	220	72	148	214
YAL066W	0	3	2	1	5	0	0	0	1	0	0	0	4	0	2	1	2	1	284	189	398	121	296	94	309	91	125	136	128	47	237	155	107	73	156	162
YAL067C	236	1133	453	765	1285	397	445	407	1032	517	1391	353	1097	783	823	1614	910	317	2141	1218	2784	1221	1677	568	1528	452	727	630	991	391	1269	1400	662	303	779	568
YAL067W-A	0	0	0	0	0	0	0	0	0	0	0	0	0	0	0	0	0	0	0	0	0	0	0	0	0	0	0	0	0	0	1	0	0	0	0	0
YAL068C	277	1234	587	993	1505	445	544	534	1121	626	1674	344	1419	864	1014	2285	1043	428	1599	895	2687	905	1388	530	1824	419	662	455	758	367	1229	1142	512	305	509	443
YAR002C-A	195	708	320	550	768	313	281	322	801	261	888	226	701	468	540	763	598	201	1071	592	1433	652	1012	382	955	269	337	550	499	302	824	698	448	252	499	277
YAR002W	167	573	316	525	935	256	288	277	784	285	763	174	666	410	432	803	435	135	31	11	16	19	28	5	21	22	1	3	4	1	66	13	10	5	10	7
YAR003W	171	673	322	487	905	307	300	251	731	397	1082	293	991	653	538	1160	723	221	32	10	10	25	43	3	10	17	4	9	14	4	189	10	5	11	2	3
YAR007C|het	157	669	287	537	767	212	268	183	704	250	880	238	712	365	546	735	546	198	2	1	4	0	3	1	1	0	0	0	2	1	3	4	2	0	0	2
YAR008W|het	138	699	272	496	900	229	208	163	565	294	741	248	557	366	493	1004	395	97	4	0	2	2	5	1	1	1	0	2	1	0	1	1	1	0	1	0
YAR014C	141	742	258	544	801	227	273	255	720	296	719	216	639	476	536	1063	466	190	1	0	1	1	9	2	0	0	1	2	5	0	3	2	1	0	0	0
YAR015W	189	725	317	558	930	307	278	260	761	234	618	241	565	429	422	966	484	161	1339	676	1776	780	1169	427	1182	263	449	517	667	272	1033	880	578	267	406	305
YAR018C	148	667	301	570	735	275	271	287	556	323	764	239	797	502	594	780	510	215	3	0	6	1	3	1	2	0	1	1	2	1	3	5	0	2	4	0
YAR019C|het	208	653	227	487	909	279	270	214	580	379	943	191	759	582	461	1018	552	232	1	0	1	3	3	1	3	0	0	1	0	2	7	0	0	0	2	1
YAR020C	128	573	296	588	923	229	319	294	593	385	756	237	717	550	612	1068	607	269	1236	909	2180	842	1392	558	1631	386	563	553	852	405	1001	1073	583	266	577	477
YAR023C	155	744	329	530	1070	259	332	322	694	390	1064	232	800	475	524	1024	624	225	932	487	1420	515	944	358	1121	180	367	329	369	299	941	497	423	193	482	288
YAR027W	161	729	262	525	808	302	268	239	643	316	863	203	763	402	543	879	482	168	691	362	798	422	797	244	658	201	371	370	356	216	467	571	424	205	377	316
YAR028W	163	953	318	716	1000	361	424	323	941	413	1229	262	804	627	628	1272	750	228	1614	930	2192	936	1814	391	1493	360	455	705	906	448	1791	869	1023	424	847	613
YAR029W	223	1188	352	815	989	277	357	369	967	435	1556	263	1057	693	866	1486	833	295	1061	433	1227	490	788	198	886	139	257	355	427	206	734	486	288	137	290	183
YAR030C	139	667	286	521	840	170	280	233	541	405	919	241	641	563	648	1005	538	299	1318	862	1865	788	1150	404	1437	327	368	488	611	346	1075	831	490	272	526	386
YAR031W	158	879	335	629	860	279	328	276	596	407	1055	298	958	578	609	1113	648	225	899	593	1188	489	769	283	952	188	471	463	531	233	729	568	380	149	361	301
YAR035C-A	0	5	2	4	5	0	2	2	5	2	1	2	3	3	3	2	3	0	1242	673	1795	712	1000	546	1801	377	505	465	646	336	1091	851	442	199	577	515
YAR035W	152	704	287	345	784	238	303	279	747	312	702	218	697	492	545	986	561	212	1049	676	1447	639	1011	441	1120	262	498	407	478	248	832	734	471	192	474	436
YAR037W	127	751	279	421	757	276	231	193	723	354	840	190	721	552	480	890	640	213	5	1	5	0	3	1	1	1	0	1	1	0	3	1	0	0	0	1
YAR040C	159	803	307	612	918	226	322	345	868	371	807	165	675	483	451	991	625	217	3	0	5	1	0	0	3	1	2	1	0	4	4	3	0	0	1	1
YAR042W_1t	0	0	0	0	0	0	0	0	0	0	0	0	0	0	0	0	0	0	0	0	0	0	0	0	0	0	0	0	0	0	0	0	0	0	0	0
YAR042W_2	0	9	0	6	7	2	3	1	3	1	7	2	3	4	0	4	2	1	1764	961	2067	929	1392	482	1718	392	543	725	928	390	1140	1024	696	332	558	537
YAR043C	0	0	0	0	0	0	0	0	0	0	0	0	0	0	0	0	0	0	0	0	0	0	0	0	0	0	0	0	0	0	0	0	0	0	0	0
YAR044W	23	51	59	54	164	27	15	19	64	77	104	18	135	46	127	241	69	34	1213	755	1578	526	1043	393	985	199	300	402	586	278	797	696	403	209	349	435
YAR047C	153	362	229	304	498	200	111	112	290	325	592	132	340	249	216	298	266	102	1879	1204	2390	1028	1565	617	1909	515	643	742	852	454	1325	1069	671	367	851	530
YAR050W	0	0	0	1	0	0	0	0	0	0	0	0	0	0	0	0	0	0	0	0	0	0	0	0	0	0	0	0	0	0	0	0	0	0	0	0
YBL001C	0	0	0	0	0	0	0	0	0	0	0	0	0	0	0	0	0	0	0	0	0	0	0	0	0	0	0	0	0	0	0	0	0	0	0	0
YBL002W	1	2	0	1	4	1	1	0	4	4	4	1	2	2	4	1	0	2	0	0	0	0	0	0	0	0	0	0	0	0	0	0	0	0	0	0
YBL003C	170	788	308	642	995	375	320	279	793	320	975	209	921	620	469	1057	632	198	1261	520	1451	626	769	341	1004	255	363	414	459	278	887	584	439	248	430	276
YBL004W|het	179	742	285	525	835	310	290	292	639	250	611	204	637	368	421	1079	601	198	8	1	1	0	2	1	3	1	1	2	3	0	0	0	0	0	2	0
YBL005W	8	21	26	12	62	13	14	13	34	8	40	11	70	11	22	59	37	23	918	529	1339	567	900	338	955	227	286	393	624	274	747	497	410	188	409	312
YBL006C	40	40	98	50	285	10	20	15	53	116	42	12	76	18	52	348	106	20	1265	539	1422	607	957	318	907	168	363	568	570	236	1065	660	485	276	429	334
YBL007C	118	729	253	498	893	210	263	300	607	209	612	195	671	412	419	896	488	131	1008	429	1038	420	785	240	732	141	285	313	373	211	570	373	278	134	211	216
YBL008W	132	947	342	513	844	269	344	251	888	279	722	184	615	463	451	1160	489	209	2	3	4	3	2	1	2	1	2	0	3	1	0	1	1	1	3	0
YBL008W-A	0	0	0	0	0	0	0	0	0	0	0	0	0	0	0	0	0	0	20	0	0	0	48	0	0	0	1	0	0	0	38	0	1	0	0	0
YBL009W	134	848	298	406	886	374	296	301	779	347	743	208	544	488	639	1064	469	202	1270	765	1955	745	1293	326	1251	273	439	537	767	332	938	887	570	300	568	456
YBL010C	0	5	11	2	16	2	3	5	11	20	3	2	6	54	14	54	13	0	1514	480	1311	445	1144	212	806	94	386	563	513	184	893	491	484	152	567	385
YBL011W	6	6	15	3	68	1	2	1	1	19	9	0	12	0	17	65	30	2	0	0	0	0	0	0	0	0	0	0	0	0	0	1	0	0	0	0
YBL012C	129	702	227	441	774	262	243	216	483	266	621	130	524	323	440	779	355	143	1	0	0	1	1	0	0	0	1	2	0	0	2	2	1	0	1	0
YBL013W	196	857	330	520	841	257	265	203	660	253	776	159	544	422	433	790	475	187	2	0	0	1	1	0	6	0	0	1	1	1	2	1	1	0	2	1
YBL014C|het	4	3	9	0	1	0	0	0	0	36	4	1	0	3	3	0	0	0	0	0	0	0	0	0	0	0	0	0	0	0	0	0	0	0	0	0
YBL015W	149	918	307	454	770	312	292	296	690	276	669	207	909	426	468	773	470	178	1086	487	1005	261	815	249	750	236	240	426	399	237	639	459	424	144	430	319
YBL016W	118	585	270	445	849	222	255	212	560	238	564	186	652	365	409	1017	488	171	1	2	4	0	1	0	1	0	4	0	3	0	1	1	0	1	1	0
YBL017C	65	55	171	69	446	26	16	34	107	176	126	6	146	48	103	440	196	27	76	104	357	302	99	17	28	115	11	27	3	21	329	3	17	6	25	24
YBL018C|het	140	689	239	460	768	281	318	355	705	280	712	212	739	542	577	1055	596	274	2	1	2	3	1	0	2	0	2	1	0	1	1	0	2	0	0	0
YBL019W	117	800	297	474	936	351	285	352	617	293	644	157	590	364	404	960	579	162	2879	1573	3519	1777	2521	871	2725	790	941	1244	1490	657	2440	1816	1093	560	1101	946
YBL020W|het	140	763	339	467	858	286	237	331	644	371	753	228	596	376	486	892	569	177	1	2	3	2	1	0	2	0	1	2	0	1	5	3	0	0	1	2
YBL021C	0	2	2	0	3	0	2	1	1	0	2	1	0	1	0	0	0	0	606	361	789	274	492	218	759	138	210	236	325	196	516	416	237	96	234	276
YBL022C	0	0	0	0	0	0	0	0	0	0	0	0	0	0	0	0	0	0	0	0	0	0	0	0	0	0	0	0	0	0	0	0	0	0	0	0
YBL023C|het	0	0	0	0	0	0	0	0	0	0	0	0	0	0	0	0	0	0	0	0	0	0	0	0	0	0	0	0	0	0	0	0	0	0	0	0
YBL024W	165	829	305	431	842	329	209	214	645	298	730	223	794	489	495	1022	672	214	2244	868	1647	618	1005	319	1065	106	329	808	700	215	1009	919	447	189	491	411
YBL025W	123	791	328	563	815	307	238	269	605	313	551	213	698	500	559	939	600	249	1	1	2	1	4	1	2	0	1	0	0	0	5	0	0	1	1	1
YBL026W|het	168	708	277	390	653	240	214	196	551	302	571	139	626	298	331	520	348	97	4	0	3	3	0	1	1	0	0	0	1	1	2	0	0	0	0	0
YBL027W	0	5	1	3	2	0	1	1	3	2	6	1	2	2	1	2	6	0	1668	691	1674	541	820	248	775	152	145	667	853	387	1049	532	385	142	287	156
YBL028C	231	1295	461	835	1664	500	385	444	1224	527	1349	335	1363	831	813	1680	1109	339	1003	425	892	358	577	208	760	247	298	324	379	172	702	561	333	128	374	246
YBL029C-A	0	0	0	0	0	0	1	0	1	0	1	1	0	0	1	0	0	0	74	9	64	44	37	8	30	20	19	15	12	3	945	30	25	14	13	6
YBL029W	101	400	163	271	580	121	140	145	373	123	404	148	424	254	308	481	317	84	3	3	5	0	2	0	4	0	0	1	0	0	2	1	1	0	0	2
YBL030C|het	0	0	0	0	0	0	0	0	0	0	0	0	0	0	0	0	0	0	0	0	0	0	0	0	0	0	0	0	0	0	0	0	0	0	0	0
YBL031W	95	469	118	297	579	142	182	194	449	148	414	155	481	248	354	624	312	93	3	1	1	0	1	2	0	0	1	1	3	0	1	1	0	0	1	0
YBL032W	3	13	11	11	23	7	6	3	11	14	23	3	18	7	30	44	10	8	697	407	1080	274	452	184	530	100	199	232	351	170	455	305	173	106	204	168
YBL033C	125	688	303	432	807	201	236	250	731	292	579	205	656	469	422	791	566	252	3	0	1	0	1	2	1	0	1	3	0	1	3	0	1	0	0	2
YBL034C|het	132	692	261	470	831	293	211	258	809	263	748	119	550	370	369	698	418	167	4	1	5	1	3	1	0	0	2	1	1	0	3	0	4	1	1	0
YBL035C|het	125	569	254	376	690	218	245	214	627	218	600	181	535	339	342	782	460	193	1	1	6	0	2	2	5	0	0	0	3	0	3	0	1	1	2	1
YBL036C	95	457	163	322	696	145	141	169	515	191	516	179	431	287	299	675	482	112	879	472	1120	542	726	316	866	180	363	365	468	283	759	721	637	139	264	351
YBL037W	159	701	289	578	935	210	325	301	926	278	771	182	604	385	464	839	594	264	1	3	2	1	3	0	0	1	1	2	2	1	3	3	0	0	1	2
YBL038W	124	594	255	318	749	304	272	208	535	181	422	103	398	302	350	622	423	105	1	0	5	2	19	0	2	0	0	1	1	1	2	0	1	0	0	1
YBL039C	200	927	301	585	1080	377	333	425	998	357	930	276	893	554	602	1249	653	305	339	209	539	219	289	102	146	51	96	167	236	65	260	201	177	59	119	96
YBL039W-A	0	0	0	0	0	0	0	0	0	0	0	0	0	0	0	0	0	0	0	0	0	0	0	0	0	0	0	0	0	0	0	0	0	0	0	0
YBL040C|het	293	1003	439	795	1269	422	477	546	1384	515	1317	349	1310	872	1007	1739	1008	376	3	4	8	2	1	5	5	2	2	5	1	0	15	3	1	1	5	2
YBL041W|het	288	1108	490	847	1170	408	412	331	927	515	1015	380	1070	716	780	1673	590	263	5	2	3	2	2	1	8	2	3	1	2	1	3	5	2	0	0	1
YBL042C	215	1049	356	550	1093	339	377	398	821	479	938	290	983	645	603	1407	823	238	837	474	797	407	697	278	793	180	307	341	412	176	540	388	272	187	305	201
YBL043W	0	0	0	0	0	0	0	0	0	0	0	0	0	0	0	0	0	0	0	0	0	0	0	0	0	0	0	0	0	0	0	0	0	0	0	0
YBL044W	111	459	203	316	507	86	143	148	378	134	525	155	418	303	350	473	292	98	4	1	1	2	2	2	1	1	0	1	3	0	4	1	2	0	0	0
YBL045C	223	1200	404	983	1314	403	482	389	1002	466	1331	289	1234	868	891	1796	1119	413	1	0	8	1	6	6	3	0	1	2	1	3	2	2	3	0	1	4
YBL046W	9	17	32	17	76	10	12	14	18	72	25	5	17	126	25	113	38	7	3765	2033	4717	2143	2906	1179	3645	979	1354	1670	1808	726	2600	2279	1455	547	1580	1518
YBL047C	0	0	0	0	0	0	0	0	0	0	0	0	0	0	0	0	0	0	0	0	0	0	0	0	0	0	0	0	0	0	0	0	0	0	0	0
YBL048W	283	1223	502	957	1570	464	459	505	1189	550	1209	311	1215	763	807	1660	1137	363	900	647	1496	571	940	293	900	193	341	410	559	250	625	696	316	173	266	274
YBL049W	0	2	4	0	2	0	1	1	3	1	5	2	5	0	2	2	1	1	974	643	1298	488	645	363	1063	273	364	316	411	213	513	598	338	161	312	270
YBL050W|het	229	1173	518	928	1532	493	539	519	1501	492	1405	356	1315	903	915	1716	1085	442	4	3	4	2	7	1	5	1	1	1	1	2	4	2	4	3	3	5
YBL051C	307	1544	567	1000	1996	658	665	637	2073	695	1550	363	1452	1030	1190	2338	1317	528	761	364	753	395	469	212	637	154	241	410	357	202	596	468	198	96	189	120
YBL052C	334	1569	642	964	1721	546	614	503	1722	546	1441	385	1320	947	1089	2042	1166	450	940	504	1283	672	882	295	850	221	252	371	404	294	893	613	444	209	306	433
YBL053W	219	1177	480	881	1328	400	416	401	978	517	1018	248	987	661	715	1320	827	277	1043	508	1267	384	892	330	955	263	409	273	355	243	668	487	291	160	327	359
YBL054W	203	928	351	690	1294	312	409	377	1050	332	885	254	953	665	623	1351	681	337	895	468	928	405	732	261	912	255	296	341	481	220	695	615	342	161	401	362
YBL055C	202	907	418	711	1241	342	300	352	1030	388	977	244	939	628	679	1200	829	291	595	185	578	160	374	74	304	24	199	153	150	47	514	221	162	35	127	124
YBL056W	197	1028	370	818	1157	430	474	394	884	437	1198	276	911	672	775	1494	776	407	3508	1667	3847	1714	2392	832	2820	680	1009	1199	1330	665	2502	1689	1145	565	1196	1066
YBL057C	173	860	336	627	1009	362	350	272	782	337	894	232	909	527	602	940	458	242	1096	548	1794	610	656	374	1013	280	304	402	502	274	699	488	412	199	390	347
YBL058W	0	0	0	0	0	0	0	0	0	0	0	0	0	0	0	0	0	0	0	0	0	0	0	0	0	0	0	0	0	0	0	0	0	0	0	0
YBL059W	537	2652	931	2132	3278	1105	983	921	2612	1087	2647	649	2364	1719	1781	3648	1802	739	7	5	8	5	7	3	8	2	0	6	4	1	11	5	0	3	3	5
YBL060W	202	1061	392	671	1322	466	439	346	1104	414	1183	275	1050	668	616	1544	668	274	1009	457	1137	475	786	345	999	246	331	366	482	289	762	511	379	163	415	377
YBL061C	281	1210	402	793	1287	446	406	340	1234	512	1339	338	1252	815	776	1870	886	289	955	524	1428	582	669	382	1134	258	418	459	500	252	788	737	456	213	552	354
YBL062W	225	1088	416	718	1213	428	398	487	1104	359	968	272	1155	661	671	1290	796	294	954	538	1274	587	848	453	1003	252	378	479	602	262	868	713	457	241	404	431
YBL063W	236	1177	436	903	1524	371	418	411	1254	439	1219	285	1194	783	704	1578	760	288	8	1	5	2	4	3	4	2	1	3	2	2	5	3	1	0	0	6
YBL064C	245	888	469	853	1193	463	328	329	1065	395	1089	304	1071	630	843	1298	702	302	78	62	66	40	96	14	64	19	44	15	31	7	86	34	14	14	34	9
YBL065W	110	311	143	264	452	72	101	77	275	209	386	81	619	230	303	468	217	131	0	0	2	2	0	0	1	0	0	1	2	0	1	0	0	1	0	0
YBL066C	157	706	286	621	879	337	318	297	714	319	818	241	705	441	458	1155	622	256	1001	734	1261	554	730	368	1091	263	394	381	629	224	667	650	321	153	450	306
YBL067C	117	407	109	188	342	103	79	82	235	194	401	143	341	119	160	267	204	54	1	0	0	3	0	0	2	0	0	0	0	0	0	1	0	0	2	0
YBL068W	177	729	297	663	735	234	228	181	773	332	780	248	732	558	450	886	504	247	895	456	1128	357	655	286	740	180	283	272	486	210	507	542	301	169	323	282
YBL069W	218	885	408	663	1115	318	381	328	707	508	908	277	974	528	606	1293	602	235	923	505	1427	384	853	367	1078	276	388	385	541	282	772	601	436	225	436	260
YBL070C	190	738	353	478	919	321	358	294	547	341	626	220	718	541	583	919	558	246	1484	641	1401	741	1154	344	1379	345	351	707	784	277	1148	823	556	315	512	391
YBL071C	163	691	272	538	713	227	220	196	459	205	698	119	702	418	384	692	516	123	889	426	1310	421	644	191	659	164	226	373	348	184	604	417	260	157	307	271
YBL071C-B	0	1	1	1	1	1	0	1	1	0	3	0	0	0	0	1	1	1	780	419	720	305	331	113	156	37	94	327	388	130	367	180	109	57	156	48
YBL071W-A	1	1	1	2	1	0	1	0	1	2	2	2	4	0	2	3	2	1	1286	441	1216	506	901	186	631	104	312	486	426	141	779	513	276	127	323	198
YBL072C	145	384	144	284	407	96	108	57	179	288	499	112	366	174	139	329	171	44	1031	515	1206	510	342	201	602	145	198	335	472	173	475	515	234	107	193	175
YBL073W|het	1	0	1	3	10	1	2	1	1	4	2	1	0	1	0	23	7	0	0	0	0	0	0	0	0	0	0	0	0	0	0	0	0	0	0	0
YBL074C|het	165	778	287	551	835	267	284	347	806	332	658	195	680	495	581	861	434	161	2	2	4	0	4	3	3	1	2	1	1	0	3	5	2	0	0	0
YBL075C	1	9	3	4	7	2	2	2	2	2	3	2	4	1	4	8	4	1	2354	1151	2883	1102	1949	556	2013	517	656	824	1116	494	1761	1079	782	397	836	836
YBL076C|het	334	1627	781	1299	1750	636	651	552	1611	803	1467	474	1514	1053	1135	2113	1231	391	9	5	14	3	3	5	3	4	3	6	5	1	6	2	1	2	3	2
YBL077W|het	252	1122	427	672	1311	398	482	387	1158	399	792	271	940	704	822	1612	825	309	2	3	5	2	4	1	2	0	0	1	2	1	4	1	0	0	0	4
YBL078C	199	806	300	554	949	309	390	341	832	360	855	222	713	576	594	1177	671	237	1456	907	1769	745	1246	428	1506	361	460	548	656	443	1032	1002	536	235	510	482
YBL079W	181	729	356	611	983	262	303	273	759	325	816	179	652	464	537	1051	543	223	2	1	3	0	1	1	1	0	0	3	1	1	4	1	0	2	2	2
YBL080C	0	0	0	0	0	0	0	0	0	0	0	0	0	0	0	0	0	0	0	0	0	0	0	0	0	0	0	0	0	0	0	0	0	0	0	0
YBL081W	133	989	291	576	909	309	271	307	711	345	652	271	864	537	573	898	466	179	472	76	103	58	595	16	179	16	64	45	21	10	493	37	74	17	49	60
YBL082C	143	741	329	588	1121	346	293	312	911	352	609	210	779	456	522	909	490	231	636	178	672	318	509	123	534	103	125	136	259	100	514	304	222	44	112	90
YBL083C	78	350	148	245	387	166	160	132	343	235	239	81	340	254	221	475	237	150	256	55	316	82	299	59	147	44	51	89	84	49	373	83	124	23	53	41
YBL084C|het	135	729	259	413	584	244	248	215	732	361	671	152	643	460	447	802	507	204	4	0	2	1	2	1	1	0	1	2	0	0	0	2	1	0	0	1
YBL085W	221	716	358	601	1107	361	279	268	854	336	924	234	964	621	608	1104	636	300	1140	534	1222	395	952	282	833	183	184	437	594	316	1083	629	562	207	549	296
YBL086C	138	430	260	316	780	114	170	203	582	289	481	127	524	269	351	723	406	129	1272	638	1534	598	1426	398	1516	318	496	460	764	366	1040	803	541	316	605	485
YBL087C	0	9	3	12	8	4	0	1	7	0	20	4	2	3	12	0	2	0	195	20	136	56	40	9	62	5	8	56	20	14	19	14	27	10	11	20
YBL088C	205	947	404	727	1235	366	391	354	1345	478	915	293	741	688	725	1297	761	286	3018	1290	3407	876	2633	406	1999	264	739	885	876	330	2019	1397	784	248	749	902
YBL089W	215	724	372	512	1132	341	346	335	804	381	962	295	893	680	661	1099	757	190	1407	794	2329	725	970	450	1700	373	549	655	566	295	1024	804	613	221	507	363
YBL090W	83	439	133	323	595	155	161	158	515	131	434	155	425	324	295	623	340	73	722	424	976	422	382	178	642	111	184	248	258	129	407	447	245	84	146	200
YBL091C-A_2	0	4	3	1	5	1	2	0	4	4	2	3	5	1	5	3	2	2	1676	766	1943	745	1874	331	1383	363	615	623	929	449	1168	879	684	362	719	504
YBL091C	0	0	0	0	0	0	0	0	0	0	0	0	0	0	0	0	0	0	0	0	0	0	0	0	0	0	0	0	0	0	0	0	0	0	0	0
YBL091C-A_1t	177	703	346	681	817	274	221	235	682	339	887	215	694	534	460	917	394	179	0	1	2	2	3	3	5	0	0	1	0	0	5	1	1	0	0	0
YBL092W|het	122	600	235	424	612	176	165	177	475	336	737	152	518	283	300	666	327	140	2	0	2	2	1	0	0	0	0	2	3	0	4	1	0	0	0	0
YBL093C	0	1	0	1	0	0	0	1	0	1	0	1	1	1	2	0	0	0	317	58	152	222	132	15	64	48	12	45	63	15	651	57	24	28	6	11
YBL094C	158	924	321	676	751	370	352	345	679	410	707	268	951	437	721	1178	694	266	2	2	4	0	3	0	3	0	1	0	2	0	8	0	4	0	3	2
YBL095W	58	176	85	139	301	71	77	105	229	68	242	55	260	101	193	241	159	67	0	1	3	0	2	0	0	0	1	1	0	0	0	0	0	0	0	0
YBL096C	144	751	351	527	943	260	321	262	945	389	989	190	792	478	518	978	524	232	359	27	44	4	410	7	29	3	50	16	4	7	404	21	22	3	32	20
YBL097W|het	183	872	319	564	994	354	354	359	831	438	795	215	723	518	639	890	629	252	3	2	3	4	3	0	5	0	0	2	2	2	4	1	0	1	1	1
YBL098W	180	771	302	691	1036	321	312	318	1025	356	830	216	902	509	537	1223	565	246	1768	868	1922	874	1196	426	1643	349	642	433	691	347	932	912	423	264	586	512
YBL099W	148	699	314	592	965	290	269	277	719	346	764	225	827	584	536	934	634	248	646	367	1056	345	672	239	836	220	225	227	430	179	543	467	291	141	237	271
YBL100C	183	765	288	555	940	325	222	289	741	348	1027	249	902	525	549	997	545	194	1533	620	1557	611	1051	380	1310	330	530	378	570	306	789	633	442	235	358	310
YBL101C	1	1	1	0	1	0	0	0	0	0	1	1	0	0	0	0	1	0	0	0	0	0	0	0	0	0	0	0	0	0	0	0	0	0	0	0
YBL101W-C	0	0	0	0	0	0	0	0	0	0	0	0	0	0	0	0	0	0	0	0	0	0	0	0	0	0	0	0	0	0	0	0	0	0	0	0
YBL102W	245	1342	469	947	1660	478	572	509	1286	537	1416	365	1496	788	952	1694	889	382	1441	834	1676	803	1425	550	1310	409	463	482	584	375	1007	837	414	329	604	462
YBL103C	110	628	329	532	821	323	289	230	558	312	513	121	616	393	384	792	396	169	1368	712	1862	639	1273	387	1373	494	576	502	693	332	1121	779	576	268	534	497
YBL104C_1t	314	1765	576	1174	1837	703	570	528	1789	672	1610	390	1418	978	1113	1839	1156	448	7	3	7	0	7	3	3	1	2	1	2	1	6	3	2	0	0	0
YBL104C_2	3	6	2	1	4	0	4	1	4	2	5	1	1	0	3	6	1	1	1553	922	1977	794	1492	479	1540	339	588	629	786	366	1386	932	620	382	679	537
YBL105C|het	325	1394	596	977	1572	556	540	524	1222	642	1401	430	1338	1137	979	1929	1070	427	6	4	6	4	10	3	5	4	0	5	2	1	4	3	1	1	1	0
YBL106C	247	1162	518	964	1358	491	450	418	1255	493	1043	294	1283	805	856	1447	820	254	3136	1494	3815	1407	2422	839	2966	695	887	1040	1124	576	1799	1641	976	445	1033	825
YBL107C	208	1298	597	1132	1354	458	485	433	1447	498	1270	349	1310	812	858	1775	876	335	1396	737	1795	784	1297	406	1532	353	423	462	805	349	944	998	604	286	680	521
YBR001C	196	1178	436	736	1367	386	458	425	946	451	1156	327	1025	836	838	1460	947	324	1784	788	1660	728	1099	368	1121	331	419	713	779	392	1321	825	675	263	607	430
YBR002C|het	81	354	94	546	386	60	267	233	508	233	1064	118	476	69	708	474	378	93	0	0	1	0	5	1	0	1	0	0	1	0	2	3	1	1	1	0
YBR003W	238	1069	323	918	1644	374	501	620	1463	422	1321	280	1000	624	947	1421	1106	425	24	2	14	38	46	9	15	16	5	17	19	0	323	8	0	109	6	5
YBR004C|het	112	554	162	412	673	136	189	184	541	173	518	190	575	328	417	662	426	118	3	1	1	0	3	1	2	0	0	0	2	0	0	2	0	0	1	1
YBR005W	0	0	0	0	0	0	0	0	0	0	0	0	0	0	0	0	0	0	0	0	0	0	0	0	0	0	0	0	0	0	0	0	0	0	0	0
YBR006W	0	4	2	5	3	1	0	0	2	2	2	0	3	0	0	6	1	1	1304	489	1190	522	953	300	1239	355	402	368	576	277	779	730	377	183	369	372
YBR007C	125	368	426	410	1198	152	190	178	696	314	521	131	715	295	557	1028	579	186	1003	646	1538	555	945	297	1021	202	379	401	473	248	731	638	290	205	332	268
YBR008C	232	892	370	753	952	175	343	443	1083	420	1172	310	988	349	849	1396	859	328	979	667	1311	620	896	285	1262	223	310	373	533	251	808	481	378	161	471	378
YBR009C	77	467	176	360	515	144	167	163	443	303	622	146	494	334	338	655	410	192	533	311	669	285	650	130	471	146	172	318	435	210	565	371	186	179	242	242
YBR010W	2	2	0	3	4	0	2	2	2	0	2	1	0	0	1	1	2	2	860	441	812	374	681	278	774	198	224	309	369	163	646	610	286	131	264	179
YBR011C|het	215	887	355	829	1403	374	409	416	1200	421	1130	275	1009	654	844	1244	787	326	2	2	4	2	4	1	7	2	0	3	3	0	3	4	1	0	1	0
YBR012C	0	0	0	0	0	0	0	0	0	0	0	0	0	0	0	0	0	0	0	0	0	0	0	0	0	0	0	0	0	0	0	0	0	0	0	0
YBR013C	0	3	1	1	4	1	3	5	1	1	6	0	5	0	1	8	5	3	1370	635	1589	670	1193	385	1172	312	443	550	699	363	1091	698	453	226	472	401
YBR014C	0	1	3	1	6	1	1	2	3	3	5	1	4	0	4	1	3	1	1468	605	1408	798	957	420	1017	317	484	470	611	284	1091	713	449	221	470	346
YBR015C	0	0	0	0	0	0	0	0	0	0	0	0	0	0	0	0	0	0	0	0	0	0	0	0	0	0	0	0	0	0	0	0	0	0	0	0
YBR016W	23	381	31	37	165	53	69	68	234	36	68	39	220	157	128	143	278	16	920	450	1276	395	799	308	832	217	373	446	379	228	520	710	349	112	410	262
YBR017C	206	1107	393	609	1020	381	303	304	721	480	1287	256	1192	725	809	1377	752	287	5	2	4	1	4	2	6	1	3	1	0	1	4	4	3	0	1	2
YBR018C	232	1085	420	819	1244	527	458	516	1330	453	1135	325	1078	745	853	1430	885	422	886	462	995	442	763	226	969	212	256	296	504	250	666	631	328	215	456	425
YBR019C	137	515	245	429	873	216	220	266	682	236	582	126	732	334	484	688	438	186	0	1	3	3	0	0	2	0	2	1	1	0	5	1	1	0	2	0
YBR020W_1	0	1	0	0	0	0	0	0	1	0	0	0	0	0	0	1	0	0	0	0	0	0	0	0	0	0	0	0	0	0	0	0	0	0	0	0
YBR020W_2	0	0	2	4	1	0	1	0	5	0	4	0	5	4	1	4	1	1	1241	522	971	438	1354	270	885	209	360	711	791	363	1266	635	736	243	563	587
YBR021W	115	670	197	520	677	216	245	230	528	234	663	169	556	456	466	791	514	154	1	1	1	0	0	0	2	0	0	3	0	0	0	1	1	2	0	0
YBR022W	147	740	324	553	918	286	280	239	685	372	531	166	686	421	542	1027	557	234	914	466	1068	373	548	266	865	299	295	377	366	240	552	646	333	156	298	296
YBR023C	0	0	0	0	0	0	0	0	0	0	0	0	0	0	0	0	0	0	0	0	0	0	0	0	0	0	0	0	0	0	0	0	0	0	0	0
YBR024W	81	564	220	328	551	169	203	204	485	194	622	173	556	377	454	602	334	171	976	464	998	460	847	279	758	235	404	298	449	244	581	377	289	147	227	208
YBR025C	158	692	301	503	785	226	292	258	688	322	726	254	783	521	535	1112	605	203	1008	510	779	540	972	81	868	288	376	307	203	323	916	317	312	229	411	339
YBR026C	0	2	0	0	1	0	0	0	1	1	0	0	0	0	1	2	0	1	0	0	0	0	0	0	0	0	0	0	0	0	0	0	0	0	0	0
YBR027C	72	139	194	170	714	100	70	113	386	144	267	49	405	229	296	626	350	126	881	380	1139	487	622	294	826	211	285	245	309	156	719	554	374	155	411	219
YBR028C	172	606	323	576	956	350	266	310	809	407	650	195	705	493	608	1026	484	149	981	472	815	394	735	305	824	206	262	420	352	221	645	496	342	184	257	310
YBR029C|het	154	740	318	359	814	272	251	211	618	281	604	243	643	469	538	964	551	166	0	1	1	3	1	3	4	0	0	2	1	0	4	1	1	0	0	0
YBR030W	103	361	166	232	450	116	174	186	342	120	291	51	254	125	124	289	155	121	292	304	519	206	264	39	385	102	83	124	115	87	425	201	75	55	124	79
YBR031W	243	1433	474	909	1379	478	452	422	1022	468	983	347	1203	763	749	1605	914	345	1615	654	1406	515	1191	283	1100	283	439	639	609	223	1244	898	672	207	498	613
YBR032W	153	693	346	617	1119	355	316	389	672	232	954	257	828	625	583	966	544	220	392	110	85	182	284	9	265	118	76	45	27	97	334	23	87	49	89	42
YBR033W	156	755	255	503	1035	299	280	335	727	288	628	159	696	414	410	972	488	153	1060	520	1257	421	859	234	771	229	353	351	537	194	601	619	393	152	401	307
YBR034C	149	634	368	639	953	265	253	278	602	380	858	198	882	512	694	1158	719	242	1014	302	943	343	573	219	587	152	206	380	320	230	682	443	268	114	286	277
YBR035C	0	2	1	2	5	1	1	2	4	1	1	0	3	2	4	2	0	0	1609	428	1218	540	573	213	647	139	277	606	441	185	651	509	304	125	385	267
YBR036C	160	686	250	575	926	251	341	296	648	262	623	150	701	406	506	698	609	219	3	0	2	1	2	1	1	1	0	2	3	0	5	1	1	0	0	1
YBR037C	119	839	396	551	988	307	318	288	700	324	740	216	772	505	561	1014	641	202	953	369	994	467	793	285	630	185	270	193	393	180	608	504	370	164	316	295
YBR038W|het	0	0	0	0	0	0	0	0	0	0	0	0	0	0	0	0	0	0	0	0	0	0	0	0	0	0	0	0	0	0	0	0	0	0	0	0
YBR039W	0	0	0	0	0	0	0	0	0	0	0	0	0	0	0	0	0	0	0	0	0	0	0	0	0	0	0	0	0	0	0	0	0	0	0	0
YBR040W	163	800	283	514	667	229	282	261	605	349	687	256	827	573	595	975	503	213	3	1	3	1	5	0	2	0	2	3	2	1	1	2	2	3	1	0
YBR041W	110	626	305	472	645	278	239	276	557	327	710	225	726	521	598	953	587	153	1687	886	1932	921	1638	493	1352	448	628	646	841	318	1206	946	702	353	739	633
YBR042C	174	684	258	529	984	293	336	315	1001	390	715	215	689	452	516	891	667	187	4	4	13	17	5	2	1	20	0	1	2	12	7	1	0	1	1	1
YBR043C	159	936	386	748	951	236	381	368	1004	414	1021	214	816	372	644	1522	885	303	1653	732	1643	891	1238	365	1210	315	422	703	653	329	1053	803	574	294	499	608
YBR044C	137	771	280	386	955	291	221	279	689	282	726	184	625	433	425	706	488	172	2	0	5	8	9	4	2	2	2	5	1	3	76	6	3	15	0	0
YBR045C	119	638	271	497	654	254	237	186	566	169	887	196	623	336	350	883	411	160	74	1	22	12	21	11	17	6	10	13	11	6	23	20	17	9	4	5
YBR046C	182	812	262	548	745	308	265	310	769	306	762	183	560	437	567	934	442	135	0	1	0	2	2	2	1	1	0	0	0	1	2	4	2	0	1	1
YBR047W	0	3	1	2	4	0	1	0	4	0	4	2	1	1	2	5	2	0	983	565	1051	492	804	330	896	244	342	328	372	265	728	702	418	174	381	228
YBR048W	150	460	151	217	333	113	107	104	207	176	531	79	436	195	232	439	159	55	289	38	80	39	127	2	31	4	11	31	8	13	182	21	17	3	12	8
YBR049C|het	29	165	67	111	129	48	73	59	185	42	58	18	100	62	39	48	80	23	0	0	1	0	0	0	1	0	0	1	0	0	0	0	0	0	0	0
YBR050C	164	1001	371	696	1071	348	345	385	932	342	1045	258	981	567	590	1429	741	222	830	361	980	432	811	264	729	145	253	311	396	148	594	458	353	164	333	327
YBR051W	145	572	223	407	865	308	331	268	666	294	779	184	671	419	586	812	493	211	4	0	4	3	1	1	0	0	2	0	2	0	1	3	1	0	0	0
YBR052C	0	0	1	1	3	0	0	1	4	5	0	0	1	29	1	3	2	0	0	0	0	0	0	0	0	0	0	0	0	0	0	0	0	0	0	0
YBR053C	160	649	238	445	775	219	218	238	754	249	575	180	701	440	407	1007	437	204	2173	942	2658	1135	1735	541	1715	604	605	910	1074	426	1704	1103	873	359	669	556
YBR054W	0	0	0	0	0	0	0	0	0	0	0	0	0	0	0	1	0	0	112	127	213	78	171	40	130	12	81	62	60	22	166	110	55	19	83	73
YBR055C|het	0	0	0	0	0	0	0	0	0	0	0	0	0	0	0	0	0	0	0	0	0	0	0	0	0	0	0	0	0	0	0	0	0	0	0	0
YBR056W-A	0	0	1	0	1	0	1	0	2	0	2	0	0	1	1	1	0	1	489	172	527	178	364	97	326	127	155	199	228	134	394	229	139	97	218	188
YBR056W	142	642	221	546	936	328	297	269	568	279	845	238	704	491	538	1190	599	240	41	6	10	37	75	1	21	17	3	8	7	4	243	20	5	15	6	13
YBR057C	0	1	0	0	0	0	0	1	1	1	0	0	1	3	3	1	0	1	447	257	573	195	417	103	325	107	116	143	233	112	362	238	111	82	191	117
YBR058C-A	0	0	0	0	0	0	0	0	0	0	0	0	0	0	0	0	0	0	21	10	20	12	36	10	25	0	12	6	8	4	9	21	4	0	1	2
YBR058C	131	657	250	520	737	275	225	237	709	246	605	166	581	458	404	752	377	158	709	444	863	452	534	205	657	204	250	277	386	142	576	517	231	121	255	293
YBR059C	0	2	2	1	3	1	1	0	4	2	4	0	4	2	1	2	3	1	791	343	1160	476	661	296	747	231	268	297	382	209	711	549	418	141	339	317
YBR060C|het	1	6	3	2	8	3	2	4	7	7	14	3	7	7	12	14	3	10	0	0	0	0	0	0	0	0	0	0	0	0	0	0	0	0	0	0
YBR061C	154	678	339	593	793	299	279	238	586	365	629	183	683	490	469	859	475	204	370	99	343	314	355	76	305	70	50	71	125	44	510	110	105	57	47	55
YBR062C_1t	131	576	255	470	662	308	257	254	586	309	701	131	603	447	464	874	454	238	2	2	3	0	1	0	0	0	0	3	2	0	2	1	1	0	0	1
YBR062C_2	0	0	0	0	0	0	0	0	1	0	0	0	0	1	0	0	0	0	46	6	36	44	43	9	22	13	2	22	25	1	167	16	13	4	2	8
YBR063C	151	628	258	473	595	270	205	261	646	229	897	231	691	445	476	851	565	201	1008	562	1100	546	884	268	996	249	287	361	407	311	576	539	323	169	366	323
YBR064W	115	589	300	616	817	252	253	235	713	275	940	154	696	443	571	814	380	175	1032	685	1371	571	1020	309	845	188	313	345	496	223	878	638	457	196	494	324
YBR065C	218	814	281	604	909	289	260	308	794	347	774	201	828	602	559	1004	588	222	1330	572	1357	595	1049	288	914	231	379	467	637	325	1053	644	497	204	475	284
YBR066C	86	611	268	419	734	237	233	197	595	244	673	170	594	382	314	745	363	151	1	1	3	2	2	0	2	0	0	1	1	0	4	1	1	1	0	1
YBR067C	117	750	273	426	766	287	236	219	791	271	936	159	708	551	491	763	447	243	3	0	2	1	1	0	4	2	0	3	2	0	2	1	0	0	2	1
YBR068C	171	681	289	449	778	263	254	296	585	300	841	159	665	508	620	914	586	201	1117	585	1443	560	820	306	921	268	433	327	526	263	892	726	148	207	404	446
YBR069C	143	705	212	520	791	124	219	271	728	301	666	174	486	206	489	713	464	197	311	88	281	138	221	45	127	58	43	75	108	29	304	133	79	27	73	48
YBR070C|het	137	752	284	463	668	219	170	192	499	330	715	128	623	372	352	747	368	146	0	1	2	1	1	1	0	0	0	1	1	0	0	2	2	0	1	0
YBR071W	109	664	246	386	895	237	246	144	476	257	569	145	582	432	325	880	388	181	671	427	751	425	666	225	714	142	232	363	394	160	633	546	287	146	443	280
YBR072C-A	0	1	0	1	2	0	0	0	3	0	2	0	0	1	1	1	2	1	936	480	1028	439	669	337	717	236	244	396	427	232	659	465	325	161	275	333
YBR072W	134	679	250	409	798	235	229	229	455	266	742	152	544	347	413	709	452	159	923	411	812	373	687	247	741	182	225	346	377	204	658	486	347	131	361	273
YBR073W	147	594	291	537	790	169	302	271	743	279	772	164	783	311	447	807	421	249	1079	460	1032	603	985	278	810	268	275	420	479	267	859	540	417	163	381	316
YBR074W_1t	169	646	266	417	592	237	211	222	702	379	678	156	525	532	507	807	493	182	2	3	2	2	2	1	4	0	1	1	2	0	4	0	2	0	2	0
YBR074W_2	0	1	0	4	4	1	2	5	6	3	7	0	7	3	1	6	1	1	1253	583	1542	542	1054	352	866	248	387	479	575	338	891	870	495	185	493	424
YBR075W_1	106	584	216	436	752	276	228	226	678	271	633	157	499	454	458	820	411	224	1	1	0	1	2	1	1	1	0	0	2	0	1	1	0	0	1	0
YBR075W_2	0	0	0	0	0	0	0	0	0	0	0	0	0	0	0	0	0	0	0	0	0	0	0	0	0	0	0	0	0	0	0	0	0	0	0	0
YBR076W	106	633	236	470	697	253	280	274	548	299	631	158	618	434	434	695	382	185	346	224	519	210	376	111	324	79	146	126	165	91	434	254	81	101	188	125
YBR077C	177	781	279	666	954	317	382	335	1046	322	1109	233	924	713	546	1215	742	308	581	268	507	379	431	154	417	154	163	145	235	148	425	289	144	92	230	140
YBR078W	88	179	92	193	211	58	47	52	117	229	273	49	186	100	109	139	81	35	1102	339	1028	417	787	212	999	147	248	285	393	212	1048	460	390	153	243	271
YBR079C|het	99	608	269	498	812	273	218	233	626	224	823	167	624	407	474	1135	412	149	4	2	3	1	3	0	2	0	1	2	1	1	2	1	2	0	2	0
YBR080C|het	149	577	246	435	735	220	264	227	560	284	746	177	635	456	464	1112	485	167	3	1	4	0	3	0	0	0	2	2	0	0	3	3	0	0	0	1
YBR081C	99	403	143	251	389	129	150	134	274	161	365	54	223	230	158	399	154	72	706	364	729	339	757	170	485	161	218	352	378	227	578	331	254	189	271	154
YBR082C	182	674	305	550	861	274	316	262	543	284	705	192	552	423	409	963	544	169	984	459	837	416	698	277	560	181	241	411	427	236	540	481	305	137	324	156
YBR083W	146	664	246	513	883	330	259	262	570	233	821	213	615	471	784	955	560	269	1143	638	1496	476	1002	318	898	244	408	436	609	300	807	625	418	189	452	274
YBR084C-A	122	300	208	186	308	55	83	44	91	239	524	70	424	128	163	179	175	53	570	151	339	179	238	28	129	24	8	158	197	65	381	136	55	19	16	19
YBR084W	223	1032	334	557	1282	325	369	354	926	304	687	234	696	524	607	972	535	171	1120	451	1226	571	763	236	878	269	395	341	384	245	660	629	236	163	359	274
YBR085C-A	0	1	0	2	3	3	0	0	3	3	4	1	2	1	1	0	2	0	934	493	1117	393	677	214	421	97	199	449	546	311	900	555	340	122	174	339
YBR085W	184	926	330	781	773	288	245	262	564	367	781	197	708	509	502	912	608	203	455	272	555	282	344	76	289	64	82	203	246	96	335	229	138	52	213	82
YBR086C	0	0	0	1	0	1	0	0	1	0	0	0	0	0	0	2	1	0	0	0	0	0	0	0	0	0	0	0	0	0	0	0	0	0	0	0
YBR087W|het	390	1996	889	1499	2388	911	794	780	2233	880	2423	614	1942	1193	1366	2604	1463	613	8	2	6	2	1	1	2	1	4	2	5	2	5	4	1	2	4	0
YBR088C|het	0	0	0	0	0	0	0	0	0	0	0	0	0	0	0	0	0	0	0	0	0	0	0	0	0	0	0	0	0	0	0	0	0	0	0	0
YBR089W|het	163	756	287	529	717	214	200	253	729	290	465	113	660	388	426	732	350	128	0	1	6	0	1	0	2	0	3	2	1	1	3	3	0	0	0	0
YBR090C-A	106	563	287	526	875	239	281	236	539	260	605	176	497	363	300	434	375	128	1	2	4	0	4	1	1	0	0	4	2	0	4	1	0	0	2	1
YBR090C	166	798	222	483	765	319	244	282	752	263	663	209	863	468	620	962	551	224	1164	631	1375	662	676	261	1004	290	341	431	606	190	664	714	365	149	286	223
YBR091C|het	0	0	0	0	0	0	0	0	0	0	0	0	0	0	0	0	0	0	0	0	0	0	0	0	0	0	0	0	0	0	0	0	0	0	0	0
YBR092C	175	653	288	401	731	209	247	207	701	228	525	127	429	307	382	598	431	139	769	367	751	314	530	219	567	147	235	421	329	185	481	465	300	115	283	277
YBR093C	165	670	229	564	802	312	252	259	619	220	691	186	547	344	426	779	530	208	2	1	3	0	4	3	2	0	0	0	1	0	1	1	1	0	2	1
YBR094W	270	903	449	743	1226	323	389	388	1176	403	1121	273	1019	720	783	1233	875	285	3	3	4	2	7	1	3	1	0	2	2	1	3	3	3	1	2	2
YBR095C	12	42	63	23	117	20	10	10	38	67	52	8	47	7	23	148	41	10	1449	604	1641	609	778	304	917	246	330	358	583	228	979	567	417	188	446	496
YBR096W|het	173	773	298	481	868	302	254	252	757	243	601	207	632	379	448	1049	514	185	1	1	7	3	0	0	3	0	0	3	0	0	6	0	0	0	3	0
YBR097W	146	171	246	139	921	41	77	80	185	433	316	36	413	108	285	1055	342	94	1	4	3	0	1	1	0	0	1	3	0	0	13	1	1	0	0	0
YBR098W_1t	94	627	175	322	542	246	193	202	568	166	512	100	364	283	302	521	254	89	1130	542	1420	550	1652	386	1123	345	403	623	825	404	1404	791	682	304	702	619
YBR098W_2	0	0	0	0	0	0	0	0	0	0	0	0	0	0	0	0	0	0	0	0	0	0	0	0	0	0	0	0	0	0	0	0	0	0	0	0
YBR099C	145	717	312	492	818	299	236	206	658	231	617	200	560	412	389	918	496	207	2750	1139	3068	1157	2139	834	2103	646	867	1101	1119	603	2000	1466	1008	455	1086	1039
YBR100W	120	666	315	484	672	243	349	233	555	349	761	205	715	505	553	1251	578	204	1255	418	1434	558	807	272	839	190	361	353	426	300	784	581	418	171	365	331
YBR101C	0	0	0	0	0	0	0	0	0	0	0	0	0	0	0	0	0	0	0	0	0	0	0	0	0	0	0	0	0	0	0	0	0	0	0	0
YBR102C|het	0	0	0	0	0	0	1	0	1	0	0	0	0	0	0	1	0	0	0	0	0	0	0	0	0	0	0	0	0	0	0	0	0	0	0	0
YBR103W	133	558	264	353	595	163	142	114	291	214	509	162	425	205	199	523	196	70	0	0	1	0	1	1	1	0	0	1	1	0	3	1	0	0	1	0
YBR104W	149	503	207	594	844	319	221	229	468	174	782	175	625	428	402	694	376	118	854	581	1536	534	1171	355	760	277	384	513	750	275	991	689	575	250	537	421
YBR105C_1	0	0	0	0	0	0	0	0	0	0	0	0	0	0	0	0	0	0	0	0	0	0	0	0	0	0	0	0	0	0	0	0	0	0	0	0
YBR105C_2	0	6	0	2	5	1	3	0	6	2	1	1	2	3	2	4	4	1	1221	532	1578	559	1210	310	868	303	372	705	562	369	973	593	574	277	636	427
YBR106W	497	2756	1007	1548	2657	1053	920	906	2141	1052	1763	692	2363	1579	1743	3220	2014	633	227	54	190	53	92	26	71	5	25	103	90	50	123	47	23	15	35	48
YBR107C	336	1600	762	1131	1973	657	642	639	1620	729	1699	499	1780	1230	1308	2206	1472	610	1400	732	1809	859	1665	449	1416	356	435	819	997	515	1286	902	780	367	785	541
YBR108W	0	0	0	0	0	0	0	0	0	0	0	0	0	0	0	0	0	0	1	0	0	0	0	0	0	0	0	1	0	0	1	1	0	0	0	0
YBR109C|het	318	1184	577	910	1586	400	368	322	676	692	1458	409	1262	696	791	1620	798	233	3	0	3	3	5	0	3	0	2	4	2	1	2	0	3	0	0	0
YBR110W|het	0	0	0	0	0	0	0	0	0	0	0	0	0	0	0	5	0	0	0	0	0	0	0	0	0	0	0	0	0	0	0	0	0	0	0	0
YBR111C	84	581	251	368	486	191	176	152	289	221	283	75	292	196	193	442	228	92	801	499	784	291	648	174	356	150	187	378	413	255	660	268	244	106	327	186
YBR111W-A	0	0	0	0	0	0	0	0	0	0	0	0	0	0	0	0	0	0	0	0	0	0	0	0	0	0	0	0	0	0	0	0	0	0	0	0
YBR112C	0	1	0	0	0	0	0	0	0	0	0	0	0	0	0	0	0	0	0	0	0	0	0	0	0	0	0	0	0	0	0	0	0	0	0	0
YBR113W	50	161	129	78	429	43	37	58	212	161	214	32	247	111	203	610	197	96	89	38	61	75	111	32	53	32	14	28	62	8	259	22	19	16	14	12
YBR114W	6	5	3	7	30	1	7	3	10	5	7	0	10	3	7	13	3	1	6	1	5	4	9	0	8	2	0	9	2	1	35	3	4	1	1	2
YBR115C	198	583	200	275	415	115	95	93	74	458	897	183	561	451	319	498	249	78	935	523	1249	515	772	256	861	271	295	401	533	243	960	481	412	175	419	401
YBR116C	18	52	167	31	478	17	13	16	43	176	75	13	109	27	67	924	146	38	1414	709	1809	646	1185	371	1081	311	449	644	522	351	967	889	605	270	559	465
YBR117C|het	151	675	300	496	895	299	305	280	881	159	572	169	498	422	330	724	399	168	3	1	2	2	0	0	3	1	0	1	1	3	2	2	0	0	2	2
YBR118W	0	2	3	1	11	0	1	0	0	0	4	0	0	1	2	24	2	1	0	0	0	0	0	0	0	0	0	0	0	0	0	0	0	0	0	0
YBR119W	0	0	0	0	0	0	0	0	0	0	0	0	0	0	0	0	0	0	0	0	0	0	0	0	0	0	0	0	0	0	0	0	0	0	0	0
YBR120C	153	741	285	471	792	196	239	208	611	248	696	150	569	312	472	674	384	103	3	2	3	0	2	2	1	0	1	1	1	0	1	1	1	1	1	0
YBR122C_2	0	3	2	1	3	0	1	1	2	0	3	2	0	0	1	1	4	1	1104	515	1291	601	805	342	902	217	343	350	463	182	605	519	242	112	358	154
YBR123C|het	100	582	212	351	782	306	291	244	609	255	548	198	553	342	392	621	399	116	3	0	1	2	2	1	1	0	1	0	0	2	1	2	1	0	1	0
YBR124W|het	200	535	411	672	1526	173	353	239	760	424	734	142	974	386	560	1326	723	248	0	4	5	1	3	0	3	0	0	1	0	2	1	0	3	0	0	0
YBR125C	190	910	438	648	1068	314	343	333	1004	422	1031	255	855	529	572	1276	518	216	1234	630	1373	593	1078	285	936	252	381	447	700	284	895	661	428	253	335	370
YBR126C	0	5	0	2	4	2	3	1	4	1	3	0	5	2	3	6	3	1	2088	985	2357	847	1337	449	1289	398	423	736	932	362	1395	964	637	302	606	560
YBR127C	8	31	30	11	183	5	4	16	19	39	43	4	25	10	28	155	43	15	10	4	13	31	12	1	7	9	1	3	8	0	89	7	1	5	1	2
YBR128C	149	992	289	666	1008	339	267	288	898	304	806	144	616	428	467	889	460	183	2200	1197	2525	1235	1684	589	1667	474	632	893	967	564	1594	1271	884	404	927	601
YBR129C	159	739	256	601	969	289	307	282	815	338	714	167	581	532	478	962	563	242	895	499	882	461	775	239	657	179	155	351	462	251	733	452	262	180	341	231
YBR130C	211	1102	344	614	1037	291	333	350	904	331	744	230	858	502	530	915	560	200	23	15	17	55	14	3	19	12	6	2	10	9	191	15	7	9	4	4
YBR131W	0	0	0	0	0	0	0	0	0	0	0	0	0	0	0	0	0	0	0	0	0	0	0	0	0	0	0	0	0	0	0	0	0	0	0	0
YBR132C	0	3	0	5	5	1	0	0	2	1	4	1	3	1	3	5	4	2	1621	891	1719	809	2089	486	1314	293	536	917	1163	564	1596	900	803	465	970	587
YBR133C_2	0	0	0	0	0	0	0	0	0	0	0	0	0	0	0	0	0	0	0	0	0	0	0	0	0	0	0	0	0	0	0	0	0	0	0	0
YBR133C_1	0	0	0	2	0	0	0	0	0	0	0	0	0	0	0	0	0	0	19	1	0	5	14	0	1	0	0	0	7	3	6	4	11	0	3	0
YBR134W	164	808	317	721	1005	287	257	180	696	264	689	164	725	526	478	884	391	188	1520	652	1469	538	974	310	920	132	382	452	528	195	967	701	458	172	470	395
YBR135W|het	0	0	0	0	0	0	0	0	0	0	0	0	0	0	0	0	0	0	0	0	0	0	0	0	0	0	0	0	0	0	0	0	0	0	0	0
YBR136W|het	40	117	51	87	224	41	57	55	91	76	175	31	142	89	95	185	104	36	0	0	1	0	1	0	0	0	0	0	0	0	0	0	0	0	0	0
YBR137W	134	639	277	434	719	247	216	250	591	234	672	177	578	444	430	727	485	194	1822	692	1841	691	1043	319	920	338	385	703	655	399	1043	755	608	243	396	389
YBR138C	186	845	305	642	941	364	338	320	937	301	802	196	720	461	526	795	530	177	1336	758	1767	607	890	350	1268	318	447	407	596	287	1025	664	397	174	361	361
YBR139W	0	0	0	0	0	0	0	0	0	0	0	0	0	0	0	0	0	0	0	0	0	0	0	0	0	0	0	0	0	0	0	0	0	0	0	0
YBR140C|het	192	993	438	584	1218	421	334	347	880	380	861	222	801	531	634	1180	614	253	4	2	3	1	3	1	4	0	0	1	2	1	5	1	1	0	0	1
YBR141C	223	1064	361	722	1254	353	388	328	713	360	877	259	779	540	497	1224	592	216	1387	626	1257	661	746	397	1128	277	412	408	379	340	717	685	377	201	437	370
YBR142W|het	203	1037	317	757	1352	398	441	423	1269	351	1091	297	848	645	537	1265	570	255	1	0	4	2	3	0	6	0	1	0	0	0	3	4	1	1	4	2
YBR143C|het	239	1075	340	480	847	229	242	194	444	444	860	210	802	371	341	703	324	109	2	3	2	2	6	1	3	0	0	0	2	2	0	1	1	0	0	1
YBR144C	221	1068	417	828	1332	397	508	360	1028	372	1016	269	902	535	731	1180	645	265	2	0	6	3	4	1	2	1	1	1	2	0	5	4	2	0	3	0
YBR145W	229	1224	399	776	1313	407	421	416	1027	378	1051	286	818	544	679	1524	690	286	1327	740	1716	770	1961	424	1335	400	340	620	974	460	1371	812	719	338	801	687
YBR146W	227	1043	433	753	1033	368	340	350	962	331	986	294	991	579	588	1142	693	249	4	4	7	3	2	0	3	1	1	0	2	0	5	0	1	1	0	3
YBR147W	263	1328	425	705	1119	432	326	408	1032	498	1057	234	1045	654	658	1437	652	308	1357	875	2652	1031	1876	470	1203	276	462	580	760	298	1036	834	518	190	354	467
YBR148W	113	358	223	294	706	97	145	116	381	190	537	92	614	269	386	520	224	109	1236	404	1191	498	825	289	654	259	284	438	527	241	661	550	392	202	311	214
YBR149W	10	19	64	29	222	1	10	7	20	38	27	2	53	15	18	234	41	8	0	1	0	0	1	0	0	0	0	0	0	0	1	0	0	0	0	0
YBR150C	0	0	0	0	0	0	0	0	0	0	0	0	0	0	0	0	0	0	0	0	0	0	0	0	0	0	0	0	0	0	0	0	0	0	0	0
YBR151W	93	382	141	654	441	91	322	280	554	259	1336	136	525	106	784	650	377	126	1116	173	387	96	749	41	149	11	182	144	81	22	751	119	86	9	140	89
YBR152W|het	223	905	444	248	1163	424	338	390	1057	360	849	232	828	527	461	1155	574	250	3	2	5	0	2	0	2	1	0	0	2	0	2	2	0	2	3	4
YBR153W|het	155	830	277	503	976	367	276	234	685	295	741	173	550	458	366	710	488	206	1	1	2	1	2	1	3	1	0	0	0	0	2	1	1	0	2	2
YBR154C|het	137	373	85	131	92	16	15	4	20	240	368	77	140	53	43	55	33	4	1	0	0	0	0	0	1	0	0	0	0	0	1	1	1	0	0	0
YBR155W|het	152	598	270	425	748	288	265	259	726	189	631	156	566	461	424	759	442	176	2	0	0	3	1	0	1	1	0	1	0	0	4	4	2	0	0	1
YBR156C	3	1	6	2	19	0	3	2	1	18	19	2	5	1	1	19	0	0	69	116	433	253	161	24	31	145	20	36	1	62	355	7	9	11	44	25
YBR157C_1t	164	611	317	606	926	312	267	250	867	323	666	194	575	327	428	872	409	191	0	2	1	2	2	1	2	0	1	2	0	0	2	2	2	0	0	1
YBR157C_2	3	3	2	2	4	3	1	4	7	2	4	0	4	0	3	6	2	2	1478	933	1861	770	1151	452	1528	376	469	567	686	394	1121	912	624	249	579	393
YBR158W	0	0	0	0	0	0	0	0	0	0	0	0	0	0	0	0	0	0	0	0	0	0	0	0	0	0	0	0	0	0	0	0	0	0	0	0
YBR159W	48	334	90	235	401	146	144	120	287	124	269	78	304	142	208	293	161	55	2	0	2	1	1	0	1	0	0	1	0	0	0	1	1	0	0	0
YBR160W|het	2	4	21	2	34	0	1	5	6	18	5	1	4	1	10	59	11	3	0	0	0	1	0	0	0	0	0	0	0	0	0	0	0	0	0	0
YBR161W	136	756	298	557	940	322	310	267	619	275	777	185	573	375	389	882	520	167	1119	455	1165	671	990	296	865	264	299	497	538	276	1143	533	402	232	476	368
YBR162C	100	360	126	222	416	59	128	163	297	104	364	133	329	243	257	356	215	50	685	403	884	315	713	205	713	208	247	283	270	185	544	255	435	81	236	300
YBR162W-A	273	1183	497	846	1476	482	457	411	1120	448	1060	357	1023	666	813	1346	860	233	1163	528	1223	486	739	314	906	193	211	353	443	190	785	571	256	135	293	272
YBR163W	168	961	365	576	929	375	279	283	869	298	826	186	680	427	499	981	455	232	3	1	4	4	3	0	4	1	1	1	2	1	2	0	1	2	1	2
YBR164C	0	0	0	0	0	0	0	0	0	0	0	0	0	0	0	0	0	0	0	0	0	0	0	0	0	0	0	0	0	0	0	0	0	0	0	0
YBR165W	55	116	172	104	452	27	59	33	160	155	149	20	146	42	101	421	147	32	1960	782	1816	967	1477	388	1605	439	509	513	972	390	1024	824	529	333	494	526
YBR166C	57	335	152	288	338	155	142	37	327	164	259	56	226	241	176	427	211	104	2	0	0	4	3	1	0	0	0	2	1	3	1	1	10	2	2	0
YBR167C|het	163	539	283	577	766	270	250	230	610	237	636	149	534	317	414	649	336	191	0	1	3	0	2	0	1	0	1	0	0	0	1	4	0	0	2	0
YBR168W	139	511	193	429	565	238	203	192	665	228	487	150	414	234	296	666	262	79	1035	625	1432	518	877	241	832	199	338	504	517	237	989	568	368	231	520	333
YBR169C	128	677	296	455	727	325	170	236	687	248	777	124	582	411	390	807	432	186	1	3	2	1	2	1	1	1	1	0	3	0	3	1	2	0	0	1
YBR170C	0	0	0	0	0	0	0	0	0	0	0	0	0	0	0	0	0	0	0	0	0	0	0	0	0	0	0	0	0	0	0	0	0	0	0	0
YBR171W	5	4	0	1	3	0	1	4	2	2	2	0	5	1	0	1	0	0	1195	819	1623	543	858	372	1366	283	386	454	465	328	762	774	504	181	470	241
YBR172C	195	551	275	429	728	183	303	177	510	273	597	157	498	290	449	642	466	125	3	3	3	2	3	1	3	1	1	1	1	2	13	2	3	1	0	2
YBR173C	0	0	0	0	0	0	0	0	0	0	0	0	0	0	0	0	0	0	0	0	0	0	0	0	0	0	0	0	0	0	0	0	0	0	0	0
YBR174C	452	1605	591	1183	2067	739	650	540	1410	957	1845	489	1615	1139	1243	2630	1274	395	696	405	615	266	604	90	420	158	195	202	138	146	526	183	247	138	292	210
YBR175W	378	1341	499	1038	1593	530	499	523	1265	743	1712	440	1820	989	992	1935	1014	356	546	201	379	80	75	5	35	4	3	191	148	74	67	43	4	1	11	2
YBR176W	328	1633	755	1086	2057	620	611	695	1594	942	1792	449	1775	1155	1164	2585	1433	545	8	2	2	4	7	3	5	3	3	3	8	1	7	4	1	0	6	3
YBR177C	152	807	328	516	911	290	331	293	850	271	538	150	622	446	468	572	499	177	1092	615	1707	525	838	292	919	262	296	352	502	205	817	568	428	188	301	418
YBR178W	279	1440	732	1262	1836	650	602	604	1459	636	2090	503	1797	1127	1296	2344	1166	433	7	2	4	3	8	2	6	0	0	1	3	0	7	6	0	2	1	4
YBR179C	312	1576	565	1123	1709	431	472	526	1305	745	1472	427	1667	1090	948	2065	1221	538	847	408	985	520	650	248	790	176	274	328	355	155	538	589	230	149	302	299
YBR180W	135	832	269	594	819	335	310	290	592	302	596	174	577	416	287	527	533	189	964	496	1171	296	681	251	717	174	233	251	466	194	710	536	389	155	368	217
YBR181C	1	3	2	4	3	0	0	0	4	1	1	1	4	3	1	2	0	0	437	160	285	100	109	37	118	14	13	149	185	40	109	98	61	15	29	10
YBR182C-A	0	0	0	0	0	0	0	0	0	0	0	0	0	0	0	0	0	0	0	0	0	4	6	1	0	1	1	0	1	1	2	4	1	0	0	1
YBR182C	0	0	0	0	0	0	0	0	0	0	0	0	0	0	0	0	0	0	0	0	0	0	0	0	0	0	0	0	0	0	0	0	0	0	0	0
YBR183W	128	662	250	388	619	254	225	241	650	170	459	108	428	229	327	679	306	122	785	361	1028	557	659	220	746	254	228	318	419	181	532	456	313	174	261	272
YBR184W	112	573	261	452	842	233	214	219	507	166	374	135	399	285	325	523	265	134	832	471	1262	380	1015	286	845	205	270	321	492	216	854	576	357	167	411	318
YBR185C	178	683	362	461	1030	357	264	322	734	265	656	162	564	439	398	728	418	133	116	5	29	62	66	19	99	18	15	68	123	26	122	52	25	21	43	23
YBR186W	337	1574	616	1085	1813	550	628	530	1334	778	1858	436	1603	1053	1112	2168	1314	395	985	395	950	439	988	313	707	230	373	375	382	236	515	429	304	151	357	259
YBR187W	1	2	7	5	16	0	3	2	12	18	3	0	3	53	2	28	5	3	0	0	0	0	0	0	0	0	0	0	0	0	0	0	0	0	0	0
YBR188C	0	0	0	0	0	0	0	0	0	0	0	0	0	0	0	0	0	0	0	0	0	0	0	0	0	0	0	0	0	0	0	0	0	0	0	0
YBR189W_2	0	2	0	0	2	2	0	2	2	2	0	2	0	2	2	3	0	1	985	394	1121	477	785	269	648	168	257	402	543	258	656	412	339	171	325	232
YBR189W_1|het	15	31	85	20	212	12	6	7	36	140	84	16	50	8	16	205	30	15	0	1	0	0	0	0	0	0	0	0	0	0	1	0	0	0	0	0
YBR190W|het	34	16	11	20	33	3	5	0	10	56	70	8	49	11	21	23	5	7	0	0	0	0	0	0	0	0	0	0	0	0	0	1	0	0	0	0
YBR191W_1|het	263	934	313	406	447	130	101	47	148	749	1221	271	569	327	287	444	215	65	4	1	1	0	2	0	2	0	1	1	1	1	0	1	1	0	1	1
YBR191W_2	157	324	153	187	198	61	39	57	79	317	465	120	245	155	106	158	29	41	905	422	972	297	546	152	441	149	86	432	329	187	430	301	198	88	176	127
YBR192W|het	101	246	190	244	635	39	96	55	153	219	359	55	371	97	251	660	148	37	3	0	2	0	0	0	2	0	0	1	1	0	1	0	0	0	1	2
YBR193C|het	0	0	0	0	0	0	0	0	1	0	0	0	0	1	1	1	0	0	0	0	0	0	0	0	0	0	0	0	0	0	0	0	0	0	0	0
YBR194W	163	731	371	459	905	361	345	311	743	297	850	200	685	520	546	998	461	161	7	1	2	3	2	2	1	0	0	3	1	0	0	3	2	2	2	2
YBR195C	163	944	339	6	1087	184	345	352	903	242	735	154	733	234	483	871	542	231	1	2	2	1	5	0	2	0	1	0	0	0	4	1	4	0	1	1
YBR196C-A	0	3	3	4	3	1	0	1	2	2	0	0	3	0	1	4	0	2	1920	626	1432	414	960	114	450	38	135	751	445	125	986	410	349	74	187	228
YBR196C|het	181	840	337	560	994	242	319	308	832	252	715	165	799	470	522	881	557	197	5	0	8	0	2	1	2	0	2	1	2	0	3	3	0	1	2	2
YBR196C-B	0	0	0	0	0	0	0	0	0	0	0	0	0	0	0	0	0	0	0	0	0	0	0	0	0	0	0	0	0	0	0	0	0	0	0	0
YBR197C	155	766	331	634	1025	351	327	241	1037	255	698	202	685	468	466	1044	459	195	1032	539	1070	505	882	250	802	280	221	295	376	209	603	698	314	179	353	307
YBR198C|het	57	56	115	48	209	20	20	17	43	117	97	7	52	24	33	170	60	14	0	0	0	0	0	0	0	0	0	0	0	0	0	0	0	0	0	0
YBR199W	82	285	76	350	288	55	307	136	428	142	559	58	259	89	451	222	232	31	1402	585	1582	721	833	310	1103	267	451	384	488	286	790	724	427	218	313	347
YBR200W	146	721	261	423	738	280	250	256	406	188	613	157	500	362	414	584	356	155	1567	717	1841	788	1277	418	1183	297	330	539	963	360	1169	831	665	279	642	424
YBR200W-A	0	8	1	5	7	1	2	1	2	2	3	1	4	3	2	2	3	2	1350	584	1751	714	1089	397	1334	281	492	397	650	318	942	724	519	228	539	444
YBR201W_1t	0	0	0	0	0	0	0	0	0	0	0	0	0	0	0	0	0	0	0	0	0	0	0	0	0	0	0	0	0	0	0	0	0	0	0	0
YBR201W_2	0	4	4	5	0	1	2	2	4	1	5	0	4	4	2	3	4	1	1817	925	2174	976	1324	504	1528	409	603	633	950	452	989	1175	639	363	589	415
YBR202W|het	0	0	0	0	0	0	0	0	0	0	0	0	0	0	0	0	0	0	0	0	0	0	0	0	0	0	0	0	0	0	0	0	0	0	0	0
YBR203W	36	103	97	52	341	37	49	40	114	114	90	23	75	46	102	294	100	45	68	29	128	94	93	23	99	38	13	19	47	12	365	40	33	28	19	26
YBR204C	307	1367	550	1054	1607	652	610	588	1637	581	1309	392	1204	789	866	1370	891	307	1110	511	1386	671	962	283	975	221	221	490	502	274	682	675	415	191	471	297
YBR205W	230	1180	548	1060	1468	383	455	419	1157	481	1371	332	994	728	944	1423	782	325	724	578	1334	360	622	230	765	213	339	281	375	169	682	452	326	195	357	245
YBR206W	0	5	2	1	1	2	0	0	2	1	1	1	1	2	2	1	2	0	1025	467	1271	407	1022	272	1073	243	416	383	559	256	562	630	420	195	432	336
YBR207W	66	250	282	223	773	62	108	95	392	223	327	50	389	214	267	640	273	87	903	479	1142	416	819	233	920	183	253	299	338	190	581	571	231	178	339	203
YBR208C	255	1160	424	790	1355	448	421	409	1049	467	1225	279	770	582	568	1248	736	247	1441	549	1753	652	1273	322	1289	356	476	566	729	382	1125	698	617	310	600	434
YBR209W	91	190	504	301	781	37	177	142	290	314	740	46	464	49	559	1040	465	74	3	2	0	1	0	1	0	1	1	1	5	1	0	1	1	0	1	0
YBR210W	139	405	141	332	468	75	163	156	547	161	451	62	421	102	353	428	222	130	474	115	353	107	402	40	259	16	62	79	86	34	350	141	116	12	84	66
YBR211C|het	147	899	326	641	864	314	335	299	830	361	642	172	655	459	465	824	506	210	1	1	3	2	6	1	3	1	2	1	1	0	3	0	2	0	0	1
YBR212W	0	0	0	0	1	0	0	0	0	0	2	0	0	0	1	0	0	0	0	0	1	0	0	1	0	0	0	0	0	0	0	0	0	0	0	0
YBR213W	0	0	0	0	0	0	0	0	0	0	0	0	0	0	0	0	0	0	0	0	0	0	0	0	0	0	0	0	0	0	0	0	0	0	0	0
YBR214W	281	1361	538	919	1542	474	416	357	960	380	1080	302	995	710	729	1288	708	226	791	503	1086	502	826	202	686	143	278	382	390	246	780	615	316	223	437	343
YBR215W	9	17	17	18	66	9	4	4	28	16	35	4	31	7	29	91	11	9	7	3	9	9	8	2	18	2	3	3	5	2	41	6	4	3	0	5
YBR216C	0	0	0	0	0	0	0	0	0	0	0	0	0	0	0	0	0	0	0	0	0	0	0	0	0	0	0	0	0	0	0	0	0	0	0	0
YBR217W	220	966	341	712	1297	395	422	344	1016	393	853	260	792	545	476	1144	766	266	1116	673	1646	657	918	373	1171	301	423	453	687	325	930	800	513	288	549	421
YBR218C	156	1014	385	772	1207	356	427	394	1049	328	1044	272	910	528	626	1051	629	263	1054	583	1539	597	1035	351	1069	277	456	346	526	181	809	593	559	284	346	336
YBR219C	159	795	365	662	1229	381	360	295	902	387	773	195	594	532	510	897	519	201	3	2	4	1	2	0	2	1	0	2	2	1	2	1	2	0	3	5
YBR220C	212	970	433	604	1286	306	386	346	1012	314	859	235	851	608	648	1224	669	249	316	99	387	144	316	50	146	69	36	83	117	51	730	90	111	31	39	30
YBR221C	0	1	0	0	0	0	0	1	0	0	0	1	0	0	0	0	0	0	0	0	0	0	0	0	0	0	0	0	0	0	0	0	0	0	0	0
YBR221W-A	0	0	0	0	0	0	0	0	0	0	0	0	0	0	0	0	0	0	0	0	0	0	0	0	0	0	0	0	0	0	0	0	0	0	0	0
YBR222C	173	863	277	650	1197	336	375	353	800	278	759	215	708	481	610	1124	577	166	5	1	3	2	4	2	3	1	1	1	0	1	1	1	1	0	1	0
YBR223C	0	3	0	2	4	0	0	0	8	1	1	1	1	3	2	6	2	0	1003	606	1289	629	821	341	1056	347	362	280	306	267	467	631	406	184	429	224
YBR224W	1	3	1	3	5	1	3	3	5	3	2	0	1	3	1	3	7	0	701	319	969	367	721	248	791	192	138	348	455	192	788	455	324	149	325	345
YBR225W	80	388	182	354	363	86	217	179	403	142	498	113	222	75	289	408	178	61	790	546	1124	478	831	272	794	237	229	368	573	223	627	487	359	163	232	235
YBR226C	196	952	372	628	1014	283	360	318	816	400	980	214	815	570	503	802	541	180	1068	570	1171	594	942	292	946	233	347	479	580	221	663	598	394	214	437	340
YBR227C	0	0	0	0	0	0	0	0	0	0	0	0	0	0	0	0	0	0	0	0	0	0	0	0	0	0	0	0	0	0	0	0	0	0	0	0
YBR228W	0	0	0	0	0	0	0	0	0	0	0	0	0	0	0	0	0	0	0	0	0	0	0	0	0	0	0	0	0	0	0	0	0	0	0	0
YBR229C	186	931	417	640	1226	427	390	378	1107	291	857	229	670	385	555	1189	541	200	2239	964	2801	1000	1573	586	1734	527	822	825	938	369	1362	1255	782	411	692	722
YBR230C	218	939	371	626	1023	381	340	307	847	281	717	201	759	429	531	925	682	174	3	4	1	3	2	0	1	1	0	3	1	0	6	3	2	0	1	2
YBR230W-A	1	4	0	5	5	3	3	1	4	3	3	3	4	2	0	8	5	0	1647	867	1855	666	1469	526	1670	301	483	752	847	373	1164	1108	688	339	585	545
YBR231C	88	319	216	279	629	136	147	145	387	145	291	85	398	205	278	445	293	119	3252	1798	4344	1586	2718	1054	3223	706	967	1510	2108	914	2754	1998	1450	581	1306	968
YBR232C	197	903	396	653	1083	335	300	290	920	456	735	185	777	513	552	1125	683	273	1102	464	1487	573	1402	287	1102	302	450	562	605	361	1105	679	627	331	610	535
YBR233W-A|het	0	0	0	0	0	0	0	0	0	0	0	0	0	0	0	0	0	0	0	0	0	0	0	0	0	0	0	0	0	0	0	0	0	0	0	0
YBR233W	170	822	338	629	1162	373	319	392	1067	278	812	177	618	456	507	956	593	215	6	14	21	49	5	0	1	35	1	2	2	10	9	1	0	1	1	1
YBR234C|het	211	848	307	750	1031	337	378	398	973	314	700	208	565	418	449	873	468	152	4	0	2	2	2	0	3	1	1	1	0	0	3	3	2	0	4	3
YBR235W	444	1597	833	1286	2434	728	714	734	1646	942	2131	670	2035	1499	1582	2796	1567	547	773	473	1291	566	638	295	929	287	312	447	433	171	795	601	445	172	393	456
YBR236C|het	170	853	307	507	1086	283	352	357	816	310	389	150	646	325	434	800	443	160	1	2	3	0	1	0	2	0	0	0	1	1	1	1	2	0	0	4
YBR237W|het	182	1019	293	693	963	313	327	233	741	303	673	165	523	453	461	624	448	164	1	1	2	1	5	0	1	0	0	1	1	0	3	0	1	0	0	0
YBR238C	0	0	0	0	0	0	0	0	0	0	0	0	0	0	0	0	0	0	0	1	0	1	0	0	0	0	0	0	0	0	0	0	0	0	0	1
YBR239C	128	188	303	159	892	59	85	83	204	250	207	51	326	87	167	786	285	60	1280	720	1293	548	853	408	979	277	389	456	674	322	978	651	406	243	428	351
YBR240C	142	547	289	449	847	278	260	278	593	187	573	152	563	328	386	720	364	165	887	415	975	467	865	282	816	236	264	236	515	205	851	446	348	143	326	250
YBR241C	257	1233	553	915	1533	447	505	542	1269	591	1435	398	1094	634	907	1382	808	357	130	35	225	65	116	14	193	33	40	47	66	12	118	61	41	9	23	50
YBR242W	0	0	0	0	0	0	0	0	0	0	0	0	0	0	0	0	0	0	0	0	0	0	0	0	0	0	0	0	0	0	0	0	0	0	0	0
YBR243C|het	20	45	92	49	370	14	14	30	116	64	69	7	59	12	46	307	84	22	2	0	0	0	0	0	0	0	0	1	0	0	0	0	1	0	0	0
YBR244W	182	850	425	643	1167	382	449	375	818	334	941	266	921	603	673	1228	698	240	4	3	3	0	6	0	1	1	4	2	1	1	4	3	1	0	2	0
YBR245C	138	761	255	493	820	309	298	234	760	229	707	166	555	437	371	669	437	177	1012	544	1678	538	731	333	1185	253	362	400	422	285	871	643	383	187	396	324
YBR246W	0	0	0	0	0	0	0	0	0	0	0	0	0	0	0	0	0	0	0	0	0	0	0	0	0	0	0	0	0	0	0	0	0	0	0	0
YBR247C|het	126	574	182	374	457	178	183	133	383	270	540	161	429	273	274	426	250	87	1	1	2	1	1	1	2	1	1	2	1	0	1	3	0	0	1	0
YBR248C	52	136	122	182	410	39	64	43	202	94	123	30	108	113	120	193	97	38	313	90	229	212	293	19	259	111	52	48	47	56	422	61	85	56	69	42
YBR249C	169	847	289	554	1026	270	242	292	1023	268	679	221	488	448	391	718	457	178	0	1	4	2	0	1	1	0	0	0	1	0	1	1	0	1	0	1
YBR250W	149	787	314	504	852	316	306	295	744	312	593	143	561	387	431	722	442	164	1551	843	2062	702	1327	445	1509	393	563	565	800	459	1212	962	553	381	582	515
YBR251W	186	970	336	590	926	299	299	249	680	274	765	200	568	451	320	747	447	169	1628	831	2052	975	1173	500	1627	379	537	511	615	306	1174	992	627	272	643	434
YBR252W|het	0	0	0	0	0	0	0	0	0	0	0	0	0	0	0	0	0	0	0	0	0	0	0	0	0	0	0	0	0	0	0	0	0	0	0	0
YBR253W|het	253	1311	528	1153	1528	440	492	443	1275	471	1242	294	900	744	699	1479	781	236	4	2	5	2	2	0	0	1	1	1	1	0	2	1	2	2	1	2
YBR254C|het	1	3	0	0	1	1	0	3	2	3	58	0	4	0	71	13	3	0	0	0	0	1	0	0	0	0	0	0	0	0	0	0	0	0	0	0
YBR255W	150	760	362	640	1174	389	421	363	968	345	849	264	776	435	593	1118	534	227	721	304	591	266	296	119	482	114	172	157	197	123	430	253	246	151	208	163
YBR256C|het	176	892	411	719	1157	354	316	319	786	371	711	179	841	532	653	1087	566	236	2	2	2	2	3	1	5	0	0	1	3	0	4	5	0	0	1	0
YBR257W|het	367	1940	729	1431	2288	635	650	537	1270	1042	2193	560	1881	1366	1375	2506	1368	513	13	3	10	1	7	1	5	0	3	7	4	2	14	2	3	0	3	4
YBR258C	171	649	298	571	847	301	331	299	753	245	519	135	517	387	331	649	426	136	261	122	216	124	233	89	334	84	36	99	147	68	279	155	145	67	107	112
YBR259W	92	306	115	367	362	66	233	218	480	146	492	96	330	78	391	449	264	101	1267	791	1755	735	1042	382	1208	303	450	509	633	315	746	788	463	208	413	348
YBR260C	442	1710	764	1327	2199	847	752	822	1752	908	2342	482	1992	1554	1451	2795	1519	637	1521	619	1296	585	957	374	1217	303	462	354	600	270	784	598	360	254	496	386
YBR261C	160	992	277	685	989	350	315	307	747	295	686	148	796	359	558	988	574	157	1091	529	1214	511	1011	282	1012	281	248	498	768	409	896	649	433	245	508	278
YBR262C	130	721	341	506	931	328	329	226	818	174	534	169	745	308	377	984	499	173	1212	524	1294	592	1156	359	1166	242	301	365	559	290	1132	542	399	216	459	442
YBR263W	182	748	330	624	951	238	272	299	747	331	690	157	601	370	359	861	414	84	954	664	1632	568	893	401	1324	256	379	419	600	285	881	755	396	263	479	390
YBR264C	0	0	0	0	0	0	0	0	0	0	0	0	0	0	0	0	0	0	0	0	0	0	0	0	0	0	0	0	0	0	0	0	0	0	0	0
YBR265W|het	167	839	338	517	966	355	247	311	869	283	590	159	655	391	450	840	439	157	1	1	2	0	1	1	2	1	0	3	1	1	2	1	1	0	1	1
YBR266C	231	1035	481	791	1073	363	416	230	811	493	677	238	764	500	510	997	554	128	3	2	4	1	2	0	5	1	1	1	2	2	3	3	1	1	1	4
YBR267W	21	78	21	188	99	13	80	34	62	53	700	23	78	24	372	121	53	13	0	1	0	0	0	1	0	1	0	0	0	0	0	0	0	0	0	1
YBR268W	311	1428	499	1036	1669	499	581	499	1494	579	1360	349	1099	805	946	1438	926	343	1356	841	2004	702	1420	363	1516	391	512	563	761	406	1140	976	826	344	626	392
YBR269C	177	907	473	546	1038	264	283	343	746	336	755	216	723	457	507	1170	590	186	1299	664	1652	500	1177	262	917	244	225	511	553	309	1129	688	395	189	443	369
YBR270C	0	1	1	3	2	1	1	2	4	2	5	1	1	3	3	6	3	1	1756	730	1981	712	1211	417	1633	329	477	571	345	364	1182	875	578	367	655	609
YBR271W	135	654	175	403	735	194	196	225	573	291	632	148	418	295	283	633	289	136	1302	736	1894	756	1273	430	1526	304	380	471	663	410	1062	877	586	327	559	410
YBR272C	0	0	0	0	0	0	0	0	0	0	0	0	0	0	0	0	0	0	0	0	0	0	0	0	0	0	0	0	0	0	0	0	0	0	0	0
YBR273C	0	0	0	0	0	0	0	0	0	0	0	0	0	0	0	0	0	0	0	0	0	0	0	0	0	0	0	0	0	0	0	0	0	0	0	0
YBR274W_2	0	2	0	0	1	1	0	0	0	0	0	0	0	0	1	0	0	0	65	97	214	210	87	24	25	98	29	20	3	31	297	9	9	8	41	17
YBR274W_1	0	1	1	0	1	0	0	0	0	0	0	0	1	0	0	0	0	0	0	0	0	0	0	0	0	0	0	0	0	0	0	0	0	0	0	0
YBR275C	178	672	289	583	940	270	301	218	694	314	839	231	734	487	588	1084	554	207	1366	637	2150	709	1071	412	1406	379	388	470	730	377	962	983	568	285	550	200
YBR276C	167	959	355	779	1071	356	354	280	987	423	833	300	944	550	666	1327	641	246	2833	1655	3577	1885	2517	750	2774	642	869	1089	1402	704	2140	1609	1099	603	1111	727
YBR277C	0	3	1	1	4	1	2	0	5	1	6	1	2	0	1	4	2	0	1175	686	1577	673	1215	397	1056	280	435	584	567	263	889	776	436	240	419	302
YBR278W	200	792	326	493	914	185	216	174	474	318	589	182	574	304	371	539	396	129	2	0	1	3	1	0	1	0	0	1	1	0	3	1	1	0	1	0
YBR279W	0	0	0	0	0	0	0	0	0	0	0	0	0	0	0	0	0	0	0	0	0	0	0	0	0	0	0	0	0	0	0	0	0	0	0	0
YBR280C	0	0	0	0	0	0	0	0	0	0	0	0	0	0	0	0	0	0	0	0	0	0	0	0	0	0	0	0	0	0	0	0	0	0	0	0
YBR281C	142	708	333	505	925	230	257	196	749	342	754	155	614	410	366	668	295	149	739	398	949	373	728	212	582	102	125	362	425	220	507	447	271	145	193	102
YBR282W	145	636	267	554	751	225	273	228	620	273	559	148	453	341	326	453	445	118	1951	1039	2046	822	1611	591	2168	362	765	580	967	463	1490	1130	841	405	676	618
YBR283C	6	21	20	27	45	8	6	7	21	20	34	4	25	8	18	55	13	3	29	11	35	36	30	12	33	12	13	10	16	5	114	10	4	8	8	8
YBR284W	139	646	232	429	638	192	293	170	515	356	433	116	605	309	305	748	315	127	1337	666	1418	532	634	181	451	116	81	394	415	224	741	443	285	140	218	188
YBR285W	176	623	253	504	799	222	203	222	592	272	670	192	581	328	477	720	334	140	1652	965	2289	989	1305	542	1847	468	711	620	790	420	1264	1180	694	388	580	581
YBR286W	145	473	197	384	675	195	254	216	520	288	532	120	343	307	282	507	220	128	985	470	984	417	406	212	474	87	113	274	383	215	660	400	199	144	176	175
YBR287W	53	257	95	192	345	68	89	120	388	75	227	58	224	167	196	420	159	38	753	371	899	319	547	188	700	163	248	334	381	184	558	491	399	106	223	216
YBR288C	0	0	0	0	0	0	0	0	0	0	0	0	0	0	0	0	0	0	0	0	0	0	0	0	0	0	0	0	0	0	0	0	0	0	0	0
YBR289W	157	289	279	282	833	99	129	129	408	294	505	93	488	176	289	986	451	124	4	1	2	1	0	0	0	2	0	2	1	1	2	1	0	0	0	0
YBR290W	151	815	312	617	722	247	236	235	484	352	871	190	695	437	423	596	351	123	1709	831	2086	801	1513	465	1677	409	472	570	808	360	1199	738	705	313	598	577
YBR291C	262	921	320	537	1049	310	254	237	682	320	634	152	610	429	421	545	273	139	997	391	1035	325	599	151	596	60	122	274	407	235	510	406	220	79	145	149
YBR292C	176	726	237	571	624	210	264	209	710	335	635	140	572	319	244	538	404	93	1476	690	2047	719	1084	430	1360	332	517	539	645	389	1010	896	480	262	520	419
YBR293W	0	0	0	0	0	0	0	0	0	0	0	0	0	0	0	0	0	0	0	0	0	0	0	0	0	0	0	0	0	0	0	0	0	0	0	0
YBR294W	242	1215	431	828	1350	426	492	405	937	584	1268	276	1241	830	846	1610	977	387	4055	2040	5336	1946	3714	1050	4021	1029	1032	1228	1927	1084	3166	2730	1513	808	1444	1277
YBR295W	1	0	1	5	4	4	0	0	0	1	2	0	1	1	1	3	1	0	979	478	1341	417	631	186	471	135	107	508	522	259	525	425	225	106	169	149
YBR296C-A	0	0	0	0	0	0	0	0	0	0	0	0	0	0	0	0	0	0	0	0	0	0	0	0	0	0	0	0	0	0	0	0	0	0	0	0
YBR296C	1	2	0	1	2	2	1	0	1	4	4	1	4	2	2	2	0	0	1169	736	1411	582	1238	312	1275	240	451	469	701	242	856	737	472	246	516	451
YBR297W	0	0	0	0	0	0	0	0	0	0	0	0	0	0	0	0	0	0	0	0	0	0	0	0	0	0	0	0	0	0	0	0	0	0	0	0
YBR298C	0	0	0	1	2	1	0	0	2	1	0	0	1	0	1	1	1	0	509	294	567	155	252	109	263	75	56	147	157	81	274	262	77	59	85	35
YBR299W	190	791	231	522	1090	140	328	320	927	190	586	242	696	408	520	930	553	175	1	2	1	1	0	1	2	0	1	0	1	2	0	1	2	0	2	0
YBR300C	0	0	0	0	0	0	0	0	0	0	0	0	0	0	0	0	0	0	0	0	0	0	0	0	0	0	0	0	0	0	0	0	0	0	0	0
YBR301W	159	974	266	697	912	281	465	297	834	356	861	238	752	434	655	1056	515	246	1945	914	2174	966	1585	492	1512	438	574	661	810	351	1413	979	506	348	598	444
YCL001W-A	0	1	0	0	0	0	0	0	0	0	0	1	0	0	0	0	0	0	103	40	134	58	89	7	16	8	9	23	0	7	255	2	7	0	24	10
YCL001W-B	0	2	2	1	1	0	0	1	0	1	2	0	4	1	1	2	0	0	1171	416	1024	316	760	203	810	68	364	322	390	119	616	516	343	107	237	331
YCL001W	229	838	251	693	1109	311	283	310	783	393	874	184	660	527	498	851	507	241	1476	891	1838	949	1323	404	1369	384	489	602	826	271	1006	993	662	266	569	590
YCL002C_1t	0	0	0	0	0	0	0	0	0	0	0	0	0	0	0	0	0	0	1	0	1	0	1	0	0	0	0	0	0	0	0	0	0	0	0	0
YCL002C_2	0	0	1	0	2	0	3	0	1	0	2	0	0	1	0	1	0	0	311	51	197	393	226	55	182	131	26	78	142	24	1163	122	86	81	18	57
YCL003W|het	0	0	5	0	0	0	0	0	0	1	44	1	0	0	2	0	0	5	0	0	0	0	0	0	0	0	0	0	0	0	0	0	0	0	0	0
YCL004W|het	333	1204	532	1029	1619	631	476	388	1633	645	1051	319	1256	961	906	1602	936	401	7	1	1	4	5	2	2	2	2	1	6	0	8	1	2	0	4	0
YCL005W-A	0	3	0	1	1	0	0	0	0	0	1	1	2	2	1	3	1	1	607	367	778	434	709	190	639	242	252	194	439	160	577	380	203	195	400	335
YCL005W	113	351	306	435	847	225	206	213	633	331	614	108	781	273	542	745	413	229	1342	732	1469	626	886	313	960	317	305	496	593	257	1003	615	501	235	351	305
YCL006C	152	687	282	382	748	230	252	204	497	311	907	191	705	477	457	1072	495	199	0	2	3	0	4	1	4	0	0	2	1	0	2	0	0	0	2	0
YCL007C	0	0	0	0	0	0	0	0	0	0	0	0	0	0	0	0	0	0	2	1	0	4	2	6	0	2	0	4	0	0	45	4	1	2	0	4
YCL008C	0	4	1	1	1	1	0	1	4	1	1	0	4	1	2	3	2	0	1389	661	1785	625	1028	289	1110	214	341	464	511	253	982	742	459	185	421	407
YCL009C	0	0	0	0	0	0	0	0	0	0	0	0	0	0	0	0	0	0	0	0	0	0	0	0	0	0	0	0	0	0	0	0	0	0	0	0
YCL010C	2	4	2	3	7	4	1	1	8	1	6	2	6	4	9	9	4	4	2968	1434	3686	1377	2050	860	2722	624	958	870	1204	687	1896	1559	1184	584	1054	1109
YCL011C	0	0	0	0	0	0	0	0	0	0	1	0	0	0	0	0	1	0	267	22	33	12	261	4	37	6	21	11	9	0	168	11	12	1	22	21
YCL012C	1	5	1	0	4	2	0	2	3	0	4	2	6	4	1	5	3	0	1644	782	2655	1028	1907	553	1647	492	826	735	991	492	1518	1137	871	518	769	740
YCL012W	0	0	0	0	0	0	0	0	0	0	0	0	0	0	0	0	0	0	0	0	0	0	0	0	0	0	0	0	0	0	0	0	0	0	0	0
YCL013W	0	0	0	0	0	0	0	0	0	0	0	0	0	0	0	0	0	0	0	0	0	0	0	0	0	0	0	0	0	0	0	0	0	0	0	0
YCL014W_1t	0	0	0	0	0	0	0	0	0	0	0	0	0	0	0	0	0	0	0	0	0	0	0	0	0	0	0	0	0	0	0	0	0	0	0	0
YCL014W_2	0	0	0	0	0	0	0	0	0	0	0	0	0	0	0	0	0	0	0	0	0	0	0	0	0	0	0	0	0	0	0	0	0	0	0	0
YCL016C	0	0	0	0	0	0	0	0	0	0	0	0	0	0	0	0	0	0	0	0	0	0	0	0	0	0	0	0	0	0	0	0	0	0	0	0
YCL017C|het	0	0	0	0	0	0	0	0	0	0	0	0	0	0	0	0	0	0	0	0	0	0	0	0	0	0	0	0	0	0	0	0	0	0	0	0
YCL021W-A	0	0	0	0	0	0	0	0	0	0	0	0	0	0	0	0	0	0	0	1	5	3	0	0	0	0	0	0	0	0	2	0	0	0	1	0
YCL022C	0	0	0	0	0	0	0	0	0	0	0	0	0	0	0	0	0	0	0	0	0	0	0	0	0	0	0	0	0	0	0	0	0	0	0	0
YCL023C	327	1506	634	1320	1900	631	636	583	1340	675	1832	438	1285	1072	1169	1757	1157	325	1146	521	1342	498	1080	313	926	244	331	426	560	304	810	617	421	218	536	455
YCL024W	0	1	0	4	2	1	2	1	0	0	2	1	2	1	0	2	0	1	888	309	833	526	596	138	626	230	104	214	360	101	1137	366	283	125	96	174
YCL025C	0	0	0	0	0	0	0	0	0	0	0	0	0	0	0	0	0	0	0	0	0	0	0	0	0	0	0	0	0	0	0	0	0	0	0	0
YCL026C-A	0	7	2	4	6	1	4	2	1	2	9	0	5	6	1	9	2	3	1824	1112	2157	1017	2080	522	1963	431	833	831	1041	495	1897	1090	1024	495	1070	647
YCL026C-B	0	0	0	0	0	0	0	0	0	0	0	0	0	0	0	0	0	0	4	1	2	0	3	0	2	0	1	0	0	0	1	1	0	1	0	0
YCL026C	0	0	0	0	0	0	0	0	0	0	0	0	0	0	0	0	0	0	0	0	0	0	0	0	0	0	0	0	0	0	0	0	0	0	0	0
YCL027W	0	0	0	0	0	0	0	0	0	0	0	0	0	0	0	0	0	0	0	0	0	0	0	0	0	0	0	0	0	0	0	0	0	0	0	0
YCL028W	0	2	0	1	2	1	1	2	1	0	1	0	3	0	0	1	2	1	1061	168	448	124	834	50	291	21	227	165	86	26	766	132	205	29	194	119
YCL029C	1	0	0	0	2	0	1	0	1	0	0	1	2	0	0	3	0	1	985	307	625	194	312	98	307	57	59	272	375	120	394	120	135	53	117	79
YCL030C	0	0	0	0	0	0	0	0	0	0	0	0	0	0	0	0	0	0	0	0	0	0	0	0	0	0	0	0	0	0	0	0	0	0	0	0
YCL031C_2|het	0	0	0	0	0	0	0	0	0	0	0	0	0	0	0	0	0	0	0	0	0	0	0	0	0	0	0	0	0	0	0	0	0	0	0	0
YCL031C_1|het	0	0	0	0	0	0	0	0	0	0	0	0	0	0	0	0	0	0	0	0	0	0	0	0	0	0	0	0	0	0	0	0	0	0	0	0
YCL032W	0	0	0	0	0	0	0	0	0	0	0	0	0	0	0	0	0	0	0	0	0	0	0	0	0	0	0	0	0	0	0	0	0	0	0	0
YCL033C	0	0	0	0	0	0	0	0	0	0	0	0	0	0	0	0	0	0	0	0	0	0	0	0	0	0	0	0	0	0	0	0	0	0	0	0
YCL034W	0	0	0	0	0	0	0	0	0	0	0	0	0	0	0	1	0	0	1	17	34	50	2	0	0	46	0	0	0	4	9	0	0	0	2	0
YCL035C	163	940	288	634	1017	303	322	362	957	360	964	254	873	487	664	998	652	293	1683	747	2019	777	1469	406	1356	372	374	687	754	384	1086	908	587	295	545	498
YCL036W	0	0	0	0	0	0	0	0	0	0	0	0	0	0	0	0	0	0	0	0	0	1	0	0	0	0	0	1	0	0	1	0	0	0	0	0
YCL037C	0	2	0	0	0	0	0	0	1	1	1	0	0	0	0	3	0	0	778	168	450	310	331	80	245	99	38	249	278	61	806	165	139	43	57	46
YCL038C	64	99	174	83	447	35	36	52	120	141	120	19	181	51	103	543	209	40	263	61	203	394	260	57	229	111	23	122	97	21	1097	122	99	86	26	50
YCL039W	0	0	0	0	0	0	0	0	0	0	0	0	0	0	0	0	0	0	0	0	0	0	0	0	0	0	0	0	0	0	0	0	0	0	0	0
YCL040W	222	1135	399	950	1298	395	455	338	1140	390	1022	241	867	600	734	1298	728	255	4	0	4	2	6	2	3	0	1	1	1	1	3	1	2	0	2	0
YCL041C_1|het	163	943	367	693	1029	399	338	289	890	275	937	266	852	499	528	1319	641	227	4	3	6	1	3	1	1	0	0	1	1	0	2	1	1	0	0	2
YCL041C_2|het	258	977	381	814	1416	447	391	450	1173	397	914	279	981	625	657	1467	617	273	4	1	7	0	5	0	4	2	0	2	5	2	4	1	1	1	2	1
YCL042W	240	972	413	589	1094	304	353	347	781	317	1026	244	713	527	524	959	602	199	5	8	21	30	9	1	2	30	2	2	2	7	6	0	2	1	5	1
YCL043C|het	0	0	0	0	0	0	0	0	0	0	0	0	0	0	0	0	0	0	0	0	0	0	0	0	0	0	0	0	0	0	0	0	0	0	0	0
YCL044C	0	0	0	0	0	0	0	0	0	0	0	0	0	0	0	0	0	0	0	0	0	0	0	0	0	0	0	0	0	0	0	0	0	0	0	0
YCL045C	0	0	0	0	0	0	0	0	0	0	0	0	0	0	0	0	0	0	0	0	0	0	0	0	0	0	0	0	0	0	0	0	0	0	0	0
YCL046W	120	500	232	400	691	277	208	179	662	275	449	125	397	280	362	686	335	220	1	2	2	2	1	0	0	1	1	1	1	0	4	0	0	0	0	0
YCL047C	48	111	77	107	165	48	81	55	129	57	161	29	186	97	126	148	90	78	0	0	1	0	1	0	0	0	0	0	0	0	0	1	0	0	0	0
YCL048W	0	1	2	5	4	3	3	1	6	3	4	2	0	6	0	6	4	0	1214	883	2404	825	936	420	1387	342	552	471	580	313	1061	890	536	282	664	477
YCL049C	207	940	328	602	892	263	341	280	719	292	643	169	691	510	565	989	469	243	1715	835	2574	891	1606	613	1834	478	659	716	962	533	1368	1123	758	382	733	885
YCL050C	320	1522	674	1041	1590	579	585	507	1516	666	1691	421	1488	1059	1063	2010	988	383	1340	646	1801	669	1069	468	1573	501	619	504	628	251	893	932	473	227	570	539
YCL051W	231	1438	452	876	1196	425	450	459	1130	491	1265	315	1226	965	763	1506	802	343	476	362	726	251	422	176	545	169	199	209	159	145	480	312	177	135	250	169
YCL052C|het	267	1101	469	797	1017	343	408	341	752	477	937	296	976	727	806	1346	523	262	6	1	6	0	1	1	1	1	0	2	1	3	5	2	2	1	4	2
YCL053C|het	208	645	248	389	507	133	140	89	193	283	606	179	589	257	326	370	279	80	1	1	2	1	0	1	2	0	1	0	1	0	1	0	0	0	0	2
YCL054W|het	200	884	354	459	496	151	154	125	313	370	797	206	524	393	247	622	308	88	0	2	1	2	1	1	3	0	0	1	0	0	2	2	0	0	2	1
YCL055W	261	863	378	756	999	225	290	311	849	274	854	214	857	368	542	988	552	251	744	370	846	499	714	180	699	230	246	283	265	168	601	330	298	222	386	217
YCL056C	255	1058	447	813	1185	458	369	378	1109	453	1130	278	689	596	669	1147	535	260	6	1	3	1	6	1	3	0	2	0	3	1	3	1	0	1	0	1
YCL057C-A	0	3	1	3	5	2	2	3	4	2	6	0	3	0	3	3	1	0	1350	686	1514	759	1063	340	1386	341	388	604	792	360	964	772	532	284	359	450
YCL057W	167	868	397	676	994	350	346	309	1037	253	749	209	720	417	557	1008	646	186	1	2	1	1	1	1	7	2	1	1	5	2	7	0	2	2	1	2
YCL058C	148	785	295	601	917	306	397	315	678	352	657	226	608	500	443	858	460	155	1265	560	1413	717	913	279	973	235	304	361	512	252	825	601	454	234	472	293
YCL059C|het	3	57	3	6	9	12	24	13	28	6	0	8	10	50	11	7	32	0	0	0	0	0	0	0	0	0	0	0	0	0	0	0	0	0	0	0
YCL060C	0	0	0	0	0	0	0	0	0	0	0	0	0	0	0	1	0	0	0	0	0	0	0	0	0	0	0	0	0	0	0	0	0	0	0	0
YCL061C_1t	227	1218	442	873	1448	432	478	478	1183	341	971	261	839	641	591	1416	789	216	2	1	5	2	3	1	2	0	0	1	1	2	3	2	2	1	1	4
YCL061C_2	0	6	3	1	4	3	0	0	2	6	4	2	4	1	1	3	1	1	1634	1064	2338	1019	1679	499	1618	332	451	660	682	458	1393	1028	681	405	636	573
YCL062W	176	1055	353	774	1157	459	387	360	1151	307	1265	288	1013	694	730	1111	623	275	3	2	3	1	1	1	2	0	2	1	1	2	2	2	1	1	2	1
YCL063W	173	912	370	719	908	276	335	400	786	436	980	257	902	476	665	1355	837	321	6	2	6	1	3	1	2	1	0	1	4	0	7	1	1	2	0	1
YCL064C	148	453	359	486	827	127	282	228	591	357	851	165	929	387	593	1199	736	224	4	1	3	0	5	0	1	2	2	1	0	4	4	0	0	0	1	2
YCL069W	263	1477	478	1007	1874	602	595	489	1260	683	1752	410	1524	921	1168	1880	1084	409	4	4	6	5	3	1	9	2	2	1	1	0	8	7	2	0	3	1
YCL074W	168	944	380	710	1201	363	387	344	977	231	856	208	751	420	488	879	434	236	1563	649	1966	650	1115	362	1470	306	453	429	707	318	1022	883	503	225	579	361
YCL075W	188	974	277	741	1131	282	480	369	1002	407	890	222	873	521	598	1087	626	259	2347	1404	3188	1287	2131	832	2160	519	853	1060	1096	679	1848	1369	917	421	851	891
YCL076W	116	607	159	416	772	194	221	244	669	166	616	171	488	317	422	598	434	111	1082	208	827	170	919	106	480	27	341	186	149	37	881	404	344	33	476	320
YCR001W	197	1034	377	860	1052	411	351	354	900	364	933	209	917	537	558	1385	635	208	541	127	398	382	680	70	440	131	138	161	128	47	1636	162	159	62	99	141
YCR002C	197	772	351	565	1158	320	272	228	632	330	869	224	796	516	561	914	566	159	1442	900	2006	783	1333	308	962	324	248	532	730	378	1177	846	448	287	434	339
YCR003W	169	780	355	693	1033	348	274	281	583	386	947	230	809	544	580	1078	617	190	1178	695	1536	687	789	346	988	226	406	399	583	260	862	633	421	162	435	325
YCR004C	216	753	340	558	871	350	335	284	850	412	835	291	704	582	525	1034	561	210	1756	820	2246	899	1534	435	1487	316	393	526	913	534	1261	587	681	255	660	699
YCR005C	196	879	300	734	1110	297	298	307	763	377	877	213	856	554	548	1048	525	224	1305	696	1540	611	1131	359	1106	310	408	346	678	290	926	822	451	287	550	361
YCR006C	183	786	325	567	977	232	283	207	641	333	972	189	758	579	508	1099	555	218	28	10	5	6	15	10	4	9	10	8	3	0	688	12	4	2	25	2
YCR007C	25	29	98	22	319	10	52	18	42	79	68	9	124	26	52	265	106	25	1449	740	1617	702	1260	395	1322	359	458	500	692	319	1085	923	516	214	450	546
YCR008W	149	618	238	596	562	131	262	253	638	224	667	152	494	324	488	676	369	117	2	0	2	0	1	1	3	2	3	2	2	2	2	1	0	2	0	0
YCR009C	218	788	290	637	666	365	263	282	642	226	947	225	734	421	458	881	536	187	1140	463	1261	691	1104	402	1116	341	593	383	539	253	742	591	492	240	619	574
YCR010C	128	618	327	574	814	316	303	203	548	275	678	165	492	392	396	593	397	172	797	137	266	233	760	23	362	135	272	98	24	98	677	96	144	33	177	134
YCR011C	3	0	0	2	3	2	0	1	1	1	4	1	1	0	0	0	4	0	910	350	865	325	634	179	558	143	296	329	251	160	435	502	219	97	179	183
YCR012W_1|het	237	1025	499	852	1149	488	453	402	996	513	1104	287	1116	757	866	1218	765	287	5	3	3	3	3	1	1	0	1	4	2	0	4	1	1	1	1	1
YCR012W_2|het	124	849	345	521	805	289	345	232	816	340	973	228	871	602	656	1040	571	237	1	0	2	1	3	1	3	0	0	2	3	0	5	1	3	0	3	0
YCR013C_1|het	82	450	99	469	328	81	297	170	485	225	1051	101	432	96	659	615	338	95	2	0	1	2	1	0	2	2	3	1	1	0	2	2	0	0	0	1
YCR013C_2|het	128	618	247	435	966	226	282	229	736	294	820	220	679	562	441	899	615	225	2	1	3	1	2	0	0	1	2	1	1	0	1	4	0	0	1	0
YCR014C	2	4	0	2	2	1	0	0	0	0	2	1	4	0	0	2	0	1	558	288	602	282	514	129	579	219	251	208	305	129	440	329	170	161	266	213
YCR015C	189	1013	356	646	923	319	311	256	711	351	855	230	759	543	634	1287	479	255	1	1	4	2	4	1	1	0	1	3	4	0	3	5	1	1	0	0
YCR016W	143	515	167	607	631	103	313	257	647	234	790	159	550	164	605	549	419	64	1627	1006	1882	841	1246	462	1880	305	621	623	1005	312	1275	1035	552	318	625	636
YCR017C	114	462	106	149	332	116	95	87	228	340	554	117	292	109	157	280	156	61	1735	826	1852	663	1114	497	1574	384	503	603	640	448	1093	788	500	283	640	459
YCR019W	108	681	300	326	719	238	194	252	518	282	678	169	611	393	434	790	547	140	970	600	1497	491	876	276	842	375	347	327	410	256	837	593	419	185	491	355
YCR020C-A	10	22	32	5	125	4	2	5	14	27	20	3	31	4	14	150	31	5	0	0	0	1	0	0	0	0	0	1	0	0	0	0	0	0	0	0
YCR020C	16	17	347	38	17	4	13	11	19	14	545	9	15	10	319	23	13	6	1104	541	567	485	881	41	710	186	235	214	174	320	712	190	225	186	306	218
YCR020W-B	1	2	0	0	1	0	2	0	1	0	0	2	2	0	0	0	1	0	1009	209	614	310	232	62	179	40	19	255	201	55	675	119	55	24	22	13
YCR021C	143	910	351	621	1013	289	372	240	722	333	869	242	631	638	572	1250	675	241	1121	579	1483	592	948	293	834	244	374	457	491	271	879	658	319	204	544	390
YCR022C	142	668	267	567	830	284	232	238	539	228	801	201	684	469	429	842	509	181	1232	494	1196	543	902	322	1005	232	408	454	562	250	860	693	326	226	468	471
YCR023C	78	488	259	389	598	223	231	177	459	271	429	97	483	384	294	600	351	194	761	402	878	353	721	185	658	245	220	349	359	189	572	477	235	232	374	282
YCR024C	1	2	2	0	1	1	2	3	3	1	2	0	3	2	1	3	2	1	1073	465	1349	570	1198	227	802	220	313	429	608	234	903	549	406	208	409	334
YCR024C-A	0	0	1	3	4	1	0	0	3	3	5	1	1	1	1	3	1	0	1200	418	1068	432	351	227	528	98	164	330	352	180	393	492	228	59	151	142
YCR025C	0	0	0	0	0	0	0	0	0	0	0	0	0	0	0	0	0	0	60	27	69	36	89	11	19	16	15	37	14	9	199	15	12	19	11	11
YCR026C	0	0	0	0	0	0	0	0	0	0	0	0	0	0	0	0	0	0	0	0	0	0	0	0	0	0	0	0	0	0	0	0	0	0	0	0
YCR027C	0	0	0	0	0	0	0	0	0	0	0	0	0	0	0	0	0	0	0	0	0	0	0	0	1	0	0	0	0	0	0	0	0	0	0	0
YCR028C-A	126	704	256	461	502	148	134	60	40	363	811	223	733	343	394	242	84	14	2	0	1	0	1	2	2	0	0	0	1	0	7	0	1	1	1	0
YCR028C	277	1045	376	594	877	338	276	361	645	383	967	195	672	483	488	695	456	147	131	45	154	159	161	32	103	38	31	35	51	19	973	54	36	51	31	30
YCR030C	127	687	251	405	676	263	239	192	507	277	693	153	700	496	434	751	451	236	1175	649	1473	718	844	347	1006	269	396	374	567	236	683	788	474	205	525	435
YCR031C	212	713	317	535	636	245	199	195	365	339	718	138	528	237	332	555	399	112	1400	821	2138	785	1121	350	918	264	370	712	842	435	1303	618	669	270	454	383
YCR032W	156	806	306	568	984	300	338	263	665	321	766	220	727	452	526	1010	562	212	1135	698	1399	523	930	441	996	294	379	449	355	303	970	769	419	240	447	464
YCR033W	139	807	317	626	906	338	342	320	727	231	876	191	781	567	511	1128	708	250	2033	1289	2790	1136	2156	667	2243	522	771	951	1369	664	1934	1266	1170	494	1164	732
YCR034W	151	799	234	479	654	188	202	199	570	279	497	174	497	258	355	576	342	127	1007	471	1069	427	796	312	880	179	341	297	482	247	635	470	196	152	305	295
YCR035C|het	84	341	77	288	136	28	117	58	113	196	450	64	269	36	113	169	131	20	1	0	0	1	0	0	0	0	0	0	0	0	0	1	0	0	0	0
YCR036W	138	508	139	488	572	78	230	216	491	142	433	113	350	90	318	271	301	93	962	270	538	124	349	63	235	19	62	232	179	74	417	231	119	28	98	60
YCR037C	170	523	224	424	771	278	271	172	539	262	488	133	515	291	322	606	429	170	1935	946	2038	919	2155	507	1685	478	615	823	876	507	1465	910	975	431	977	891
YCR043C	134	615	192	310	626	266	180	220	517	196	473	136	464	312	288	575	290	143	1216	495	1781	601	1276	374	1066	349	388	398	569	358	942	566	542	220	566	425
YCR044C	100	387	150	267	476	145	171	153	368	173	470	85	377	205	245	421	245	73	1145	582	1477	708	1201	375	1126	299	349	403	571	244	939	660	420	242	462	450
YCR045C	151	557	234	324	657	214	162	167	415	266	614	144	400	390	351	706	373	121	1052	505	1034	382	366	141	519	92	112	369	331	156	525	388	242	102	168	36
YCR046C	58	202	129	117	360	37	51	52	170	159	183	32	229	68	170	431	157	59	453	234	604	168	438	132	416	93	80	188	292	151	600	233	260	129	241	135
YCR047C	0	4	4	1	13	0	2	0	1	11	3	0	3	2	4	25	4	3	5	0	1	2	2	0	0	1	0	1	2	0	4	2	0	2	1	0
YCR048W	0	0	0	0	0	0	0	0	0	0	0	0	0	0	0	0	0	0	0	0	0	0	0	0	0	0	0	0	0	0	0	0	0	0	0	0
YCR049C	143	701	247	417	724	237	185	211	564	211	525	94	417	292	318	435	249	92	1696	1105	2803	1046	1702	564	1827	522	680	690	822	414	1310	1339	506	339	669	524
YCR050C	165	663	173	415	716	209	239	161	393	229	464	147	517	350	366	648	320	85	860	421	933	407	370	95	355	41	121	311	279	154	560	290	135	55	116	86
YCR051W	160	619	299	409	735	200	227	178	433	376	619	173	623	451	387	545	361	123	1216	654	1615	702	1370	326	1498	329	465	499	575	368	845	876	455	220	462	435
YCR052W|het	1	2	0	1	5	0	1	0	1	3	1	1	6	1	2	4	2	0	0	0	0	0	0	0	0	0	0	0	0	0	0	0	0	0	0	0
YCR053W	172	697	289	536	921	337	329	321	973	322	749	197	623	537	536	925	577	208	2040	1027	2423	748	1600	487	1799	328	642	693	905	427	1522	885	725	391	784	606
YCR054C|het	149	832	307	626	1107	421	319	371	943	313	943	239	872	551	621	1044	687	325	2	3	2	0	2	1	3	0	0	1	1	0	4	1	1	1	1	1
YCR057C|het	216	881	258	631	1088	218	291	243	759	501	1002	249	876	460	600	865	488	183	4	2	3	2	2	0	7	0	1	1	3	0	2	3	2	0	2	2
YCR059C	137	431	231	622	576	258	230	207	528	168	689	155	433	291	326	647	182	94	1142	649	1712	714	1006	410	1557	320	470	465	580	290	902	834	510	223	502	504
YCR060W	224	733	444	539	1346	218	328	284	702	419	836	178	790	356	494	1243	769	196	279	61	259	294	204	53	168	135	46	85	111	33	854	104	100	85	30	37
YCR061W_3	2	6	6	3	2	0	0	0	2	1	5	0	6	2	4	4	5	3	1380	914	1871	771	1680	482	1497	399	586	631	724	393	1264	896	593	345	666	631
YCR061W_1t	0	0	0	0	0	0	0	0	0	0	0	0	0	0	0	0	0	0	0	0	0	0	0	0	0	0	0	0	0	0	0	0	0	0	0	0
YCR061W_2	0	0	0	0	0	0	0	0	0	0	0	0	0	0	0	0	0	0	0	0	0	0	0	0	0	0	0	0	0	0	0	0	0	0	0	0
YCR062W	117	628	245	340	740	201	226	191	497	229	557	139	533	313	434	761	361	139	0	1	3	1	0	0	2	1	1	0	1	0	2	2	0	1	0	0
YCR063W	0	0	0	0	0	0	0	0	0	0	0	0	0	0	0	0	0	0	0	0	0	0	0	0	0	0	0	0	0	0	0	0	0	0	0	0
YCR064C	165	638	247	406	789	232	280	247	688	302	686	163	696	402	463	806	506	199	0	2	2	0	2	0	2	1	3	0	1	1	4	1	2	2	2	1
YCR065W	151	742	263	388	778	216	231	128	488	335	653	190	557	334	339	687	424	112	1528	726	1249	624	874	292	1299	270	367	441	455	339	945	607	475	203	521	412
YCR066W	133	629	247	509	640	243	258	164	400	287	659	153	465	293	405	544	286	110	2	0	4	1	1	0	2	1	0	1	3	1	3	2	0	1	1	0
YCR067C	157	596	228	440	784	228	225	248	466	284	576	179	480	432	446	743	376	125	1	0	2	0	1	1	1	1	1	1	1	0	4	0	1	0	0	1
YCR068W	159	762	269	642	647	271	221	208	655	258	568	152	509	330	299	692	324	137	2	2	4	0	2	0	1	0	3	1	1	1	4	0	1	0	0	1
YCR069W	158	821	284	548	808	314	327	212	754	305	738	214	900	502	595	1119	664	232	1353	687	1323	702	1524	355	1448	295	435	548	802	406	1209	751	792	338	679	636
YCR071C	160	592	252	465	728	261	227	177	553	257	833	191	398	299	279	581	296	129	892	618	989	599	1238	319	1117	258	454	465	725	330	935	604	465	196	526	338
YCR072C|het	0	0	0	0	0	0	0	0	0	0	0	0	0	0	0	0	0	0	0	0	0	0	0	0	0	0	0	0	0	0	0	0	0	0	0	0
YCR073C	1	4	2	1	5	0	1	1	4	1	4	1	5	0	4	4	2	1	1157	637	1461	629	1176	346	1177	246	397	624	542	342	983	677	507	230	536	406
YCR073W-A	1	3	10	5	23	1	1	1	9	30	0	2	1	68	7	43	6	2	12	2	5	36	14	7	14	10	4	6	9	0	140	8	2	1	2	4
YCR075C	172	945	368	515	854	249	314	322	830	444	597	195	754	615	543	898	697	197	1038	785	1287	471	1319	320	1272	224	396	643	690	370	1294	806	529	296	616	518
YCR075W-A	1	5	0	1	7	0	4	4	3	3	1	1	2	2	2	1	2	0	1553	693	1784	575	1215	385	1059	235	314	587	921	325	1264	682	591	272	453	494
YCR076C	132	528	100	437	506	109	187	151	466	241	616	142	459	118	362	492	342	95	3	0	2	1	1	0	2	0	0	1	2	0	2	0	2	1	2	0
YCR077C	6	9	21	24	44	1	10	1	16	36	10	2	12	96	12	44	13	3	1437	788	2005	672	899	410	1150	278	437	413	613	378	930	638	526	210	426	360
YCR079W	3	4	33	16	76	8	2	2	12	25	25	3	20	5	15	150	36	8	25	15	19	47	37	5	15	35	7	3	19	2	401	28	6	16	0	3
YCR081W	0	0	0	0	0	0	0	0	0	0	0	0	0	0	0	0	0	0	0	0	0	0	0	0	0	0	0	0	0	0	0	0	0	0	0	0
YCR082W	84	134	117	166	328	65	91	83	169	111	191	43	302	95	124	310	156	78	326	79	343	209	312	90	248	71	81	89	141	21	508	149	128	62	55	43
YCR083W	118	579	280	415	683	184	234	214	603	308	760	197	526	434	482	850	535	214	1	1	3	0	0	2	1	0	0	1	0	0	2	1	1	0	4	1
YCR084C	106	538	314	450	709	240	282	201	477	278	719	240	681	411	546	938	540	242	4	1	4	1	0	0	1	0	0	2	0	1	2	1	1	1	0	4
YCR085W	245	851	331	764	1053	269	261	269	649	346	916	228	768	553	495	793	476	145	917	492	1144	404	380	155	400	134	207	314	214	176	433	363	241	96	184	87
YCR086W	25	53	66	66	216	11	14	26	64	50	101	11	98	26	53	176	43	23	1292	627	1292	681	758	348	1155	231	332	356	471	185	836	689	424	222	413	212
YCR087C-A	251	951	347	545	809	249	223	265	609	451	777	174	675	462	494	746	537	148	1442	609	1660	613	795	317	969	229	184	565	699	239	999	700	315	139	227	112
YCR087W	166	691	362	553	791	256	214	162	634	318	639	174	508	353	318	710	404	123	933	430	1051	420	527	288	754	175	207	332	359	138	491	434	161	110	211	168
YCR088W	241	859	325	671	1137	460	414	374	813	431	948	273	825	599	610	1046	790	297	1431	830	2054	879	1321	453	1584	368	430	542	765	396	909	980	585	319	511	435
YCR089W	0	0	0	0	0	0	0	0	0	0	0	0	0	0	0	0	0	0	0	0	0	0	0	0	0	0	0	0	0	0	0	0	0	0	0	0
YCR090C	109	289	165	324	463	91	147	119	393	171	388	70	611	243	333	357	223	156	1394	814	1930	789	1151	527	1364	389	515	506	595	323	764	802	491	240	563	385
YCR091W	199	1005	377	668	1052	299	349	332	896	415	695	303	895	705	683	1499	687	236	3	1	4	1	8	3	3	1	0	3	2	1	6	4	1	0	1	1
YCR092C	226	1084	398	798	1273	429	322	427	1069	475	1100	264	1058	637	841	1243	811	314	1667	723	1795	657	1217	394	1352	358	608	576	755	350	1102	763	667	369	686	466
YCR093W|het	161	603	287	390	771	282	266	222	554	274	784	206	644	415	456	983	526	177	2	2	2	0	4	1	3	1	1	1	1	1	2	1	3	0	0	0
YCR094W	137	707	290	638	882	267	328	307	812	338	706	188	548	450	537	953	496	190	781	435	881	164	410	98	366	96	60	490	388	193	404	336	203	68	125	106
YCR095C	1	3	1	3	6	1	2	2	2	4	6	1	5	7	5	6	4	0	1272	780	1619	938	1607	400	1751	339	524	509	737	374	1181	904	653	318	637	460
YCR095W-A	0	3	3	4	11	1	1	3	3	2	3	0	6	4	3	9	0	2	1893	853	2109	870	1519	559	1726	361	680	606	794	492	1297	1191	692	353	773	627
YCR098C	167	730	231	592	779	270	245	211	529	309	688	246	710	516	553	985	432	198	1624	751	1812	588	1494	363	1375	416	456	542	854	416	905	843	562	313	721	579
YCR099C	140	820	248	507	858	271	325	180	870	295	725	192	528	331	495	944	428	209	1800	1001	2748	719	1831	526	1950	460	771	757	1094	500	1172	971	631	425	853	603
YCR100C	119	850	313	470	1053	240	312	334	909	306	688	219	672	333	583	1015	558	214	1179	741	1988	744	1180	460	1839	403	701	553	718	398	1061	845	655	337	700	529
YCR101C	188	836	364	462	948	227	247	306	762	362	851	243	820	471	554	1106	604	231	417	123	456	380	389	100	363	97	59	138	148	77	864	151	170	71	64	79
YCR102C	185	798	259	575	847	160	234	214	622	299	562	172	769	415	396	726	463	161	947	368	1195	571	956	226	891	229	275	375	418	215	957	593	439	210	376	311
YCR102W-A	0	0	1	0	4	1	3	2	5	1	2	0	0	1	0	3	0	1	942	685	1406	623	700	418	1251	304	391	400	531	247	696	797	350	206	443	309
YCR105W	155	613	259	494	764	291	315	228	699	332	581	197	610	408	512	929	455	192	1205	656	1862	825	1109	409	1450	333	456	617	586	474	1076	885	537	250	550	471
YCR106W	141	796	312	510	937	259	345	275	705	344	932	250	695	631	601	1050	640	277	1383	717	1827	593	1519	325	1385	345	417	728	845	360	1246	788	752	325	598	733
YCR107W	338	1464	591	1002	2037	666	509	676	1551	621	1690	407	1303	1076	922	2263	1174	360	1302	673	1702	672	900	385	1470	315	380	513	548	330	1113	730	444	303	557	452
YDL001W	124	872	278	594	745	286	251	290	724	250	779	163	698	354	457	752	446	204	1076	247	805	316	392	120	427	86	134	306	341	117	506	323	157	104	118	136
YDL002C	1	2	0	3	3	0	3	0	1	4	7	0	2	1	2	4	0	1	1249	583	1218	645	870	264	906	216	411	384	590	352	954	593	348	212	516	368
YDL003W|het	103	730	289	500	676	209	244	186	538	278	541	158	570	373	421	850	399	149	6	0	7	1	2	0	3	1	0	1	1	0	3	0	1	0	0	2
YDL004W|het	240	1051	350	723	1076	184	366	399	910	358	1164	246	785	265	661	884	751	236	4	2	5	0	3	2	1	0	0	1	1	0	1	3	1	0	3	1
YDL005C|het	138	683	331	576	834	255	281	288	849	213	760	178	559	394	421	793	484	155	1655	685	1965	778	1610	318	1125	275	493	739	1027	513	1561	808	772	323	848	730
YDL006W	136	688	189	595	693	133	306	210	508	189	712	128	530	146	485	518	442	126	1080	486	1054	324	471	108	515	132	240	489	369	218	529	418	221	103	187	139
YDL007W|het	90	620	258	479	632	233	205	230	563	235	591	98	549	368	396	716	335	120	4	0	1	1	3	0	0	1	0	3	1	0	3	3	0	1	1	0
YDL008W|het	141	853	272	610	776	253	270	324	873	193	667	129	688	407	406	809	355	144	2	1	3	1	1	0	3	1	0	0	2	1	2	2	3	0	1	1
YDL009C	1	0	0	0	0	0	0	0	0	0	1	1	1	0	0	1	0	0	330	114	287	94	135	57	176	58	68	131	93	63	168	124	76	41	77	49
YDL010W	0	1	1	3	4	0	2	1	3	2	2	2	1	2	0	1	0	1	822	515	1057	477	563	252	726	181	331	420	323	153	566	515	346	188	339	278
YDL011C	54	352	126	254	357	130	158	130	341	187	277	51	288	175	169	408	188	95	631	315	1095	361	655	210	577	139	208	220	275	137	465	463	277	104	175	209
YDL012C	203	914	350	657	968	365	287	302	653	333	785	197	615	543	364	755	536	188	1051	495	1410	461	976	255	1004	232	304	511	581	206	967	563	481	207	596	446
YDL013W	125	640	267	399	883	325	207	276	557	286	673	177	577	335	410	691	362	123	0	1	1	0	3	0	1	1	0	2	0	1	5	0	1	0	0	1
YDL014W|het	142	586	220	352	530	163	137	156	304	262	518	110	411	265	205	276	231	61	2	0	3	0	1	0	1	0	0	0	2	0	3	1	0	0	2	0
YDL015C|het	0	0	0	0	0	0	0	0	0	0	0	0	0	0	0	0	0	0	0	0	0	0	0	0	0	0	0	0	0	0	0	0	0	0	0	0
YDL016C|het	90	619	221	381	671	225	203	181	520	213	500	111	440	345	294	557	334	143	1	1	1	0	2	0	0	2	0	0	4	0	2	1	1	1	1	2
YDL017W|het	0	0	0	0	0	0	0	0	0	0	0	0	0	0	0	0	0	0	0	0	0	0	0	0	0	0	0	0	0	0	0	0	0	0	0	0
YDL018C	158	568	177	297	551	217	219	191	503	178	427	142	465	285	342	500	331	124	976	487	1275	470	880	255	726	232	284	332	492	205	658	633	368	165	465	393
YDL019C	90	419	219	302	414	200	181	163	359	170	264	69	329	173	158	391	228	100	15	2	10	26	20	9	10	12	1	8	6	2	137	1	1	4	4	4
YDL020C	0	0	0	0	0	0	0	0	1	0	0	0	0	0	0	0	0	0	41	21	13	17	25	26	41	13	4	20	24	11	42	42	9	0	16	0
YDL021W	0	4	0	1	2	0	0	1	3	1	5	2	3	2	4	5	3	1	1318	660	1105	582	838	295	832	217	329	534	726	327	874	602	456	175	462	332
YDL022W	66	330	178	270	427	154	126	123	314	138	282	55	265	163	189	360	180	61	0	0	1	0	0	0	1	2	0	0	0	1	2	0	0	0	0	0
YDL023C	0	0	0	0	0	0	0	0	0	0	0	0	0	0	0	0	0	0	0	0	0	0	0	0	0	0	0	0	0	0	0	0	0	0	0	0
YDL024C	177	730	299	668	974	288	330	245	721	240	649	190	575	407	504	822	422	188	679	437	1041	399	827	211	762	211	237	352	427	224	537	522	288	224	457	306
YDL025C	114	741	258	499	810	366	289	376	790	290	766	167	658	395	385	730	410	183	1139	489	1365	442	505	311	907	212	371	315	404	202	847	489	512	169	321	291
YDL026W_1	0	0	0	0	0	0	0	0	1	0	0	0	0	0	0	1	0	0	0	0	0	0	0	0	0	0	0	0	0	0	0	0	0	0	0	0
YDL026W_2	0	1	1	1	2	0	1	1	0	1	4	1	2	4	1	2	1	2	1371	562	1152	495	782	293	823	224	279	428	581	247	649	632	379	174	346	293
YDL027C	257	1272	514	1042	1649	555	435	489	1196	411	1183	371	966	745	780	1414	732	312	7	3	7	1	2	1	6	2	0	5	1	1	6	1	2	0	4	4
YDL028C|het	175	1093	359	555	1150	295	308	354	893	265	530	163	576	477	496	950	437	225	4	1	1	0	5	0	4	2	1	3	1	0	0	2	1	2	0	1
YDL029W|het	165	677	259	475	860	333	334	357	861	253	670	163	586	356	390	829	550	170	4	3	2	0	0	0	2	0	0	1	0	0	0	1	1	0	1	0
YDL030W|het	0	2	1	0	5	1	0	1	1	1	2	0	0	1	1	1	1	0	0	0	0	0	0	0	0	0	0	0	0	0	0	0	0	0	0	0
YDL031W|het	296	1248	463	716	1299	384	405	317	806	497	1227	259	936	593	623	1038	679	248	6	2	3	1	1	3	5	1	0	1	1	3	6	5	2	0	2	1
YDL032W	154	1004	394	762	891	421	349	346	1050	236	534	228	674	444	476	954	547	145	1	1	2	4	4	0	1	2	0	2	1	0	1	1	0	0	0	2
YDL033C	133	859	318	471	850	339	255	264	629	206	647	208	591	474	318	796	351	144	4	2	4	2	2	1	1	0	3	1	3	0	2	4	1	2	1	0
YDL034W	41	238	98	157	215	44	62	36	119	107	121	33	115	121	63	106	76	57	0	0	0	0	0	0	0	0	0	0	0	0	0	0	0	0	1	1
YDL035C	84	418	172	434	533	158	196	195	438	202	403	90	363	269	269	521	237	114	1	2	1	1	3	0	3	0	0	0	1	0	2	0	3	0	0	0
YDL036C_2	1	2	2	0	1	0	0	2	0	0	0	1	1	1	2	2	1	0	835	372	1007	464	659	269	644	180	240	299	427	202	594	477	278	89	198	198
YDL036C_1	67	333	121	243	285	78	111	100	230	162	234	58	196	169	125	244	167	49	1	1	0	0	0	0	3	0	0	0	0	0	0	0	0	0	0	0
YDL037C	172	816	266	541	1103	282	308	291	771	245	614	164	621	438	422	834	390	120	561	259	482	264	402	55	480	96	147	216	121	97	418	174	274	79	261	160
YDL038C	3	4	6	8	12	1	3	1	12	20	4	2	4	81	7	26	6	0	809	366	1181	411	854	353	767	267	332	340	382	209	434	614	372	157	318	318
YDL039C	159	879	335	512	850	271	268	298	759	303	904	160	841	498	548	878	543	187	2	1	3	3	2	0	4	2	2	1	1	0	2	1	2	2	3	4
YDL040C	214	1355	501	878	1291	599	410	438	1115	459	1033	290	1071	841	702	1104	721	284	2	1	8	0	2	1	4	1	0	1	2	1	7	3	3	0	2	0
YDL041W	143	668	346	573	918	266	212	312	698	287	630	205	672	364	331	669	538	156	1	1	4	0	1	0	3	2	1	1	1	0	4	3	1	0	1	2
YDL042C	168	477	56	255	125	51	41	27	264	5	11	2	0	0	4	0	1	13	64	16	1	1	9	1	7	7	6	42	107	8	1	3	0	16	1	25
YDL043C|het	0	0	0	0	0	0	0	0	0	0	0	0	0	0	0	0	0	0	0	0	0	0	0	0	0	0	0	0	0	0	0	0	0	0	0	0
YDL044C	58	347	169	288	425	114	136	128	284	224	362	43	238	283	192	443	200	99	0	0	3	1	0	0	1	0	0	0	0	0	0	1	0	0	0	0
YDL045C|het	158	778	258	430	748	213	236	233	597	171	599	125	567	398	430	742	416	136	2	4	3	0	4	0	0	2	2	1	1	2	7	1	0	0	2	3
YDL045W-A	0	0	0	0	0	0	0	0	0	0	0	0	0	0	0	0	0	0	0	0	0	0	0	0	0	0	0	0	0	0	0	0	0	0	0	0
YDL046W	3	21	36	15	112	3	6	4	19	25	18	2	25	3	15	176	24	5	0	0	0	0	1	0	1	0	0	0	0	0	1	0	0	0	0	0
YDL047W	91	668	237	374	644	198	175	171	462	229	444	110	415	267	353	525	348	105	717	209	440	224	387	105	280	52	75	250	254	158	412	281	195	95	125	100
YDL048C	131	684	266	520	855	313	250	295	825	256	508	155	500	312	336	874	362	155	1333	711	1532	469	905	337	923	185	312	567	609	291	626	734	389	247	432	350
YDL049C	173	865	330	518	1072	398	311	272	644	290	569	168	658	461	432	1028	594	243	1242	647	1153	765	856	417	1115	281	483	371	629	294	824	869	403	287	485	484
YDL050C	30	42	134	62	401	19	20	30	112	68	75	8	107	20	62	392	101	40	2	1	0	0	7	0	0	0	0	0	0	0	4	2	1	0	2	0
YDL051W	155	773	329	504	968	275	237	319	879	266	595	171	634	401	397	920	410	196	679	403	796	411	483	227	670	195	382	359	392	158	364	418	288	125	238	354
YDL052C	213	996	436	669	1242	415	392	345	862	349	855	229	787	517	405	1141	640	230	2260	1002	2488	859	2169	389	1752	255	624	792	925	313	1776	950	885	264	977	967
YDL053C	26	121	20	352	205	85	183	120	220	106	647	37	124	34	402	188	102	33	1	0	2	0	2	0	0	0	3	0	1	1	1	0	1	0	0	0
YDL054C	173	764	348	485	951	308	372	292	569	315	933	241	903	541	534	958	685	199	1	1	6	1	3	0	2	2	3	0	2	0	5	1	0	0	0	0
YDL055C|het	110	561	181	509	698	219	264	260	599	227	150	145	523	251	312	532	308	134	1	1	6	0	2	0	0	0	0	1	0	0	1	2	0	0	0	0
YDL056W	194	817	312	642	979	327	348	405	858	283	781	200	635	508	547	982	635	216	2324	1201	2796	873	2336	557	1969	488	824	1024	1457	664	1707	1259	991	542	1188	979
YDL057W	0	0	1	0	0	0	0	0	0	0	0	0	0	0	0	1	0	0	0	0	0	0	0	0	0	0	0	0	0	0	0	0	0	0	0	0
YDL058W|het	307	1406	479	1035	1547	608	571	521	1250	539	1133	330	1199	764	857	1650	896	347	4	3	3	5	2	2	1	0	3	3	0	2	5	4	1	1	2	0
YDL059C	22	24	144	46	340	19	21	11	59	97	73	10	92	27	52	310	139	22	1215	852	1596	729	1102	379	1226	304	502	681	732	408	1138	891	645	316	719	517
YDL060W|het	159	815	238	527	865	217	230	199	442	255	646	169	482	420	426	739	440	129	3	0	2	0	2	1	5	0	0	0	2	0	3	1	1	1	0	1
YDL061C	111	469	130	262	294	78	64	48	104	171	286	77	219	164	95	115	70	32	2	0	0	0	0	0	1	1	0	2	0	0	1	0	0	0	1	1
YDL062W	171	740	317	461	759	274	253	188	503	254	750	201	640	453	396	663	353	131	3	4	1	2	1	1	4	0	1	1	1	2	4	1	1	1	2	2
YDL063C	71	270	63	458	233	61	191	126	239	138	1074	59	229	39	550	232	172	69	1835	703	2024	542	1493	235	867	221	319	920	797	357	1363	677	509	198	506	457
YDL064W|het	227	1201	411	1040	1355	492	498	400	946	440	1090	282	1174	681	825	1184	830	254	4	4	4	3	2	0	0	0	1	2	2	1	4	2	0	1	0	0
YDL065C	0	0	0	0	0	0	0	0	0	0	0	0	0	0	0	0	0	0	0	0	0	0	0	0	0	0	0	0	0	0	0	0	0	0	0	0
YDL066W	6	11	2	14	15	11	14	6	7	9	113	5	5	19	106	27	4	3	1200	569	1374	764	1082	246	877	284	232	403	614	236	1590	619	417	247	358	317
YDL067C	153	784	364	574	960	315	288	348	651	261	801	195	604	457	491	838	510	171	0	1	0	1	4	1	2	1	3	0	1	1	1	3	2	1	1	1
YDL068W	138	616	209	519	596	140	312	273	594	226	752	95	504	115	526	731	449	149	1	1	2	0	2	0	3	1	0	1	0	0	3	0	0	0	0	1
YDL069C_1	0	0	0	0	0	0	0	0	0	0	0	0	0	0	0	0	0	0	0	0	0	0	0	0	0	0	0	0	0	0	0	0	0	0	0	0
YDL069C_2	1	2	1	2	3	2	2	0	6	2	1	0	1	1	3	0	2	0	1286	566	1487	519	854	327	1084	258	333	546	652	261	813	595	406	202	465	302
YDL070W	304	1346	520	964	1415	560	572	495	1137	538	1558	322	1175	722	765	1576	926	312	1733	976	2400	850	1876	548	1614	372	588	889	1100	563	1501	945	719	329	885	663
YDL071C	132	872	318	581	841	330	298	296	800	263	838	214	648	503	564	816	373	130	1184	631	1284	573	1098	364	1058	294	365	453	662	379	886	767	561	278	423	513
YDL072C	166	534	314	430	995	161	282	222	485	202	668	141	635	268	449	809	466	154	4	0	4	0	0	0	1	2	0	0	1	0	6	1	0	0	3	1
YDL073W	0	3	18	3	32	4	4	4	2	14	4	1	10	1	8	68	9	1	0	0	0	0	0	0	0	0	0	0	0	0	0	0	0	0	0	0
YDL074C	180	678	239	561	939	294	274	282	644	282	851	204	613	460	485	762	458	179	1	0	7	0	1	0	3	0	2	0	0	0	1	0	0	0	2	2
YDL075W	176	572	180	267	286	84	46	32	93	214	487	101	314	176	169	354	52	35	2	0	1	0	2	0	0	0	0	2	1	1	1	0	0	1	0	1
YDL076C	0	0	0	0	0	0	0	0	0	0	3	0	0	0	0	0	0	0	0	0	0	0	0	0	0	0	0	0	0	0	0	0	0	0	0	0
YDL077C_2	1	5	1	2	4	1	2	1	1	3	6	2	4	2	3	3	2	0	1699	760	1565	720	995	428	1275	290	483	583	721	357	850	860	554	267	554	423
YDL077C_1	1	6	1	7	8	6	5	3	5	0	66	4	1	8	83	23	1	3	0	0	0	0	0	0	0	0	0	0	0	0	0	0	0	0	0	0
YDL078C	112	912	281	453	1003	292	271	262	730	319	786	181	581	498	508	706	411	144	1197	460	1310	561	1091	335	743	244	265	605	816	336	963	759	485	216	479	436
YDL079C	105	793	322	487	805	322	265	264	698	195	604	167	636	422	463	617	370	149	956	452	1489	669	984	256	893	208	317	468	637	383	892	604	429	190	433	395
YDL080C	190	683	307	592	895	285	259	259	730	251	912	178	766	442	332	702	427	143	6	2	7	10	16	3	5	2	3	4	3	0	76	5	0	2	2	5
YDL081C	0	0	0	0	0	0	0	0	0	0	0	0	0	0	1	0	0	0	0	0	0	0	0	0	0	0	0	0	0	0	0	0	0	0	0	0
YDL082W	0	6	1	1	1	0	2	3	1	1	2	0	0	0	2	2	0	0	859	247	701	220	347	44	144	46	42	320	319	145	468	348	82	56	76	41
YDL083C	117	504	192	206	261	93	94	70	137	221	423	106	282	111	155	198	85	16	3	0	0	0	1	0	0	1	0	0	1	0	2	0	0	2	0	1
YDL084W|het	136	391	211	404	684	254	168	195	488	189	559	137	409	258	308	622	360	96	2	0	0	1	3	0	2	1	0	0	1	0	2	0	2	0	1	1
YDL085C-A	0	0	0	0	0	0	0	0	0	0	0	0	0	0	0	0	0	0	1	0	0	0	0	0	0	0	0	0	0	0	1	0	0	0	0	0
YDL085W	148	702	313	587	730	226	307	236	656	267	789	146	666	388	539	940	521	163	49	45	92	194	43	16	17	94	10	18	22	57	641	8	23	14	22	9
YDL086W	168	676	316	476	742	214	267	286	664	282	747	165	822	432	480	812	366	171	3	0	1	0	1	1	1	0	1	1	2	1	1	0	1	1	1	2
YDL087C|het	0	0	0	0	0	0	0	0	0	0	0	0	0	0	0	0	0	0	0	0	0	0	0	0	0	0	0	0	0	0	0	0	0	0	0	0
YDL088C	286	1095	397	796	1212	445	403	364	923	394	958	211	931	470	529	1125	648	236	455	241	513	191	547	141	435	130	146	300	367	175	513	313	166	161	236	206
YDL089W	0	7	0	5	4	0	0	1	6	2	5	3	5	2	2	12	0	0	1163	846	2359	877	1884	407	1413	402	538	825	1320	497	1535	896	923	415	876	777
YDL090C	2	4	4	14	55	3	4	6	9	3	74	1	12	1	79	8	10	7	1	0	0	0	0	0	0	0	0	0	0	0	1	0	0	0	0	0
YDL091C	126	329	197	346	488	150	210	256	463	124	401	82	395	289	243	486	353	69	1	1	1	0	3	1	2	1	1	0	2	0	4	0	2	0	0	0
YDL092W|het	142	702	199	569	585	175	271	259	743	227	776	134	566	299	343	577	299	158	2	3	1	0	4	0	2	0	0	0	0	0	3	3	0	0	0	0
YDL093W	18	50	25	24	50	30	14	37	31	14	13	9	56	27	28	31	19	4	1407	540	1259	555	1271	308	1013	219	244	549	598	343	749	591	596	183	508	386
YDL094C	78	376	201	315	467	195	157	130	473	163	383	97	314	248	161	491	222	145	529	286	739	235	464	115	381	80	143	193	190	165	328	148	282	60	127	157
YDL095W	135	797	259	459	875	277	284	188	688	292	688	188	559	451	421	787	450	170	944	439	880	431	639	231	777	201	306	392	333	170	589	418	255	181	251	316
YDL096C	118	576	324	508	628	317	237	160	455	237	432	122	427	392	302	612	382	156	504	368	534	307	490	135	430	158	139	258	337	182	410	268	162	184	264	184
YDL097C|het	155	695	267	590	729	180	233	186	502	320	858	177	569	281	423	645	384	101	4	0	3	3	2	0	1	0	0	2	1	0	2	1	0	0	0	0
YDL098C|het	335	1350	612	1254	1701	498	546	539	1326	566	1244	344	1179	737	818	1513	1014	297	4	5	3	1	3	2	9	0	3	4	4	2	1	2	4	1	1	5
YDL099W	0	0	0	0	0	0	0	0	0	0	0	0	0	0	0	0	0	0	0	0	0	0	0	0	0	0	0	0	0	0	0	0	0	0	0	0
YDL100C	267	890	432	759	1006	405	128	327	930	420	1038	205	768	584	612	1216	683	235	7	0	5	2	2	1	5	2	2	1	2	0	2	3	1	1	0	2
YDL101C	281	1121	435	657	1173	443	435	309	952	404	864	235	790	598	613	1120	659	229	1511	770	2061	582	1257	444	1251	340	467	621	774	465	1157	806	702	245	457	458
YDL102W|het	2	6	8	7	34	4	2	2	4	12	7	2	11	0	12	61	14	2	0	0	0	0	0	0	0	0	0	0	0	0	0	0	0	0	0	0
YDL103C|het	0	0	0	0	0	0	0	0	0	0	0	0	0	0	0	0	0	0	0	0	0	0	0	0	0	0	0	0	0	0	0	0	0	0	0	0
YDL104C	275	1248	410	729	1401	399	360	383	1319	453	1089	233	945	592	643	1095	663	289	3	1	6	2	4	0	4	2	0	2	3	1	3	6	1	1	0	0
YDL105W|het	13	54	12	230	67	8	151	37	124	55	359	14	52	17	273	43	43	20	0	0	0	0	0	1	0	0	0	0	0	0	0	0	0	0	0	0
YDL106C	277	1165	423	686	1310	384	423	433	1146	477	1096	269	871	666	595	1182	621	225	1124	622	967	416	971	304	678	169	269	495	679	340	773	394	366	230	381	424
YDL107W	250	1018	389	592	1240	446	372	340	838	394	1097	317	1108	595	788	1375	616	261	845	471	824	404	740	327	902	206	303	520	394	273	699	421	396	178	386	406
YDL108W|het	0	0	0	0	0	0	0	0	0	0	0	0	0	0	0	0	0	0	0	0	0	0	0	0	0	0	0	0	0	0	0	0	0	0	0	0
YDL109C	129	849	294	535	1013	366	317	291	912	292	844	218	654	478	516	1004	781	194	6	2	3	1	2	0	6	1	1	0	1	1	4	1	1	1	0	4
YDL110C	129	307	285	346	914	127	134	183	429	362	474	94	774	223	393	1138	559	163	1407	599	1382	591	1005	300	856	184	372	434	574	336	963	641	510	210	425	396
YDL111C|het	0	2	0	0	0	0	0	0	0	0	0	0	0	0	0	0	0	0	0	0	0	0	0	0	0	0	0	0	0	0	0	0	0	0	0	0
YDL112W	220	855	464	789	1133	388	300	410	1131	390	1236	329	1284	781	847	1456	746	277	1638	364	770	221	1632	93	361	77	230	280	267	72	1257	286	354	70	380	331
YDL113C	172	983	348	643	1134	330	358	327	778	398	952	242	915	635	612	1359	624	296	1009	616	1094	494	1064	256	863	205	293	459	422	268	924	481	529	244	450	375
YDL114W	37	130	127	105	387	44	63	63	218	153	225	28	289	106	231	467	207	102	122	35	84	154	157	25	94	30	21	32	66	10	456	45	45	37	28	52
YDL115C	239	974	398	801	1245	409	396	391	972	456	1101	243	1103	707	817	1283	835	336	914	316	772	254	553	101	434	123	101	419	442	155	578	300	234	137	197	230
YDL116W	155	729	170	317	280	21	54	56	69	357	1069	99	446	69	223	161	58	5	2	0	0	0	1	0	2	1	0	1	0	0	1	3	0	1	0	1
YDL117W	0	0	0	0	0	0	0	0	0	0	0	0	0	0	0	0	0	0	8	0	4	2	5	0	0	0	0	0	2	1	1	5	1	0	0	1
YDL118W	0	0	0	0	0	0	0	0	0	0	0	0	0	0	0	0	0	0	0	0	0	0	0	0	0	0	0	0	0	0	0	0	0	0	0	0
YDL119C	224	952	387	833	1257	394	483	358	1019	462	1097	290	837	652	789	1381	655	251	965	623	1295	635	1032	302	912	197	374	504	452	318	947	546	433	203	499	492
YDL120W|het	0	0	0	0	0	0	0	0	0	0	0	0	0	0	0	0	0	0	0	0	0	0	0	0	0	0	0	0	0	0	0	0	0	0	0	0
YDL121C	119	571	199	397	726	287	176	243	584	283	604	173	626	391	430	797	403	163	1138	593	1637	548	1129	326	965	238	358	397	692	326	1022	852	473	229	569	408
YDL122W	1	5	2	6	4	2	4	2	3	3	1	1	3	2	0	4	2	0	1971	822	1917	787	1391	389	1497	372	481	560	707	382	1136	853	613	310	581	472
YDL123W	4	26	21	12	36	2	6	3	8	16	15	3	16	6	5	97	15	7	879	568	1347	526	1034	313	950	238	308	443	541	287	796	590	378	216	462	414
YDL124W	131	554	253	424	768	262	226	223	582	242	594	173	608	456	436	806	466	175	904	319	1295	599	892	229	943	250	191	428	587	191	883	639	494	228	325	309
YDL125C	0	0	0	0	0	0	0	0	0	0	0	0	0	0	0	0	0	0	0	0	0	0	0	0	0	0	0	0	0	0	0	0	0	0	0	0
YDL126C|het	0	0	0	0	0	0	0	0	0	0	0	0	0	0	0	0	0	0	0	0	0	0	0	0	0	0	0	0	0	0	0	0	0	0	0	0
YDL127W	0	0	0	0	0	0	0	0	0	0	0	0	0	0	0	0	0	0	0	0	0	0	0	0	0	0	0	0	0	0	0	0	0	0	0	0
YDL128W	146	703	289	521	727	312	251	253	617	253	634	180	597	421	461	765	418	173	7	3	9	4	9	0	7	4	1	4	2	4	13	4	6	0	1	1
YDL129W	1	12	1	34	5	4	8	1	7	5	47	0	5	2	62	6	2	2	0	0	0	0	0	0	0	0	1	0	0	0	0	0	0	0	0	0
YDL130W-A	176	887	356	603	846	248	321	274	615	245	852	213	851	612	392	1119	502	277	1307	503	1391	685	606	345	1221	226	425	369	422	204	682	764	318	174	307	241
YDL130W	147	563	205	330	497	86	111	81	66	377	551	121	385	263	196	325	152	62	0	0	3	0	4	1	3	1	0	0	0	0	2	1	1	1	1	1
YDL131W	188	902	295	581	1174	347	375	288	791	337	846	270	732	588	489	1283	613	246	4	4	1	1	4	1	2	0	1	2	3	2	1	3	1	0	0	1
YDL132W|het	0	0	0	0	0	0	0	0	0	0	0	0	0	0	0	0	0	0	0	0	0	0	0	0	0	0	0	0	0	0	0	0	0	0	0	0
YDL133C-A	1	1	1	3	2	1	2	2	1	1	1	2	0	2	1	3	1	2	970	374	1413	472	831	236	786	238	260	368	446	207	618	480	292	160	254	265
YDL133W	149	558	242	464	810	296	304	287	619	201	561	99	529	348	449	879	471	160	1	0	1	3	2	0	4	0	0	1	0	1	1	0	1	0	0	0
YDL134C-A	0	0	0	0	0	0	0	0	0	0	0	0	0	0	0	0	0	0	0	0	0	0	0	0	0	0	0	0	0	0	0	0	0	0	0	0
YDL134C	85	143	137	188	381	91	119	87	286	134	350	60	449	149	261	343	163	95	1066	427	1322	536	810	168	631	114	165	327	493	235	786	502	416	189	242	354
YDL135C	0	0	0	0	0	0	0	0	0	0	0	0	0	0	0	0	0	0	0	0	0	0	0	0	0	0	0	0	0	0	0	0	0	0	0	0
YDL136W	102	500	201	250	361	87	100	61	196	245	570	100	354	233	164	333	158	45	2	1	1	1	0	1	1	1	0	0	0	0	0	1	0	0	1	0
YDL137W	137	763	188	508	617	273	233	209	466	236	569	147	526	364	454	646	327	146	2	17	18	25	7	2	0	29	0	0	1	11	8	2	1	1	1	1
YDL138W	138	621	272	522	839	183	309	259	780	304	865	153	804	418	501	754	403	185	2	0	5	0	2	0	2	0	1	0	0	1	3	2	0	1	1	3
YDL139C|het	114	633	260	472	901	307	209	227	678	247	574	165	678	452	446	822	477	176	2	1	1	1	3	0	3	0	0	0	0	0	4	0	0	0	2	2
YDL140C|het	0	0	0	0	0	0	0	0	0	0	0	0	0	0	0	0	0	0	0	0	0	0	0	0	0	0	0	0	0	0	0	0	0	0	0	0
YDL141W|het	153	885	381	752	881	300	364	341	710	351	628	181	648	502	440	964	617	210	2	2	3	0	4	2	2	1	0	2	2	1	2	0	1	0	1	0
YDL142C	1	4	0	0	4	2	1	2	5	0	8	0	4	0	2	4	1	2	1145	774	1578	547	1320	324	1276	133	346	531	696	317	1041	819	602	237	765	524
YDL143W|het	94	175	113	139	211	16	40	18	51	136	240	48	242	52	108	123	67	17	0	0	1	0	1	0	0	0	0	0	0	0	1	0	2	0	1	0
YDL144C	168	764	253	573	852	398	321	290	812	277	670	188	581	390	494	801	461	209	405	207	301	210	554	17	335	170	142	95	81	127	419	112	146	140	193	76
YDL145C|het	92	424	174	319	440	212	142	148	341	136	285	61	290	256	197	360	163	111	0	0	0	0	1	0	1	1	0	2	1	0	1	1	1	0	0	0
YDL146W	0	0	0	0	0	0	0	0	0	0	0	0	0	0	0	0	0	0	0	0	0	0	0	0	0	0	0	0	0	0	0	0	0	0	0	0
YDL147W|het	1	0	0	0	0	0	0	0	0	3	1	0	0	0	0	1	0	0	0	0	0	0	0	0	0	0	0	0	0	0	0	0	0	0	0	0
YDL148C|het	121	578	217	512	888	166	244	203	738	234	750	178	669	400	417	907	427	196	2	0	2	1	4	1	1	0	0	1	0	1	1	4	3	0	0	1
YDL149W	119	696	307	538	793	250	215	270	607	228	696	173	605	417	538	856	425	198	1285	415	1033	278	1476	153	493	70	380	406	295	120	1369	344	413	78	516	426
YDL150W|het	114	501	216	254	314	90	66	46	90	258	600	112	327	243	74	142	83	23	0	1	3	0	0	1	0	0	0	0	1	0	0	1	1	0	0	1
YDL151C	106	539	162	387	409	69	90	96	273	231	691	99	474	108	276	229	185	44	0	0	2	1	0	0	3	0	0	0	0	1	2	0	3	0	0	1
YDL152W|het	0	0	0	0	0	0	0	0	0	0	0	0	0	0	0	0	0	0	0	0	0	0	0	0	0	0	0	0	0	0	0	0	0	0	0	0
YDL153C|het	162	759	348	580	877	316	322	331	670	357	898	240	639	449	499	768	557	190	3	1	3	2	3	2	1	0	1	0	1	0	2	0	2	0	1	1
YDL154W	158	583	297	451	884	316	285	261	662	297	761	165	736	493	540	858	518	219	1782	797	1939	876	1305	471	1382	353	401	661	864	418	1622	1029	740	383	869	682
YDL155W	165	656	320	436	814	200	215	249	945	281	654	118	467	362	410	679	432	145	732	536	1088	417	1000	231	550	112	118	449	547	292	510	524	409	174	266	205
YDL156W	156	635	269	600	848	355	282	179	667	225	625	183	650	421	344	691	441	141	2	2	2	0	1	1	2	1	2	0	3	0	2	0	3	0	0	2
YDL157C	1	1	0	0	0	0	0	0	1	0	0	0	1	0	0	0	0	0	0	0	0	0	0	0	0	0	0	0	0	0	0	0	0	0	0	0
YDL158C	112	439	211	363	782	176	197	241	658	203	489	118	542	314	345	621	316	122	0	1	2	0	2	0	3	0	1	0	0	0	4	0	1	1	1	0
YDL159W-A	0	0	1	1	2	1	3	1	0	0	2	1	1	1	4	2	0	1	1066	411	1060	325	940	277	872	166	209	518	524	255	835	451	448	227	273	476
YDL159W	0	0	0	0	0	0	0	0	0	0	0	0	0	0	0	0	0	0	0	0	0	0	0	0	0	0	0	0	0	0	0	0	0	0	0	0
YDL160C-A	0	0	0	0	0	0	0	0	0	0	0	0	0	0	0	0	0	0	1	1	4	10	2	4	2	3	1	2	7	1	59	2	0	0	0	1
YDL160C	99	514	161	272	500	193	169	108	349	193	418	124	361	317	274	513	214	85	240	100	101	23	16	3	37	11	6	34	28	33	72	23	14	4	1	1
YDL161W	0	0	0	0	0	0	0	0	0	0	0	0	0	0	0	0	0	0	0	0	0	0	0	0	0	0	0	0	0	0	0	0	0	0	0	0
YDL162C	156	566	327	495	879	284	217	274	502	339	840	179	488	387	439	890	400	205	8	3	9	17	16	3	8	16	2	3	5	3	269	8	1	4	1	1
YDL163W|het	0	1	0	0	0	0	0	0	0	1	0	0	0	1	0	1	0	0	0	0	0	0	0	0	0	0	0	0	0	0	1	0	0	0	0	0
YDL164C|het	149	864	294	512	1086	306	268	232	1019	302	772	186	623	576	519	1134	581	231	1	1	7	2	6	0	1	0	0	1	3	0	1	2	0	1	1	1
YDL165W|het	237	1105	423	872	1240	509	394	394	1278	556	993	242	958	724	770	1594	1108	393	2	1	5	3	4	3	5	1	2	3	2	0	2	1	0	0	3	1
YDL166C|het	146	588	282	363	1008	336	329	297	609	287	585	163	628	461	482	914	456	191	3	0	0	2	0	1	1	0	1	1	1	0	0	0	1	0	1	3
YDL167C	151	567	283	459	946	273	332	261	668	240	726	141	568	454	439	760	436	146	819	615	1381	426	897	357	850	165	310	476	498	428	849	601	435	181	330	297
YDL168W	109	608	185	418	610	192	210	211	605	210	438	145	378	254	319	623	379	129	732	499	1083	543	628	279	924	303	374	254	435	263	699	532	451	172	422	417
YDL169C	123	593	218	434	592	155	244	241	576	320	591	142	549	147	426	597	413	148	1104	625	1214	677	989	418	1167	265	388	510	580	277	949	728	498	311	563	498
YDL170W	23	29	100	26	322	20	19	16	50	72	75	9	85	9	70	289	82	22	202	80	240	162	237	22	180	59	32	70	123	27	391	99	66	45	40	39
YDL171C	125	651	290	477	816	235	229	194	609	239	648	2	655	448	526	817	431	157	1246	610	1587	645	1054	269	966	215	439	395	531	224	975	726	451	166	496	583
YDL172C	129	527	174	403	651	237	208	235	643	234	491	167	495	358	377	859	346	167	1	0	6	0	3	0	0	0	2	2	0	0	1	1	1	1	0	0
YDL173W	0	0	0	0	0	0	0	0	0	0	0	0	0	0	0	0	0	0	53	11	36	13	16	2	10	2	13	16	14	27	12	6	7	4	34	11
YDL174C	1	2	3	4	6	1	0	0	4	0	8	2	8	3	3	5	6	2	1721	905	2417	999	1815	591	1839	604	665	596	891	427	1782	989	723	376	842	669
YDL175C	69	349	220	394	275	94	240	162	280	206	592	98	450	65	433	330	317	81	1	0	1	0	2	1	2	2	0	0	2	0	1	1	0	0	0	0
YDL176W	167	764	337	573	873	304	338	305	611	302	913	206	717	396	533	874	559	242	3	2	3	2	4	1	1	1	2	1	2	1	4	1	0	1	0	1
YDL177C	231	877	392	777	1174	413	349	347	861	387	913	282	912	719	696	1182	745	241	1193	635	1516	727	1091	434	1278	416	571	467	634	227	755	596	481	202	459	369
YDL178W	139	805	271	491	761	302	283	235	693	261	779	164	529	333	423	928	364	129	1229	651	1707	668	1162	398	1227	302	419	590	771	388	1299	809	652	235	636	715
YDL179W	0	0	1	0	0	1	0	0	0	0	0	0	0	0	0	1	0	1	0	0	0	0	2	0	0	0	0	0	1	0	0	0	0	0	1	0
YDL180W	182	713	309	384	1027	264	225	202	671	257	1	177	523	459	415	831	496	221	1188	613	1501	547	964	400	1216	267	396	403	542	202	757	653	400	196	478	351
YDL181W	109	530	193	256	487	192	162	172	374	234	432	112	498	263	244	607	266	103	2	0	2	0	0	1	0	0	1	0	0	0	1	2	0	0	1	1
YDL182W	142	619	299	558	812	240	237	224	745	225	576	149	621	422	410	954	475	147	1122	714	1597	581	1216	379	1130	307	471	445	721	298	1092	634	572	264	552	479
YDL183C	1	0	1	1	1	1	0	0	0	0	2	0	2	0	2	3	2	0	260	116	284	348	418	78	283	98	99	93	165	44	931	124	131	87	64	76
YDL184C	337	1216	605	1013	1463	413	494	563	1474	450	1241	280	906	658	572	1110	705	279	1421	696	1969	683	1252	330	1152	248	287	562	934	407	1116	658	478	307	508	638
YDL185W	1	6	2	1	6	2	2	1	5	0	0	1	1	3	2	2	2	1	1209	713	1541	512	1111	315	1282	232	361	429	671	291	828	705	411	176	381	317
YDL186W	168	778	315	570	1094	232	315	324	821	364	675	191	726	551	551	832	470	237	1104	681	1492	673	1182	486	1188	325	499	407	622	452	1064	770	671	276	456	425
YDL187C	0	8	1	6	2	0	2	1	3	0	4	1	2	2	3	3	1	0	1317	793	1660	611	929	370	1345	328	362	439	432	255	762	858	351	211	420	369
YDL188C	6	26	55	20	142	10	10	13	11	50	33	6	35	17	23	137	55	11	0	0	0	0	0	0	0	0	0	0	1	0	0	0	0	0	0	0
YDL189W	206	1075	422	872	1214	398	373	332	777	488	1138	235	966	602	737	1221	763	229	1109	776	2064	774	1247	395	1464	394	599	456	704	328	1339	932	563	233	560	377
YDL190C	186	852	287	698	1015	278	275	319	726	378	805	205	720	432	611	1093	601	185	2	0	3	1	4	2	3	0	1	1	2	0	5	5	0	1	1	2
YDL191W	16	25	47	21	103	6	2	3	2	51	50	3	50	2	17	84	29	3	0	2	0	0	0	0	0	0	0	0	0	0	0	0	0	0	7	0
YDL192W	53	111	125	107	356	51	57	72	151	90	163	27	210	84	193	243	160	52	0	0	2	1	1	0	3	0	1	0	1	1	4	0	1	0	1	0
YDL193W|het	156	634	294	507	737	257	294	284	708	195	557	132	503	346	386	600	362	175	3	2	3	0	3	0	3	0	0	3	1	1	1	4	0	0	2	1
YDL194W	150	709	332	627	1085	315	314	310	818	312	873	227	700	495	595	1181	573	190	7	1	5	3	3	1	5	0	0	1	6	1	7	1	2	1	5	0
YDL195W|het	164	828	344	641	794	280	250	290	515	342	745	136	818	450	483	819	594	188	0	2	5	0	2	0	2	0	0	0	1	0	5	1	1	1	2	2
YDL196W|het	23	46	63	79	166	35	34	24	57	91	106	26	121	40	74	165	71	31	1	0	1	0	2	0	0	0	0	0	0	0	0	1	0	0	0	0
YDL197C	0	0	0	0	0	0	0	0	0	0	0	0	0	0	0	0	0	0	0	1	0	0	2	0	0	0	0	0	0	0	0	0	0	0	0	0
YDL198C	0	0	0	0	0	0	0	0	0	0	0	0	0	0	0	0	0	0	0	0	0	0	0	0	0	0	0	0	0	0	0	0	0	0	0	0
YDL199C	158	777	310	474	983	225	306	326	828	254	666	179	722	469	569	882	467	174	2	1	3	2	5	0	2	1	0	1	0	3	4	3	2	0	2	0
YDL200C	236	1457	513	948	1810	563	574	606	1436	563	1165	266	1227	654	811	1658	856	300	421	295	868	149	461	141	591	133	186	208	284	154	347	327	270	137	226	293
YDL201W	205	989	337	700	1242	349	359	405	1017	287	821	221	541	454	434	981	558	167	3	2	4	2	2	0	4	1	3	0	1	0	3	3	1	0	3	0
YDL202W	159	305	183	420	691	225	189	222	522	174	291	95	362	319	287	514	324	150	1166	515	1622	696	1151	303	1356	271	411	526	626	303	920	815	442	279	527	529
YDL203C	186	766	302	567	757	405	351	260	751	285	732	219	537	394	572	950	451	177	2	1	1	2	1	3	2	1	1	3	2	0	1	2	4	0	1	0
YDL204W	16	286	47	60	156	44	78	68	342	71	71	31	192	90	113	130	198	16	2207	1289	3287	1166	2493	744	2267	521	711	1122	1557	633	2015	1169	1083	500	1294	1095
YDL205C|het	262	1220	420	693	1298	442	398	420	1021	376	831	282	794	563	726	1117	602	205	4	4	4	0	4	1	2	1	0	2	1	0	1	1	1	0	1	1
YDL206W	0	0	0	0	0	0	0	0	0	0	0	0	0	0	0	0	0	0	0	0	0	0	0	0	0	0	0	0	0	0	0	0	0	0	0	0
YDL207W|het	1	7	0	1	2	1	0	1	3	1	0	1	3	2	2	3	2	0	0	0	0	0	0	0	0	0	0	0	0	0	0	0	0	0	0	0
YDL208W|het	0	0	0	0	0	0	0	0	0	0	0	0	0	0	0	0	0	0	0	0	0	0	0	0	0	0	0	0	0	0	0	0	0	0	0	0
YDL209C|het	212	841	316	657	1133	312	352	301	877	303	695	205	677	378	432	780	602	186	4	1	3	1	3	3	2	0	1	1	1	2	4	2	1	1	0	1
YDL210W	171	982	298	651	990	320	368	333	764	349	845	197	813	573	489	1030	558	239	2	0	3	2	2	0	1	0	0	0	0	3	3	2	0	0	1	1
YDL211C	1	1	0	5	3	3	2	2	3	2	4	0	4	1	1	3	3	1	1386	726	1487	733	1343	429	1325	395	423	502	788	407	1238	784	649	364	773	709
YDL212W|het	207	906	269	560	1080	274	322	318	857	380	855	192	702	464	452	961	528	230	3	2	1	3	5	1	2	0	0	1	4	0	2	0	2	0	1	1
YDL213C	105	149	261	150	675	36	89	58	170	142	266	42	286	100	223	708	304	86	1	1	1	0	1	1	4	0	0	1	1	1	0	0	1	0	0	0
YDL214C	189	861	329	440	897	398	296	279	827	316	789	219	624	451	411	1045	430	218	4	3	2	1	1	2	2	1	3	3	5	0	6	1	1	1	1	0
YDL215C	237	1153	350	917	1261	452	341	315	663	463	948	227	811	581	590	1199	589	254	1473	659	1699	763	1248	427	1351	343	453	530	807	389	1020	956	546	289	505	588
YDL216C	0	0	0	0	0	0	0	0	0	0	0	0	0	0	0	0	0	0	0	0	0	0	0	0	0	0	0	0	0	0	0	0	0	0	0	0
YDL217C|het	86	351	240	333	500	179	169	211	400	187	355	75	279	207	157	389	182	99	0	0	0	1	0	0	1	0	1	1	1	2	1	0	0	0	0	0
YDL218W	99	365	206	309	397	162	193	151	397	229	313	75	307	251	235	449	280	125	2	0	1	0	1	0	1	0	0	0	1	0	1	3	0	1	0	2
YDL219W	0	1	1	0	1	0	0	0	0	0	0	0	0	1	0	0	0	0	102	30	95	133	65	15	96	44	16	49	48	19	461	41	44	20	19	27
YDL220C|het	18	67	80	16	255	8	4	12	45	63	43	6	58	13	29	336	58	20	0	0	0	0	0	0	1	0	0	0	0	1	0	0	0	0	1	1
YDL221W|het	0	0	0	0	0	0	0	0	0	0	0	0	0	0	0	0	0	0	0	0	0	0	0	0	0	0	0	0	0	0	0	0	0	0	0	0
YDL222C	0	0	0	0	0	0	0	0	0	0	0	0	0	0	0	0	0	0	0	0	0	0	0	0	0	0	0	0	0	0	0	0	0	0	0	0
YDL223C	0	0	0	0	0	0	0	0	0	0	0	0	0	0	0	0	0	0	0	0	0	0	0	0	0	0	0	0	0	0	0	0	0	0	0	0
YDL224C	0	0	0	0	0	0	0	0	0	0	0	0	0	0	0	0	0	0	0	0	0	0	0	0	0	0	0	0	0	0	0	0	0	0	0	0
YDL225W	0	0	0	0	0	0	0	0	0	0	0	0	0	0	0	0	0	0	0	0	0	0	0	0	0	0	0	0	0	0	0	0	0	0	0	0
YDL226C	219	864	347	748	1203	337	350	350	1117	275	813	222	742	480	534	950	675	239	2	0	3	1	1	2	3	3	3	3	0	0	5	0	1	0	3	0
YDL227C	380	1542	647	1329	1739	688	729	595	1498	650	1491	409	1501	1035	1152	1905	1120	479	240983	135104	319829	123958	232696	70922	252119	53796	79104	95224	138716	65319	195569	147165	104500	50116	111045	84768
YDL229W	174	844	319	601	1102	282	301	369	999	314	987	190	601	515	529	1084	651	254	4	0	5	0	5	1	4	2	1	0	2	1	1	2	2	0	0	3
YDL230W	0	3	0	5	5	0	2	0	3	2	2	0	3	2	3	3	4	1	1447	659	1794	774	1454	400	1491	298	591	613	686	311	1121	651	644	308	704	553
YDL231C	173	779	340	441	1059	301	313	286	789	267	652	171	629	317	420	758	491	174	1466	853	2162	884	1353	457	1963	412	584	560	666	336	1358	892	602	346	651	666
YDL232W	0	0	0	0	0	0	0	0	0	0	0	0	0	0	0	0	0	0	0	0	0	0	0	0	0	0	0	0	0	0	0	0	0	0	0	0
YDL233W	0	0	0	0	0	0	0	0	0	0	0	0	0	0	0	0	0	0	0	0	0	0	0	0	0	0	0	0	0	0	0	0	0	0	0	0
YDL234C	0	0	0	0	0	0	0	0	0	0	0	0	0	0	0	0	0	0	0	0	0	0	0	0	0	0	0	0	0	0	0	0	0	0	0	0
YDL235C|het	197	880	377	638	887	293	331	241	987	375	728	261	739	496	562	1015	638	219	3	2	3	1	2	2	2	0	0	1	1	0	2	3	0	1	3	1
YDL236W	0	1	0	1	4	4	0	2	1	1	2	0	1	3	2	3	2	0	1123	542	1506	590	1471	330	1441	377	439	475	816	323	1238	708	553	335	599	528
YDL237W	236	831	336	683	1244	328	339	373	969	415	841	179	693	591	553	970	544	219	3	1	4	1	2	0	0	0	1	1	4	1	6	5	2	1	0	4
YDL238C	0	0	0	0	0	0	0	0	0	0	0	0	0	0	0	0	0	0	0	0	0	0	0	0	0	0	0	0	0	0	0	0	0	0	0	0
YDL239C	1	2	1	1	3	0	2	0	2	0	5	2	2	1	1	2	2	0	1264	473	1354	644	1133	310	1397	271	363	572	620	310	908	659	616	253	631	479
YDL240W	183	1031	280	608	943	310	288	289	771	268	824	234	731	444	405	969	416	179	4	1	1	1	2	0	1	1	0	0	0	2	3	1	0	1	0	2
YDL241W	219	819	453	654	1083	376	279	357	898	354	693	185	763	481	432	946	547	209	1426	834	1885	681	1277	422	1543	328	373	639	708	425	1037	908	495	287	573	641
YDL242W	178	842	383	603	1206	329	386	370	944	367	882	157	719	508	536	1043	631	319	1290	658	2152	721	1676	365	1468	265	498	656	981	439	1520	893	829	336	821	569
YDL243C	205	972	310	738	1189	437	316	274	876	337	872	227	771	554	603	1327	554	246	2	2	2	0	1	0	0	1	2	2	2	1	2	1	1	0	1	1
YDR001C	161	413	349	403	737	169	238	179	582	296	584	110	570	298	434	884	429	185	780	157	428	381	623	78	495	104	94	215	302	123	842	246	264	107	124	223
YDR002W|het	187	1041	367	674	1103	291	460	418	890	351	897	294	844	397	581	1134	599	187	4	1	3	0	2	1	5	2	0	0	1	1	1	2	1	0	1	0
YDR003W-A	0	0	0	0	0	0	0	0	0	0	0	0	0	0	0	0	0	0	0	1	1	0	0	0	0	0	0	0	0	0	6	0	0	0	0	0
YDR003W	0	0	0	0	1	0	0	1	0	0	0	0	1	0	0	0	0	0	0	0	0	0	0	0	0	0	0	0	0	0	0	0	0	0	0	0
YDR004W	150	740	307	625	959	367	304	228	626	242	665	188	589	378	494	919	419	179	766	424	823	423	645	196	587	106	177	308	478	226	952	377	396	139	321	326
YDR005C	73	484	207	330	730	252	258	239	553	137	366	76	222	87	222	363	212	92	60	8	36	92	33	7	13	58	5	21	9	20	236	9	6	7	13	7
YDR006C	232	1049	443	795	1178	439	405	377	929	279	971	212	221	549	516	1198	578	183	1169	651	1707	641	838	259	775	159	276	449	616	358	721	671	374	180	452	373
YDR007W	118	759	294	392	813	265	269	238	743	273	756	178	668	534	492	740	496	190	1308	677	1725	641	1253	319	948	220	277	619	736	432	1223	679	604	271	505	496
YDR008C	157	430	291	360	1081	142	195	238	570	233	530	74	592	198	395	760	405	157	9	2	3	0	0	3	1	0	0	0	2	0	5	5	1	0	2	0
YDR009W	162	827	336	624	1052	359	313	378	902	231	791	194	775	451	548	957	563	217	1	0	3	2	1	2	4	0	2	3	3	0	1	1	0	1	0	0
YDR010C	118	842	309	637	910	403	333	364	974	297	867	205	748	454	487	1062	503	197	1103	741	1407	622	1009	328	992	312	456	475	656	340	1045	896	601	230	534	358
YDR011W	155	776	256	590	911	384	302	325	956	313	754	195	637	450	453	995	592	191	6	0	1	2	3	0	2	2	2	0	2	1	6	4	3	0	0	1
YDR013W|het	170	1026	319	595	982	346	344	333	843	325	1045	189	720	507	538	1008	481	240	5	1	1	0	2	1	2	1	2	2	3	0	3	0	2	0	0	1
YDR014W	226	959	324	659	960	239	345	374	882	222	704	213	733	457	496	931	689	218	852	411	1372	589	971	280	715	216	352	443	603	299	857	522	570	195	487	321
YDR015C	273	1245	537	819	1459	476	508	456	1315	398	1131	278	1077	672	800	1294	722	348	781	536	764	403	959	266	644	203	266	348	498	274	795	573	461	221	502	362
YDR016C|het	228	1172	443	981	1472	443	443	505	1206	503	1328	292	844	728	822	1300	792	305	8	0	7	2	2	2	5	1	1	1	3	1	5	2	0	2	1	4
YDR017C	0	0	0	0	0	0	0	0	0	0	0	0	0	0	0	0	0	0	0	0	0	0	0	0	0	0	0	0	0	0	0	0	0	0	0	0
YDR018C	182	904	318	717	837	413	384	411	833	330	784	173	863	628	629	906	607	239	829	340	896	368	624	226	628	173	212	334	566	270	743	621	374	167	305	349
YDR019C	2	2	0	0	4	3	1	0	1	0	4	0	5	2	3	1	1	0	1099	557	996	507	933	258	860	178	290	464	466	262	675	474	333	148	380	263
YDR020C	149	882	339	514	1023	453	314	303	674	239	629	208	712	451	536	1032	603	194	129	56	204	237	150	39	64	71	18	74	83	52	736	79	66	52	27	33
YDR021W|het	174	725	265	573	850	225	301	274	747	264	772	218	813	436	537	943	576	196	5	0	4	2	3	0	3	0	0	0	2	1	1	5	0	1	2	1
YDR022C	177	911	340	708	1047	275	321	244	775	305	847	174	669	427	609	1000	560	198	1147	674	1402	593	907	431	953	274	452	605	671	309	993	709	405	183	484	418
YDR023W|het	161	760	335	461	912	320	350	265	718	269	725	146	671	403	504	994	423	199	2	1	2	0	3	1	2	1	0	1	1	1	4	0	0	1	1	1
YDR024W	153	397	211	268	486	119	102	73	212	160	407	93	358	228	122	268	82	32	624	324	508	161	242	44	54	6	12	227	440	102	340	198	47	35	38	34
YDR025W	183	582	219	308	333	83	90	60	158	239	478	109	296	201	155	198	101	44	0	1	3	0	1	0	0	1	0	1	0	0	1	0	1	0	0	0
YDR026C	178	771	289	529	1249	342	383	319	925	323	914	202	736	490	594	1001	645	165	973	405	913	392	1003	238	600	167	255	434	564	279	771	566	407	144	473	438
YDR027C	0	0	0	0	0	0	0	0	0	0	0	0	0	0	0	0	0	0	0	0	0	0	0	0	0	0	0	0	0	0	0	0	0	0	0	0
YDR028C	228	834	502	843	1104	492	441	402	1018	410	1370	288	945	576	739	1095	781	249	1067	441	1227	490	950	280	828	240	352	449	498	277	889	365	397	194	486	341
YDR029W	0	0	0	0	0	0	0	0	0	0	0	0	0	0	0	0	0	0	0	0	0	0	0	0	0	0	0	0	0	0	0	0	0	0	0	0
YDR030C	4	42	1	7	10	8	16	5	28	1	3	2	10	24	11	5	19	1	1064	462	1042	570	713	233	630	191	236	432	469	288	945	688	485	194	547	470
YDR031W	152	552	216	425	732	256	254	262	436	198	597	109	458	295	405	719	335	168	0	0	5	0	0	0	3	1	3	0	0	0	1	2	2	0	2	2
YDR032C	28	69	31	88	128	24	24	34	70	27	87	15	112	45	96	119	45	44	1	1	0	0	0	0	0	0	0	0	0	0	0	0	0	0	0	0
YDR033W	132	755	277	579	801	253	233	262	740	186	600	171	500	431	426	747	533	158	1416	783	1766	617	1316	423	1135	244	362	642	784	282	942	761	525	250	591	531
YDR034C	0	0	0	0	0	0	0	0	0	0	0	0	0	0	0	0	0	0	0	0	0	0	0	0	0	0	0	0	0	0	0	0	0	0	0	0
YDR034W-B	0	0	0	0	0	0	0	0	0	0	0	0	0	0	0	0	0	0	0	0	0	0	0	0	0	0	0	0	0	0	0	0	0	0	0	0
YDR035W	0	3	1	0	2	1	0	2	4	1	0	1	1	2	5	7	2	0	666	438	1097	384	881	218	678	249	253	374	507	271	616	518	279	130	376	290
YDR036C	191	909	285	615	1018	306	276	316	854	281	555	188	581	468	359	983	518	188	797	438	753	387	690	147	587	163	208	344	497	152	637	474	406	154	375	273
YDR037W|het	175	691	296	525	927	322	217	304	833	228	756	174	682	452	387	660	413	200	1	3	5	0	1	0	2	0	2	0	1	1	3	1	2	0	1	0
YDR041W|het	98	564	225	476	721	212	208	187	547	286	628	170	504	399	425	830	409	144	1	2	4	0	2	0	0	1	1	0	1	0	0	1	1	1	0	3
YDR042C	98	645	383	599	906	326	265	249	821	227	651	159	509	482	461	925	484	189	3	1	6	1	0	0	1	1	1	1	0	1	2	1	1	0	0	0
YDR043C	165	805	347	589	1038	209	291	291	701	228	882	205	640	476	461	887	640	183	0	2	6	1	1	0	0	1	0	1	0	0	3	0	3	2	2	0
YDR044W|het	202	973	404	647	1050	285	368	432	728	401	803	241	849	277	535	935	577	216	3	2	2	1	2	3	6	2	0	0	2	0	2	1	4	2	0	3
YDR045C|het	179	895	337	531	781	275	247	284	667	206	736	237	713	394	437	681	474	194	2	2	3	0	3	1	2	1	1	1	1	3	7	1	0	0	3	3
YDR046C	1	6	0	3	3	2	1	1	2	0	4	0	2	4	0	5	5	1	970	555	1026	523	1023	308	931	244	349	384	548	383	865	631	472	179	402	430
YDR047W|het	0	0	0	0	0	0	0	0	0	1	0	0	0	0	0	0	0	0	0	0	0	0	0	0	0	0	0	0	0	0	0	0	0	0	0	0
YDR048C	143	725	269	487	762	291	258	270	604	361	831	225	812	575	569	993	545	220	1102	415	1153	385	918	213	841	201	340	324	492	297	538	603	282	121	424	199
YDR049W	183	1044	343	591	978	315	382	302	702	321	739	204	559	463	503	979	519	191	1013	415	1414	503	1134	267	568	211	322	584	624	336	1125	586	425	246	684	395
YDR050C_2|het	131	676	268	481	743	300	244	265	588	285	838	186	723	473	537	955	421	187	2	1	2	2	1	0	5	0	1	3	1	1	1	2	0	0	1	0
YDR050C_1|het	0	0	0	0	0	0	0	0	0	0	0	0	0	0	0	0	0	0	0	0	0	0	0	0	0	0	0	0	0	0	0	0	0	0	0	0
YDR051C	144	658	280	573	659	280	273	309	621	304	677	142	552	372	418	800	381	149	1439	679	2019	948	1621	328	1295	358	373	728	871	351	1125	1015	868	290	620	550
YDR052C|het	0	0	0	0	0	0	0	0	0	0	0	0	0	0	0	0	0	0	0	0	0	0	0	0	0	0	0	0	0	0	0	0	0	0	0	0
YDR053W|het	108	766	268	438	720	270	277	250	535	261	630	174	428	282	328	612	416	123	2	4	3	0	6	1	1	0	1	2	1	1	1	0	0	0	2	0
YDR054C|het	15	32	42	27	95	15	6	10	35	16	58	3	24	15	27	136	41	10	0	0	1	0	0	0	1	0	0	0	0	0	0	0	0	0	1	0
YDR055W	0	0	0	0	0	0	0	0	0	0	0	0	0	0	0	0	0	0	0	0	0	0	0	0	0	0	0	3	0	0	0	0	0	0	0	0
YDR056C	144	716	262	407	807	261	246	249	496	194	645	185	509	405	569	728	375	224	0	1	2	5	1	1	2	2	0	3	2	0	1	1	0	1	0	1
YDR057W	5	14	28	8	53	2	9	6	24	50	7	2	15	91	11	69	15	3	4	0	3	0	4	0	3	0	0	3	0	0	0	4	4	0	0	0
YDR058C	115	686	261	492	827	288	276	246	747	207	634	166	559	360	484	689	484	169	987	337	892	326	649	240	493	159	152	304	277	153	415	390	200	91	199	133
YDR059C	0	1	0	0	0	0	0	0	0	1	0	0	0	0	0	0	1	0	0	0	0	0	0	0	0	0	0	0	0	0	0	0	0	0	0	0
YDR060W|het	0	0	0	0	0	0	0	0	0	0	0	0	0	0	0	0	0	0	0	0	0	0	0	0	0	0	0	0	0	0	0	0	0	0	0	0
YDR061W	0	0	0	0	0	0	0	0	0	0	0	0	0	0	0	0	0	0	0	0	0	0	0	0	0	0	0	0	0	0	0	0	0	0	0	0
YDR062W|het	207	1172	410	885	1215	368	429	459	880	328	1125	305	1116	542	662	1323	848	271	4	2	8	1	5	0	8	0	6	2	1	0	4	0	2	0	3	0
YDR063W	194	924	323	729	926	172	396	423	887	305	951	199	831	198	687	880	581	199	6	3	4	1	2	1	2	1	0	0	3	0	2	0	0	0	1	0
YDR064W|het	69	237	66	92	102	13	29	18	15	115	341	49	111	22	28	26	15	14	0	0	1	0	2	0	0	0	0	0	0	1	1	0	1	0	0	1
YDR065W	157	689	268	607	708	291	268	258	789	308	889	231	719	467	483	757	392	148	2	2	2	1	1	0	2	0	0	3	0	1	2	1	0	2	1	0
YDR066C	0	0	0	0	0	0	0	0	0	0	0	0	0	0	0	0	0	0	0	0	0	0	0	0	0	0	0	0	0	0	0	0	0	0	0	0
YDR067C	139	747	279	444	591	232	183	196	380	172	698	145	313	264	272	258	236	76	953	522	916	341	675	290	589	186	211	497	487	185	720	534	281	150	310	250
YDR068W	0	1	0	1	7	2	2	1	1	1	4	1	0	2	0	0	1	0	935	486	1021	451	606	280	697	225	290	271	300	166	623	617	319	126	286	295
YDR069C	114	783	274	540	800	207	201	227	440	168	498	118	416	248	330	646	347	110	1	3	2	3	4	0	3	0	1	0	2	0	0	0	2	0	0	1
YDR070C	0	0	0	0	0	0	0	0	0	0	0	0	0	0	0	0	0	0	0	0	0	0	0	0	0	0	0	0	0	0	0	0	0	0	0	0
YDR071C	150	509	246	407	648	239	193	198	328	349	594	170	491	437	391	852	435	164	922	433	1366	537	743	297	846	185	351	310	418	285	689	606	405	145	409	315
YDR072C	165	818	313	522	732	265	341	288	594	200	615	158	444	362	282	648	388	170	948	545	1522	527	672	261	690	147	232	484	500	234	582	506	358	126	248	251
YDR073W	132	410	253	383	791	120	228	185	611	209	443	82	388	206	338	639	320	125	1091	293	1115	696	892	188	594	311	104	342	461	119	1069	443	401	196	179	162
YDR074W	219	1306	375	899	1449	345	388	459	993	492	1333	303	1307	653	737	1242	821	263	694	76	744	222	202	84	318	19	95	245	192	68	291	292	136	49	93	68
YDR075W	11	243	17	41	129	28	54	41	168	22	48	19	111	50	61	56	110	2	0	0	0	0	0	0	0	0	0	0	1	0	0	0	0	0	0	0
YDR076W	176	1007	389	730	1235	373	372	368	974	367	1227	221	880	459	602	983	581	225	1408	749	1429	589	1108	251	1002	202	356	499	667	308	1152	740	458	146	458	556
YDR077W	0	0	0	0	0	0	0	0	0	0	0	0	0	0	0	0	0	0	0	0	0	0	0	0	0	0	0	0	0	0	0	0	0	0	0	0
YDR078C	58	207	133	224	303	63	145	117	217	114	227	44	282	147	178	265	187	80	1195	578	1628	695	990	334	877	213	401	412	549	309	819	566	486	209	446	496
YDR079C-A	0	4	0	2	4	1	3	1	3	2	2	0	3	1	0	2	0	1	1618	625	1167	465	793	272	587	105	290	625	714	209	806	584	416	112	227	277
YDR079W	0	0	0	0	0	0	0	0	0	0	0	0	0	0	0	0	0	0	0	0	0	0	0	0	0	0	0	0	0	0	0	0	0	0	0	0
YDR080W	181	810	386	790	824	367	300	253	934	285	752	212	826	515	538	840	651	234	2	2	8	4	1	3	4	0	1	2	3	0	3	1	3	1	3	2
YDR081C|het	163	828	390	626	1117	301	284	344	796	346	987	190	652	394	537	844	507	144	1	4	4	1	0	0	3	0	2	2	3	0	4	1	0	1	1	1
YDR082W|het	0	0	0	0	0	0	0	0	0	0	0	0	0	0	0	0	0	0	0	0	0	0	0	0	0	0	0	0	0	0	0	0	0	0	0	0
YDR083W	52	203	52	159	202	38	120	161	278	59	242	47	194	30	164	221	174	37	502	319	823	267	381	189	610	106	169	219	246	104	292	430	244	70	119	141
YDR084C	0	0	0	0	0	0	0	0	0	0	0	0	0	0	0	0	0	0	0	0	0	0	0	0	0	0	0	0	0	0	0	0	0	0	0	0
YDR085C	64	368	185	289	497	175	150	185	292	139	309	62	350	223	233	441	184	97	0	0	2	0	2	0	1	1	0	0	0	0	0	0	0	0	2	2
YDR086C|het	62	266	153	251	332	146	112	81	244	112	262	56	110	181	139	240	103	53	1	0	0	1	1	0	0	0	0	0	0	0	1	0	1	0	0	0
YDR087C|het	1	0	10	3	39	4	2	3	9	9	6	0	2	1	4	26	14	0	0	0	0	0	0	0	0	0	0	0	0	0	0	0	0	0	0	0
YDR088C|het	128	633	263	654	797	238	234	284	568	258	642	175	500	313	387	689	354	117	2	1	3	2	2	0	2	0	1	2	2	1	1	4	1	0	0	0
YDR089W	155	722	244	635	679	110	414	393	848	341	1308	197	629	208	725	836	605	178	1439	411	1072	222	1390	148	465	56	334	422	282	148	1276	447	376	74	424	384
YDR090C_2	0	0	0	0	0	0	0	0	0	0	0	0	0	0	0	0	0	0	0	0	0	0	0	0	0	0	0	0	0	0	0	0	0	0	0	0
YDR090C_1	0	0	0	0	0	0	0	0	0	0	0	0	0	0	0	0	0	0	0	0	0	0	0	0	0	0	0	0	0	0	0	0	0	0	0	0
YDR091C|het	196	964	333	728	944	274	341	336	510	310	897	243	728	533	503	928	440	201	3	0	2	2	1	0	2	0	0	1	2	2	1	2	3	0	0	1
YDR092W_2	1	2	2	2	4	3	1	1	7	1	2	1	3	2	2	3	4	0	900	529	1581	559	965	322	922	301	366	453	399	390	1219	779	510	175	471	383
YDR092W_1	1	3	0	0	0	0	0	0	1	0	0	0	0	2	0	0	1	0	0	0	0	0	0	0	0	0	0	0	0	0	0	0	0	0	0	0
YDR093W	16	68	68	42	285	22	19	37	80	81	105	9	67	34	91	283	87	43	69	35	44	53	91	12	26	23	9	32	35	14	382	18	18	23	15	22
YDR094W	169	1001	375	811	1016	450	322	345	1073	434	1010	243	899	633	646	964	520	245	31	8	8	14	12	6	15	5	1	7	12	5	44	7	7	5	4	1
YDR095C	233	1092	374	833	1228	510	405	485	1022	353	958	233	836	708	576	1030	636	211	1103	671	1416	542	730	365	781	279	290	545	804	394	1078	682	416	207	433	356
YDR096W	0	0	0	0	0	0	0	0	0	0	0	0	0	0	0	0	0	0	0	0	0	0	0	0	0	0	0	0	0	0	0	0	0	0	0	0
YDR097C	260	878	389	572	1104	330	339	365	920	351	1000	271	722	587	468	1139	600	218	457	287	806	315	821	191	431	187	249	288	435	209	625	453	341	104	252	235
YDR098C	228	911	455	649	1105	306	306	379	728	339	743	236	758	445	555	1118	502	220	853	391	1185	473	861	273	642	168	254	537	595	252	962	619	471	166	378	273
YDR099W	254	1233	488	942	1307	467	495	310	977	344	885	213	743	552	442	1169	516	258	1062	561	1083	550	766	226	581	212	325	431	582	234	772	502	360	166	365	353
YDR100W	26	83	132	56	471	23	30	32	99	150	118	15	166	23	84	620	177	29	44	12	39	87	56	8	24	18	9	16	15	7	340	14	11	14	6	9
YDR101C	49	215	15	232	84	134	62	43	83	79	801	37	83	17	410	148	48	18	1093	646	1477	371	1062	228	656	166	139	631	745	330	859	526	474	180	408	316
YDR102C	199	683	312	535	1017	221	293	331	795	343	749	210	743	511	486	1064	488	154	3	4	3	0	5	0	2	1	0	0	1	2	1	2	0	1	0	0
YDR103W	4	6	2	9	43	3	8	3	16	48	3	0	10	63	4	17	4	1	0	0	0	0	0	0	0	0	0	0	0	0	0	0	0	0	0	0
YDR104C	177	734	256	650	977	216	316	361	752	348	890	175	792	278	580	1043	605	198	1030	514	1004	349	805	141	681	66	234	385	410	137	740	463	385	88	312	269
YDR105C	0	0	0	0	0	0	0	0	0	0	0	0	0	0	0	0	0	0	0	0	0	0	0	0	0	0	0	0	0	0	0	0	0	0	0	0
YDR107C	198	971	329	579	1000	432	315	319	954	375	828	253	693	530	561	964	588	234	5	1	3	1	2	3	2	0	0	2	3	2	5	1	3	2	1	0
YDR108W	0	1	0	2	1	0	0	2	2	0	4	0	2	2	1	2	1	1	1044	491	1325	457	750	295	522	214	268	339	670	304	791	496	399	155	363	309
YDR109C	161	899	360	784	1139	426	380	478	1055	400	842	193	921	558	620	1184	668	321	983	484	1017	489	844	276	819	264	301	382	489	286	700	569	485	191	381	320
YDR110W	170	788	333	476	661	209	336	296	503	238	733	174	619	373	465	1254	517	172	275	194	434	168	254	85	255	77	79	192	119	95	264	206	184	46	68	122
YDR111C	171	836	331	630	900	312	196	290	545	331	696	214	600	542	382	834	573	155	9	0	4	1	44	1	2	0	1	0	3	0	11	1	0	1	0	0
YDR112W	213	843	342	659	1094	388	308	357	909	376	1013	259	778	513	524	1150	612	249	1297	708	1570	632	1025	280	953	216	329	482	810	319	945	618	539	222	519	314
YDR113C|het	240	940	394	579	1162	400	316	373	941	378	999	200	888	623	598	1194	802	263	5	1	1	0	3	2	4	0	3	0	1	2	6	1	2	1	1	1
YDR114C	177	622	273	560	732	290	266	231	705	383	711	205	738	464	480	746	499	213	994	522	1499	444	938	302	578	265	355	483	579	307	1062	646	468	172	365	501
YDR115W	114	604	265	455	570	220	161	187	732	309	590	167	601	284	372	729	455	146	638	350	628	358	839	145	515	131	130	347	484	233	660	395	311	153	339	284
YDR116C	10	16	47	29	181	4	16	16	17	58	37	5	59	4	45	250	102	7	250	131	129	104	306	11	155	85	55	103	68	73	299	60	118	65	142	66
YDR117C	0	0	2	1	2	1	0	0	0	1	2	0	1	0	2	2	0	0	460	305	564	288	370	119	480	119	118	293	324	147	399	287	217	77	200	160
YDR118W|het	125	693	211	314	665	222	212	250	484	271	542	162	586	340	429	578	345	113	3	0	1	3	3	1	3	1	1	0	1	1	1	2	4	0	1	0
YDR119W	115	608	205	416	521	196	166	196	539	251	643	116	584	293	310	644	409	150	881	429	923	363	680	289	684	183	205	373	453	255	656	447	330	129	353	271
YDR120C	133	594	213	465	602	211	255	218	574	230	730	146	498	290	328	672	393	176	784	363	824	339	845	213	692	133	195	336	559	222	714	395	380	182	280	347
YDR121W	111	539	214	370	578	167	278	169	722	179	566	188	527	226	322	787	439	185	1063	493	1129	438	925	234	837	301	267	442	682	251	724	570	441	169	411	326
YDR122W	128	509	297	423	771	258	247	237	706	284	609	123	510	376	415	686	493	156	771	464	1344	386	1146	276	606	177	298	492	508	340	816	516	406	197	373	453
YDR123C	167	605	223	568	689	202	232	224	525	234	704	173	559	431	329	685	428	161	1058	488	1245	396	765	313	930	248	386	603	705	347	645	641	411	167	400	232
YDR124W	141	610	297	519	708	300	188	260	746	254	582	177	659	358	338	753	464	229	975	499	1267	498	820	322	506	192	309	383	560	230	799	428	404	168	417	330
YDR125C	198	831	399	593	1032	405	316	399	970	372	803	224	929	515	497	999	608	183	1	0	1	1	5	3	3	2	1	1	2	1	1	2	1	0	3	1
YDR126W	158	507	196	477	791	261	271	155	658	238	571	191	607	438	405	710	477	193	1168	536	1142	558	667	238	586	133	177	358	540	246	793	491	395	128	268	398
YDR127W	110	582	197	459	671	175	205	202	496	278	574	144	533	472	473	735	390	166	5	2	11	15	18	3	4	4	0	4	6	1	77	6	2	2	0	2
YDR128W	107	505	231	505	665	150	235	196	564	238	716	156	580	254	426	683	404	190	800	446	847	315	805	216	531	108	262	525	425	238	907	442	387	134	334	346
YDR129C	2	4	1	1	1	1	0	1	1	2	3	1	3	1	0	2	2	2	1011	488	1205	500	771	222	695	160	196	478	527	213	924	371	262	137	459	356
YDR130C	88	452	202	297	615	183	212	138	403	116	296	63	359	174	215	368	228	64	5	0	1	1	2	0	1	1	1	3	2	0	3	4	1	0	0	0
YDR131C	115	370	181	218	521	76	139	115	406	175	392	112	484	199	361	580	375	139	1858	806	2205	854	1686	546	1335	381	552	839	1125	534	1373	1104	877	350	750	673
YDR132C	136	504	233	405	703	234	149	196	435	223	494	126	341	312	366	463	278	92	3	2	1	3	0	0	0	0	0	0	0	0	1	1	2	0	0	1
YDR133C	42	240	101	152	274	132	106	88	170	106	246	55	191	192	105	275	136	77	608	320	836	302	599	119	346	97	231	286	278	206	540	398	305	100	247	247
YDR134C	96	666	195	402	664	283	200	188	436	232	432	192	514	336	410	733	378	146	782	428	1045	421	599	270	680	241	178	363	508	222	663	516	414	156	306	221
YDR135C	16	70	59	108	57	23	30	57	154	28	413	22	68	24	290	90	47	18	544	24	122	26	444	6	35	1	81	40	14	8	463	34	17	3	96	27
YDR136C	100	282	227	203	560	96	185	128	384	195	400	75	389	179	359	622	338	105	338	108	331	312	393	84	280	98	44	172	208	98	682	181	235	70	86	93
YDR137W	175	631	298	456	745	233	323	336	829	213	797	191	788	546	476	748	432	131	841	282	733	284	597	138	500	89	134	260	333	163	631	307	280	97	203	218
YDR138W	120	605	243	450	879	337	290	284	581	260	589	138	368	427	422	757	386	185	5	0	2	1	4	1	3	0	0	1	2	1	1	0	2	0	1	3
YDR139C	0	3	0	0	1	0	0	0	1	2	2	0	3	0	1	2	0	0	4	1	0	0	1	1	0	0	1	0	0	0	15	2	0	0	0	1
YDR140W	130	407	198	411	493	146	150	195	300	166	407	125	415	177	262	369	248	99	893	551	921	376	778	164	732	144	280	335	340	197	734	456	259	165	497	411
YDR141C|het	113	538	254	385	649	252	181	239	497	213	507	147	445	299	391	647	374	172	5	1	2	0	3	0	2	1	0	0	0	0	1	1	0	0	1	0
YDR142C	142	739	238	452	786	231	231	231	495	254	486	155	510	282	469	616	461	89	97	9	9	4	171	1	6	5	8	3	3	2	114	4	2	1	7	5
YDR143C	0	3	1	4	2	0	0	0	3	1	3	0	2	1	1	4	1	0	880	368	974	410	757	209	549	142	165	325	381	190	644	442	346	167	281	226
YDR144C	61	247	95	251	278	69	89	132	260	64	293	101	242	111	253	368	190	52	305	214	469	229	415	100	264	56	44	190	241	112	272	210	164	70	139	114
YDR145W|het	89	360	164	7	254	73	60	69	93	165	428	89	309	161	142	193	114	22	0	1	4	0	2	0	0	1	0	0	1	0	2	1	0	0	0	0
YDR146C	116	590	243	376	749	230	246	156	544	226	641	145	497	399	457	899	535	200	1257	604	1206	664	1028	365	790	265	373	600	668	358	756	653	584	218	516	509
YDR147W_2	2	3	1	3	3	1	1	1	3	1	2	0	4	1	3	1	2	1	809	578	1334	556	1079	247	692	197	306	451	560	308	924	561	506	171	411	362
YDR147W_1	0	0	0	0	0	0	0	0	0	0	0	0	0	0	0	0	0	0	0	0	0	0	0	0	0	0	0	0	0	0	0	0	0	0	0	0
YDR148C	119	505	187	327	559	198	161	186	271	213	459	128	497	185	271	656	396	180	693	385	691	387	652	157	576	168	202	292	443	168	780	338	433	152	312	197
YDR149C	133	784	298	609	854	315	273	313	717	285	807	228	812	552	526	886	455	193	1106	401	1024	442	748	218	508	158	169	389	504	254	642	395	418	152	306	260
YDR150W	92	269	47	40	7	2	1	2	4	165	293	46	54	4	6	3	4	1	1166	550	1063	568	810	234	558	166	286	447	671	211	830	577	412	158	378	293
YDR151C	0	0	0	0	0	0	0	0	0	0	0	0	0	0	0	0	0	0	0	0	0	0	0	0	0	0	0	0	0	0	0	0	0	0	0	0
YDR152W	0	0	0	0	0	0	0	0	0	0	0	0	0	0	0	0	0	0	0	0	0	0	0	0	0	0	0	0	0	0	0	0	0	0	0	0
YDR153C	273	1159	371	836	1277	209	322	387	996	435	1052	229	876	265	914	1015	711	229	1011	474	960	435	1058	228	602	227	303	574	527	235	692	448	506	193	605	440
YDR154C	279	980	483	884	1493	436	325	368	1318	487	1337	236	1057	704	747	1382	773	305	905	474	897	405	871	199	521	199	329	385	608	189	627	450	415	182	441	323
YDR155C	92	524	268	326	585	256	211	186	339	227	509	89	404	271	277	536	310	131	249	181	313	182	432	78	246	77	100	194	156	86	282	211	148	73	191	99
YDR156W	249	1101	449	831	1276	493	433	377	1029	439	836	183	876	626	570	1221	578	196	731	308	823	380	777	160	421	120	184	333	341	214	518	345	283	119	332	223
YDR157W	97	507	199	325	533	222	201	191	362	226	381	92	408	265	223	460	307	132	200	201	409	112	261	3	187	80	87	97	171	91	253	181	104	71	134	71
YDR158W	0	0	0	0	0	0	0	0	0	0	0	0	0	0	1	0	0	0	41	3	1	5	147	3	0	4	0	7	1	0	291	2	1	0	0	5
YDR159W	176	1130	401	615	1065	428	401	384	821	316	1101	201	857	555	541	939	643	212	1197	389	879	321	513	163	272	94	98	531	403	251	741	287	147	57	186	98
YDR160W|het	227	1068	384	655	1192	312	394	341	1001	301	939	281	810	604	754	1292	621	255	0	0	5	3	0	3	0	0	0	2	2	0	3	0	2	0	3	1
YDR161W	124	661	164	352	579	169	148	135	457	189	662	156	442	257	326	530	355	100	636	211	601	219	374	154	356	69	110	268	364	140	409	223	160	59	155	112
YDR162C	241	1141	444	698	1276	452	344	413	700	427	1161	275	889	622	669	1155	682	240	4	4	3	2	5	2	3	0	0	3	2	1	6	6	2	0	2	1
YDR163W	0	1	0	0	1	1	1	0	1	1	0	0	2	0	1	0	0	0	391	164	412	250	517	97	246	76	95	180	245	115	319	226	138	85	148	149
YDR164C|het	346	1456	548	940	1651	542	507	520	1033	555	1217	301	1211	776	859	1421	1017	343	4	0	5	1	6	0	7	1	2	1	4	0	9	4	2	2	2	3
YDR165W	79	310	95	237	331	35	146	169	303	79	280	110	386	204	268	249	282	64	287	109	372	102	263	62	149	42	35	89	69	48	281	36	87	18	44	53
YDR166C|het	162	597	299	478	859	323	259	281	714	348	1156	178	778	587	530	1052	564	218	3	0	1	1	5	0	1	1	0	1	3	1	4	2	0	0	1	1
YDR167W|het	0	0	0	0	0	0	0	0	0	0	0	0	0	0	0	0	0	0	0	0	0	0	0	0	0	0	0	0	0	0	0	0	0	0	0	0
YDR168W|het	3	12	5	2	22	1	2	5	4	23	1	0	21	40	5	38	8	2	0	0	0	0	0	0	0	0	0	0	0	0	0	0	0	0	0	0
YDR169C-A	0	0	0	0	0	0	0	0	0	0	0	0	0	0	0	0	0	0	0	0	0	1	0	0	0	0	0	0	0	0	4	0	0	0	0	0
YDR169C	0	0	0	0	0	0	0	0	0	0	0	0	0	0	0	0	0	0	0	0	0	0	0	0	0	0	0	0	0	0	0	0	0	0	0	0
YDR170C|het	1	3	8	5	13	1	4	5	8	26	1	0	7	103	6	41	13	2	0	0	0	1	0	0	0	0	0	0	0	0	0	0	0	0	0	0
YDR171W	164	702	226	463	717	297	262	271	926	294	892	203	775	489	479	865	471	232	1001	441	1157	392	740	230	593	196	344	398	400	208	623	593	304	140	236	307
YDR172W|het	96	471	204	297	548	199	160	142	388	185	602	132	545	352	332	494	341	141	1	0	3	0	5	1	1	0	2	0	2	1	2	1	0	2	2	0
YDR173C	0	3	1	1	3	2	1	2	4	1	1	1	1	1	3	1	1	2	727	538	1174	379	791	210	665	222	242	354	500	193	858	650	369	121	325	340
YDR174W	0	1	1	2	1	0	0	0	0	1	2	0	4	0	0	3	0	0	944	444	1041	403	615	160	507	67	278	421	340	136	488	488	307	65	275	249
YDR175C	134	608	250	473	669	207	229	216	436	246	496	160	663	336	365	910	411	182	631	269	680	309	626	145	424	138	175	318	331	108	559	89	292	88	178	152
YDR176W	0	0	0	0	0	0	0	0	0	0	0	0	0	0	0	0	0	0	0	0	0	0	0	0	0	0	0	0	0	0	0	0	0	0	0	0
YDR177W|het	147	642	286	627	876	208	270	341	855	326	844	229	760	458	644	1019	502	232	2	1	3	0	1	0	1	0	1	0	0	0	2	1	0	1	0	1
YDR178W	0	0	0	0	0	0	0	0	0	0	0	0	0	0	0	0	0	0	0	0	0	0	0	0	0	0	0	0	0	0	0	0	0	0	0	0
YDR179C	1	0	0	0	0	0	2	1	4	2	0	0	0	28	4	2	3	1	0	0	0	0	0	0	0	0	0	0	0	0	0	0	0	0	0	0
YDR179W-A_2	1	1	2	0	2	2	2	1	4	0	0	1	5	2	1	1	1	0	1498	576	1571	514	873	326	745	178	339	514	668	285	711	650	333	122	270	260
YDR179W-A_1t	0	0	0	0	0	0	0	0	0	0	0	0	0	0	0	0	0	0	0	0	0	0	0	0	0	0	0	0	0	0	0	0	0	0	0	0
YDR180W|het	143	652	298	467	649	285	272	289	579	218	621	151	483	398	369	628	443	144	2	0	0	0	0	1	2	0	0	1	2	0	5	3	2	0	2	1
YDR181C	72	503	186	436	452	225	186	195	422	212	406	129	351	297	258	549	260	99	580	319	838	395	547	215	528	193	194	285	310	63	539	439	255	177	288	271
YDR182W-A	0	0	0	0	0	0	0	0	0	0	0	0	0	0	0	0	0	0	46	2	8	7	33	1	10	1	0	4	1	0	56	1	1	1	3	2
YDR182W|het	0	0	0	0	0	0	0	0	0	0	0	0	0	0	0	0	0	0	0	0	0	0	0	0	0	0	0	0	0	0	0	0	0	0	0	0
YDR183W	0	0	0	0	0	0	0	0	0	0	0	0	0	0	0	0	0	0	0	0	0	0	0	0	0	0	0	0	0	0	0	0	0	0	0	0
YDR184C	126	587	266	237	482	169	148	98	233	268	694	142	358	233	252	254	201	40	782	314	817	433	511	170	444	92	137	241	349	145	374	438	220	108	231	155
YDR185C	61	326	106	204	292	92	115	84	234	125	220	59	239	193	116	304	137	73	687	338	1033	392	508	198	679	135	252	314	353	220	597	418	221	108	291	316
YDR186C	332	1574	583	1125	1829	593	562	587	1540	541	1615	486	1531	1001	1044	2082	1039	515	1006	491	1246	536	889	237	833	237	354	412	528	227	739	721	454	151	354	399
YDR187C|het	33	251	121	131	136	92	38	45	160	192	217	8	232	168	113	211	98	37	0	0	0	0	0	0	0	1	0	0	0	0	0	0	0	0	2	0
YDR188W|het	0	0	0	0	0	0	0	0	0	0	0	0	0	0	0	0	0	0	0	0	0	0	0	0	0	0	0	0	0	0	0	0	0	0	0	0
YDR189W|het	0	0	0	0	0	0	0	0	0	0	0	0	0	0	0	0	0	0	0	0	0	0	0	0	0	0	0	0	0	0	0	0	0	0	0	0
YDR190C|het	95	332	104	382	313	112	184	200	310	195	703	117	397	79	292	417	300	81	2	2	3	0	1	1	4	1	0	0	0	0	0	0	0	0	0	0
YDR191W	42	293	150	282	438	262	194	187	347	182	345	65	198	235	205	401	262	129	995	468	1227	459	870	207	671	184	232	423	370	257	588	443	366	165	431	338
YDR192C	143	504	232	458	624	312	177	227	491	265	683	204	562	485	409	804	491	185	1094	535	1339	561	1114	261	603	229	329	425	571	305	999	491	364	189	499	320
YDR193W	8	104	10	12	50	18	21	14	54	24	32	13	46	42	31	14	36	3	39	48	154	134	57	21	15	46	17	31	2	28	100	4	4	2	16	9
YDR194C	127	583	203	358	645	263	260	192	433	260	711	172	501	357	452	814	433	166	828	409	817	334	684	335	553	120	213	345	528	208	609	444	265	143	271	320
YDR194W-A	0	0	0	0	0	0	0	0	0	0	0	0	0	0	0	0	0	0	0	0	0	0	0	0	0	0	0	0	0	0	0	0	0	0	0	0
YDR195W	201	1068	437	731	1378	424	422	343	955	435	1233	288	1098	731	692	1233	704	248	511	257	368	141	96	53	138	23	22	207	222	157	226	129	66	25	87	16
YDR196C|het	150	640	318	314	670	279	287	266	614	212	666	140	464	384	383	720	373	123	0	0	1	2	1	0	3	0	1	0	1	0	1	3	2	0	1	1
YDR197W	133	579	270	403	596	221	180	239	639	302	708	138	579	372	359	750	325	183	5	3	0	1	3	1	3	1	0	2	3	1	1	1	0	0	0	1
YDR198C	59	152	107	167	278	68	99	70	187	115	194	36	233	139	125	258	119	85	208	57	207	133	154	44	155	40	36	61	91	33	239	68	81	33	53	50
YDR199W	0	0	0	0	0	0	0	0	0	0	0	0	0	0	0	0	0	0	0	1	0	0	0	0	0	0	0	0	0	0	0	0	0	0	0	0
YDR200C	1	0	0	0	0	0	0	1	0	0	0	0	0	0	3	8	1	0	0	0	0	0	0	0	0	0	0	0	0	0	0	0	0	0	0	0
YDR201W|het	122	659	289	396	571	240	329	259	632	207	644	164	584	397	569	709	423	202	1	2	2	0	4	0	1	0	2	2	2	1	2	1	1	0	2	1
YDR202C	96	498	197	365	578	120	203	223	581	180	641	124	483	263	373	608	410	162	113	26	78	30	95	34	57	7	16	40	20	7	116	36	34	10	6	12
YDR203W	63	354	136	290	412	215	111	138	328	141	344	52	290	209	202	461	238	125	428	305	482	240	340	142	401	101	134	203	357	118	385	240	145	129	227	217
YDR204W	11	52	21	32	59	15	11	20	41	16	37	6	28	30	17	35	27	9	86	39	85	40	66	21	45	10	19	31	51	24	73	45	16	13	34	36
YDR205W	133	619	220	508	904	227	234	314	663	237	607	152	715	445	553	601	520	211	376	292	728	274	615	152	417	161	168	263	284	177	661	353	272	106	257	159
YDR206W	0	0	0	0	0	0	0	0	0	0	0	0	0	0	0	0	0	0	0	0	0	0	0	0	0	0	0	0	0	0	0	0	0	0	0	0
YDR207C	138	715	206	457	741	304	190	267	824	293	645	156	457	441	432	666	289	219	839	357	1180	315	595	199	457	164	151	423	494	237	521	440	310	92	198	176
YDR208W|het	118	555	200	493	599	246	189	243	661	207	615	167	584	457	532	1002	457	155	1	0	2	0	3	0	3	0	3	1	2	1	4	0	0	2	1	1
YDR209C	0	0	0	0	0	0	0	0	0	0	0	0	0	0	0	0	0	0	0	0	0	0	0	0	0	0	0	0	0	0	0	0	0	0	0	0
YDR210W	133	533	191	499	769	277	238	268	588	258	617	158	573	393	403	620	423	164	807	450	1099	526	606	243	575	142	203	387	441	182	595	533	236	120	210	254
YDR211W|het	0	0	0	0	0	0	0	0	0	0	0	0	0	0	0	0	0	0	0	0	0	0	0	0	0	0	0	0	0	0	0	0	0	0	0	0
YDR212W|het	0	0	0	0	0	0	0	0	0	0	0	0	0	0	0	0	0	0	0	0	0	0	0	0	0	0	0	0	0	0	0	0	0	0	0	0
YDR213W	15	90	166	99	76	29	30	13	310	32	1009	91	32	217	583	443	54	20	632	7	22	17	531	1	16	8	124	18	17	14	299	9	12	2	191	16
YDR214W	21	32	110	38	370	8	12	15	56	83	67	17	77	29	57	373	135	27	47	9	15	74	18	3	22	23	3	13	18	5	218	27	5	14	2	3
YDR215C	11	25	43	16	174	4	15	8	18	29	49	6	50	6	50	183	60	19	10	0	1	4	16	0	5	0	0	1	1	2	16	1	2	0	3	1
YDR216W	141	738	291	520	799	307	313	244	603	279	779	184	595	379	429	810	397	190	4	5	6	2	1	2	2	3	0	3	0	0	25	2	2	0	1	2
YDR217C	36	91	56	79	156	43	33	36	146	59	128	17	173	48	108	130	48	54	97	27	121	40	77	29	60	24	18	25	28	15	79	54	49	9	22	15
YDR218C	121	573	195	479	749	280	263	285	637	229	545	161	507	382	369	750	381	141	418	210	314	234	489	32	340	119	143	125	124	134	444	132	183	106	174	95
YDR219C	104	536	222	451	801	228	233	147	447	233	596	192	508	288	484	657	377	115	1168	499	1093	510	991	347	751	180	318	413	559	268	639	554	517	148	461	354
YDR220C	25	200	33	191	187	27	128	100	192	63	423	32	111	43	269	190	98	42	719	68	157	50	576	18	98	19	59	77	22	24	687	47	77	5	118	89
YDR221W	0	0	0	0	0	0	0	0	0	0	0	0	0	0	0	0	0	0	0	0	0	0	0	0	0	0	0	0	0	0	0	0	0	0	0	0
YDR222W	169	668	275	449	761	275	247	259	478	201	655	187	524	486	467	766	479	151	2	2	2	2	1	1	4	0	1	2	0	2	3	1	1	0	0	0
YDR223W	134	656	221	465	677	213	222	158	441	248	684	182	515	407	340	558	355	128	2112	807	2348	970	1423	503	1105	396	639	608	970	457	1353	833	757	297	611	602
YDR224C_2|het	0	0	0	0	0	0	0	0	0	0	0	0	0	0	0	0	0	0	0	0	0	0	0	0	0	0	0	0	0	0	0	0	0	0	0	0
YDR224C_1|het	139	625	236	401	663	177	230	219	528	177	715	158	459	399	371	675	425	168	0	2	5	1	2	0	2	1	0	4	0	1	0	1	1	1	2	1
YDR225W	0	0	0	0	0	0	0	0	0	0	0	0	0	0	0	0	0	0	0	0	0	0	0	0	0	0	0	0	0	0	0	0	0	0	0	0
YDR226W	0	0	1	0	2	1	0	0	0	0	0	0	0	1	0	0	0	0	168	51	171	120	167	38	100	35	23	88	84	27	328	103	73	16	30	33
YDR227W	148	781	250	490	798	304	222	260	644	302	904	232	791	448	463	1128	537	184	4	4	0	0	3	2	1	0	0	1	0	0	5	2	0	0	1	0
YDR228C|het	133	563	214	338	580	106	174	175	389	222	630	122	348	234	183	492	288	84	1	1	1	2	2	1	2	1	0	0	2	0	7	2	1	0	1	0
YDR229W	115	722	301	494	997	328	302	341	652	260	663	158	697	477	387	878	489	216	1546	811	1911	845	1427	400	1217	289	455	601	748	333	1346	896	603	278	733	627
YDR230W	158	869	282	600	935	285	334	244	730	330	845	211	891	537	517	906	493	209	867	139	349	91	918	36	127	9	95	148	105	43	737	103	98	17	123	105
YDR231C	144	716	319	505	916	281	313	247	790	306	689	178	609	400	545	659	487	164	689	330	937	431	768	157	475	177	205	298	373	206	645	454	314	137	384	268
YDR232W|het	82	440	233	282	688	236	151	170	510	200	564	136	476	245	385	606	309	83	2	0	0	1	1	0	2	0	0	0	1	1	2	0	1	0	0	0
YDR233C	1	2	1	2	1	0	0	0	2	0	2	0	0	0	1	0	2	0	537	206	486	203	498	183	386	105	147	247	358	173	565	352	254	99	287	197
YDR234W	81	371	190	281	452	165	185	144	343	174	411	72	426	279	257	420	264	97	669	396	688	286	623	198	524	130	213	279	346	134	662	455	233	100	292	191
YDR235W|het	126	671	276	510	695	268	240	242	604	176	768	204	640	447	427	684	318	176	4	1	2	0	2	0	1	1	2	2	0	0	1	4	1	1	1	1
YDR236C|het	59	311	142	192	321	116	142	110	314	152	308	56	173	225	184	301	177	113	0	0	1	0	0	1	0	0	0	0	0	0	0	0	0	0	0	0
YDR237W	38	256	144	237	329	121	148	83	207	170	295	90	264	229	170	351	208	99	304	184	210	126	242	13	191	60	93	72	66	67	299	59	110	81	129	45
YDR238C|het	239	1136	528	848	1403	487	302	418	1284	467	1592	295	1153	794	807	1191	868	366	2	1	1	3	7	3	2	0	2	2	4	2	6	5	3	0	2	4
YDR239C	199	956	411	687	974	424	342	344	693	331	942	249	812	603	791	1170	691	262	924	566	1105	725	221	358	774	196	393	387	462	269	889	616	378	205	417	254
YDR240C|het	190	893	383	714	911	429	321	282	619	252	1030	240	813	565	544	1134	631	249	4	1	2	1	5	0	2	0	0	4	2	0	2	3	1	3	0	2
YDR241W	149	771	303	518	839	293	258	241	666	316	753	193	630	476	536	1087	528	205	528	281	861	301	569	156	431	160	174	238	364	206	462	429	220	122	275	187
YDR242W_1|het	0	0	0	0	0	0	0	0	0	0	0	0	0	0	0	0	0	0	0	0	0	0	0	0	0	0	0	0	0	0	0	0	0	0	0	0
YDR242W_2	176	970	328	709	1173	315	339	379	753	277	1039	292	945	635	793	994	585	187	640	417	1048	430	828	248	705	171	246	373	476	202	662	397	430	144	384	266
YDR243C|het	110	658	278	619	820	311	233	276	547	290	703	181	719	398	470	852	521	256	1	1	4	0	3	0	5	0	0	0	1	0	1	0	1	0	0	0
YDR244W	192	755	358	704	748	309	283	287	559	307	856	176	720	529	474	1047	569	171	1619	615	1302	712	859	336	1009	242	395	608	628	258	898	679	497	216	458	348
YDR245W	33	45	36	66	126	9	25	40	105	55	182	8	103	18	136	128	75	26	253	27	74	39	179	7	37	8	8	28	28	5	669	19	26	9	19	20
YDR246W-A	0	0	0	0	0	0	1	0	0	0	0	0	3	0	1	2	1	0	537	118	468	72	557	67	137	12	165	172	150	47	550	247	199	37	190	176
YDR246W|het	0	0	0	0	0	0	0	0	0	0	0	0	0	0	0	0	0	0	0	0	0	0	0	0	0	0	0	0	0	0	0	0	0	0	0	0
YDR247W	191	933	366	759	1106	334	306	371	691	356	880	237	935	564	752	1219	731	249	1235	467	1053	500	1027	273	829	174	326	388	654	286	821	534	438	150	487	444
YDR248C	85	467	174	307	472	148	125	95	334	234	299	103	307	166	239	332	197	53	965	430	900	385	795	235	584	174	186	318	454	230	668	439	271	126	201	312
YDR249C	157	702	205	447	760	264	256	275	685	291	696	155	619	346	377	713	413	115	802	516	1231	354	865	187	781	190	312	525	559	270	850	543	493	187	531	458
YDR250C	114	732	243	526	776	209	282	313	835	251	688	172	639	354	468	735	406	209	583	231	1063	365	1104	245	542	113	239	367	555	216	719	550	382	184	414	349
YDR251W	0	0	0	0	0	0	0	0	0	0	0	0	0	0	0	0	0	0	0	0	0	0	0	0	0	0	0	0	0	0	0	0	0	0	0	0
YDR252W	58	129	192	120	529	50	54	77	133	198	188	38	325	88	198	580	262	60	372	76	269	426	400	84	195	174	55	160	233	53	1349	217	133	155	40	83
YDR253C	99	601	220	335	623	211	179	218	364	207	762	215	549	457	446	872	392	135	597	234	635	203	391	131	355	100	113	288	345	106	500	294	190	97	178	165
YDR254W	89	438	186	266	464	169	121	155	292	221	575	142	408	253	294	382	207	86	809	497	879	331	894	271	635	158	216	500	366	208	852	385	358	138	332	173
YDR255C	0	0	0	0	0	0	0	0	0	0	0	1	0	0	0	0	0	0	0	2	1	0	0	0	0	0	0	0	1	0	0	0	0	0	0	0
YDR256C	157	652	190	462	736	215	228	272	714	253	796	145	480	415	377	675	597	155	1088	494	1480	560	941	278	940	217	287	494	627	337	888	545	563	87	344	429
YDR257C	168	914	294	601	648	176	224	175	314	271	933	201	638	350	340	716	354	91	1007	394	1206	540	888	317	573	149	216	449	493	285	686	566	448	196	320	335
YDR258C	104	520	260	414	639	210	229	229	520	175	548	119	478	297	344	580	260	114	703	305	1237	293	647	201	609	111	174	390	365	245	566	473	264	129	241	249
YDR259C	183	965	400	705	1252	279	386	308	890	361	1002	232	1013	614	599	1159	680	235	816	311	710	290	726	186	476	149	254	369	483	238	628	385	321	128	366	315
YDR260C	0	4	0	0	1	1	2	2	2	0	0	0	0	1	1	1	6	0	0	0	1	9	0	0	0	8	0	1	0	1	4	0	0	0	0	0
YDR261C	148	654	313	590	583	339	222	288	719	230	880	211	651	464	448	794	379	167	811	339	813	416	698	237	679	149	194	308	532	223	906	491	379	181	323	340
YDR262W	43	216	114	176	309	118	78	103	175	108	243	75	296	165	209	320	211	102	340	111	269	154	400	68	235	83	78	201	232	83	328	134	111	67	145	139
YDR263C	130	580	199	433	564	222	196	280	514	219	536	131	477	370	365	697	387	164	917	382	986	439	775	208	736	165	251	474	538	197	748	502	345	192	294	282
YDR264C	134	384	151	329	291	115	150	193	363	183	482	109	339	317	181	477	321	90	1661	491	1280	515	960	291	535	143	202	586	626	366	999	484	471	174	298	289
YDR265W	63	347	130	235	411	179	143	115	321	196	320	74	351	211	260	397	248	89	505	226	573	218	441	94	350	106	145	313	267	107	437	217	159	146	245	169
YDR266C	0	1	1	1	9	0	0	0	5	8	0	1	1	25	1	20	4	0	0	0	1	1	1	0	0	0	0	0	0	0	12	0	4	0	0	0
YDR267C|het	0	0	0	0	0	0	0	0	0	0	0	0	0	0	0	0	0	0	0	0	0	0	0	0	0	0	0	0	0	0	0	0	0	0	0	0
YDR268W	0	0	0	0	0	0	0	0	0	0	0	0	0	0	0	0	0	0	0	0	0	0	0	0	0	0	0	0	0	0	0	0	0	0	0	0
YDR269C	1	2	1	0	5	1	0	1	1	4	3	1	8	0	1	5	2	0	1216	665	1374	642	1211	321	907	242	334	609	648	400	1368	710	577	305	700	472
YDR270W	0	0	0	0	0	0	0	0	0	0	0	0	0	0	0	0	0	0	0	0	0	0	0	0	0	0	0	0	0	0	0	0	0	0	0	0
YDR271C	0	0	0	0	0	0	0	0	0	0	0	0	0	0	0	0	0	0	0	0	0	0	0	0	0	0	0	0	0	0	0	0	0	0	0	0
YDR272W	96	406	211	291	317	192	149	120	347	175	318	86	368	269	190	367	324	116	289	173	372	201	382	93	297	114	107	191	192	143	355	202	140	127	215	187
YDR273W	62	383	180	264	453	148	173	119	269	154	369	93	317	211	187	447	274	103	251	164	412	115	274	43	284	88	1	161	224	114	257	192	90	97	157	118
YDR274C	0	0	0	0	0	0	0	0	0	0	0	0	0	0	0	0	0	0	0	0	0	0	0	0	0	0	0	0	0	0	0	0	0	0	0	0
YDR275W	296	1712	688	1123	1956	637	538	592	1582	678	1747	387	1394	991	1054	2243	1006	489	938	425	1310	408	1027	234	690	146	303	377	415	223	700	632	443	190	341	368
YDR276C	0	0	0	0	0	0	0	0	0	0	0	0	0	0	0	0	0	0	0	0	0	0	0	0	0	0	0	0	0	0	0	0	0	0	0	0
YDR277C	111	598	277	382	745	274	199	199	543	236	679	145	524	377	416	551	356	110	1128	478	1138	477	931	257	629	284	261	443	722	279	806	463	499	170	344	283
YDR278C	101	482	240	337	711	202	175	262	528	261	787	193	686	431	448	765	452	169	1085	452	835	477	753	289	635	253	302	469	471	221	804	446	441	181	389	399
YDR279W	0	0	0	0	0	0	0	0	0	0	0	0	0	0	0	0	0	0	0	0	0	0	0	0	0	0	0	0	0	0	0	0	0	0	0	0
YDR280W|het	10	24	13	19	40	5	12	3	19	12	51	5	34	14	18	28	2	1	0	0	0	0	1	0	0	0	0	0	1	0	0	0	0	0	0	0
YDR281C	144	574	209	304	713	215	267	201	513	244	651	137	568	365	387	738	448	145	825	354	984	351	671	171	618	169	185	333	411	170	613	408	254	122	299	371
YDR282C	0	0	0	0	0	0	0	0	0	0	0	0	0	0	0	0	0	0	0	0	0	0	0	0	0	0	0	0	0	0	0	0	0	0	0	0
YDR283C	1	0	2	1	2	0	4	5	3	5	0	3	1	46	3	3	3	1	1	0	0	0	7	2	1	0	0	0	0	0	1	1	0	0	0	0
YDR284C	0	0	0	0	0	0	0	0	0	0	0	0	0	0	0	0	0	0	0	0	0	0	0	0	0	0	0	0	0	0	0	0	0	0	0	0
YDR285W	36	107	128	70	306	24	47	54	152	100	160	16	207	50	122	329	105	86	87	36	92	70	150	10	54	15	14	45	44	12	375	22	35	16	21	33
YDR286C	0	0	0	0	0	0	0	0	0	0	0	0	0	0	0	0	0	0	0	0	0	0	0	0	0	0	0	0	0	0	0	0	0	0	0	0
YDR287W	0	0	0	0	0	0	0	0	0	0	0	0	0	0	0	0	0	0	0	0	0	0	0	0	0	0	0	0	0	0	0	0	0	0	0	0
YDR288W|het	105	508	280	383	669	202	195	203	482	218	574	102	426	268	273	575	404	159	1	0	0	1	3	1	1	1	2	2	1	3	0	1	1	0	0	0
YDR289C	58	250	121	209	339	132	111	96	251	130	226	52	167	154	111	294	149	117	562	210	520	237	287	105	495	134	127	225	332	143	467	330	163	124	237	180
YDR290W	115	550	253	438	585	184	148	170	534	275	784	158	465	355	276	561	346	118	1529	876	1341	764	1322	495	1082	284	351	832	899	480	1485	817	724	270	745	576
YDR291W	147	724	294	475	786	204	243	232	466	301	748	162	660	354	527	858	441	188	1037	462	1230	522	1100	320	828	265	282	402	494	324	864	527	436	232	446	420
YDR292C|het	2	14	41	11	123	2	1	8	13	28	35	1	25	11	17	142	21	3	0	0	0	0	0	0	1	0	0	0	0	0	0	0	0	0	0	0
YDR293C	1	11	0	21	7	3	7	8	8	5	170	1	12	1	102	6	4	1	233	2	24	2	348	1	7	3	10	6	10	0	247	12	10	0	9	9
YDR294C	117	402	277	331	514	130	190	207	568	151	657	148	610	229	438	673	407	161	620	153	622	376	550	117	414	193	42	265	324	148	569	303	217	113	97	150
YDR295C	147	525	261	454	773	359	309	290	858	309	526	184	438	472	438	796	547	158	692	380	1075	498	726	240	514	168	230	363	447	254	730	382	328	125	300	287
YDR296W	139	584	248	470	713	192	230	192	560	250	883	170	554	479	388	761	448	175	870	426	900	380	719	218	391	144	219	352	467	189	724	513	295	143	293	326
YDR297W	84	404	165	374	531	185	152	99	441	191	416	63	370	247	276	565	286	164	341	257	561	234	439	118	383	135	120	192	240	162	369	367	162	133	237	166
YDR298C	154	708	425	816	1249	419	387	409	785	320	820	212	868	563	556	994	557	234	4	3	2	5	1	0	3	0	1	0	2	0	2	2	2	2	3	0
YDR299W|het	166	747	244	340	663	182	180	199	378	334	534	169	505	389	309	606	322	154	2	0	0	1	3	2	3	1	1	0	0	0	2	1	0	1	1	0
YDR300C	0	0	0	0	0	0	0	0	0	0	0	0	0	0	0	0	0	0	0	0	0	0	0	0	0	0	0	0	0	0	0	0	0	0	0	0
YDR301W|het	0	0	0	0	0	0	0	0	0	0	0	0	0	0	0	0	0	0	0	0	0	0	0	0	0	0	0	0	0	0	0	0	0	0	0	0
YDR302W|het	127	495	206	316	629	176	218	210	507	252	728	166	592	350	531	650	330	142	0	0	1	0	4	1	3	0	0	2	0	0	2	0	0	0	2	1
YDR303C|het	0	0	0	0	0	0	0	0	1	0	0	0	0	0	0	0	0	0	0	0	0	0	0	0	0	0	0	0	0	0	0	0	0	0	0	0
YDR304C	118	661	241	534	815	293	217	258	647	198	685	133	537	350	369	705	509	169	1001	399	942	414	833	218	765	173	275	386	500	229	845	604	354	160	429	372
YDR305C	40	194	88	182	254	108	100	73	208	128	204	47	263	141	112	239	189	50	258	161	287	124	370	58	210	61	101	99	119	80	235	158	64	80	195	114
YDR306C	111	635	217	460	746	183	207	201	455	219	566	160	639	331	434	589	429	158	814	409	720	445	654	287	810	189	300	332	395	258	566	366	273	122	403	281
YDR307W	129	662	313	478	598	251	234	202	560	229	663	183	635	536	501	822	478	175	832	521	1034	437	721	191	537	119	169	354	443	207	626	474	350	121	303	176
YDR308C|het	3	0	0	3	10	0	6	1	6	2	3	0	3	1	4	1	0	1	0	0	0	0	0	0	0	0	0	0	0	0	0	0	0	0	0	0
YDR309C	24	56	86	33	220	33	24	31	88	75	103	22	163	38	70	214	76	49	74	24	95	48	100	19	45	33	17	30	35	11	344	52	27	13	15	5
YDR310C	196	1021	303	627	887	426	326	325	900	426	1073	236	813	674	671	1184	718	266	963	430	1234	367	896	269	615	167	273	376	472	260	881	509	367	133	376	283
YDR311W|het	180	537	295	407	802	203	239	239	476	361	674	196	594	373	323	721	316	163	0	0	0	1	2	0	0	0	0	1	2	0	2	1	0	0	1	1
YDR312W	119	569	232	403	606	223	196	227	602	343	748	134	562	388	402	595	358	98	1474	508	1229	579	1195	402	870	238	360	570	719	321	1042	513	531	208	528	428
YDR313C	154	573	185	270	460	105	88	80	214	343	560	117	442	270	228	298	161	73	1460	590	1668	706	1074	320	917	287	290	594	631	324	1044	633	400	206	383	426
YDR314C	248	998	443	600	1213	384	483	462	1353	432	967	222	834	587	714	1059	674	249	1238	457	995	505	661	277	480	143	188	503	628	218	655	663	440	163	311	261
YDR315C_2	0	0	0	0	0	0	0	0	0	0	0	0	0	0	0	0	0	0	0	0	0	0	0	0	0	0	0	0	0	0	0	0	0	0	0	0
YDR315C_1	0	0	0	0	0	0	0	0	0	0	0	0	0	0	0	0	0	0	0	0	0	0	0	0	0	0	0	0	0	0	0	0	0	0	0	0
YDR316W	114	720	281	538	842	229	249	215	767	242	611	142	640	430	442	661	593	157	1048	433	928	378	906	223	723	208	265	329	557	242	543	575	378	170	361	305
YDR317W	130	576	198	481	757	228	267	297	466	281	750	174	566	320	401	940	468	172	661	348	772	333	508	188	563	101	228	291	358	143	581	370	328	148	257	230
YDR318W_2	0	0	0	0	0	0	0	0	0	0	0	0	0	0	0	0	0	0	64	5	2	6	123	0	1	19	8	3	1	6	25	0	0	0	12	0
YDR318W_1t	0	0	0	0	0	0	0	0	0	0	0	0	0	0	0	0	0	0	0	0	0	0	0	0	0	0	0	0	0	0	0	0	0	0	0	0
YDR319C	70	112	288	141	810	63	60	67	228	196	237	39	286	81	129	802	315	75	214	51	163	323	239	39	124	107	28	101	134	17	920	98	85	104	13	56
YDR320C-A|het	0	0	0	0	0	0	0	0	0	0	0	0	0	0	0	0	0	0	0	0	0	0	0	0	0	0	0	0	0	0	0	0	0	0	0	0
YDR320C	112	718	210	476	766	231	216	218	597	287	760	128	612	436	424	794	476	214	1452	684	1055	541	799	278	732	228	161	645	701	272	1019	586	567	182	178	319
YDR321W	98	407	180	292	445	164	170	216	386	183	281	107	526	225	277	508	321	132	502	340	605	230	454	41	364	141	122	281	197	130	498	205	193	124	164	156
YDR322C-A	0	1	0	0	0	0	0	1	0	0	0	0	0	0	0	0	0	0	110	26	67	46	63	19	39	20	24	31	21	12	115	28	15	6	4	14
YDR322W	470	1924	672	1840	2026	439	823	872	1913	844	2487	482	1961	529	1400	2188	1669	497	756	399	810	265	530	120	514	51	271	319	333	146	823	322	303	67	105	300
YDR323C	113	492	240	422	599	263	179	187	461	315	634	110	418	329	391	660	437	160	1	0	1	1	0	0	1	0	0	2	2	1	1	0	0	0	0	0
YDR324C|het	168	608	256	475	624	149	137	168	297	398	885	192	585	308	321	537	362	116	3	0	4	2	3	0	0	1	1	1	0	1	2	0	0	0	0	0
YDR325W|het	133	684	250	503	698	238	253	168	546	343	541	109	452	409	371	568	376	181	0	1	1	3	3	2	0	0	1	1	0	0	2	1	0	0	0	2
YDR326C	246	1379	464	913	1429	504	464	434	1413	482	1358	348	1126	788	858	1433	832	285	1145	363	1196	512	692	251	603	225	260	372	496	244	531	510	332	125	401	193
YDR327W|het	113	691	294	439	570	238	235	186	517	223	847	163	540	478	378	782	370	172	6	1	3	1	2	1	4	0	1	1	0	0	3	3	2	0	0	0
YDR328C|het	0	0	0	0	0	0	0	0	0	0	0	0	0	0	0	0	0	0	0	0	0	0	0	0	0	0	0	0	0	0	0	0	0	0	0	0
YDR329C	182	827	361	606	874	322	288	231	677	406	936	219	869	455	490	940	521	250	1019	449	886	453	453	192	639	136	186	512	570	244	564	427	299	118	230	272
YDR330W	208	1042	442	725	1279	322	347	298	669	440	1004	250	873	773	801	1283	733	259	2079	1493	2944	1357	2077	700	2020	441	721	1023	1465	681	2027	1277	1062	493	892	1027
YDR331W|het	202	796	301	688	860	277	354	288	782	362	903	206	800	607	549	969	462	158	2	3	4	3	3	0	2	0	4	1	3	2	4	1	2	1	1	2
YDR332W	206	946	277	789	1060	314	251	329	708	427	1056	274	1101	700	647	1478	748	224	932	470	939	511	787	272	737	244	383	429	602	273	816	735	451	157	425	395
YDR333C	223	1017	410	851	1402	413	439	409	990	359	1093	286	884	672	784	1179	648	288	1191	465	1215	387	795	260	825	197	298	299	419	245	809	664	315	185	417	370
YDR334W	263	1169	408	965	1359	448	389	434	985	538	1113	230	1016	702	711	1437	771	284	1333	550	1321	617	737	301	757	207	332	438	550	195	568	581	306	97	264	230
YDR335W	0	0	0	0	0	0	0	0	0	0	0	0	0	0	0	0	0	0	0	0	0	0	0	0	0	0	0	0	0	0	0	0	0	0	0	0
YDR336W	48	179	187	150	572	63	66	68	231	145	305	37	288	113	228	546	198	83	355	113	346	247	387	64	272	87	55	108	115	41	769	127	106	72	49	64
YDR337W	103	404	156	320	541	195	165	154	363	213	282	76	341	276	217	512	253	147	554	211	516	243	335	95	337	126	174	182	289	94	411	295	148	104	185	148
YDR338C	135	662	227	458	770	181	182	202	419	269	559	136	506	383	444	710	427	201	1129	553	1376	451	1401	232	789	106	329	599	540	174	1214	768	487	155	539	454
YDR339C|het	16	25	93	19	240	13	17	12	97	91	84	7	94	15	45	342	73	13	0	0	0	0	0	0	1	0	0	1	1	0	1	0	0	0	1	0
YDR340W	1	45	0	5	7	3	16	13	26	5	0	6	3	18	11	6	29	5	1	19	24	45	6	1	1	51	1	2	0	10	7	0	0	0	2	1
YDR341C|het	24	63	140	55	393	19	15	28	108	136	143	18	91	33	90	441	161	49	1	0	0	0	0	0	0	0	0	0	0	0	0	0	0	0	0	1
YDR344C	153	795	299	587	801	313	342	261	793	335	931	229	623	497	569	948	592	224	1424	598	1786	601	1282	427	1262	316	564	574	691	358	1123	869	584	233	500	495
YDR345C	0	1	1	0	0	0	0	0	1	0	0	0	1	0	0	1	0	0	1	0	0	1	0	0	0	2	0	1	0	0	0	0	0	0	0	0
YDR346C	158	697	309	518	971	242	238	215	566	260	637	161	685	427	381	843	499	184	1	0	6	3	0	0	0	0	1	2	1	1	5	1	3	0	1	1
YDR347W	271	1314	524	937	1413	559	390	535	1375	653	1681	439	1347	976	1087	1858	1163	379	564	340	976	339	620	197	729	147	175	296	377	187	618	392	264	111	340	341
YDR348C	0	0	0	0	0	0	0	0	0	0	0	0	0	0	0	0	0	0	0	0	0	0	0	0	0	0	0	0	0	0	0	0	0	0	0	0
YDR349C	122	487	200	358	811	198	258	187	530	186	528	109	398	294	350	560	294	167	1328	569	981	588	853	231	789	199	183	494	496	240	767	663	463	189	348	436
YDR350C	162	606	180	650	728	172	235	208	697	243	645	140	615	400	382	662	366	146	1	0	1	0	3	1	3	1	0	0	1	0	4	2	0	1	2	0
YDR351W	45	280	180	335	246	96	210	121	430	149	725	88	289	47	442	328	237	65	2004	376	832	257	2125	127	451	44	514	446	235	79	1588	501	362	39	723	358
YDR352W	111	544	235	471	639	202	169	238	547	228	406	129	535	305	356	833	380	175	2	0	3	0	3	1	2	1	2	3	3	2	3	1	1	0	2	1
YDR353W|het	2	2	3	3	22	1	1	1	2	12	9	2	7	0	7	33	5	2	0	0	0	0	0	0	0	0	0	0	0	0	0	0	0	0	0	0
YDR354W	62	312	178	180	323	127	103	108	190	136	259	65	225	185	172	317	140	111	1071	485	1212	658	1000	326	1036	313	378	537	646	217	878	661	411	221	458	433
YDR355C|het	0	0	0	0	0	0	0	0	0	0	0	0	0	0	0	0	0	0	0	0	0	0	0	0	0	0	0	0	0	0	0	0	0	0	0	0
YDR356W|het	137	626	180	450	615	149	194	276	484	246	522	130	492	234	345	649	389	155	2	0	3	1	1	0	2	0	0	2	2	0	3	0	1	0	2	1
YDR357C	0	0	0	0	0	0	0	0	0	0	0	0	0	0	0	0	0	0	0	0	0	0	0	0	0	0	0	0	0	0	0	0	0	0	0	0
YDR358W	0	0	0	0	0	0	0	0	0	1	0	0	0	0	0	0	0	0	0	0	0	0	0	0	0	0	0	0	0	0	1	0	0	0	0	0
YDR359C	120	543	233	440	632	164	158	205	386	191	724	114	473	237	283	474	360	116	0	2	1	1	2	1	0	0	1	1	2	1	0	2	2	2	0	1
YDR360W	0	0	1	3	6	0	1	1	2	1	5	2	6	0	5	2	2	1	1395	635	1600	572	848	264	928	211	338	631	664	294	1048	766	460	241	381	371
YDR361C|het	130	511	198	374	683	198	215	189	504	225	456	130	420	317	331	738	360	142	4	0	1	0	2	1	1	0	1	1	3	1	1	1	0	0	1	0
YDR362C|het	163	686	227	479	743	277	192	210	551	228	626	188	559	443	472	799	498	208	6	0	9	2	3	2	0	0	1	0	2	0	2	0	2	0	1	1
YDR363W-A	0	0	0	0	0	0	0	0	0	0	0	0	0	0	0	0	0	0	0	0	0	0	0	0	0	0	0	0	0	0	0	0	0	0	0	0
YDR363W	2	5	3	1	13	0	4	0	6	9	4	2	5	32	2	23	9	0	954	427	1004	357	483	145	582	180	266	308	511	177	632	469	243	187	292	211
YDR364C	0	0	0	0	0	0	0	0	0	0	0	0	0	0	0	0	0	0	0	0	0	0	0	0	0	0	0	0	0	0	0	0	0	0	0	0
YDR365C|het	0	0	0	0	0	0	0	0	0	0	0	0	0	0	0	0	0	0	0	0	0	0	0	0	0	0	0	0	0	0	0	0	0	0	0	0
YDR367W|het	125	728	241	440	603	227	219	226	629	263	595	180	553	332	371	579	348	161	4	1	1	3	2	0	3	1	1	1	1	1	1	1	0	1	1	1
YDR368W	176	978	440	695	1067	316	331	342	814	357	912	182	769	524	559	826	647	241	973	465	1395	413	839	264	711	218	243	409	466	209	775	522	446	208	392	357
YDR369C	6	29	52	20	230	5	4	10	81	73	45	4	49	6	31	300	73	27	31	6	36	59	97	5	11	16	6	10	16	8	397	16	14	18	6	7
YDR370C	122	685	263	399	769	275	271	274	601	248	571	124	582	353	442	839	526	180	787	250	1003	282	823	150	518	154	185	420	418	256	781	513	313	139	260	257
YDR371W	57	165	166	167	477	72	101	81	253	149	233	51	373	133	209	430	331	71	337	87	251	245	250	45	207	116	43	129	81	36	553	72	79	42	56	56
YDR372C	126	809	251	622	740	274	205	198	493	232	603	148	377	362	408	669	412	170	1076	446	1311	415	813	202	848	183	121	275	459	276	731	584	438	230	382	308
YDR373W|het	156	512	235	383	657	197	253	225	645	172	706	187	446	354	474	913	467	175	0	1	3	0	3	2	1	1	1	2	2	0	0	1	0	0	1	0
YDR374C	0	0	0	0	0	0	0	0	0	0	0	0	0	0	0	0	0	0	0	0	0	0	0	0	0	0	0	0	0	0	0	0	0	0	0	0
YDR375C	0	23	1	2	0	1	44	1	11	0	1	2	3	10	5	0	4	0	0	0	0	0	0	0	0	0	0	0	0	0	0	0	0	0	0	0
YDR376W|het	0	0	0	0	3	0	0	1	0	2	0	0	0	0	0	8	4	0	0	0	0	0	0	0	0	0	0	0	0	0	0	0	0	0	0	0
YDR377W	3	18	24	9	84	2	2	2	8	38	12	1	19	6	9	263	30	2	403	193	414	205	309	94	265	88	101	116	265	129	289	210	82	103	103	102
YDR378C	135	751	288	333	749	252	291	290	717	339	704	175	659	496	444	816	516	125	873	317	894	390	785	103	348	116	180	536	337	127	944	239	320	157	279	298
YDR379C-A	0	0	0	0	0	0	0	0	0	0	0	0	0	0	0	0	0	0	0	0	0	0	0	0	0	0	0	0	0	0	0	0	0	0	0	0
YDR379W	0	0	0	0	0	0	0	0	0	0	0	0	0	0	0	0	0	0	0	0	0	0	0	0	0	0	0	0	0	0	0	0	0	0	0	0
YDR380W	0	0	0	0	0	0	0	0	0	0	0	0	0	0	0	0	0	0	0	0	0	0	0	0	0	0	0	0	0	0	0	0	0	0	0	0
YDR381W|het	153	688	262	347	686	277	302	244	613	209	569	191	729	428	519	981	535	201	3	1	2	2	1	2	6	0	2	1	0	0	2	2	1	2	0	0
YDR382W	0	0	0	0	0	0	0	0	0	0	0	0	0	0	0	0	0	0	0	0	0	0	0	0	0	0	0	0	0	0	0	0	0	0	0	0
YDR383C	193	658	367	530	967	308	262	288	790	339	835	216	786	465	491	855	523	218	93	27	64	29	3	11	30	12	15	12	9	8	58	25	24	4	13	11
YDR384C	0	0	0	0	0	0	0	0	0	0	0	0	0	0	0	0	0	0	0	0	0	0	0	0	0	0	0	0	0	0	0	0	0	0	0	0
YDR385W	0	2	1	0	0	1	0	0	1	0	1	0	2	0	2	0	1	0	0	1	2	0	0	0	2	0	0	0	0	0	0	0	0	0	0	0
YDR386W	186	816	331	522	861	312	308	316	688	248	697	242	722	534	479	856	498	225	989	463	1120	451	831	279	854	243	344	428	728	274	839	651	475	211	413	442
YDR387C	0	0	0	0	0	0	0	0	0	0	0	0	0	0	0	0	0	0	0	0	0	0	0	0	0	0	0	0	0	0	0	0	0	0	0	0
YDR388W	17	67	79	61	266	13	20	28	81	72	98	11	82	20	93	187	65	32	57	8	50	43	98	12	18	16	6	17	27	8	458	11	13	15	7	8
YDR389W	142	539	288	647	838	236	258	242	838	254	718	198	665	409	410	863	558	215	2	0	6	0	7	2	0	0	1	1	0	0	8	1	0	0	0	3
YDR390C|het	0	0	0	0	0	0	0	0	0	0	0	0	0	0	0	0	0	0	0	0	0	0	0	0	0	0	0	0	0	0	0	0	0	0	0	0
YDR391C	0	0	0	0	0	0	0	0	0	0	0	0	0	0	0	0	0	0	0	0	0	0	0	0	0	0	0	0	0	0	0	0	0	0	0	0
YDR392W	0	0	0	0	0	0	0	0	0	0	0	0	0	0	0	0	0	0	0	0	0	0	0	0	0	0	0	0	0	0	0	0	0	0	0	0
YDR393W	189	918	278	646	1032	178	429	341	982	344	969	210	915	256	640	984	768	207	3	2	9	0	3	0	2	3	0	1	3	0	3	0	0	0	2	0
YDR394W|het	164	783	264	498	768	193	200	195	379	330	675	140	434	314	326	670	277	116	0	1	3	1	0	0	1	0	0	0	1	0	5	1	0	0	1	0
YDR395W	204	1000	347	765	1109	491	383	399	1219	511	1037	249	923	651	779	1254	697	296	1308	575	1331	613	1352	266	1055	247	312	479	584	285	918	705	548	286	478	316
YDR396W|het	132	663	228	620	780	285	296	251	652	270	635	162	645	436	532	825	411	191	1	2	1	2	2	2	2	0	0	0	1	0	2	1	0	0	3	1
YDR397C|het	2	6	12	11	60	2	0	2	6	18	12	1	16	3	5	88	18	5	0	0	1	0	0	0	0	0	0	0	0	0	0	0	0	0	0	0
YDR398W|het	36	74	29	53	145	5	39	19	102	40	103	30	160	42	87	82	95	12	0	0	0	0	0	0	0	0	0	0	0	0	2	0	0	0	0	0
YDR399W	0	1	0	1	0	0	0	0	0	0	0	0	0	1	0	0	0	1	0	0	0	0	1	0	0	0	0	0	0	0	0	0	0	0	0	0
YDR400W	84	381	159	313	491	215	179	180	414	195	386	98	441	284	265	531	321	143	851	391	1313	438	1002	202	932	240	278	534	661	307	824	478	451	217	462	383
YDR401W	0	0	0	0	0	0	0	0	0	0	0	0	0	0	0	0	0	0	0	0	0	0	0	0	0	0	0	0	0	0	0	0	0	0	0	0
YDR402C	102	462	261	398	552	266	211	204	594	302	422	116	406	319	310	651	349	196	595	334	870	259	963	196	534	132	219	394	597	286	1055	398	410	248	570	399
YDR403W	195	1019	363	691	1249	256	486	353	1007	369	1048	231	828	480	640	952	627	203	591	355	664	258	1013	122	644	120	217	277	432	200	692	368	527	152	384	336
YDR404C|het	36	150	45	43	39	12	11	9	14	89	144	47	97	51	55	46	8	2	0	0	1	0	0	0	0	0	0	0	0	0	0	0	0	0	0	0
YDR405W	463	2301	921	1531	2540	770	726	788	2098	780	2071	506	1889	1308	1259	2658	1393	522	796	399	1032	380	802	186	530	202	244	340	80	221	696	332	356	153	294	325
YDR406W	214	810	390	596	1062	366	408	408	968	451	838	275	764	505	492	1166	689	273	871	402	982	354	810	202	967	206	237	381	561	256	759	477	393	221	312	386
YDR407C|het	132	601	215	395	714	277	175	254	553	291	586	178	594	409	509	764	477	160	4	1	3	1	2	2	1	0	1	2	4	1	2	4	1	0	0	1
YDR408C	0	0	0	0	0	0	0	0	0	0	0	0	0	0	0	0	0	0	0	0	0	0	0	0	0	1	0	0	0	0	0	0	0	0	0	0
YDR409W	78	396	164	281	467	183	182	149	323	192	349	71	286	259	163	383	244	152	584	219	601	224	425	66	325	140	86	209	219	77	295	263	112	87	187	97
YDR410C	0	0	0	0	0	0	0	0	0	0	0	0	0	0	0	0	0	0	0	0	0	0	0	0	0	0	0	0	0	0	0	0	0	0	0	0
YDR411C	150	746	339	673	862	261	204	263	872	329	805	208	685	610	475	991	580	213	1561	512	1162	445	753	258	920	243	319	425	431	300	1051	544	510	223	365	507
YDR412W|het	107	658	316	526	944	330	284	326	679	234	819	162	687	498	394	1010	555	214	3	2	0	0	5	1	1	1	0	2	1	0	2	0	0	0	0	1
YDR413C|het	103	623	294	540	692	226	261	193	471	234	616	167	599	355	431	730	396	207	4	0	1	2	2	0	0	0	0	0	0	0	3	4	1	2	1	1
YDR414C	149	596	272	547	670	175	304	308	527	264	835	241	844	503	534	1123	548	220	899	454	1091	496	866	226	764	165	205	423	400	259	1059	459	390	225	427	380
YDR415C	1	2	0	2	1	1	1	0	2	2	1	2	3	2	3	1	1	0	499	410	805	445	956	282	805	204	447	376	486	216	835	574	388	186	356	355
YDR416W|het	263	1159	525	956	1552	486	463	485	1099	450	1300	352	1069	677	725	1379	693	305	3	4	13	1	5	1	2	0	0	1	2	0	4	3	4	0	2	1
YDR417C	393	1527	531	816	1131	339	278	282	696	912	1780	375	1168	622	585	1173	596	216	647	273	454	158	376	69	191	32	37	235	438	130	413	136	118	56	74	42
YDR418W	23	56	61	28	172	15	18	19	25	63	76	13	97	21	56	160	60	19	1337	533	946	459	565	114	335	47	57	589	650	299	699	286	185	91	144	103
YDR419W	88	461	137	415	463	87	244	222	430	233	776	113	346	130	429	552	366	99	1	1	2	0	1	0	2	2	2	0	0	0	1	1	1	1	0	1
YDR420W	143	716	209	556	661	239	219	230	690	242	557	179	501	452	476	857	449	175	1	0	2	1	1	0	1	0	0	0	0	0	3	0	2	1	1	0
YDR421W	125	605	221	386	658	191	182	248	689	212	560	213	512	345	356	820	452	190	815	485	950	498	1026	230	631	110	233	429	578	218	564	562	421	155	394	299
YDR422C	23	112	44	108	166	47	49	49	120	54	96	14	166	65	99	125	47	44	0	0	0	0	2	0	1	0	0	0	0	0	0	0	0	1	0	0
YDR423C	188	1109	480	767	1362	410	367	392	967	490	1085	382	977	788	826	1473	809	285	1096	494	1368	603	759	288	877	225	222	490	636	305	926	704	359	177	382	241
YDR424C	174	822	388	675	930	384	339	295	871	437	949	266	862	534	625	1448	745	282	1073	580	1429	786	1055	309	1345	254	365	436	567	320	871	757	572	188	432	391
YDR425W	135	554	243	419	770	252	248	265	708	185	715	130	626	328	368	809	490	161	1077	453	1167	551	939	281	903	294	271	354	409	258	776	503	423	179	299	375
YDR426C	139	572	231	352	833	314	237	209	511	248	674	153	555	367	395	662	417	130	780	335	1273	371	858	233	625	185	246	420	508	253	681	447	420	171	294	322
YDR427W_1|het	151	423	211	327	564	239	211	167	428	290	541	114	521	360	344	627	377	86	0	0	0	1	0	1	1	0	1	0	0	0	3	0	2	1	3	0
YDR427W_2|het	153	645	245	398	741	252	211	193	368	295	744	162	681	415	364	802	210	112	1	3	4	1	1	1	3	1	1	1	4	0	3	1	1	0	2	1
YDR428C	6	10	32	9	156	4	7	3	12	42	21	8	25	7	14	219	38	3	638	430	1006	465	863	217	626	134	301	346	372	247	787	457	419	194	405	389
YDR429C|het	0	0	0	0	0	0	0	0	0	0	0	0	0	0	0	0	0	0	0	0	0	0	0	0	0	0	0	0	0	0	0	0	0	0	0	0
YDR430C	138	671	265	501	960	320	267	299	637	351	569	203	902	396	531	894	566	193	986	587	849	642	876	261	876	244	316	480	586	240	754	556	617	243	527	471
YDR431W	248	807	454	811	1313	418	474	436	918	357	1081	255	961	728	550	1249	735	322	1124	678	1509	619	1093	308	1215	285	393	442	513	297	950	695	523	285	535	459
YDR432W	151	503	197	518	864	314	247	252	685	275	779	191	664	450	511	861	479	173	3	1	2	0	2	1	0	0	0	1	0	0	4	3	0	0	3	3
YDR433W_1	0	0	0	0	0	0	0	0	0	0	0	0	0	0	0	0	0	0	0	0	0	0	0	0	0	0	0	0	0	0	0	0	0	0	0	0
YDR433W_2	3	3	0	2	3	1	0	1	4	2	1	1	3	1	2	3	3	2	1532	684	1691	626	1040	328	1054	210	417	527	622	295	1063	616	410	270	327	382
YDR434W|het	169	577	290	496	842	321	234	198	723	312	657	152	480	381	451	690	496	201	0	0	6	0	0	1	4	0	0	1	2	0	3	4	1	1	2	2
YDR435C	130	555	202	480	603	209	237	222	561	259	788	197	537	391	382	638	364	149	1279	843	2073	886	1515	520	1301	375	493	645	960	368	1071	929	697	293	663	547
YDR436W	278	996	389	581	718	263	177	172	380	436	1128	223	811	434	423	772	332	146	1333	620	1246	579	1077	289	1329	294	371	542	659	422	1001	691	472	259	415	471
YDR437W|het	116	588	249	372	704	288	269	167	464	231	619	119	459	335	316	551	346	123	0	0	3	0	1	0	1	0	0	0	1	1	0	2	1	0	0	0
YDR438W	2	4	1	1	4	0	2	0	5	0	1	0	3	4	6	16	1	1	1	0	0	0	0	1	1	0	0	0	0	1	0	1	2	0	0	0
YDR439W	66	334	189	276	499	161	213	137	367	208	299	62	312	213	171	476	260	113	632	550	1116	434	872	265	603	149	328	423	436	233	852	448	337	168	374	301
YDR440W	164	894	341	627	953	335	260	292	798	287	709	186	680	467	417	762	487	194	3	1	4	1	2	2	3	2	1	3	1	2	3	3	0	0	0	0
YDR441C	0	1	1	2	1	0	1	0	2	4	1	0	0	1	1	1	0	0	517	292	574	276	456	105	540	148	132	246	294	119	474	340	179	158	207	164
YDR442W	0	0	0	1	1	0	1	0	0	0	1	0	0	0	0	0	0	0	0	0	0	0	0	0	0	0	0	0	0	0	0	0	0	0	0	0
YDR443C	184	772	312	589	1167	315	388	296	827	219	745	194	665	489	414	769	459	200	2542	1258	2729	1275	2317	697	2143	591	818	1075	1260	555	2136	1492	686	445	860	749
YDR444W	655	2606	1149	2100	3618	1057	1120	1089	3067	1202	2961	700	2670	1757	1976	3346	1800	809	7	4	13	6	7	2	6	2	3	2	1	4	9	6	4	2	5	4
YDR445C	127	515	250	421	871	307	281	210	539	335	694	168	696	436	454	978	517	190	1039	454	1031	340	394	163	558	147	122	549	269	151	561	371	198	104	187	136
YDR446W	156	736	283	540	845	231	245	241	690	338	703	150	576	447	405	691	407	179	1	1	3	0	1	1	2	1	3	3	1	0	4	1	2	0	2	2
YDR447C	0	0	0	0	0	0	0	0	0	0	0	0	0	0	0	0	0	0	0	0	0	0	0	0	0	0	0	0	0	0	0	0	0	0	0	0
YDR448W_1	0	1	0	0	0	0	0	0	0	0	0	0	0	0	0	0	0	0	0	0	0	0	0	0	0	0	0	0	0	0	0	0	0	0	0	0
YDR448W_2	0	0	0	0	0	0	0	0	0	0	0	0	0	0	0	0	0	0	0	0	0	0	0	0	0	0	0	0	0	0	0	0	0	0	0	0
YDR449C|het	5	148	19	19	72	18	24	11	38	26	34	12	53	27	20	23	32	1	0	0	0	0	0	0	1	0	0	0	0	0	1	0	0	0	0	1
YDR450W	2	17	15	15	52	5	4	5	17	22	34	3	26	8	17	52	14	6	0	0	0	0	0	0	0	0	0	0	0	0	0	0	0	0	0	0
YDR451C	157	815	303	646	1155	299	341	296	764	354	750	152	566	381	467	888	474	138	1160	564	1387	484	996	295	864	188	363	437	568	280	774	541	395	269	342	353
YDR452W	249	828	358	504	997	304	345	357	848	213	729	144	807	427	522	854	605	176	544	281	639	340	636	134	631	158	171	213	246	188	427	319	184	168	332	317
YDR453C	114	790	227	500	746	216	211	200	761	218	412	154	526	293	436	854	384	162	0	3	3	2	1	3	1	1	0	0	1	1	2	2	1	0	1	2
YDR454C|het	0	0	0	0	0	0	0	0	0	0	0	0	0	0	0	0	0	0	0	0	0	0	0	0	0	0	0	0	0	0	0	0	0	0	0	0
YDR455C	225	836	371	856	1066	439	316	399	958	299	730	201	715	483	631	1145	668	235	812	522	958	456	565	253	924	197	184	389	325	227	667	509	356	182	384	287
YDR456W	161	694	349	586	848	264	349	271	600	267	497	176	666	395	487	651	463	206	6	1	3	2	1	1	3	0	1	1	0	1	1	0	1	2	2	2
YDR457W	194	809	312	455	756	230	281	241	589	277	556	181	659	439	426	788	470	146	1077	470	1071	335	663	234	881	85	331	316	350	149	707	577	393	166	335	361
YDR458C	0	0	0	0	0	0	0	0	0	0	0	0	0	0	0	0	0	0	0	0	0	1	0	0	0	0	0	0	0	0	1	0	0	0	0	0
YDR459C	167	890	328	559	951	290	323	306	532	328	621	197	649	419	482	992	576	182	705	276	743	302	633	144	404	116	228	244	404	221	672	418	249	137	243	176
YDR460W|het	149	824	279	571	818	191	271	278	820	302	643	173	630	265	439	629	350	138	1	3	2	2	4	1	4	0	2	0	1	1	3	2	0	3	0	0
YDR461W	111	393	170	286	400	120	132	101	281	133	339	103	243	178	192	344	159	56	2	1	1	0	1	0	0	0	0	0	0	0	0	1	1	0	0	0
YDR462W	56	188	92	178	315	49	104	129	362	5	187	63	241	150	199	283	101	60	0	0	0	0	0	0	0	0	0	0	0	0	0	0	0	0	0	0
YDR463W	123	526	175	319	720	233	195	215	548	165	530	119	453	287	310	613	328	135	51	2	6	2	85	0	7	4	1	1	1	0	63	2	2	0	1	1
YDR464W|het	0	0	0	0	0	0	0	0	0	0	0	0	0	0	0	0	0	0	0	0	0	0	0	0	0	0	0	0	0	0	0	0	0	0	0	0
YDR465C	168	801	274	218	836	292	304	263	632	263	667	179	503	402	437	726	363	155	679	324	653	326	476	125	612	172	189	209	332	141	383	287	150	110	213	175
YDR466W	0	0	0	0	0	0	0	0	0	0	0	0	0	0	0	0	0	0	0	0	0	0	0	0	0	0	0	1	0	0	4	0	0	0	0	0
YDR467C	264	1055	436	570	1190	537	351	395	769	427	1103	278	760	538	580	1155	589	223	3	1	5	1	3	2	3	1	1	1	2	0	6	0	1	0	2	2
YDR468C|het	0	0	0	0	0	0	0	0	0	0	0	0	0	0	0	0	0	0	0	0	0	0	0	0	0	0	0	0	0	0	0	0	0	0	0	0
YDR469W	172	705	291	550	930	273	212	227	702	275	669	151	589	431	457	918	329	164	2	2	3	1	1	2	1	1	1	2	1	0	4	4	1	0	2	0
YDR470C	0	0	0	0	0	0	0	0	0	0	0	0	0	0	0	0	0	0	0	0	0	0	0	0	0	0	0	0	0	0	0	0	0	0	0	0
YDR471W	0	0	0	0	0	0	0	0	0	0	0	0	0	0	0	0	0	0	0	0	0	0	0	0	0	0	0	0	0	0	0	0	0	0	0	0
YDR472W|het	6	118	0	14	13	28	45	9	62	2	12	12	40	20	33	7	19	1	0	0	1	0	0	0	0	0	0	0	0	0	0	0	0	0	0	0
YDR473C|het	131	538	225	376	628	129	232	249	614	193	491	109	393	164	358	520	296	131	2	2	1	0	0	1	2	1	0	1	1	0	1	1	1	0	0	0
YDR474C	0	0	0	0	0	0	0	1	0	0	0	0	0	0	0	0	0	0	0	0	0	0	0	0	0	0	0	0	0	0	0	0	0	0	0	0
YDR475C_1t	178	716	358	570	876	280	343	334	947	357	713	183	501	475	391	695	494	203	5	4	1	0	3	2	3	0	0	1	1	1	2	4	0	0	2	1
YDR475C_2	0	0	0	0	0	0	0	0	0	0	1	0	0	0	0	0	0	0	23	11	17	10	33	1	21	7	3	1	6	1	15	12	10	0	6	3
YDR476C	175	677	326	696	1038	379	325	299	721	338	689	202	670	568	435	1131	542	236	1532	810	1852	764	1345	364	1298	438	521	630	756	440	1322	831	546	412	818	611
YDR477W	150	757	332	578	921	323	270	306	770	248	603	214	744	367	380	850	354	147	3	0	3	1	3	0	0	0	3	3	1	0	2	1	1	2	2	1
YDR478W|het	0	0	0	0	0	0	0	0	0	0	0	0	0	0	0	0	0	0	0	0	0	0	0	0	0	0	0	0	0	0	0	0	0	0	0	0
YDR479C	227	532	457	494	1482	230	307	271	731	401	681	148	793	360	545	1418	804	165	1	1	6	3	4	1	4	3	0	2	2	3	7	0	1	0	1	0
YDR480W	268	1238	556	1021	1779	522	557	481	1240	436	996	362	1191	841	913	1801	763	343	1049	573	1930	642	1092	400	1546	318	509	472	807	348	1020	790	599	268	580	487
YDR481C	79	114	63	108	186	47	297	66	117	61	173	99	199	86	135	187	74	52	1102	714	1346	649	1192	372	1135	305	411	563	731	302	921	657	489	188	635	395
YDR482C	227	942	346	619	1122	332	316	297	729	206	841	245	712	419	479	1035	591	244	1023	638	1382	579	1165	362	1263	232	410	450	631	272	831	839	546	244	544	442
YDR483W	1	2	2	2	3	0	0	0	2	1	1	2	0	1	0	2	1	0	1268	629	1527	529	968	252	1502	244	401	371	507	225	924	610	403	203	392	329
YDR484W	149	788	334	597	1043	413	291	369	996	312	703	172	671	466	556	982	571	183	1369	670	2104	678	1275	404	1633	402	433	510	808	340	1188	841	585	327	616	488
YDR485C_1	1	5	4	0	15	0	1	2	5	15	2	0	0	57	4	24	9	5	0	0	0	0	0	0	0	0	0	0	0	0	0	0	0	0	0	0
YDR485C_2	0	3	2	1	5	1	4	1	4	2	4	0	3	1	3	6	5	2	2080	878	2080	972	1217	438	1365	330	375	732	848	419	1269	803	437	228	434	358
YDR486C	0	2	1	2	2	2	2	1	2	0	3	2	1	3	1	6	2	1	1656	592	1178	531	1069	354	1121	277	307	399	624	248	751	501	470	211	580	386
YDR487C|het	177	672	327	539	930	215	307	260	618	275	714	202	622	389	537	975	590	179	4	1	2	0	3	0	0	1	3	0	1	0	3	0	3	1	0	0
YDR488C	0	1	0	2	0	0	0	1	2	1	0	0	1	3	0	3	2	0	710	114	441	573	749	96	478	213	130	168	309	74	1235	272	208	157	87	159
YDR489W|het	171	625	252	638	733	299	290	317	733	338	849	190	568	413	378	868	454	194	6	2	2	0	8	2	2	1	0	0	0	1	0	1	0	1	3	5
YDR490C	0	0	0	0	0	0	0	0	0	0	0	0	0	0	0	0	0	0	2	2	0	2	3	0	3	3	0	0	4	0	38	1	1	3	1	0
YDR491C	348	1809	542	1155	1955	361	604	538	1306	699	1499	363	1468	486	971	1586	934	409	60	3	14	5	149	1	5	0	1	7	2	1	55	5	0	1	2	2
YDR492W	1	5	1	4	8	2	4	1	4	2	4	4	3	3	3	4	3	0	1665	777	1986	833	1666	422	1543	344	562	701	1006	464	1502	975	731	398	775	604
YDR493W	437	1646	717	1291	1916	582	635	614	1681	701	1583	453	1633	1126	937	2204	1091	384	1967	881	1859	737	1251	524	1290	363	546	741	700	388	1241	946	566	241	590	530
YDR494W	0	0	0	0	0	0	0	0	0	0	0	0	0	0	0	0	0	0	0	0	0	0	0	0	0	0	0	0	0	0	0	0	0	0	0	0
YDR495C	326	1512	587	1109	1819	595	543	521	1324	613	1484	397	1215	779	856	1895	963	340	472	307	769	311	608	138	464	157	180	225	390	164	473	357	144	191	279	219
YDR496C	246	1068	440	725	1301	364	384	393	1109	505	1182	253	892	624	691	1032	651	226	1	3	4	0	6	0	2	1	0	1	2	1	4	1	1	3	1	2
YDR497C	279	1175	446	852	1260	313	357	302	941	443	1056	303	959	795	712	1085	539	257	758	374	668	317	723	154	688	172	184	258	316	215	726	289	297	150	265	200
YDR498C|het	380	1507	548	1157	1857	445	590	481	1108	671	1469	499	1360	986	1042	2076	1096	374	2	2	6	0	3	0	3	1	1	6	1	2	6	1	1	0	2	2
YDR499W|het	223	1205	460	955	1761	457	433	479	1302	382	1124	306	969	737	731	1375	822	319	8	5	2	1	4	0	1	1	3	1	4	0	3	2	0	0	0	0
YDR500C_1	0	5	1	12	4	1	0	2	11	8	6	1	5	1	0	2	3	9	0	1	0	0	0	0	0	0	0	0	0	0	0	0	0	0	0	0
YDR500C_2	272	1108	410	798	1022	329	264	262	769	605	1112	363	825	639	618	1071	512	192	1187	447	1155	410	607	205	609	128	138	378	414	271	578	500	215	97	199	184
YDR501W_2	3	1	0	4	4	2	1	1	3	1	4	0	7	0	4	4	1	1	1670	901	2107	806	1360	518	1660	398	468	561	680	471	1337	917	592	355	650	522
YDR501W_1	0	0	0	0	0	0	0	0	0	0	0	0	0	0	0	0	0	0	0	0	0	0	0	0	0	0	0	0	0	0	0	0	0	0	0	0
YDR502C	279	1511	605	994	1523	498	517	493	1150	625	1332	322	1416	821	864	1743	976	353	1393	753	1711	778	1048	376	1368	312	471	421	656	407	908	845	424	207	364	445
YDR503C	245	1517	410	854	1494	453	476	441	1182	551	987	258	1017	685	663	1522	697	212	2533	1301	2573	1182	2125	681	2159	577	804	914	1435	578	2052	1362	1078	501	891	872
YDR504C	152	713	271	574	996	291	274	295	672	299	629	156	628	324	410	1104	477	182	0	1	4	0	2	0	1	2	0	2	0	1	1	2	2	0	1	0
YDR505C	0	4	2	3	4	0	1	0	2	1	2	1	5	3	1	1	1	2	1057	580	1379	658	1141	350	1049	228	475	547	805	327	1003	615	599	301	468	453
YDR506C_1	0	0	0	0	0	0	0	0	0	0	0	0	0	0	0	0	0	0	0	0	0	0	0	0	0	0	0	0	0	0	0	0	0	0	0	0
YDR506C_2	280	1218	524	801	1475	548	531	429	1015	401	1280	351	1366	750	937	1586	726	251	1289	784	1461	663	952	388	1210	348	352	457	649	268	934	909	544	253	397	353
YDR507C	0	0	0	0	0	0	0	0	0	0	0	0	0	0	0	0	0	0	0	0	0	0	0	0	0	0	0	0	0	0	0	0	0	0	0	0
YDR508C	0	17	1	6	25	0	2	5	8	11	6	1	8	5	9	78	11	4	657	268	639	258	682	164	650	143	191	340	285	198	640	356	376	151	335	287
YDR509W	2	2	0	0	2	2	2	2	3	1	4	1	3	1	2	3	1	0	1028	394	1107	556	888	277	976	170	288	495	549	275	835	567	438	308	405	369
YDR510W|het	198	886	342	720	1108	424	410	301	832	405	803	204	702	599	571	946	603	199	2	0	4	1	1	2	2	0	0	1	1	0	6	1	1	0	1	1
YDR511W	0	2	1	1	2	1	0	0	3	0	3	1	2	4	0	3	2	2	1040	484	1138	402	1016	195	988	123	346	317	488	131	682	516	344	131	321	400
YDR512C_2	301	1548	547	917	1592	547	569	513	1124	594	1466	360	1283	878	969	1747	860	324	1224	895	2050	755	1242	431	1278	367	360	683	750	339	1200	917	509	299	562	527
YDR512C_1	124	542	185	343	635	155	236	234	656	166	569	126	471	337	357	551	318	73	6	2	3	0	3	0	1	1	1	0	1	0	2	0	1	1	0	1
YDR513W	173	986	396	674	1166	448	424	279	970	359	839	221	766	481	637	1143	459	180	1180	645	1594	562	1171	313	1152	283	335	515	535	329	1124	826	577	296	657	412
YDR514C	226	1049	425	810	1133	390	390	353	1044	418	956	241	657	539	587	1165	700	274	1	5	2	1	3	0	3	0	1	0	3	0	7	1	0	0	3	0
YDR515W	214	835	281	811	985	218	456	407	1064	390	1071	228	822	255	808	1129	857	259	937	485	1120	332	946	179	829	69	381	379	332	97	690	476	423	85	336	306
YDR516C	37	178	29	107	120	38	39	20	59	98	184	33	91	50	57	53	43	11	1269	531	1599	612	1176	364	1260	345	423	393	701	321	937	699	591	336	575	502
YDR517W	201	998	382	824	1078	410	435	351	1090	445	1120	278	1000	470	698	1040	772	286	1030	609	1498	620	1198	349	885	309	353	368	585	295	898	631	460	234	420	415
YDR518W_1	0	0	0	0	0	0	0	0	0	0	0	0	0	0	0	0	0	0	0	0	0	0	0	0	0	0	0	0	0	0	0	0	0	0	0	0
YDR518W_2	1	6	1	1	5	0	2	1	1	1	3	1	2	2	3	5	2	1	1398	801	1711	628	865	386	1114	286	321	523	579	323	957	889	550	261	546	347
YDR519W	264	926	400	932	1312	448	369	314	845	370	886	226	910	601	602	1173	623	293	927	455	1216	493	734	256	973	261	329	427	656	297	1141	706	460	274	500	445
YDR520C	201	996	408	870	1179	340	383	365	1094	371	884	223	838	591	575	1120	679	231	2	0	4	2	7	1	3	0	0	1	1	1	4	3	5	0	2	1
YDR521W	220	799	345	616	904	374	297	297	912	390	916	164	728	427	468	1193	571	252	6	2	1	2	3	2	5	0	0	2	1	0	4	0	2	0	0	0
YDR522C	137	826	282	427	903	311	313	268	735	268	809	198	610	436	409	904	454	160	1037	498	1035	433	798	242	678	122	185	588	499	221	707	474	333	91	210	108
YDR523C	209	959	421	597	1130	384	324	267	841	276	738	165	545	460	476	770	562	182	2	2	4	2	4	0	1	1	0	0	0	0	2	2	1	1	2	1
YDR524C	1	2	0	1	0	0	2	0	1	1	1	0	1	1	0	2	1	0	822	149	347	131	1279	46	242	19	139	189	127	68	1052	119	171	29	160	181
YDR524C-B	0	0	0	0	0	0	0	0	0	0	0	0	0	0	0	0	0	0	0	0	0	0	0	0	0	0	0	0	0	0	0	0	0	0	0	0
YDR524W-A	0	0	0	0	0	0	0	0	0	0	0	0	0	0	0	0	0	0	0	0	0	0	0	0	0	0	0	0	0	0	0	0	0	0	0	0
YDR525W-A	267	1425	473	991	1543	540	518	483	1344	483	1196	348	1290	871	800	1643	976	319	1972	1106	2703	1034	2037	534	1584	485	544	1075	1288	660	1725	1197	870	492	1040	594
YDR525W	201	871	317	836	1153	373	300	316	698	295	849	255	693	498	523	834	379	156	3	2	2	3	2	0	3	0	0	0	2	0	1	1	0	0	1	2
YDR526C|het	159	601	178	793	559	181	499	375	746	281	1270	132	646	115	891	732	561	142	1	1	3	3	3	1	4	0	1	1	1	1	5	2	1	0	0	1
YDR527W|het	166	805	377	659	970	363	402	309	1044	376	1017	250	838	477	539	896	528	202	1	1	0	1	2	2	0	0	3	1	1	1	2	1	2	0	2	1
YDR528W	216	757	308	537	970	299	310	195	743	440	771	158	730	470	414	908	482	222	838	365	901	338	764	284	707	104	223	256	427	205	630	416	315	181	300	263
YDR529C	2	8	1	0	5	3	2	0	4	1	1	0	4	3	4	7	3	1	1308	687	1635	762	1300	393	1330	279	417	635	651	357	901	646	549	244	466	424
YDR530C	112	473	262	404	663	232	223	205	414	172	399	99	337	283	275	525	305	204	1486	579	1517	545	1045	231	1069	227	254	483	516	343	797	685	475	229	494	415
YDR531W|het	17	28	472	60	34	2	26	16	150	16	1155	3	34	21	431	56	12	11	0	0	1	1	1	0	0	0	0	0	2	0	0	1	0	0	0	0
YDR532C	228	1083	408	639	1041	435	345	367	1138	299	924	215	816	457	477	892	535	195	3	1	6	4	2	0	1	0	2	0	4	0	3	2	1	0	1	0
YDR533C	245	1095	403	682	1193	415	368	341	1274	339	861	259	835	558	578	1147	614	240	1081	599	1503	591	1120	293	1244	258	472	415	653	317	921	628	443	197	404	483
YDR534C	163	919	374	736	1123	407	361	367	840	308	757	187	707	530	486	1029	514	216	1381	762	1687	569	1356	379	1521	352	482	584	746	447	1155	607	500	294	566	300
YDR535C	32	116	60	77	256	45	52	57	124	49	228	21	197	54	115	169	87	51	175	48	168	55	175	31	159	29	26	38	68	20	231	80	57	11	15	28
YDR536W	207	932	357	643	1129	493	383	326	906	550	1003	221	1024	574	657	1105	526	263	1375	584	1973	801	1537	353	1382	323	382	543	762	388	1066	849	631	318	686	512
YDR537C	144	861	334	615	859	413	328	268	818	329	968	235	871	657	544	1083	667	199	4281	1791	4852	2016	3429	1280	3950	817	1270	1491	2038	945	2620	2130	1492	788	1580	1193
YDR538W	201	1147	428	914	1152	478	367	460	1269	515	1156	272	1034	693	841	1462	733	259	2042	1157	2972	1229	1876	554	1942	493	654	879	1202	612	1475	1404	747	396	937	607
YDR539W	225	1021	414	765	1141	355	405	399	929	426	1030	326	1019	599	633	1317	632	275	1449	904	1771	729	1273	436	1663	388	528	546	888	421	1163	900	635	309	481	516
YDR540C	1	4	2	3	3	1	4	1	7	2	5	1	4	1	2	11	1	1	1607	659	1818	810	1065	442	1272	404	380	430	497	371	1075	872	531	265	614	430
YDR541C	184	1053	367	759	1225	426	411	388	1040	444	1097	292	926	607	642	1349	777	379	1157	823	2477	968	1122	531	1619	353	533	592	780	378	1081	882	758	330	655	586
YEL001C	162	830	275	657	899	284	260	250	618	253	778	214	503	415	413	609	508	179	4	3	3	1	2	1	1	0	2	0	0	0	3	0	2	0	1	1
YEL002C|het	0	0	0	0	0	0	0	0	0	0	0	0	0	0	0	0	0	0	0	0	0	0	0	0	0	0	0	0	0	0	0	0	0	0	0	0
YEL003W	174	631	279	604	911	347	394	301	669	324	775	189	575	386	412	902	416	129	1	1	0	0	6	3	0	1	2	3	3	1	2	2	0	1	0	1
YEL004W	127	523	171	486	561	126	238	225	639	255	678	137	409	169	457	731	370	129	1093	327	720	191	1003	80	411	51	254	351	321	96	913	361	326	109	463	288
YEL005C	71	397	155	251	452	120	166	96	386	191	346	70	198	261	258	377	197	150	609	267	598	294	537	173	529	205	210	228	228	138	598	312	224	163	255	262
YEL006W	72	327	172	358	382	226	110	127	319	214	418	97	329	270	254	545	299	159	696	304	646	351	669	210	543	180	216	238	279	214	670	440	253	165	302	278
YEL007W	0	0	0	0	0	0	0	0	0	0	0	0	0	3	0	4	0	0	0	0	0	0	0	0	1	0	0	0	0	0	0	0	0	0	0	0
YEL008W	274	1485	479	862	1511	489	463	467	1071	468	1193	341	1077	829	628	1438	734	324	416	123	387	245	326	80	223	80	37	116	138	56	768	106	127	66	63	63
YEL009C	131	683	366	590	905	367	310	322	881	337	999	199	695	522	572	1050	586	210	1498	860	1614	765	1430	431	1106	272	423	516	694	319	1255	675	577	282	508	379
YEL010W	163	543	240	425	784	299	341	255	742	235	660	213	633	380	512	798	506	160	6	1	3	1	13	2	1	1	2	4	2	1	27	4	1	1	4	2
YEL011W	1	4	36	10	109	3	8	8	15	43	24	0	19	7	14	186	40	5	6	4	1	30	13	4	4	6	0	4	2	2	133	2	4	1	1	0
YEL012W	177	785	320	383	853	290	282	289	758	293	704	159	924	509	547	955	679	215	1150	731	1651	690	909	413	1034	283	356	495	626	298	924	672	476	266	570	356
YEL013W	73	282	148	201	301	126	83	97	260	193	386	70	290	209	187	425	225	107	435	196	375	231	648	40	426	158	142	138	159	165	547	171	200	175	324	161
YEL014C	146	464	295	385	682	302	264	253	535	218	763	135	525	264	382	862	366	127	999	535	978	409	841	241	541	166	269	411	561	219	914	490	561	204	474	389
YEL015W	173	620	313	448	739	228	224	197	510	316	628	135	604	303	353	755	510	131	508	328	536	263	607	87	451	147	181	211	323	150	399	225	164	181	319	211
YEL016C	110	697	293	502	899	340	330	339	822	213	905	168	634	607	482	978	544	230	1306	748	1636	583	1148	440	1170	235	508	532	689	327	834	601	484	251	466	368
YEL017C-A	0	0	0	0	0	0	0	0	0	0	0	0	0	0	0	0	0	0	0	0	0	0	0	0	0	0	0	0	0	0	0	0	0	0	0	0
YEL017W	150	596	227	375	830	257	248	217	523	278	664	144	541	437	347	899	325	150	1230	713	1560	574	1150	424	1235	283	499	512	509	393	1265	771	539	251	680	453
YEL018W	328	1487	544	1122	1714	630	734	541	1581	636	1334	391	1179	973	954	2083	1142	400	9	2	5	2	6	2	2	1	4	1	1	1	6	3	2	1	4	3
YEL019C|het	190	635	339	536	769	316	341	311	500	385	763	192	659	445	442	1164	508	188	4	1	1	1	4	0	3	0	2	0	0	0	2	1	0	0	5	0
YEL020C	0	2	1	4	2	1	1	1	4	2	3	2	2	5	2	8	6	1	1212	614	1492	571	1101	283	970	228	386	536	660	260	685	806	500	245	586	439
YEL022W	0	0	0	0	0	0	0	0	0	0	0	0	0	0	0	0	0	0	0	0	0	0	0	0	0	0	0	0	0	0	0	0	0	0	0	0
YEL023C	249	1291	456	850	1461	528	404	527	1374	402	1041	240	857	703	623	1393	731	371	1074	656	1417	632	1025	287	1003	204	300	562	566	293	982	483	512	244	476	437
YEL024W	149	786	280	496	797	244	255	184	305	382	559	216	584	490	439	659	295	108	2	0	3	1	3	1	1	0	3	1	3	0	1	2	1	2	0	0
YEL025C	21	119	228	74	28	5	41	19	36	25	618	9	28	8	270	57	44	8	1327	597	1493	620	935	396	992	324	279	360	553	241	814	724	399	232	472	463
YEL026W|het	141	818	320	635	864	355	277	360	853	283	761	193	628	425	459	990	543	210	3	3	0	1	2	1	2	0	0	2	1	1	2	1	1	1	0	4
YEL027W	138	778	319	556	675	227	234	202	592	311	912	170	761	455	536	1080	516	143	3	2	1	2	1	0	2	1	1	2	0	1	2	0	1	1	1	2
YEL028W	169	623	222	541	767	254	210	239	870	304	707	157	658	493	568	865	419	186	960	591	1449	472	1017	213	1085	212	383	384	566	311	1078	587	488	243	537	407
YEL029C	326	1349	554	1149	1647	532	557	549	1333	625	1486	353	1353	846	982	1798	1013	353	7	1	7	2	4	0	9	1	1	2	2	3	8	4	0	1	3	2
YEL030W	0	0	0	0	0	0	0	0	0	0	0	0	0	0	0	0	0	0	0	0	0	0	0	0	0	0	0	0	0	0	0	0	0	0	0	0
YEL031W	135	800	310	533	909	325	274	246	752	262	595	179	735	441	558	732	515	194	1	0	3	1	1	1	1	1	1	1	0	1	1	2	1	0	1	3
YEL032W|het	0	0	0	0	0	0	0	0	0	0	0	0	0	0	0	0	0	0	0	0	0	0	0	0	0	0	0	0	0	0	0	0	0	0	0	0
YEL033W	264	849	384	541	945	196	211	160	543	464	902	190	818	495	540	710	399	166	1379	559	1544	800	1320	379	1381	267	332	444	711	301	1516	699	519	260	433	358
YEL034W|het	172	658	249	386	520	240	122	115	177	234	747	155	500	311	303	446	237	89	2	0	2	2	1	0	0	0	0	2	0	0	1	0	0	0	0	1
YEL035C|het	4	0	4	1	8	0	0	1	0	11	0	0	2	48	2	5	3	0	0	0	0	0	0	0	0	0	0	0	0	0	0	0	0	0	0	0
YEL036C	139	894	238	480	654	262	251	208	618	318	762	183	548	352	415	653	507	175	2	0	2	3	1	1	2	0	1	0	1	0	2	1	0	0	2	0
YEL037C	244	1193	399	844	1389	604	431	424	1250	523	963	307	1004	708	896	1487	841	281	3	0	6	1	2	1	1	2	0	3	1	0	3	1	1	1	3	2
YEL038W	196	594	319	634	733	283	314	356	674	367	870	194	635	523	613	1138	613	183	975	511	1192	508	1041	296	828	198	259	418	685	275	1023	596	505	263	646	349
YEL039C	66	320	131	284	414	160	154	131	281	214	310	65	419	268	241	410	264	151	1172	629	1583	464	1229	328	1225	259	366	473	618	301	1004	596	451	257	599	487
YEL040W	135	599	259	394	943	227	275	224	720	197	702	180	625	340	456	905	473	218	6	1	3	3	1	2	3	0	0	1	0	1	2	1	0	0	0	0
YEL041W_1	0	0	0	0	0	0	0	0	0	0	0	0	0	0	0	0	0	0	0	0	0	0	0	0	0	0	0	0	0	0	0	0	0	0	0	0
YEL041W_2	0	0	0	0	1	0	0	0	1	0	0	0	0	0	0	0	0	0	13	39	95	102	19	7	1	70	3	6	0	10	114	4	0	0	3	2
YEL042W	0	3	2	4	2	3	3	5	3	1	4	1	2	0	3	3	4	1	1298	721	1569	764	1273	406	1111	253	455	377	646	428	927	713	409	192	554	473
YEL043W	157	948	292	564	899	257	309	266	751	331	839	220	600	487	469	1133	553	172	1825	968	2157	1052	1446	424	2167	322	471	475	857	394	1377	1061	626	345	640	513
YEL044W	57	80	135	146	48	11	73	65	227	78	569	34	149	20	347	121	142	23	2	0	0	1	0	0	0	0	0	0	0	0	0	1	1	0	0	0
YEL045C	0	0	0	0	0	0	0	0	0	0	0	0	0	0	0	0	0	0	0	0	0	0	0	0	0	0	0	0	0	0	0	0	0	0	0	0
YEL046C	0	0	0	0	0	0	0	0	0	0	0	0	0	0	0	0	0	0	0	0	0	0	0	0	0	0	0	0	0	0	0	0	0	0	0	0
YEL047C	1	6	2	2	9	1	1	1	7	2	6	0	1	2	2	7	1	4	1110	852	2096	725	1621	396	1237	242	478	638	835	461	1351	778	563	295	674	605
YEL048C	163	578	347	603	916	273	193	277	754	344	979	230	833	408	522	853	610	221	1595	595	1715	673	1380	418	1323	269	365	503	722	361	1145	694	444	211	542	414
YEL049W	189	781	318	577	1152	403	288	310	849	286	956	245	735	594	589	1100	682	201	1281	653	1885	515	963	319	1139	207	302	516	569	197	931	775	495	154	479	363
YEL050C	209	876	449	617	1049	379	316	351	696	344	918	217	755	535	546	1188	831	221	2	1	6	1	1	0	4	1	1	0	2	2	0	2	1	1	1	1
YEL051W	305	1213	521	942	1521	485	454	456	1200	451	1080	404	1232	946	773	1239	870	378	1321	820	1830	757	1244	378	1492	293	460	526	584	321	877	849	581	213	476	348
YEL052W	7	26	28	38	84	9	8	8	21	33	40	4	33	16	29	81	26	15	1417	649	1737	770	1498	427	1526	314	347	577	595	369	1172	689	653	375	564	523
YEL053C	208	831	358	499	1038	330	293	355	787	306	994	216	676	536	496	1087	548	234	1793	970	2161	836	1673	542	1972	501	693	577	1066	507	1614	999	824	421	866	722
YEL054C	0	0	0	0	0	0	0	0	0	0	0	0	0	0	0	0	0	0	0	0	0	0	0	0	0	0	0	0	0	0	0	0	0	0	0	0
YEL055C|het	0	0	0	0	0	0	0	0	0	0	0	0	0	0	0	0	0	0	0	0	0	0	0	0	0	0	0	0	0	0	0	0	0	0	0	0
YEL056W	176	1029	310	666	1081	384	324	320	1108	349	994	268	1197	622	726	1230	760	278	1169	654	1638	593	1259	401	1150	306	502	546	686	437	1364	614	640	294	811	595
YEL057C	30	59	127	71	511	11	33	27	88	109	87	10	140	37	84	414	164	29	0	0	0	2	0	0	4	0	1	0	1	0	2	0	0	0	0	0
YEL058W|het	302	1414	557	978	1565	570	495	448	1251	513	1412	292	1294	819	958	2078	995	343	5	4	4	0	6	0	1	1	1	2	6	3	4	3	3	1	5	0
YEL059C-A	0	1	0	1	13	2	2	2	0	3	3	1	1	1	3	2	3	0	1356	761	1508	556	1220	297	1421	166	8	586	603	249	1025	945	563	202	362	598
YEL059W	160	864	294	575	926	201	321	260	750	379	829	259	783	266	574	992	543	200	1499	555	1370	536	1090	190	874	95	487	411	415	198	996	593	570	170	555	355
YEL060C	284	1350	454	779	1316	478	442	443	1087	482	1358	342	1016	631	831	1413	800	291	3	17	18	29	5	3	2	27	2	1	4	7	15	2	1	1	0	1
YEL061C	293	1374	579	816	1583	531	479	501	1245	629	1387	358	1273	786	840	1387	858	340	1440	711	1813	662	1018	417	1471	355	467	488	608	269	884	961	529	239	433	310
YEL062W	151	891	437	780	1287	393	452	405	1001	387	946	290	1044	703	797	1343	670	235	1455	837	2033	761	1928	491	1715	321	491	620	903	424	1265	892	575	450	758	682
YEL063C	194	797	393	667	1104	467	327	394	864	517	1074	253	920	652	580	1195	659	251	1857	808	2265	1007	1770	478	1766	476	471	785	1094	533	1363	1148	985	431	848	685
YEL064C	50	143	174	100	479	38	78	92	186	161	286	34	316	91	193	416	195	84	122	37	165	105	210	34	141	107	28	43	77	17	562	55	44	52	36	44
YEL065W	0	6	2	1	3	1	9	2	6	2	7	3	6	1	4	3	3	0	1345	724	1782	641	1217	364	1396	335	506	458	632	340	1111	824	637	299	519	421
YEL066W	262	1440	644	851	1722	549	638	466	1330	690	1449	361	1315	974	909	1556	875	366	1129	596	1191	563	942	409	1225	324	473	454	679	289	1097	904	690	259	598	448
YEL067C	206	946	478	605	1201	325	381	441	890	496	1059	245	853	702	674	1095	716	240	4	1	1	1	4	0	5	1	1	4	2	0	2	0	1	1	1	0
YEL068C	440	1982	678	1481	2407	869	709	826	2119	738	2078	556	1806	1256	1346	2415	1284	580	6	2	8	2	3	5	4	1	0	3	0	4	7	5	6	2	2	1
YEL071W	165	987	312	586	899	360	258	248	690	358	914	240	811	553	527	1098	487	217	1038	677	1291	661	1118	376	1151	337	377	519	664	352	959	783	585	286	628	418
YEL072W	234	1127	487	846	1446	440	424	350	1010	450	1173	345	940	741	719	1473	423	264	5	4	3	1	4	3	3	0	4	0	2	2	5	1	0	0	3	6
YER001W	241	618	423	554	1379	163	286	274	626	467	984	138	878	258	724	1361	776	229	1803	1152	2246	988	1862	576	1798	459	637	641	1194	510	1864	1147	801	511	807	774
YER002W	21	45	82	27	238	17	16	9	26	60	41	6	54	15	35	297	55	16	1	3	2	1	3	0	1	0	1	1	2	1	2	1	1	0	1	2
YER003C|het	0	0	1	1	0	0	0	0	1	0	0	0	1	0	1	2	0	0	0	0	0	0	0	0	0	0	0	0	0	0	0	0	0	0	0	0
YER004W	0	0	0	0	0	0	0	0	0	0	0	0	0	0	0	0	0	0	0	0	0	0	0	0	0	0	0	0	0	0	0	0	0	0	0	0
YER005W	154	752	255	600	838	305	310	302	976	272	809	162	654	503	721	1229	628	237	1456	827	1691	706	1375	476	1380	355	497	660	833	438	1060	659	559	311	719	648
YER006W|het	161	800	331	564	882	226	295	270	737	265	822	166	657	538	497	1018	438	184	2	0	3	1	3	1	1	2	3	2	4	1	0	1	1	1	1	2
YER007C-A	13	71	60	38	162	16	19	25	56	45	38	7	55	52	21	127	79	15	1354	866	2469	917	1761	577	1759	496	494	698	1008	527	1483	1030	718	392	830	546
YER007W_2	0	0	0	0	0	0	0	0	0	0	0	0	0	0	0	0	0	0	0	0	1	0	1	0	0	1	2	1	0	0	0	0	1	0	1	0
YER007W_1	0	0	0	0	0	0	0	0	0	0	0	0	0	0	0	0	0	0	0	0	0	0	0	0	0	0	0	0	0	0	0	0	0	0	0	0
YER008C|het	0	0	0	0	0	0	0	0	0	0	0	0	0	0	0	0	0	0	0	0	0	0	0	0	0	0	0	0	0	0	0	0	0	0	0	0
YER009W|het	175	791	356	689	882	333	255	232	470	312	928	273	993	454	615	909	498	170	4	0	3	2	3	2	4	0	0	1	1	0	3	2	0	0	1	1
YER010C	113	493	159	533	469	80	269	268	640	296	1262	123	560	114	834	883	526	148	1177	758	1641	831	1343	439	1322	315	448	533	718	453	990	854	535	269	724	526
YER011W	139	629	359	572	894	294	321	263	745	368	744	195	611	518	456	1099	655	176	1444	747	1990	689	1287	449	1313	414	538	717	740	435	922	864	573	318	622	455
YER012W|het	81	398	130	260	396	111	107	82	224	151	370	75	223	189	181	353	172	60	2	1	1	2	0	0	1	0	0	0	1	0	2	0	0	1	1	0
YER013W|het	115	709	247	455	741	242	219	187	765	276	699	198	720	412	459	784	468	195	1	1	1	1	1	0	4	1	1	0	1	1	4	1	3	0	0	0
YER014C-A	6	27	21	3	78	5	1	4	19	16	24	1	15	6	14	121	21	7	0	0	0	0	1	0	0	0	0	0	0	0	0	0	0	0	0	0
YER014W	211	1011	474	797	1497	469	430	426	1042	464	1152	276	981	692	678	1403	979	289	8	1	8	2	3	0	1	1	0	0	1	0	4	1	2	1	3	3
YER015W	2	7	2	3	2	2	2	0	3	2	6	2	3	7	0	5	7	0	1622	901	2306	857	1389	451	1851	459	554	671	945	402	1252	1042	777	282	654	660
YER016W_1	152	632	252	521	795	302	272	260	657	275	909	163	665	487	456	803	474	149	2	2	0	1	1	1	3	1	0	2	0	2	4	2	0	1	1	2
YER016W_2	0	0	0	0	0	0	0	0	0	0	0	0	0	0	0	0	0	0	0	0	0	0	1	0	0	1	0	0	1	1	0	0	0	1	1	0
YER017C	120	607	204	460	598	219	239	197	509	268	669	200	546	411	436	687	534	173	1190	614	1409	491	1040	391	1048	235	376	456	793	373	1040	632	500	238	363	332
YER018C|het	154	783	258	571	691	206	204	186	601	350	604	143	668	337	426	745	474	172	2	1	4	2	1	0	4	1	0	2	0	0	2	0	1	1	2	1
YER019C-A	134	625	274	469	849	198	258	225	577	256	455	147	504	411	391	735	396	134	616	354	648	338	731	154	634	75	252	280	346	133	530	333	315	105	342	311
YER019W	202	1164	447	751	1372	415	420	380	1033	473	1329	345	1213	827	857	1448	769	310	1188	473	1089	334	1075	158	644	66	413	390	307	112	1036	476	413	72	448	453
YER020W	127	387	217	355	680	124	127	179	389	212	404	84	490	168	274	633	237	98	934	190	679	379	353	171	526	101	113	243	185	96	618	265	223	85	103	169
YER021W|het	183	783	238	144	813	211	200	185	450	367	744	150	557	267	351	584	280	108	1	0	1	3	2	1	4	0	0	0	1	1	0	1	0	0	0	0
YER022W|het	235	1196	415	882	1327	509	439	440	897	447	1024	250	818	775	710	1511	780	274	3	3	6	4	2	0	4	1	1	1	1	2	7	4	0	0	0	4
YER023W|het	113	480	220	302	630	203	203	159	505	248	434	110	378	318	206	591	305	129	0	2	2	0	4	0	2	1	0	0	0	0	2	0	0	0	1	1
YER024W	144	679	219	540	823	279	278	202	654	367	590	249	570	423	400	892	614	199	1835	849	2478	924	1451	451	1476	383	518	1026	992	439	1325	1175	825	308	733	688
YER025W|het	112	422	158	418	462	164	142	131	326	181	472	102	420	243	207	483	166	86	0	0	2	0	0	0	2	1	0	1	1	0	1	2	0	0	1	1
YER026C	0	0	0	0	0	0	0	0	0	0	0	0	0	0	0	0	0	0	0	0	0	0	0	0	0	0	0	0	0	0	0	0	0	0	0	0
YER027C_2	220	810	320	711	882	307	310	304	781	310	974	222	711	420	613	1126	530	233	1115	560	1886	744	875	352	1032	290	423	442	780	299	809	849	418	231	503	412
YER027C_1|het	73	508	114	255	352	76	137	103	260	146	558	137	439	94	230	370	248	75	4	0	2	1	1	0	0	0	1	1	1	0	4	1	1	0	1	1
YER028C	253	1236	399	794	1465	480	465	470	1316	468	1195	301	1222	934	805	1469	882	343	1663	846	2197	931	1279	514	1436	378	624	501	777	360	1129	1176	628	220	611	403
YER029C|het	0	0	0	0	0	0	0	0	0	0	0	0	0	0	0	0	0	0	0	0	0	0	0	0	0	0	0	0	0	0	0	0	0	0	0	0
YER030W	155	782	254	469	887	284	324	344	725	312	651	161	652	450	391	818	495	192	964	560	1449	584	1555	276	877	311	402	543	625	274	1088	691	714	274	575	397
YER031C	0	0	0	0	0	0	0	0	0	0	0	0	0	0	0	0	0	0	0	0	0	0	0	0	0	0	0	0	0	0	0	0	0	0	0	0
YER032W	16	45	11	119	48	63	44	20	55	25	203	10	36	8	185	19	20	4	301	12	19	8	414	2	25	16	12	20	6	11	317	12	26	3	27	23
YER033C	0	0	0	0	0	0	0	0	0	0	0	0	0	0	0	0	0	0	0	0	0	0	0	0	0	0	0	0	0	0	0	0	0	0	0	0
YER034W	3	9	2	19	10	9	18	5	11	11	176	7	12	29	155	46	2	1	1	1	1	1	0	0	0	0	0	0	0	0	0	1	0	0	0	0
YER035W	128	608	218	515	716	270	227	277	674	198	720	185	715	359	564	814	460	168	1510	821	1936	783	1390	553	1442	434	583	654	597	465	1282	822	678	305	746	639
YER036C|het	161	578	259	515	1041	233	264	236	624	316	621	193	519	409	414	803	487	119	2	0	5	1	1	0	4	0	1	2	1	0	3	2	3	0	2	1
YER037W_2	181	776	236	537	1011	274	247	275	563	394	925	246	609	537	539	906	527	211	1047	577	1271	532	995	325	964	284	324	441	506	320	833	542	412	230	473	248
YER037W_1|het	122	528	255	449	871	232	253	270	709	248	509	151	412	378	294	729	409	158	4	3	1	2	4	0	1	0	1	0	0	1	5	1	0	0	1	0
YER038C|het	158	643	265	424	752	277	255	250	742	333	811	214	667	549	438	842	567	219	1	3	1	4	0	0	2	0	0	0	0	1	4	1	2	1	2	0
YER038W-A	191	1240	473	917	1123	377	387	365	892	377	1022	328	1108	546	767	1003	773	263	1056	496	1355	464	892	322	834	165	241	363	486	176	831	566	325	138	330	546
YER039C-A	155	679	326	667	952	324	317	297	787	328	703	202	724	579	454	882	639	211	1067	609	1895	638	903	304	1298	240	373	424	553	207	617	779	386	161	370	279
YER039C	0	0	0	0	0	0	0	0	0	0	0	0	0	0	0	0	0	0	0	0	0	0	0	0	0	0	0	0	0	0	0	0	0	0	0	0
YER040W	141	670	243	485	758	238	270	275	734	286	737	218	786	427	581	895	511	217	922	556	1468	499	1034	318	910	285	408	386	630	302	1166	751	558	228	471	401
YER041W	139	543	242	529	741	267	262	242	601	225	729	177	620	408	383	870	398	167	948	511	1404	432	637	211	629	164	308	465	566	212	738	481	421	157	428	414
YER042W	147	721	278	435	906	245	227	255	579	245	530	179	553	340	419	868	399	170	773	479	747	348	594	206	633	229	225	387	399	156	898	360	262	177	241	273
YER043C|het	102	454	170	328	766	173	153	186	598	177	448	152	412	270	412	654	332	139	3	0	3	0	4	0	2	1	1	0	0	0	2	1	0	0	2	1
YER044C	157	658	226	334	848	223	291	204	542	266	688	147	572	352	350	687	406	120	1856	803	2229	791	1523	532	1604	397	503	819	1019	432	1398	986	795	373	687	689
YER044C-A	0	0	0	0	0	0	0	0	0	0	0	0	0	0	0	0	0	0	0	0	0	0	0	0	0	0	0	0	0	0	0	0	0	0	0	0
YER045C	107	538	212	266	590	206	154	137	534	178	494	128	440	304	305	595	343	167	556	302	755	248	603	118	494	47	195	232	302	82	403	276	204	66	348	205
YER046W-A	116	491	269	390	867	272	242	232	616	293	573	175	498	453	387	710	414	184	8	7	16	32	12	1	1	3	4	3	2	10	34	1	2	2	2	3
YER046W	168	727	333	491	904	247	262	275	812	293	894	166	541	395	456	1121	510	199	5	0	2	1	2	0	1	0	0	3	1	0	3	2	1	0	0	1
YER047C	0	0	0	0	0	0	0	0	0	0	0	0	0	0	0	0	0	0	0	0	0	0	0	0	0	0	0	0	0	0	0	0	0	0	0	0
YER048C	141	618	216	569	730	310	269	236	639	295	749	218	809	482	530	987	514	233	10	0	5	6	4	1	2	0	2	0	3	1	8	0	1	2	4	1
YER048W-A|het	158	1069	218	663	1002	203	269	333	786	297	835	255	679	360	594	863	677	249	2	2	0	1	0	2	3	0	0	2	3	0	1	3	2	3	0	1
YER049W	0	0	0	0	0	0	0	0	0	0	0	0	0	0	0	0	0	0	0	0	0	0	0	0	0	0	0	0	0	0	0	0	0	0	0	0
YER050C	10	15	1	78	17	62	17	9	10	17	152	3	22	8	167	35	13	13	157	7	6	7	334	5	6	5	1	8	3	1	217	10	4	0	18	17
YER051W	0	0	0	0	0	0	0	0	0	0	1	0	0	0	1	1	0	0	0	0	0	0	0	0	0	0	0	0	0	0	0	0	0	0	0	0
YER052C	114	451	197	426	609	174	143	142	329	210	480	92	422	276	245	479	345	124	0	0	1	0	2	0	3	1	2	0	0	0	0	1	2	0	0	2
YER053C-A	0	0	0	0	0	0	0	0	0	0	0	0	0	0	0	0	0	0	0	1	1	0	2	0	0	0	0	1	0	0	5	0	0	0	0	0
YER053C	18	59	53	39	126	16	50	21	40	58	94	8	109	11	45	139	66	27	443	168	373	142	400	94	297	94	128	137	178	113	324	224	116	102	195	128
YER054C	87	655	195	383	778	208	175	244	599	176	607	146	476	352	398	644	299	108	472	309	475	274	631	149	415	131	199	259	396	127	496	340	253	107	293	271
YER055C	102	571	222	379	633	289	219	186	477	204	635	170	519	402	374	837	526	145	1930	1077	2074	805	1821	571	1388	375	474	879	1155	534	1615	1016	891	500	849	795
YER056C-A	41	160	48	205	79	15	84	32	67	108	500	37	156	14	144	65	31	25	1750	237	579	74	1531	42	175	14	113	380	110	49	1410	157	186	25	212	186
YER056C	148	768	265	532	915	366	267	277	628	264	745	145	623	456	476	919	564	207	2	2	3	1	4	2	5	0	2	1	1	1	3	0	1	0	1	0
YER057C	164	751	221	427	502	144	145	167	375	346	747	188	553	406	357	874	272	82	1778	784	2007	823	1660	462	1389	333	517	667	940	571	1312	879	638	293	692	535
YER058W	0	0	0	0	0	0	0	0	0	0	0	0	0	0	0	0	0	0	0	0	0	0	0	0	0	0	0	0	0	0	0	0	0	0	0	0
YER059W	156	671	290	567	908	218	225	227	516	243	764	192	635	411	436	901	467	182	1278	560	1251	589	1094	337	743	327	251	405	508	308	957	691	484	218	514	450
YER060W-A	72	201	159	151	556	59	88	82	165	177	273	35	280	89	153	549	239	137	1327	574	1949	678	1083	354	1489	353	522	387	665	304	847	886	453	226	584	490
YER060W	158	845	345	588	914	322	349	233	694	327	747	205	779	624	509	1022	638	193	4	1	0	0	5	2	2	0	2	0	1	0	8	2	1	1	2	0
YER061C	0	0	0	0	0	0	0	0	0	0	0	0	0	0	0	0	0	0	0	0	0	0	0	0	0	0	0	0	0	0	0	0	0	0	0	0
YER062C	0	0	0	0	1	0	0	0	0	0	7	0	0	0	0	1	0	0	0	0	0	0	2	0	0	0	0	7	0	0	2	1	0	0	0	1
YER063W	189	664	292	476	793	341	310	223	633	321	973	214	785	556	493	1064	718	235	1122	594	1587	594	732	378	859	251	364	435	334	319	743	717	462	180	512	334
YER064C	176	819	282	502	844	277	262	151	550	266	677	167	596	456	391	724	399	127	1225	780	1513	653	1240	521	1287	324	396	673	670	348	999	826	645	279	590	441
YER065C	106	220	216	192	567	57	116	81	223	259	293	58	396	92	238	396	321	83	128	28	52	55	63	23	72	31	8	24	35	12	163	30	34	23	12	18
YER066C-A	0	0	0	0	0	0	0	0	0	0	0	0	0	0	0	0	0	0	0	0	0	0	0	0	0	0	0	0	0	0	0	0	0	0	0	0
YER066W	133	735	330	588	822	311	375	326	788	336	1145	270	892	555	531	1016	629	224	30	6	29	32	25	7	4	8	2	7	11	3	182	12	5	8	4	11
YER067C-A	304	1599	585	1102	1634	630	592	551	1471	623	1412	381	1251	801	804	1769	1113	302	429	204	748	282	547	79	378	158	116	162	298	152	513	195	262	133	305	207
YER067W	132	767	320	435	794	269	225	223	584	263	566	164	663	483	476	620	440	151	674	333	818	354	696	91	539	87	303	317	462	135	730	505	400	101	320	344
YER068C-A	157	648	218	413	675	299	248	237	448	235	633	219	602	486	409	765	481	179	166	197	491	118	290	55	223	50	84	117	177	64	268	171	172	45	163	140
YER068W	167	703	239	505	820	299	219	276	699	161	566	146	497	389	324	811	463	175	1	1	5	1	1	2	0	0	0	0	1	0	1	1	1	0	1	0
YER069W	114	620	269	433	618	198	243	212	403	237	795	204	551	444	402	747	391	139	881	522	1409	597	995	304	923	227	266	447	520	315	772	633	377	216	543	322
YER070W	89	426	147	277	560	132	149	121	372	158	439	107	374	241	203	465	215	78	2	2	2	1	1	1	2	0	3	0	1	1	0	2	0	0	0	2
YER071C	181	908	242	699	1025	380	337	395	889	392	797	261	808	578	671	1163	744	194	621	355	790	328	976	233	694	177	231	355	411	218	731	360	456	246	518	219
YER072W	1	0	1	2	3	0	0	0	1	0	1	0	2	1	0	0	0	0	514	231	535	315	124	135	301	57	114	121	128	40	65	215	43	39	67	70
YER073W	1	7	0	2	5	2	0	2	1	0	3	0	4	1	0	3	2	3	584	231	541	269	539	188	467	133	188	271	440	208	642	321	304	154	395	222
YER074W	120	461	132	142	232	27	54	18	37	261	407	71	177	97	56	129	54	1	113	83	152	10	46	30	52	21	3	53	58	28	68	5	15	7	1	8
YER074W-A|het	0	0	0	0	0	0	0	0	0	0	0	0	0	0	0	0	0	0	0	0	0	0	0	0	0	0	0	0	0	0	0	0	0	0	0	0
YER075C	49	454	107	422	372	49	209	252	423	191	637	91	439	56	444	367	273	60	148	50	97	91	153	28	63	17	57	51	84	43	101	63	62	39	71	20
YER076C	0	1	1	0	0	0	0	0	0	0	0	0	0	0	0	0	0	0	2	1	0	2	0	0	0	0	0	1	0	0	11	4	0	0	1	0
YER077C	0	0	3	0	0	0	0	0	6	0	217	1	1	3	3	4	0	0	0	0	1	0	1	0	0	0	0	0	0	0	0	0	0	0	0	0
YER078C	127	758	297	540	667	229	209	180	718	200	585	133	415	345	415	802	437	114	1052	528	1188	518	775	254	803	279	271	348	604	256	910	455	443	140	453	296
YER079W	127	695	298	391	720	269	222	263	583	299	519	142	483	404	372	720	348	172	121	78	189	81	250	77	197	45	65	87	76	76	202	150	86	42	119	96
YER080W	82	332	89	387	344	63	220	145	533	169	539	57	304	49	526	375	304	111	759	388	873	349	867	201	769	208	269	271	540	209	676	596	441	172	370	403
YER081W	158	676	276	618	949	386	257	376	803	354	694	159	771	444	412	951	591	165	1347	563	1366	722	1047	398	994	231	324	522	587	359	884	956	511	258	615	452
YER082C|het	112	688	273	469	821	260	218	214	593	337	725	215	680	363	474	940	451	217	4	1	1	0	3	1	1	0	0	0	0	0	1	0	2	0	2	1
YER083C	117	324	137	155	214	19	62	50	40	217	527	89	289	148	103	171	95	52	634	268	506	348	626	143	432	107	176	327	407	177	569	264	247	123	273	275
YER084W	0	0	0	0	0	0	0	0	0	0	1	0	0	0	0	0	0	0	47	7	6	5	98	4	3	1	33	1	0	2	61	10	6	2	5	2
YER085C	75	376	193	265	473	178	196	156	342	184	379	78	357	229	281	485	306	128	22	31	56	15	70	8	9	16	7	25	28	10	59	12	18	16	43	15
YER086W	0	0	0	0	0	0	0	0	0	0	0	0	0	0	0	0	0	0	0	0	0	0	0	0	0	0	0	0	0	0	0	0	0	0	0	0
YER087C-A	316	1517	681	1179	1627	523	574	476	1510	612	1428	344	1134	853	1029	1838	979	401	1140	774	1546	604	1182	393	983	245	322	551	707	382	1060	815	502	254	586	541
YER087C-B	0	0	0	0	0	0	0	0	0	0	0	0	0	0	0	0	0	0	0	0	0	0	0	0	0	0	0	0	0	0	0	0	0	0	0	0
YER087W	151	695	307	471	857	357	279	300	688	318	587	161	482	497	436	881	372	199	1918	1005	2279	837	2325	581	1730	405	606	998	1301	694	2123	1211	979	466	978	751
YER088C	199	732	310	587	889	257	268	302	764	290	815	200	626	515	500	967	554	183	1316	718	1535	638	1146	419	1080	273	370	423	612	382	959	840	521	239	527	533
YER089C	291	1393	533	865	1394	520	410	440	1240	390	1370	345	1242	815	909	1321	879	337	1152	682	1379	629	1097	335	924	255	333	466	708	338	992	648	435	180	519	364
YER090W	134	675	274	543	760	255	286	307	695	362	764	162	682	435	534	915	444	193	973	512	1242	358	879	259	709	207	313	318	596	277	959	610	524	239	417	310
YER091C-A	1	2	0	1	5	0	4	1	5	2	2	1	4	3	2	3	1	1	1517	671	1664	478	1189	406	849	248	382	494	599	303	724	669	516	207	547	381
YER091C	23	44	57	33	237	21	21	18	6	80	79	8	87	18	68	269	86	24	1859	1132	2905	1017	1780	593	1900	545	629	1039	1125	516	1647	1209	879	409	821	610
YER092W	138	668	350	494	771	325	335	316	865	303	620	230	621	420	392	1070	571	170	1158	640	1437	513	1045	320	1010	302	404	408	476	266	781	530	450	219	331	392
YER093C-A	155	637	305	503	1075	285	285	364	893	254	756	180	741	521	620	769	606	223	1202	213	463	122	1091	55	216	29	334	187	112	35	924	113	154	26	325	158
YER093C|het	9	28	80	26	197	9	8	15	53	62	45	6	47	16	58	244	66	15	1	0	0	1	0	0	0	0	0	0	0	0	0	0	0	0	0	0
YER094C|het	89	333	120	222	377	56	126	107	156	284	528	94	328	84	328	566	273	42	1	1	0	1	0	0	1	0	0	0	0	1	3	1	2	1	2	1
YER095W	239	1071	338	541	907	305	343	181	504	451	1114	216	772	490	463	870	386	120	1	4	3	1	3	1	4	0	1	2	1	0	2	1	2	1	1	1
YER096W	138	747	332	608	836	265	413	420	901	348	640	189	659	361	408	898	604	179	1091	539	1692	473	1099	409	878	311	442	501	603	269	758	567	455	168	346	409
YER097W	30	168	319	189	143	21	163	95	188	85	911	33	176	25	594	195	107	20	56	27	71	71	65	22	49	22	17	24	29	11	289	30	15	26	15	13
YER098W	203	859	389	657	1006	359	342	330	1019	309	899	222	829	479	518	901	713	213	1311	653	1560	460	888	368	1225	270	439	482	607	348	1057	709	551	216	512	435
YER099C	0	0	0	0	0	0	0	0	0	0	0	0	0	0	0	0	0	0	0	0	0	0	1	0	0	0	0	0	0	0	0	0	0	0	0	1
YER101C	0	0	0	0	0	0	0	0	0	0	0	0	0	0	0	0	0	0	0	2	5	0	0	0	0	0	0	0	0	0	0	0	0	0	1	0
YER103W	295	1525	593	1200	1886	636	584	573	1319	535	1549	453	1343	1005	1052	2201	1152	382	793	676	1267	366	572	292	894	198	357	448	610	223	823	570	375	163	357	345
YER104W|het	0	2	0	0	0	0	0	0	0	0	0	0	0	1	0	0	0	0	0	0	0	0	0	0	0	0	0	0	0	0	0	0	0	0	0	0
YER105C	0	0	0	0	0	0	0	0	0	0	0	0	0	0	0	0	0	0	0	1	1	2	0	1	0	0	0	1	1	0	0	0	0	0	1	0
YER106W	329	1238	522	877	1329	558	425	335	791	644	1425	353	1147	888	878	1359	730	348	1142	635	1128	540	1120	306	923	299	328	387	462	238	935	498	441	197	533	432
YER107C	208	1207	545	965	1405	401	413	476	1206	562	1280	364	1097	740	916	1834	974	331	6	4	3	2	4	1	5	2	2	4	1	1	1	5	1	0	2	3
YER108C	227	1020	469	823	1502	381	460	406	1330	536	1050	333	995	778	761	1560	806	335	2	1	3	2	4	0	2	0	2	2	1	1	2	3	2	0	1	0
YER109C_1t	0	0	0	0	1	0	0	0	0	0	0	0	0	0	0	0	0	0	0	0	0	0	0	0	0	0	0	0	0	0	0	0	0	0	0	0
YER109C_2	0	0	0	0	1	0	0	0	0	0	0	0	1	0	0	0	0	0	21	5	9	39	13	2	10	15	1	1	3	2	209	4	1	9	2	7
YER110C	263	1048	407	907	1421	642	466	497	1224	368	1311	355	1039	814	878	1547	996	406	1515	890	1727	575	1153	339	870	216	307	773	1042	357	1088	708	500	233	361	351
YER111C	173	940	388	821	1083	404	297	341	1002	346	1052	256	902	512	599	1021	661	229	609	426	932	389	788	284	835	215	373	395	407	266	816	719	355	224	510	369
YER112W|het	0	0	0	0	0	0	0	0	0	0	0	0	0	0	0	0	0	0	0	0	0	0	0	0	0	0	0	0	0	0	0	0	0	0	0	0
YER113C	248	1070	425	811	1173	408	361	344	896	407	1163	312	903	581	594	904	581	229	828	437	1013	388	897	270	553	130	189	308	446	245	481	451	304	149	334	356
YER114C	181	1143	419	795	1193	369	380	385	937	353	836	251	768	659	523	1199	771	253	1649	488	1129	505	861	272	595	222	295	408	612	218	971	442	371	212	322	248
YER115C	237	1560	532	984	1540	408	446	447	942	446	1365	320	1083	695	695	1566	1097	298	1373	575	1384	484	1451	281	1069	328	468	463	612	336	801	732	473	217	591	442
YER116C	223	1261	434	687	868	367	304	272	862	616	1244	307	976	661	549	1046	502	173	1285	799	1704	679	1375	364	1118	337	465	775	710	301	1120	917	675	274	492	688
YER117W	204	668	219	257	159	90	47	35	97	522	686	169	467	171	176	233	134	23	1	0	1	0	3	1	1	0	0	0	1	0	1	0	0	2	0	0
YER118C	279	1213	500	777	1450	447	546	476	1548	414	1161	306	977	689	698	1468	1030	447	1780	752	2347	895	1814	490	2041	570	549	707	886	462	1581	1050	702	479	676	592
YER119C-A	248	1043	433	795	1396	452	420	484	1221	400	1121	265	1080	616	718	1156	909	242	1	3	4	1	1	1	2	1	1	0	3	1	12	2	0	0	1	1
YER119C	0	2	0	1	2	0	1	0	1	0	6	1	5	3	4	2	3	0	1061	489	1006	429	1005	289	979	216	298	471	279	185	769	571	299	167	420	411
YER120W	45	110	125	100	388	50	42	98	216	113	190	20	207	69	129	452	172	83	958	517	1109	405	699	231	806	234	269	379	449	259	788	508	344	215	398	306
YER121W	275	1215	499	848	1454	598	433	495	966	476	1159	356	1095	792	784	1537	909	308	4	2	8	1	1	0	5	1	2	1	1	1	4	5	2	2	0	1
YER122C	0	0	0	0	0	0	0	0	0	0	0	0	0	0	0	0	0	0	0	0	0	0	0	0	0	0	0	0	0	0	0	0	0	0	0	0
YER123W	254	1343	556	1075	1538	614	602	503	1319	514	1158	295	989	709	694	1596	937	314	1078	473	1266	584	821	317	850	198	325	470	509	262	927	586	498	175	407	375
YER124C	275	1258	451	994	1542	440	525	398	1123	288	981	296	924	730	892	1387	780	263	1054	664	1029	563	1025	294	912	215	379	431	572	264	662	543	501	206	504	286
YER125W|het	0	1	9	8	25	0	5	1	1	15	7	0	4	8	5	54	17	5	0	0	0	0	0	0	0	0	0	0	0	0	0	0	0	0	0	0
YER126C|het	212	802	290	794	979	163	312	370	806	399	829	196	838	244	608	930	684	253	4	2	2	1	3	1	6	1	1	0	0	1	3	2	2	0	4	1
YER127W|het	208	858	377	860	1001	298	256	320	761	466	1023	235	827	624	635	1199	576	174	4	1	3	0	3	0	2	0	0	2	3	0	3	4	1	1	0	0
YER128W	221	1158	430	794	1472	467	424	381	1015	472	1284	390	1025	696	785	1431	751	396	1594	873	1610	778	1153	478	1620	363	535	741	810	446	1363	886	817	275	877	520
YER129W	2	3	1	2	1	1	1	0	2	3	3	0	3	3	3	7	1	0	1189	490	1121	541	988	242	895	244	325	393	570	334	810	620	476	282	525	358
YER130C	177	1067	397	686	1318	349	418	401	793	415	1166	276	1074	676	783	1588	705	300	1	2	2	1	4	0	5	1	2	1	5	1	8	5	2	1	1	2
YER131W	187	853	297	529	857	264	253	196	641	458	1116	204	612	351	356	502	436	111	1033	437	861	405	602	230	552	95	163	346	438	229	415	426	248	87	200	106
YER132C	222	847	497	678	1385	355	371	350	928	427	1068	243	934	550	678	982	620	307	771	455	1100	317	1049	299	719	228	266	472	637	262	1095	700	454	204	570	416
YER133W|het	179	851	257	444	568	192	93	89	328	414	787	147	498	302	308	402	216	64	4	4	3	2	2	0	2	0	1	0	0	0	4	3	0	0	1	1
YER134C	222	895	383	684	989	332	350	368	814	387	1042	224	845	428	658	1312	735	215	531	414	861	303	875	154	493	138	283	351	473	179	757	349	320	140	377	251
YER135C	250	1032	436	862	1201	434	376	436	1206	374	1085	286	859	744	670	1327	804	267	648	327	981	226	717	172	772	181	234	330	460	230	788	394	346	178	379	250
YER136W|het	268	1089	430	567	1391	444	415	411	1169	382	1279	338	1061	781	848	1530	833	365	4	2	4	1	3	4	4	1	2	0	1	1	5	3	1	2	2	2
YER137C	0	0	0	0	0	0	0	0	0	0	0	0	0	0	0	0	0	0	0	0	0	0	0	0	0	0	0	0	0	0	0	0	0	0	0	0
YER139C	13	302	24	50	110	30	59	33	188	27	57	24	171	90	74	83	193	13	2511	1153	2640	1355	2402	636	2451	583	877	1182	1462	799	2186	1249	1070	563	997	821
YER140W	219	1186	497	879	1305	470	360	388	1155	419	1210	256	1116	661	717	1415	779	302	989	501	1273	558	1048	321	847	181	349	433	501	192	961	620	513	193	391	338
YER141W	229	1012	462	854	1306	386	411	403	1213	502	964	295	1167	750	688	1397	788	325	2	1	3	2	1	3	7	3	0	1	0	0	4	3	1	1	3	3
YER142C	307	1536	657	996	2023	712	560	548	1403	501	1441	398	1286	978	1042	1838	1019	446	2163	1182	2475	1094	2349	720	2311	469	788	1081	1422	609	2361	1509	1070	485	1009	747
YER143W	265	1160	458	901	1512	476	403	453	1053	426	1326	235	966	746	910	1429	835	305	1317	574	1206	550	872	307	1091	250	441	462	734	298	830	691	395	234	471	371
YER144C	0	6	2	4	5	1	0	1	3	1	8	2	1	7	5	1	5	1	1255	628	1588	641	1083	439	1351	334	405	421	744	358	1041	832	453	238	508	349
YER145C	176	941	322	585	1013	302	313	367	822	374	855	238	885	657	561	1150	675	263	744	434	1145	430	664	213	747	173	159	329	490	218	742	567	329	173	309	252
YER146W|het	186	996	406	686	1117	362	445	403	1030	446	924	247	758	587	684	1184	716	278	5	1	3	0	5	0	3	0	0	1	0	0	6	1	3	0	2	1
YER147C|het	103	545	205	325	557	104	181	140	539	121	411	138	449	281	380	558	332	85	1	1	2	1	0	1	1	0	0	0	1	0	4	0	0	0	2	0
YER148W|het	190	1000	433	817	1011	384	371	315	924	519	1067	259	921	669	712	1309	603	237	2	0	3	3	3	1	2	0	2	0	0	0	0	2	1	1	4	1
YER149C	181	1003	393	692	1190	425	390	395	1018	357	1050	278	1034	605	697	1271	670	250	320	165	305	129	504	72	358	71	112	253	386	137	436	138	265	134	217	161
YER150W	243	906	496	849	1349	480	465	486	1117	439	1161	280	1096	669	801	1374	906	339	767	498	1215	488	1114	231	1140	189	392	446	568	266	1036	481	473	161	665	491
YER151C	303	1007	429	890	1469	392	424	528	1313	417	1068	320	1102	640	936	1599	952	385	1503	828	1951	749	1589	481	1502	408	460	554	872	455	1415	934	745	335	776	715
YER152C	0	2	3	3	2	4	1	0	5	1	5	0	2	3	3	5	1	1	1145	493	1403	771	1398	360	1214	300	534	496	699	328	1141	724	599	272	644	420
YER153C	112	352	262	361	772	131	177	219	535	249	580	97	647	271	397	918	409	177	815	506	1241	589	1363	320	894	223	410	453	662	345	975	623	560	235	498	416
YER154W	273	1195	544	898	1713	548	400	396	1254	608	1265	428	1083	755	888	1815	975	358	2	1	5	3	3	0	2	2	1	2	3	1	6	2	2	1	2	4
YER155C_1	25	69	8	176	44	109	44	19	42	45	392	13	61	5	416	63	32	9	2	1	1	0	1	0	0	0	0	0	0	0	1	0	0	0	0	0
YER155C_2	0	0	0	0	0	0	0	0	0	0	0	0	0	0	0	0	0	0	0	0	0	0	0	0	0	0	0	0	0	0	0	0	0	0	0	0
YER156C	284	1340	536	1027	1615	535	549	513	1471	498	1405	362	1369	980	1089	1678	808	380	1010	472	1521	480	1136	269	1043	236	394	485	628	307	1230	526	523	290	542	417
YER157W|het	0	0	0	0	0	0	0	0	0	0	0	0	0	0	0	0	0	0	0	0	0	0	0	0	0	0	0	0	0	0	0	0	0	0	0	0
YER158C	268	1076	443	667	1121	413	301	381	757	433	1073	273	695	627	719	1155	729	217	958	680	1419	470	994	270	1042	210	404	254	495	276	939	580	427	264	469	326
YER159C|het	257	1354	387	816	1285	487	397	523	861	481	1119	319	932	760	738	1512	760	292	2	5	5	1	2	0	1	2	1	2	0	2	0	0	0	0	0	1
YER161C	445	2369	915	1686	2702	1051	932	870	2290	746	2613	629	2435	1481	1847	2848	1657	525	71	64	240	140	92	11	21	183	18	35	6	53	245	4	16	5	32	18
YER162C	1	3	0	1	1	0	0	1	0	0	0	1	1	0	0	0	0	0	407	262	402	148	588	75	307	56	119	238	319	130	387	159	229	65	137	141
YER163C	203	1107	451	829	1360	404	398	394	1044	475	1118	293	700	628	697	1219	799	272	1827	926	2342	877	1789	584	1856	409	785	707	974	435	1255	986	836	360	751	697
YER164W	266	1083	494	829	1566	553	530	557	1321	501	1402	359	1272	863	1009	1767	998	420	1748	911	1832	904	1396	530	1503	411	491	638	719	502	1449	1006	669	329	762	469
YER165W|het	199	804	275	459	544	195	105	119	262	382	765	221	593	271	247	375	148	72	2	0	0	2	1	0	0	1	0	0	3	1	3	3	0	0	1	1
YER166W	217	1043	500	415	1268	409	440	437	1463	421	950	284	945	662	686	1473	867	332	1414	662	1840	707	1264	501	1369	270	593	561	766	388	1280	895	555	320	567	594
YER167W	262	1150	443	762	1261	395	375	478	1159	533	1038	237	983	658	500	1384	812	361	959	597	1213	322	832	287	879	239	399	386	436	262	693	496	327	173	221	261
YER168C|het	367	1735	770	1185	1895	666	767	635	1718	643	1495	402	1470	1118	986	1904	900	371	5	1	7	5	3	1	6	1	3	2	2	3	13	3	0	1	2	3
YER169W	281	1234	479	824	1280	426	473	372	1094	424	1261	282	1113	800	804	1273	840	327	3	5	6	14	16	6	7	5	3	9	6	0	195	13	2	2	1	4
YER170W	236	1147	484	736	1385	465	489	397	1155	485	1190	304	1026	719	794	1537	869	297	708	535	1323	435	699	226	882	229	346	343	391	238	601	782	372	153	388	357
YER171W|het	249	1149	485	971	1432	534	424	486	1266	415	1135	325	1194	963	752	1430	1030	304	5	6	3	1	8	1	2	0	1	3	3	0	3	4	1	1	2	1
YER172C|het	225	1413	469	1006	1404	556	536	424	1126	490	1283	355	1302	740	676	1335	794	272	7	9	2	3	6	4	4	1	1	1	5	0	2	4	4	2	3	0
YER173W	249	1071	470	910	1479	513	454	357	1115	449	1292	281	871	720	750	1573	850	276	2	4	8	3	4	1	2	1	2	1	4	1	4	2	4	0	4	3
YER174C	221	1244	486	942	1422	502	380	479	1245	504	1187	313	1339	865	768	1632	859	318	1321	758	1933	644	1299	389	1298	424	480	573	884	344	1242	877	533	296	660	685
YER175C	9	30	32	5	132	3	6	8	19	31	26	4	23	9	12	209	29	7	1865	861	2540	844	1457	579	1727	438	627	781	998	476	1220	1199	758	346	760	570
YER175W-A	0	1	2	3	2	1	0	0	0	0	2	0	3	2	2	1	0	0	579	387	871	301	526	206	616	199	190	213	332	166	485	453	250	203	284	194
YER176W	196	934	450	629	1240	429	481	330	1175	320	1006	293	896	682	686	1380	692	258	1457	688	1568	592	1132	423	1367	304	411	555	655	315	838	689	559	317	545	490
YER177W	260	1206	434	883	1279	435	334	323	907	475	1068	321	1017	648	694	1267	780	315	1128	696	1482	524	1030	326	1188	338	334	504	555	309	1022	646	521	245	416	380
YER178W	237	1461	500	878	1578	437	437	395	975	479	1125	305	1128	794	796	1604	903	311	1206	678	1477	560	865	427	1269	327	449	495	791	342	832	806	408	182	459	334
YER179W	275	1672	729	1007	1687	600	419	506	1339	524	1254	427	1476	1033	1038	2026	1063	349	1180	586	1794	742	1214	487	1017	298	297	445	747	324	926	620	522	279	523	461
YER180C-A	0	0	0	0	0	0	0	0	0	0	0	0	0	0	0	0	0	0	0	0	0	0	0	0	0	0	0	0	0	0	0	0	0	0	0	0
YER180C	418	1895	750	1508	2216	746	719	668	1658	703	1609	548	1417	1108	1176	2081	1210	491	1605	753	1740	808	1325	381	1672	327	497	557	912	368	1027	815	625	313	750	516
YER181C	386	1531	659	1291	1913	676	661	613	1739	722	1290	426	1451	1053	1045	2059	1151	413	1029	766	2275	861	1386	469	1544	297	475	516	591	448	1197	843	524	290	637	464
YER182W	361	1415	666	1370	1863	716	740	577	1625	723	1873	463	1631	1116	1227	2444	1223	393	1663	877	2081	750	1369	586	1562	361	589	651	772	426	1416	984	503	265	637	554
YER183C	429	1777	814	1466	2383	679	829	694	2043	764	1906	584	1883	1508	1373	2116	1336	508	1972	1042	1902	1153	1790	625	2176	581	863	840	1095	588	1600	1130	771	419	943	702
YER184C	280	1565	536	1118	2015	447	588	494	1577	629	1310	376	1296	911	1015	1846	974	434	1543	885	2308	892	1775	420	1416	370	597	771	1019	454	1524	965	621	359	855	601
YER185W	354	1770	802	1387	1968	747	762	728	2069	747	2035	500	1602	1236	1125	2237	1436	457	1447	786	1600	652	1769	459	1240	342	579	679	709	428	1066	735	676	351	773	670
YER186C	345	1657	650	1287	1885	577	556	537	1620	577	1491	396	1373	959	897	2002	958	363	1360	733	2021	613	1006	324	1724	367	470	559	819	366	1044	876	623	280	667	558
YER186W-A	0	0	0	0	0	0	0	0	0	0	0	0	0	0	0	0	0	0	0	0	0	0	0	0	0	0	0	0	0	0	0	0	0	0	0	0
YER187W	494	1766	846	1383	2302	675	724	539	1936	710	1894	462	1788	1115	1104	2399	1396	452	1359	917	1669	698	1599	317	1117	247	460	675	665	344	1169	786	566	226	668	534
YER188W	93	191	96	155	299	61	69	62	87	149	325	34	276	119	169	178	43	49	465	129	460	170	509	82	356	59	71	218	217	76	414	211	182	55	143	112
YFL001W	265	1248	499	1065	1496	559	499	413	1242	557	1363	313	1258	767	912	1337	879	285	1521	623	1628	585	1099	383	1365	261	461	668	667	389	1276	946	496	268	458	455
YFL002C|het	258	1401	507	920	1513	399	485	439	1138	533	1607	452	1268	887	917	1914	951	316	5	1	3	2	4	2	4	0	0	1	0	2	3	2	3	1	3	2
YFL003C	253	1287	465	808	1366	437	555	415	1309	554	1231	379	1214	834	922	1475	936	353	1890	970	2116	770	1450	528	1752	460	677	685	938	371	1106	1202	721	355	729	463
YFL004W	1	2	2	2	3	1	1	0	4	0	3	0	0	4	1	3	4	2	1817	876	1914	683	1240	493	1318	384	509	566	915	388	1320	985	646	353	582	540
YFL005W|het	250	1322	526	968	1449	443	515	456	904	659	1394	314	1143	737	742	1496	843	269	4	2	2	4	2	1	6	0	1	3	2	0	4	4	3	1	3	2
YFL006W	211	1067	514	829	1291	409	397	362	826	354	1203	296	944	754	704	1364	584	260	1047	443	1183	523	893	244	804	167	276	359	533	231	811	512	345	167	365	283
YFL007W	212	1106	489	848	1480	458	414	407	1022	496	1460	340	1297	899	931	1731	819	333	3252	1626	3156	1735	3048	823	3121	672	955	1215	1378	683	2014	1897	1210	564	1113	1078
YFL008W|het	0	0	0	0	0	0	0	0	0	0	0	0	0	0	0	0	0	0	0	0	0	0	0	0	0	0	0	0	0	0	0	0	0	0	0	0
YFL009W|het	163	718	300	654	944	307	311	326	688	282	789	192	630	398	400	756	434	152	5	0	3	1	0	0	2	0	0	1	0	0	2	3	0	0	0	0
YFL010C	258	1218	429	699	1342	442	509	463	960	532	1316	268	1205	780	886	1207	841	293	1330	817	1642	635	980	396	1344	319	407	528	556	314	812	736	397	203	403	351
YFL010W-A_1	0	0	0	0	0	0	0	0	0	0	0	0	0	0	0	0	0	0	0	0	0	0	0	0	0	0	0	0	0	0	0	0	0	0	0	0
YFL010W-A_2	2	5	3	3	4	1	3	2	3	0	6	1	1	6	5	7	4	0	1544	768	1627	583	1453	306	1380	365	385	780	830	397	1292	848	486	331	480	467
YFL011W	123	684	350	408	846	287	276	253	737	315	635	156	588	460	395	770	436	197	1021	624	1190	576	725	298	1168	204	380	359	551	321	772	615	408	214	493	299
YFL012W	1	0	1	2	2	0	1	0	4	1	0	0	3	2	2	6	4	0	1412	645	1597	935	964	428	1224	323	514	382	654	320	1001	866	591	222	392	392
YFL013C	228	1053	408	703	1086	387	393	350	924	454	1261	245	1047	724	632	1009	700	285	1443	528	1681	587	1043	362	1198	275	481	513	544	304	901	785	473	234	498	526
YFL013W-A	206	905	364	731	1292	407	382	459	974	452	1247	308	1232	906	937	1581	867	351	1690	813	1990	741	1554	584	1652	352	576	596	817	339	1455	1001	679	330	542	461
YFL014W	0	0	0	0	1	1	0	0	0	1	0	0	2	0	0	0	0	1	0	0	0	1	0	0	0	0	0	0	0	0	1	0	0	0	1	0
YFL015C	191	811	232	406	878	216	307	256	665	286	602	145	562	511	402	785	445	212	1568	845	1761	833	1372	513	1467	462	508	586	738	435	1228	1006	780	298	760	478
YFL016C	227	1138	333	861	877	178	323	288	669	390	1333	257	957	221	648	771	465	103	1042	373	1131	306	911	117	527	49	328	437	399	84	624	456	325	65	301	185
YFL017C|het	1	13	39	12	113	4	7	5	16	38	19	4	30	8	37	145	48	15	0	0	0	1	0	1	0	0	0	0	0	0	0	0	0	0	0	0
YFL018C	148	657	232	493	895	209	190	215	548	279	511	188	776	410	458	841	459	141	932	446	1247	495	1003	282	952	200	348	452	462	246	726	442	420	211	498	411
YFL018W-A|het	50	394	147	270	357	138	117	147	319	156	232	82	317	242	160	454	220	106	1	0	1	1	2	0	0	0	1	0	0	0	0	1	0	0	0	0
YFL019C	212	1113	322	690	1236	338	392	347	1025	401	1114	312	940	710	817	1559	768	260	862	566	1083	529	737	226	1021	198	342	303	497	205	533	701	315	187	400	335
YFL020C	0	0	0	0	0	0	0	0	0	0	0	0	0	0	0	0	0	0	0	0	0	0	0	0	0	0	0	0	0	0	0	0	0	0	0	0
YFL021W	121	610	311	462	878	253	218	247	629	310	780	164	585	423	500	852	578	211	1293	606	2184	705	1567	542	1358	318	386	564	742	383	1199	738	768	339	656	671
YFL022C|het	130	650	309	399	819	216	256	275	630	351	977	199	717	459	480	657	483	194	1	1	2	0	1	1	1	0	1	1	0	1	4	2	2	0	0	1
YFL023W	6	163	13	20	89	18	33	21	104	17	21	17	69	46	50	56	139	4	0	0	1	1	0	0	0	0	0	0	0	0	0	0	0	0	0	1
YFL024C|het	152	835	323	625	877	269	396	328	851	475	791	210	715	472	601	990	727	199	3	1	1	0	3	0	3	0	1	2	1	1	8	3	0	0	3	2
YFL025C	0	0	0	0	1	0	0	0	0	0	0	0	0	0	0	0	0	0	37	54	134	27	14	27	139	32	21	23	39	33	42	50	17	11	21	37
YFL026W_1	157	808	295	661	947	368	268	226	831	295	848	148	734	369	467	1103	396	147	3	0	3	0	4	1	2	0	0	0	2	0	5	0	2	0	0	0
YFL026W_2|het	169	806	301	550	816	251	311	224	528	415	1094	268	918	478	574	985	561	258	4	3	5	1	5	0	3	0	2	3	0	2	3	0	1	0	1	2
YFL027C	108	675	348	427	639	221	263	234	548	219	558	157	539	361	335	792	459	146	1207	681	1541	563	870	311	1003	216	346	379	442	274	576	665	386	174	429	285
YFL028C	20	63	37	149	94	16	59	71	155	47	363	18	170	21	218	149	97	36	260	43	103	37	390	10	54	4	17	36	18	4	663	30	50	5	35	24
YFL029C|het	244	1308	378	961	1341	374	446	354	1022	348	1122	255	886	579	704	1194	707	261	3	4	6	1	2	0	6	0	2	2	1	1	1	2	1	0	3	1
YFL030W	0	2	0	0	5	0	1	0	4	1	1	1	3	2	2	6	2	1	1789	568	1667	435	1718	182	1178	215	441	513	377	265	1449	615	477	139	725	451
YFL031W_2	1	6	0	2	2	0	2	2	3	1	2	0	2	4	2	5	5	1	1862	898	2408	1192	1516	631	1755	433	711	586	562	348	1389	1132	781	337	738	599
YFL031W_1t	158	743	291	557	859	249	305	242	512	258	807	189	478	474	461	1048	482	216	3	0	2	2	4	0	3	0	0	0	0	0	4	3	0	0	1	0
YFL032W	12	42	14	83	95	8	60	43	127	31	242	6	68	20	237	151	62	20	311	112	281	251	333	80	291	104	64	84	111	51	787	135	80	81	37	80
YFL033C	146	580	271	390	712	322	244	195	494	434	476	125	628	539	324	849	468	186	2465	1189	2762	931	1470	635	2047	373	605	711	1058	460	1370	1012	716	398	753	630
YFL034C-A	0	0	0	0	0	0	0	0	0	0	0	0	0	0	0	0	0	0	0	0	0	0	0	0	0	0	0	0	0	0	0	0	0	0	0	0
YFL034W	0	3	1	0	1	1	2	2	2	0	0	0	1	1	1	1	0	0	333	228	674	338	592	182	475	130	242	188	329	165	509	297	275	121	286	180
YFL035C-A|het	129	771	251	561	800	255	285	266	688	336	871	184	650	445	685	862	575	245	3	3	2	2	4	0	1	0	0	1	2	0	5	2	0	0	1	1
YFL035C-B	39	118	219	81	531	38	61	66	152	117	163	21	229	34	140	685	229	63	40	8	18	46	40	11	25	15	14	8	22	5	197	18	17	14	14	7
YFL035C|het	135	539	291	510	873	296	247	276	698	351	804	235	727	463	575	1041	559	189	4	0	2	4	3	0	1	1	0	0	1	2	2	1	1	0	0	0
YFL036W	77	438	114	269	398	63	131	146	383	127	367	111	354	197	269	457	257	58	0	1	1	0	3	0	1	0	1	2	1	0	1	0	2	0	1	0
YFL037W|het	249	1146	399	811	1271	405	396	425	961	344	1138	219	919	545	658	988	620	169	5	0	2	4	1	2	5	0	0	1	1	0	7	2	0	0	2	2
YFL038C|het	186	856	331	722	1187	375	388	340	856	383	843	231	815	493	641	1154	610	194	2	0	6	2	4	0	6	1	1	1	2	0	5	3	0	1	4	2
YFL039C|het	0	0	0	0	0	0	0	0	0	0	0	0	0	0	0	0	0	0	0	0	0	0	0	0	0	0	0	0	0	0	0	0	0	0	0	0
YFL040W	157	829	262	520	888	289	250	204	597	329	625	155	636	461	425	1013	452	198	423	303	633	219	541	135	550	159	192	236	246	140	352	366	179	107	112	205
YFL041W	273	1031	420	675	1348	405	423	337	1192	486	1044	228	1002	719	750	1575	722	332	308	126	332	62	115	96	222	89	80	73	129	81	209	136	80	72	107	85
YFL041W-A	0	0	0	0	0	0	0	0	0	0	0	0	0	0	0	0	0	0	7	1	4	1	22	0	1	0	1	0	0	0	37	0	0	0	0	0
YFL042C_1t	245	1153	352	997	1325	467	489	440	1312	585	1229	389	1245	864	726	1445	982	359	2	1	6	1	5	0	3	0	0	4	1	0	5	1	3	1	1	0
YFL042C_2	0	0	0	0	0	0	0	0	0	0	0	0	0	0	0	0	0	0	0	0	0	0	0	0	0	0	0	0	0	0	0	0	0	0	0	0
YFL043C	144	863	318	701	946	347	378	310	1092	292	900	256	684	537	610	1031	601	232	1190	653	605	643	986	443	1430	326	542	593	709	362	1230	781	591	278	672	355
YFL044C	0	2	0	0	2	0	1	0	2	0	1	0	2	2	2	1	0	0	806	520	1377	483	698	376	846	210	393	326	413	264	733	578	391	176	427	274
YFL045C|het	163	617	360	567	1004	401	361	282	1041	386	652	226	677	513	546	1198	806	245	0	9	1	1	2	0	3	0	1	2	3	1	2	0	2	3	0	0
YFL046W	112	512	225	390	651	183	187	199	513	246	479	97	406	295	304	612	325	149	942	486	1010	604	1116	364	1222	327	391	414	431	250	800	647	364	214	371	273
YFL047W	196	805	369	600	1018	334	325	336	756	362	766	257	900	603	581	923	693	253	1390	821	1819	795	1395	381	1545	304	473	623	727	401	1114	872	554	316	654	426
YFL048C	79	263	77	244	352	49	135	103	271	96	348	123	279	80	236	372	267	63	980	489	1594	592	1037	302	1176	241	347	592	584	229	1014	762	438	220	384	310
YFL049W	213	933	418	802	977	322	346	360	1073	436	854	271	915	701	560	1160	679	274	700	462	1237	351	874	260	1087	167	358	300	395	191	607	649	279	210	438	344
YFL050C	265	1340	495	975	1418	477	534	462	1358	449	1403	345	1229	734	892	1797	847	439	1152	652	1469	448	902	318	943	209	402	511	748	254	898	614	545	211	463	493
YFL051C	255	1116	463	771	1016	425	532	370	1181	391	734	193	891	608	725	1349	689	212	1133	726	1431	543	1020	356	1194	313	382	419	754	308	1014	638	689	272	597	485
YFL052W	181	806	359	559	1069	296	360	363	904	335	918	216	832	596	557	1122	539	201	800	489	1266	537	609	246	882	257	355	205	473	192	534	625	366	127	305	353
YFL053W	239	1062	413	776	1449	458	423	401	1289	442	1161	255	1129	696	780	1600	773	288	1228	610	1467	664	847	342	1168	361	459	362	474	201	919	738	502	244	380	318
YFL054C	216	1508	503	916	1392	482	539	437	1218	407	1246	316	1147	997	816	1506	863	382	198	63	176	101	84	56	174	34	40	63	57	28	121	142	19	35	44	110
YFL055W	251	1210	499	910	1498	483	510	536	1116	470	1149	311	1097	755	807	1587	821	343	1579	787	1968	864	1189	546	1459	333	558	611	753	345	1292	827	541	358	618	544
YFL056C	192	1033	412	802	1293	401	450	399	1082	387	857	314	1017	674	676	1297	920	291	1421	942	2338	864	1602	568	1966	414	589	756	986	470	1496	1277	777	426	849	697
YFL060C|het	37	125	129	140	427	38	55	62	137	119	206	24	189	71	120	362	141	66	0	0	0	0	1	0	0	0	0	0	0	0	0	0	1	0	0	0
YFL063W	284	1368	402	890	1478	552	479	526	1200	618	1292	300	1272	1032	956	1463	800	397	2239	1281	2831	1183	2065	610	2064	555	716	813	1172	570	1704	1302	1067	604	1048	724
YFR001W	212	1106	396	426	955	247	320	295	753	460	919	275	855	501	564	933	594	161	4	0	5	3	2	1	2	0	2	0	0	0	4	1	0	1	0	1
YFR002W|het	89	337	156	204	310	93	87	33	93	355	410	77	163	196	91	168	73	35	0	0	0	0	0	0	1	0	0	0	0	1	0	0	0	0	1	0
YFR003C|het	221	1112	399	745	1167	346	407	406	825	411	1133	264	940	593	716	1361	796	294	4	1	5	2	3	2	3	0	1	3	3	0	2	0	3	1	1	3
YFR004W|het	198	851	342	547	971	239	259	179	537	377	835	200	761	485	458	830	376	143	6	2	4	1	4	1	1	0	1	0	1	1	2	0	1	0	1	0
YFR005C|het	6	9	16	12	73	7	8	14	37	61	13	3	35	143	20	128	36	7	0	0	0	0	0	1	2	0	0	1	0	1	0	0	0	1	0	0
YFR006W	232	1358	559	943	1491	555	533	536	1303	535	1336	335	1403	751	1035	2051	894	345	2148	1394	2861	1258	2334	754	2095	507	865	961	1156	714	2001	1273	1067	490	1074	820
YFR007W	229	1038	404	695	1038	343	388	430	1004	351	985	250	1120	649	638	1018	672	263	1003	613	1444	624	1072	359	1090	283	307	367	507	279	969	564	451	234	522	351
YFR008W	1	0	2	2	1	2	1	2	4	3	2	0	2	1	1	2	2	0	918	592	1254	407	818	263	923	195	280	350	583	261	729	561	285	211	468	393
YFR009W	159	801	346	561	1070	342	333	313	800	257	700	197	576	485	483	973	460	239	1149	719	1566	567	1085	387	1249	220	394	394	328	207	1035	743	489	245	523	458
YFR010W	38	139	129	95	356	45	43	57	149	110	123	25	184	65	121	315	125	71	1357	732	1433	611	1129	398	1320	214	430	433	592	290	929	749	588	240	554	305
YFR011C_1|het	153	633	265	501	1031	276	232	238	694	264	870	179	583	335	375	746	484	189	1	1	4	1	4	1	4	0	0	1	1	1	3	1	0	0	0	2
YFR011C_2	189	720	346	640	1076	346	316	301	979	386	973	244	867	509	622	1129	645	253	882	496	956	575	910	288	864	222	283	357	526	195	680	512	414	184	327	417
YFR012W-A	1	4	2	1	1	1	2	4	3	1	4	0	4	3	0	0	3	1	1419	646	1594	651	1569	426	1389	300	407	588	810	385	1306	753	665	303	710	574
YFR012W	176	877	354	496	1004	362	336	284	1069	337	764	235	681	456	469	838	428	213	1273	999	1690	737	1186	394	1510	323	501	469	781	260	784	867	465	262	511	355
YFR013W_1|het	1	2	3	1	9	0	3	3	8	13	3	0	1	53	4	20	3	1	0	1	0	0	0	0	1	0	0	0	0	0	1	0	0	0	0	0
YFR013W_2	229	1089	436	666	1042	305	333	322	945	416	1029	305	891	680	719	1221	834	258	1039	471	1111	427	1141	274	964	268	308	512	509	244	1164	497	557	243	469	304
YFR014C	260	857	347	633	1108	345	330	270	860	393	973	202	662	535	606	1232	588	230	18	1	4	10	19	3	4	0	0	1	1	1	3	8	2	1	5	1
YFR015C	0	0	0	0	0	0	0	0	0	0	0	0	0	0	0	0	0	0	0	0	0	0	0	0	0	0	0	0	0	0	0	0	0	0	0	0
YFR016C	81	252	133	191	250	81	93	100	319	104	300	47	407	153	322	298	213	115	1277	593	1539	803	1268	432	1753	350	543	503	800	383	1194	719	609	318	653	552
YFR017C	198	876	327	717	1331	386	335	315	692	371	901	211	759	618	709	1181	557	192	1236	539	1657	595	1332	402	1039	306	444	500	620	376	882	878	556	220	570	407
YFR018C	213	1083	417	695	1224	452	438	353	918	528	1045	288	1257	664	674	1263	679	277	976	658	1390	584	1197	387	1483	308	536	537	806	462	1148	716	503	289	478	463
YFR019W	0	0	0	0	0	0	0	0	0	0	0	0	0	0	0	0	0	0	0	0	0	0	0	0	0	0	0	0	0	0	0	0	0	0	0	0
YFR020W	0	0	0	0	0	0	0	0	0	0	0	0	0	0	0	0	0	0	0	0	0	0	0	0	0	0	0	0	0	0	0	0	0	0	0	0
YFR021W	0	5	0	4	3	1	0	1	7	2	1	1	2	2	3	7	0	2	1273	731	1224	679	1607	324	1180	199	400	456	675	324	1113	670	571	222	485	475
YFR022W	156	856	307	623	806	331	315	257	843	341	692	198	688	501	459	881	542	228	1194	711	1457	524	1346	328	1212	207	382	587	730	374	1399	836	393	270	627	447
YFR023W	161	703	258	675	855	330	267	257	618	282	810	156	616	502	467	884	472	220	1356	633	1595	615	1465	404	1236	296	577	510	766	358	1013	688	583	258	435	518
YFR024C-A	122	770	365	572	1090	278	281	330	777	227	739	236	613	476	543	1070	501	208	1276	925	1724	888	1634	454	1473	438	638	564	919	463	1294	1084	710	357	643	475
YFR024C	282	1093	461	781	1278	473	485	416	933	597	1205	404	1365	967	984	1798	940	368	4	4	4	3	3	1	4	1	4	2	5	0	5	2	0	1	1	2
YFR025C	0	0	0	0	0	0	0	0	0	0	0	0	0	0	0	0	0	0	0	0	0	0	0	0	0	0	0	0	0	0	0	0	0	0	0	0
YFR026C	144	625	266	596	819	261	272	289	695	345	772	227	763	475	590	975	587	198	1485	793	1592	654	1283	410	1587	371	499	535	903	359	1109	909	714	276	723	437
YFR027W|het	138	741	329	528	677	260	226	206	798	291	760	252	738	402	496	872	509	233	0	0	6	1	4	0	2	1	1	0	2	0	5	2	0	0	2	2
YFR028C|het	161	876	405	633	1015	347	379	242	922	463	1162	253	911	584	705	1044	619	277	5	1	4	2	3	0	1	0	0	1	1	2	3	4	2	2	1	3
YFR029W|het	278	1143	416	882	1263	358	377	364	994	460	1205	368	1266	845	743	1558	956	380	4	3	5	1	4	3	5	0	2	3	3	1	1	4	2	0	3	2
YFR030W	0	0	0	0	0	1	0	0	0	1	0	0	0	0	0	0	1	0	1	0	1	0	0	0	1	0	0	1	0	0	2	0	0	1	0	1
YFR031C-A	151	496	163	491	567	83	257	285	599	210	677	168	475	146	441	428	440	121	1570	395	1021	310	1082	109	506	48	222	437	467	79	1143	334	321	93	266	239
YFR031C|het	203	1136	374	900	1156	309	423	461	1170	468	1527	382	1327	729	788	1436	973	263	7	4	6	4	4	2	3	1	1	0	3	1	0	3	3	2	3	1
YFR032C-A	204	789	274	430	586	276	161	171	420	382	817	193	517	329	334	697	394	133	860	359	717	255	390	76	261	47	70	326	400	164	373	259	84	64	67	39
YFR032C-B	0	0	0	0	0	0	0	0	0	0	0	0	0	0	0	0	0	0	0	0	0	0	0	0	0	0	0	0	0	0	0	0	0	0	0	0
YFR032C	252	1223	527	890	1556	432	451	434	1105	556	1305	327	1460	939	854	1392	1011	335	884	386	1217	464	950	312	812	183	368	407	579	264	748	547	381	194	509	305
YFR033C	143	698	364	557	912	320	294	250	690	452	662	158	720	566	456	790	533	252	737	361	727	335	754	161	601	208	225	244	306	200	518	422	244	184	348	212
YFR034C	290	1304	589	1134	1816	489	511	532	1484	591	1567	395	1605	1064	925	1767	1168	450	5	4	6	1	7	4	4	0	3	11	2	2	6	4	4	0	5	4
YFR035C	0	0	0	0	0	0	0	0	0	0	0	0	0	0	0	0	0	0	0	0	0	0	0	0	0	0	0	0	0	0	0	0	0	0	0	0
YFR036W	270	1369	441	961	1573	514	578	465	1397	557	1363	428	1626	935	1004	1935	874	382	21	6	9	35	16	9	10	20	3	5	8	0	161	10	8	10	5	5
YFR037C|het	62	457	83	438	194	44	89	77	96	261	1064	104	339	76	380	304	162	29	0	1	3	1	3	0	3	2	0	1	0	0	2	1	1	1	0	0
YFR038W_2	2	4	1	8	3	2	1	3	3	1	3	2	5	4	5	5	2	2	1735	1156	2558	1168	1792	518	1913	430	155	740	1076	446	1268	1249	732	376	695	517
YFR038W_1	0	0	0	0	0	0	0	0	0	0	0	0	0	0	0	0	0	0	0	0	0	0	0	0	0	0	0	0	0	0	0	0	0	0	0	0
YFR039C	157	824	308	670	1062	278	302	229	765	319	890	238	876	548	587	1151	618	208	1601	884	2277	880	1536	597	1801	497	618	755	935	426	1508	1092	793	390	813	738
YFR040W	293	1232	481	1047	1519	527	454	399	1353	608	1371	403	1278	819	792	1700	889	359	1184	721	1716	681	1383	442	1515	331	578	592	651	406	1022	766	681	318	581	572
YFR041C	1	2	1	4	4	2	0	1	5	0	3	1	3	3	3	4	1	0	1328	678	1519	735	1150	416	1274	289	499	512	579	327	1158	974	635	290	620	524
YFR042W|het	185	1004	419	597	1053	287	316	259	1125	450	927	266	983	688	602	1111	601	201	2	4	2	4	0	2	2	1	0	1	1	2	4	5	3	0	2	2
YFR043C	0	0	0	0	0	0	0	0	0	0	0	0	0	0	0	0	0	0	0	0	0	0	0	0	0	0	0	0	0	0	0	0	1	0	0	0
YFR044C	165	622	373	657	970	278	331	321	776	455	890	238	909	553	497	1035	494	220	2248	874	1762	907	1476	469	1594	321	381	725	862	355	1288	870	799	315	651	407
YFR045W_1t	135	285	265	310	742	176	235	156	492	262	427	98	646	270	353	943	369	199	2	0	0	0	4	0	2	0	0	1	2	0	0	3	0	0	0	2
YFR045W_2	0	8	0	2	2	2	0	1	5	0	4	0	1	3	1	2	1	0	1700	957	2240	969	1319	465	1902	318	518	555	771	338	1229	1137	507	285	647	421
YFR046C	151	734	303	504	721	216	220	265	718	375	567	166	806	337	472	913	497	210	266	30	148	80	174	14	72	8	37	59	21	9	292	36	45	5	30	16
YFR047C	185	1006	381	782	1005	385	341	364	1005	336	767	237	844	644	600	1089	665	205	3605	1626	4632	1748	3347	835	3636	679	1027	1377	1607	906	3017	1701	1657	722	1569	1228
YFR048W	8	8	4	0	6	1	5	4	11	11	4	0	5	152	6	18	14	4	9	2	3	3	9	5	3	2	1	6	1	0	9	4	3	1	6	2
YFR049W	0	0	0	0	0	0	0	0	0	0	0	0	0	0	0	0	0	0	0	0	0	0	0	0	0	0	0	0	0	0	0	0	0	0	0	0
YFR050C|het	120	658	274	474	728	180	201	162	340	375	916	201	619	476	484	828	337	112	4	0	1	1	0	1	5	2	1	0	0	0	1	0	0	0	0	0
YFR051C|het	209	840	339	771	1038	352	335	345	783	466	944	276	847	755	637	1288	717	314	6	1	5	2	3	1	4	2	0	6	4	2	1	2	1	2	1	2
YFR052W|het	225	852	344	703	1021	358	324	262	660	419	846	202	778	514	625	827	523	220	0	1	2	0	2	2	0	0	1	1	3	0	5	2	0	1	2	0
YFR053C	269	1364	516	1090	1863	507	509	497	1204	591	1431	349	1448	936	890	1599	960	442	1538	667	1575	644	1374	423	1311	401	583	552	633	484	1104	896	601	306	576	650
YFR054C	178	1051	317	657	1088	400	350	273	891	489	1089	296	915	753	693	1315	701	312	1461	593	1589	526	1127	385	1095	279	448	627	775	348	1201	794	567	294	607	451
YFR055W	0	0	0	0	0	0	0	0	0	0	0	0	0	0	0	0	0	0	0	0	0	0	0	0	0	0	0	0	0	0	0	0	0	0	0	0
YFR056C	167	799	309	608	980	369	278	241	891	333	870	241	716	489	545	883	605	315	1065	642	1524	612	1346	447	1302	361	388	559	745	465	1381	742	749	355	841	671
YFR057W	0	0	0	0	0	0	0	0	0	0	0	0	0	0	0	0	0	0	0	0	0	0	0	0	0	0	0	0	0	0	0	0	0	0	0	0
YGL001C|het	143	536	195	500	764	154	261	246	685	226	742	153	647	337	516	709	551	194	1	1	1	0	2	0	1	0	1	1	1	1	2	0	0	0	0	0
YGL002W	0	4	4	1	10	1	6	3	6	24	1	1	0	76	1	26	10	2	72	6	26	36	109	5	7	23	9	11	5	6	396	23	18	5	12	27
YGL003C	0	3	3	2	3	2	1	4	0	0	2	2	4	2	7	1	2	0	1071	424	1255	423	1088	151	820	103	263	515	421	223	684	413	448	113	459	317
YGL004C	132	756	240	457	817	224	294	264	575	282	831	208	709	524	455	1263	561	247	104	11	48	68	92	13	47	5	10	24	20	6	427	34	21	4	11	3
YGL005C	60	172	142	153	387	54	117	76	215	105	187	40	261	39	234	361	185	52	698	401	990	438	815	219	804	180	244	328	366	214	457	375	438	158	412	440
YGL006W-A	0	1	0	0	2	1	0	1	1	3	3	1	4	0	1	1	1	1	749	506	1346	450	731	302	779	197	318	373	415	206	812	492	383	185	307	317
YGL006W	1	1	0	1	2	2	0	0	0	0	2	0	0	1	0	3	1	0	505	271	665	283	554	113	320	119	229	321	351	151	469	463	220	167	278	166
YGL007C-A	0	0	0	0	0	0	0	0	0	0	0	0	0	0	0	0	0	0	0	0	0	0	0	0	0	0	0	0	0	0	0	0	0	0	0	0
YGL007W	177	857	359	671	977	372	289	301	1011	357	1062	258	896	603	544	1418	733	345	451	347	543	293	409	128	395	113	156	299	431	182	442	347	214	78	202	157
YGL008C|het	192	1016	335	668	1017	417	307	408	977	375	1127	237	800	519	651	1224	684	291	5	1	4	1	0	0	3	1	1	2	2	0	2	1	1	2	3	0
YGL009C	152	769	273	573	867	226	294	299	584	354	727	168	668	351	529	914	410	175	530	169	661	320	533	86	471	112	129	242	249	74	871	247	284	75	166	169
YGL010W	120	682	254	460	800	263	330	226	614	263	829	190	684	513	544	885	566	212	924	543	1152	404	652	157	534	109	163	561	517	272	731	393	317	134	273	114
YGL011C|het	124	581	227	278	539	123	151	161	322	233	638	117	465	335	400	592	311	92	1	3	5	1	1	1	1	0	0	0	2	0	0	1	0	1	0	0
YGL012W	4	4	10	9	48	4	0	5	9	14	8	3	8	0	8	46	11	4	0	0	0	0	0	0	0	0	0	0	0	0	0	0	0	0	0	0
YGL013C	134	601	269	378	699	256	218	202	591	224	832	150	562	328	470	693	416	124	2	4	2	1	5	0	1	0	1	2	1	0	2	2	3	0	0	0
YGL014W	129	761	263	525	1046	249	290	271	770	270	701	194	613	384	434	772	518	149	4	1	2	1	0	0	1	0	1	3	0	0	4	2	1	1	2	0
YGL015C	1	2	1	0	3	0	0	0	0	0	1	0	2	2	1	1	0	0	602	243	480	192	631	64	328	48	107	349	253	108	631	250	298	84	287	345
YGL016W	0	1	0	0	0	0	0	0	0	0	0	0	0	0	0	0	0	0	40	36	130	56	56	9	8	13	7	13	0	15	123	3	6	1	9	16
YGL017W	153	997	260	707	962	323	354	333	774	260	850	225	766	603	588	1223	741	257	636	475	957	322	877	185	658	173	234	476	568	233	725	408	317	160	438	519
YGL018C|het	0	0	0	0	0	0	0	0	0	0	0	0	0	0	0	0	0	0	0	0	0	0	0	0	0	0	0	0	0	0	0	0	0	0	0	0
YGL019W	2	51	110	10	68	13	4	0	38	38	138	9	19	56	80	36	5	3	7	5	33	5	13	1	3	1	0	2	0	3	40	1	2	0	1	1
YGL020C	137	695	243	568	928	321	328	320	756	239	768	242	668	501	586	914	583	204	771	470	1042	354	647	267	653	185	239	315	476	169	648	574	349	155	331	324
YGL021W	0	5	1	7	3	1	2	2	106	3	65	3	2	7	57	12	5	2	1155	801	1506	597	1068	395	939	360	529	433	860	372	979	653	429	249	506	461
YGL022W|het	193	805	342	623	890	286	211	274	701	284	900	225	748	454	419	896	528	230	0	1	2	0	3	2	3	0	2	0	4	3	4	1	1	0	0	2
YGL023C_2	0	3	0	4	4	0	5	3	1	4	3	1	4	1	1	5	5	1	1238	797	1804	662	825	310	956	269	435	442	595	297	868	820	414	196	340	432
YGL023C_1	36	213	59	320	191	46	107	97	209	132	344	51	145	66	147	162	134	51	0	1	0	0	1	0	1	0	0	1	0	0	0	0	0	0	0	0
YGL024W	105	591	186	524	559	116	201	250	632	251	764	175	519	157	519	700	490	149	0	0	3	2	4	1	2	0	1	1	0	1	0	0	0	0	2	1
YGL025C	110	682	188	612	740	273	269	347	657	278	716	187	582	464	429	823	509	169	1	0	2	1	2	0	3	0	0	0	0	0	1	1	0	0	1	0
YGL026C	142	775	298	580	707	248	265	321	787	267	566	141	539	449	505	1029	577	190	815	356	720	413	883	186	564	121	198	386	536	258	644	318	322	158	409	333
YGL027C	0	3	0	1	3	0	1	0	3	0	1	1	2	2	0	1	1	1	470	460	911	337	970	271	632	152	190	510	550	325	944	245	538	226	657	634
YGL028C	0	1	1	0	3	0	1	0	2	1	2	0	6	0	0	5	1	1	690	327	826	333	848	187	678	184	223	393	463	247	896	337	462	175	625	433
YGL029W	208	1011	331	646	1183	317	380	326	872	364	1088	221	816	602	548	1030	600	240	730	259	725	353	517	109	513	108	85	301	509	160	597	288	268	134	324	292
YGL030W|het	4	12	1	3	0	0	0	0	0	26	7	1	12	2	1	11	0	0	0	0	0	0	0	0	0	0	0	1	0	0	0	0	0	0	0	0
YGL031C	91	428	172	192	251	72	66	57	109	229	539	89	295	180	177	216	95	19	169	25	48	35	46	9	42	3	4	35	31	15	111	17	4	4	1	5
YGL032C_1	49	192	60	156	256	77	82	52	212	107	246	71	140	208	161	247	92	84	0	0	1	0	0	0	0	0	0	0	0	0	0	0	0	0	0	0
YGL032C_2	1	1	1	1	2	0	0	1	2	1	1	0	2	4	2	5	0	1	980	652	1690	718	223	400	1094	299	547	514	628	353	943	914	454	260	441	372
[truncated: 4,331 more rows]

## Sheet: YPD_Upstream2
Gene	Cerevisiae1_tmp1	Cerevisiae1_tmp2	Cerevisiae1_tmp3	Cerevisiae1_tmp4	Cerevisiae1_tmp5	Cerevisiae1_tmp6	Cerevisiae1_tmp7	Cerevisiae1_tmp8	Cerevisiae1_tmp9	Cerevisiae2_tmp1	Cerevisiae2_tmp2	Cerevisiae2_tmp3	Cerevisiae2_tmp4	Cerevisiae2_tmp5	Cerevisiae2_tmp6	Cerevisiae2_tmp7	Cerevisiae2_tmp8	Cerevisiae2_tmp9	Hybrid1_tmp1	Hybrid1_tmp2	Hybrid1_tmp3	Hybrid1_tmp4	Hybrid1_tmp5	Hybrid1_tmp6	Hybrid1_tmp7	Hybrid1_tmp8	Hybrid1_tmp9	Hybrid2_tmp1	Hybrid2_tmp2	Hybrid2_tmp3	Hybrid2_tmp4	Hybrid2_tmp5	Hybrid2_tmp6	Hybrid2_tmp7	Hybrid2_tmp8	Hybrid2_tmp9
YBR121C|het	217	823	220	284	664	204	138	469	735	152	704	117	518	247	398	537	363	103	1	0	0	0	1	0	2	1	2	0	1	1	3	0	0	0	0	1
YBR121C|hap	0	0	0	0	0	0	0	0	0	0	0	0	0	0	0	0	0	0	0	0	0	0	0	0	0	0	0	0	0	0	0	0	0	0	0	0
YAL001C|het	190	764	198	370	589	174	118	405	543	140	866	95	539	230	369	583	364	141	1	0	2	8	1	1	4	1	1	0	1	0	8	0	1	1	0	0
YAL002W	166	589	144	236	489	130	104	349	402	148	572	92	441	264	352	534	352	124	0	1	3	1	0	0	3	0	0	1	0	0	2	1	3	0	3	0
YAL003W|het	164	655	168	247	326	127	94	282	342	147	523	96	393	185	274	368	395	111	1	1	0	0	2	0	2	0	0	1	0	0	0	0	0	1	1	1
YAL004W	130	467	143	201	279	70	78	201	238	97	547	57	201	65	224	255	171	53	553	216	434	467	658	158	609	129	348	232	326	123	660	401	281	170	330	558
YAL005C	168	631	184	281	554	174	121	281	484	184	382	86	243	192	310	401	259	122	562	293	769	873	977	230	798	253	527	449	751	281	865	545	442	294	551	864
YAL007C	53	303	134	145	229	134	60	211	264	97	331	26	229	135	149	207	148	84	0	0	0	0	2	0	1	0	0	0	0	0	0	0	0	0	0	1
YAL008W	149	603	170	275	474	142	93	302	446	147	520	95	294	238	366	442	277	129	430	195	468	523	612	149	533	154	278	225	450	124	419	269	203	170	303	435
YAL009W	119	714	134	282	490	121	104	376	576	135	484	80	396	244	175	364	230	82	351	204	460	619	589	108	607	101	377	242	379	110	630	311	233	125	286	329
YAL010C	150	605	163	262	496	104	106	280	519	143	483	91	349	193	329	469	334	90	365	219	514	723	569	121	610	156	281	207	283	152	654	338	240	208	361	486
YAL011W	154	610	98	207	428	85	64	171	192	142	579	70	309	172	253	399	135	56	398	217	550	514	487	184	645	157	374	186	380	112	488	338	248	162	322	396
YAL012W	0	2	0	3	4	1	0	0	1	0	0	0	1	0	1	1	1	1	647	284	701	750	672	173	1043	239	390	206	366	135	530	334	258	218	375	563
YAL013W	0	0	0	0	0	0	0	0	0	0	0	0	0	0	0	0	0	0	0	0	0	0	0	0	0	0	0	0	0	0	0	0	0	0	0	0
YAL014C	218	776	177	393	509	230	125	375	535	157	638	112	358	267	345	380	319	119	366	219	559	583	546	188	688	174	396	222	451	148	681	443	302	240	356	572
YAL015C	155	863	160	286	667	149	150	350	569	209	812	117	445	234	378	561	344	135	712	427	836	1205	882	263	1076	192	449	332	732	236	825	465	336	373	517	888
YAL016C-B	0	0	0	0	0	0	0	0	0	0	0	0	0	0	0	0	0	0	3	2	5	32	2	0	0	1	6	2	0	4	20	1	3	0	10	1
YAL016W	166	818	179	270	369	117	117	360	475	98	430	50	249	199	289	299	245	71	661	228	382	434	171	69	202	33	36	289	341	99	202	196	77	42	68	84
YAL017W	211	546	143	164	364	87	53	122	216	153	556	88	308	146	173	262	176	48	954	516	1286	1449	1156	347	1539	306	327	419	738	253	866	852	574	401	698	842
YAL018C	149	787	210	249	515	145	109	344	552	148	513	91	378	155	265	395	325	100	483	223	546	583	558	160	669	175	392	199	493	143	560	429	256	215	306	462
YAL019W	0	1	0	2	1	0	1	1	0	2	2	0	1	2	1	0	0	0	359	258	413	480	436	125	560	154	276	181	376	136	450	357	220	162	258	386
YAL020C	147	676	129	244	540	111	91	311	402	118	429	81	332	204	281	468	350	82	294	190	345	488	515	122	483	121	157	200	309	121	554	279	198	181	250	406
YAL021C_2	0	0	0	0	0	0	0	0	0	0	0	0	0	0	0	0	0	0	0	0	1	0	0	0	0	0	0	1	0	0	0	0	0	0	0	0
YAL021C_1	130	538	192	210	474	126	92	342	522	114	530	70	415	244	336	382	346	121	3	0	0	0	0	1	0	0	0	0	3	0	1	0	0	1	0	0
YAL022C	127	467	143	222	521	155	130	266	525	129	463	73	321	198	266	398	217	111	449	164	501	506	466	178	612	182	284	177	458	113	564	447	245	215	279	441
YAL023C	148	658	149	208	353	75	72	121	156	128	643	93	339	133	195	271	168	60	368	185	414	518	630	181	822	203	379	239	405	184	568	336	307	228	403	475
YAL024C	353	1657	296	576	881	350	214	683	906	254	1027	190	593	349	548	618	488	199	728	314	663	754	505	224	806	202	395	243	277	124	477	506	269	187	373	492
YAL025C|het	137	384	76	204	302	84	62	155	194	107	429	73	265	133	202	201	167	40	1	0	2	1	1	0	1	0	0	0	1	0	2	0	0	0	1	0
YAL026C	171	584	176	298	429	166	131	304	567	112	595	81	332	235	370	290	275	76	505	243	613	649	609	198	935	233	497	281	501	130	558	495	265	260	377	436
YAL027W	1	3	2	3	2	0	1	1	2	0	0	0	1	3	4	1	2	3	559	311	729	962	836	223	922	241	522	307	538	204	774	419	328	261	425	582
YAL028W	0	0	0	0	0	0	0	3	0	1	3	0	0	1	3	1	0	0	0	0	0	0	0	0	0	0	0	0	0	0	0	0	0	0	0	0
YAL029C	148	732	168	266	502	173	104	390	523	128	502	102	492	246	416	477	396	138	525	262	752	545	566	181	819	145	415	264	425	184	623	453	231	202	293	368
YAL030W	185	742	184	314	662	175	145	365	561	167	546	99	446	227	451	532	477	142	410	202	462	500	558	118	600	155	363	239	374	148	621	286	229	242	376	553
YAL031C	175	663	170	313	524	175	115	365	466	133	577	93	333	185	396	409	354	147	378	249	572	554	543	132	908	188	365	245	387	92	605	323	271	189	405	395
YAL032C|het	148	623	169	270	465	197	81	335	431	148	626	84	460	243	314	451	281	160	0	2	0	2	0	0	3	0	1	1	1	1	0	0	1	0	0	2
YAL033W|het	149	528	141	228	457	142	103	322	394	120	523	72	335	206	324	385	281	90	0	0	1	0	0	1	0	0	0	1	0	1	1	1	0	2	0	2
YAL034C	145	571	132	299	451	157	88	277	594	146	546	80	352	186	363	432	339	132	312	158	404	465	542	164	469	147	291	254	391	122	535	238	194	248	307	377
YAL034W-a|het	148	662	144	262	443	134	94	312	453	129	490	98	378	194	305	340	335	116	0	0	0	1	0	0	0	0	0	0	1	1	0	0	0	0	1	2
YAL035C-A|het	200	909	264	425	784	209	187	498	767	233	738	123	571	321	482	593	534	183	0	1	0	1	2	1	3	0	1	1	2	2	1	0	1	0	1	3
YAL035W	182	701	174	267	492	162	105	296	502	180	593	98	416	211	307	448	374	140	0	1	1	1	0	2	1	0	0	0	1	0	2	0	1	1	0	1
YAL036C	138	719	138	228	397	125	84	242	471	146	559	95	321	158	340	409	293	77	651	265	582	785	657	187	809	161	437	210	407	138	655	538	257	168	321	340
YAL037C-A	0	0	0	0	0	0	0	0	0	0	0	0	0	0	0	0	0	0	0	0	0	0	0	0	0	0	0	0	0	0	0	0	0	0	0	0
YAL037W	147	687	124	81	415	124	146	379	593	164	444	93	457	188	268	375	248	128	680	341	750	764	901	276	888	243	460	390	631	202	818	561	407	300	523	754
YAL038W|het	171	595	181	232	390	104	67	147	146	188	555	117	307	173	247	249	228	48	0	0	3	1	2	2	0	0	0	1	0	0	1	0	0	0	0	0
YAL039C	0	0	0	0	0	0	0	0	0	0	0	0	0	0	0	0	0	0	0	0	0	0	0	0	0	0	0	0	0	0	0	0	0	0	0	0
YAL040C	115	489	178	234	440	125	100	255	467	119	416	70	326	158	275	339	254	100	547	278	660	689	783	205	725	188	409	329	472	181	709	494	266	251	431	586
YAL041W|het	163	694	161	230	480	97	132	399	537	177	676	81	294	92	270	473	192	99	1	0	2	1	1	0	1	0	1	0	0	0	3	0	0	2	0	0
YAL042W	133	540	143	185	419	121	92	244	390	147	477	81	274	164	295	381	297	107	498	431	746	836	905	180	953	280	353	358	626	208	799	580	379	108	387	670
YAL043C|het	54	306	88	123	192	64	62	153	188	62	181	25	130	107	122	139	106	100	0	0	0	0	0	0	0	0	0	0	0	0	0	1	0	0	0	0
YAL043C-A	10	18	17	10	35	12	8	12	16	11	22	2	10	6	15	19	1	9	56	5	5	37	16	0	9	3	7	0	2	2	34	8	8	4	6	9
YAL044C	11	128	5	1	36	12	4	5	1	5	10	0	3	1	2	16	6	1	0	0	0	0	0	0	0	0	0	0	0	0	0	0	0	0	0	0
YAL044W-A	0	0	0	0	0	0	0	0	0	0	0	0	0	0	0	0	0	0	1	0	0	0	1	0	0	0	0	0	0	0	0	0	0	0	0	0
YAL045C	110	452	112	147	308	106	73	267	365	115	394	64	225	121	143	294	187	60	1134	425	1228	1675	1121	404	1257	353	617	501	756	275	1184	849	553	370	572	686
YAL046C	0	0	0	0	0	0	0	0	0	0	1	0	1	0	0	0	0	0	0	0	0	0	0	0	0	0	1	0	0	0	0	0	0	0	1	0
YAL047C	0	0	0	0	0	0	0	0	0	0	0	0	0	0	0	0	0	0	0	0	0	0	0	0	0	0	0	0	0	0	0	0	0	0	0	0
YAL048C	158	742	159	259	606	159	115	354	529	152	656	81	333	167	278	450	368	103	417	152	433	553	624	134	403	152	194	213	472	110	783	395	239	176	297	313
YAL049C_1	26	93	17	35	50	27	67	25	68	44	196	6	20	5	72	94	7	5	0	0	2	0	0	0	0	0	0	0	0	1	1	0	0	0	0	0
YAL049C_2	0	7	1	1	1	1	1	1	7	0	5	0	2	1	2	0	1	1	909	463	1089	1141	1107	277	1452	367	653	334	749	238	925	814	363	371	509	992
YAL051W	179	782	117	277	496	164	98	324	367	172	401	67	294	204	276	448	235	73	680	417	887	1161	839	267	1194	231	484	368	685	190	874	675	392	296	642	747
YAL053W	236	747	170	333	503	192	122	377	553	163	557	97	383	215	383	486	344	124	659	299	623	850	747	206	719	155	355	293	548	181	626	600	353	179	411	403
YAL054C	303	1198	318	563	1004	271	259	675	944	174	789	106	622	344	493	659	500	192	3	0	3	2	4	2	1	2	1	0	1	1	4	2	1	2	1	0
YAL055W	310	1154	301	506	822	285	148	558	716	268	1014	185	669	386	545	862	632	213	1072	523	1098	1665	1225	343	1514	424	782	441	849	301	1107	818	528	394	754	836
YAL056W	303	1114	249	450	1120	284	184	611	975	207	904	181	594	369	590	824	525	217	364	210	505	702	474	134	591	135	323	187	292	106	331	435	243	203	367	424
YAL058C-A	187	790	148	372	537	171	159	456	748	177	522	96	367	248	357	409	326	106	0	0	1	0	1	0	1	0	0	0	2	0	0	0	1	0	1	0
YAL058W	1	2	1	0	0	0	1	0	1	0	1	0	0	1	0	0	1	0	0	1	0	1	0	0	0	1	0	0	2	0	0	0	0	0	0	0
YAL059W	163	584	154	325	587	125	146	475	568	162	689	83	359	114	411	564	266	67	472	126	320	330	542	77	301	49	259	223	137	53	605	212	124	68	271	280
YAL060W	229	1205	296	530	787	257	193	582	640	256	754	184	636	365	521	872	475	160	345	173	380	558	397	124	642	130	403	111	240	108	414	283	156	127	279	426
YAL061W	251	901	215	348	575	156	91	321	441	224	682	106	384	214	315	413	283	95	1157	634	1459	1565	1319	425	1993	426	745	499	1025	299	1398	1050	751	492	785	1150
YAL062W	279	1054	318	529	754	232	198	497	855	227	896	160	728	329	489	733	531	154	249	156	299	299	292	87	357	88	121	93	212	58	284	191	120	80	175	166
YAL064C-A	200	877	201	399	631	220	156	466	652	130	460	67	442	220	275	454	259	90	466	295	613	751	565	186	794	218	492	176	327	110	569	475	315	254	372	420
YAL065C	239	873	291	463	958	214	188	525	833	207	734	136	558	293	514	651	471	176	184	119	239	183	248	72	189	51	183	62	78	29	141	199	92	90	75	155
YAL066W	0	0	1	1	0	0	0	0	1	0	0	0	0	1	1	0	0	0	126	68	167	116	122	54	203	49	102	39	169	39	128	78	85	44	73	139
YAL067C	296	1280	293	462	869	338	217	604	1028	302	1101	216	710	381	552	871	547	198	848	498	967	1266	714	279	1353	283	541	347	710	212	833	821	367	320	527	590
YAL067W-A	0	0	0	0	0	0	0	0	0	0	0	0	0	0	0	0	0	0	0	0	0	0	0	0	0	0	0	0	0	0	0	0	0	0	0	0
YAL068C	328	1220	316	556	941	315	214	655	965	333	1290	175	699	432	632	841	597	214	695	423	880	875	660	255	1166	312	532	227	411	156	616	746	257	293	329	571
YAR002C-A	206	561	143	286	572	144	133	330	548	186	582	114	398	280	365	402	352	117	465	269	569	734	459	177	663	184	348	278	336	145	508	380	238	238	290	309
YAR002W	223	800	224	319	631	154	133	388	515	148	615	90	445	229	362	427	286	109	15	2	4	17	6	3	8	3	2	6	4	5	18	3	1	2	4	3
YAR003W	169	731	170	310	525	185	120	383	510	159	647	82	422	271	327	434	326	146	11	3	12	27	5	1	3	6	4	4	3	0	107	9	4	8	3	3
YAR007C|het	155	628	145	215	394	120	105	369	456	135	542	84	298	154	279	385	275	102	1	1	2	0	2	0	0	2	1	2	1	0	2	1	0	0	0	0
YAR008W|het	165	745	133	281	452	165	76	227	312	162	513	96	412	159	320	349	231	55	1	0	0	2	0	0	0	0	0	0	0	0	0	1	0	1	0	2
YAR014C	126	605	130	357	591	145	118	315	537	133	477	98	345	243	318	436	320	123	1	0	0	1	0	0	1	0	0	0	0	0	4	1	0	0	0	3
YAR015W	131	605	132	282	548	156	125	326	506	133	516	99	351	188	306	370	358	99	536	272	850	756	465	198	980	172	462	226	460	131	355	509	256	232	393	555
YAR018C	162	685	166	271	454	142	113	303	516	135	587	78	419	208	301	416	329	97	1	0	1	3	1	0	0	0	1	1	0	1	1	1	1	0	0	0
YAR019C|het	178	706	154	265	517	137	125	365	584	113	645	104	469	199	381	503	434	95	1	1	0	0	0	0	0	0	0	0	0	0	1	5	0	0	1	2
YAR020C	204	692	224	334	665	185	125	394	565	149	641	100	395	238	409	397	338	133	667	440	836	998	691	265	1215	261	613	295	608	165	685	612	374	211	374	488
YAR023C	159	843	200	281	548	166	110	390	661	171	646	130	431	224	322	476	329	135	408	182	548	683	524	170	619	168	272	157	335	78	445	384	172	194	276	419
YAR027W	212	667	172	339	525	108	95	376	607	152	585	96	342	208	346	492	321	99	317	198	438	652	458	145	736	149	299	154	297	91	483	273	163	166	267	455
YAR028W	185	923	227	333	586	187	157	473	692	202	654	93	488	278	459	530	418	157	723	381	885	1030	983	264	1058	221	416	438	724	203	963	619	458	281	546	612
YAR029W	219	960	213	378	755	196	142	500	636	192	727	108	532	298	389	707	496	160	427	196	403	468	334	142	591	91	240	223	264	90	400	277	141	112	107	207
YAR030C	190	641	151	313	466	127	109	270	417	125	482	106	446	186	274	414	343	161	494	334	797	774	692	184	865	194	388	263	397	164	598	466	254	222	308	440
YAR031W	223	605	168	300	582	146	95	379	453	180	606	112	590	260	442	640	397	125	373	237	539	557	383	158	557	133	284	182	291	104	432	320	140	117	196	221
YAR035C-A	1	1	0	2	4	0	0	1	0	0	3	0	0	0	1	0	1	1	483	334	765	836	563	193	1057	226	435	203	437	134	409	517	289	232	377	554
YAR035W	153	794	172	258	509	178	124	356	514	172	532	76	393	222	411	495	348	122	454	269	651	764	488	192	869	162	524	215	365	121	556	492	226	154	278	452
YAR037W	174	741	155	235	472	155	117	382	468	121	514	95	399	212	279	446	385	156	0	0	0	2	1	0	2	1	0	3	2	1	1	1	0	1	1	0
YAR040C	141	579	185	282	434	182	141	404	568	150	463	111	426	202	314	454	332	108	1	0	0	0	0	0	0	0	0	0	0	0	1	3	1	0	1	1
YAR042W_1t	0	0	0	0	0	0	0	0	0	0	0	0	0	0	0	0	0	0	0	0	0	0	0	0	0	0	0	0	0	0	0	0	0	0	0	0
YAR042W_2	0	2	1	1	2	0	2	1	4	1	4	0	1	1	1	0	2	0	600	336	961	952	728	252	1104	231	591	340	546	169	668	621	379	244	493	587
YAR043C	0	0	0	0	0	0	0	0	0	0	0	0	0	0	0	0	0	0	0	0	0	0	0	0	0	0	0	0	0	0	0	0	0	0	0	0
YAR044W	35	59	48	13	120	9	7	53	51	31	75	6	31	9	40	83	30	18	368	205	582	677	509	200	742	210	354	207	424	110	584	447	245	164	220	398
YAR047C	112	460	98	161	277	86	48	104	198	101	353	54	186	130	128	134	127	46	659	507	960	1155	798	280	1327	287	531	295	715	209	780	757	426	346	480	725
YAR050W	0	0	0	0	0	0	0	0	0	0	0	0	0	0	0	0	0	0	0	0	0	0	0	0	0	0	0	0	0	0	0	0	0	0	0	0
YBL001C	0	0	0	0	0	0	0	0	0	0	0	0	0	0	0	0	0	0	0	0	0	0	0	0	0	0	0	0	0	0	0	0	0	0	0	0
YBL002W	6	4	0	0	2	0	0	3	2	0	1	0	1	0	0	1	0	0	0	0	0	0	0	0	0	0	0	0	0	0	0	0	0	0	1	0
YBL003C	193	807	210	397	570	170	140	369	536	152	528	106	446	231	436	506	384	98	498	232	544	613	449	157	642	140	355	161	348	103	485	472	224	146	249	336
YBL004W|het	193	637	201	313	458	140	113	330	555	142	364	78	371	227	314	432	346	116	1	1	0	2	1	1	4	1	1	0	2	1	1	0	1	0	0	1
YBL005W	29	35	17	21	48	8	6	22	11	6	14	3	24	6	24	35	13	5	430	271	628	605	401	149	680	144	366	179	319	105	452	408	247	127	327	312
YBL006C	38	39	63	11	238	13	8	22	45	35	35	5	22	6	12	154	51	1	414	277	491	695	451	131	556	111	246	252	473	122	649	476	275	187	356	362
YBL007C	139	735	216	341	509	163	106	342	570	98	394	85	326	190	379	414	287	103	313	168	390	530	320	110	494	109	278	143	285	71	285	263	111	99	146	263
YBL008W	154	660	236	333	462	153	132	449	577	109	428	98	397	178	375	432	329	138	1	1	0	0	3	0	0	0	1	0	0	0	2	1	0	0	0	1
YBL008W-A	0	0	0	0	0	0	0	0	0	0	0	0	0	0	0	0	0	0	6	0	1	0	10	0	0	0	1	0	0	0	24	0	0	0	0	0
YBL009W	149	697	183	272	489	170	119	406	525	204	498	85	335	212	319	470	362	113	508	281	656	679	560	246	1011	261	385	263	459	153	521	533	267	201	307	521
YBL010C	4	7	4	5	11	2	2	10	4	6	2	0	1	15	2	15	7	4	487	240	487	553	664	118	460	67	363	183	249	88	592	400	237	89	428	482
YBL011W	6	7	16	2	43	2	4	12	7	7	4	1	6	0	2	33	11	2	0	0	0	0	0	0	0	0	0	0	0	0	0	0	0	0	0	0
YBL012C	149	572	155	258	499	149	92	346	433	132	459	91	341	211	272	325	238	83	1	0	1	1	1	0	2	0	0	1	1	0	2	1	0	0	1	1
YBL013W	152	776	145	246	567	140	82	335	503	105	409	84	317	125	242	302	255	88	0	0	2	1	1	0	1	2	2	0	1	0	1	0	1	0	1	0
YBL014C|het	6	5	6	0	1	0	0	0	0	18	3	0	2	0	0	0	0	0	0	0	0	0	0	0	0	0	0	0	0	0	0	0	0	0	0	0
YBL015W	178	604	145	383	558	139	116	345	526	108	384	110	301	161	343	527	251	95	342	163	471	474	424	113	535	159	273	189	348	70	381	353	196	152	260	349
YBL016W	125	521	176	264	426	127	123	303	489	101	465	84	343	208	289	376	305	75	1	1	1	1	0	0	0	1	1	0	0	0	0	1	0	0	1	2
YBL017C	67	79	100	27	371	15	24	58	96	93	73	4	59	16	43	393	96	10	11	11	11	126	3	3	1	12	6	13	1	8	62	6	3	0	7	6
YBL018C|het	192	637	161	302	436	159	140	419	586	155	479	88	387	220	271	455	299	112	1	0	3	2	0	0	1	0	2	1	1	0	2	1	0	1	0	1
YBL019W	128	618	157	200	401	139	130	380	657	93	480	81	388	159	263	364	316	62	1274	754	1419	1825	1271	443	1627	428	883	588	1002	280	1267	1134	671	449	635	925
YBL020W|het	135	734	176	248	642	168	124	356	535	146	451	79	377	177	286	374	327	117	2	0	1	0	1	0	1	0	0	1	0	0	0	2	0	0	0	0
YBL021C	0	0	0	0	1	0	0	0	0	0	1	0	1	1	0	1	0	0	280	147	356	407	265	96	458	101	208	119	239	93	238	258	141	96	146	249
YBL022C	0	0	0	0	0	0	0	0	0	0	0	0	0	0	0	0	0	0	0	0	0	0	0	0	0	0	0	0	0	0	0	0	0	0	0	0
YBL023C|het	0	0	0	0	0	0	0	0	0	0	0	0	0	0	0	0	0	0	0	0	0	0	0	0	0	0	0	0	0	0	0	0	0	0	0	0
YBL024W	146	591	160	288	443	105	112	334	472	121	475	108	428	189	319	500	328	117	1033	363	979	853	625	169	795	93	403	470	382	102	829	725	311	147	307	480
YBL025W	135	562	182	259	479	157	125	360	528	129	609	87	467	202	253	387	300	106	1	0	2	1	1	0	1	0	0	0	1	0	1	1	0	0	1	1
YBL026W|het	153	656	177	222	429	110	85	241	447	125	456	85	295	157	158	328	212	80	0	0	1	3	1	0	1	0	0	0	0	0	2	1	0	0	0	0
YBL027W	0	3	1	2	1	0	1	1	1	0	1	2	3	1	0	2	0	0	549	294	524	732	483	103	465	99	109	295	585	149	552	370	255	165	138	238
YBL028C	266	1214	265	391	816	203	192	614	877	185	898	164	714	343	520	713	562	173	303	190	446	584	349	150	465	102	273	114	271	67	382	276	152	107	131	241
YBL029C-A	0	0	0	0	1	0	0	0	0	0	1	0	0	0	0	0	0	0	13	3	13	33	16	2	16	7	5	4	5	1	415	17	9	7	3	6
YBL029W	88	444	63	157	356	44	58	244	292	45	306	72	243	78	206	302	157	37	2	0	0	0	1	0	0	0	0	1	1	0	0	2	1	0	0	2
YBL030C|het	0	0	0	0	0	0	0	0	0	0	0	0	0	0	0	0	0	0	0	0	0	0	0	0	0	0	0	0	0	0	0	0	0	0	0	0
YBL031W	87	412	76	145	314	60	48	281	366	33	351	70	293	117	190	237	237	40	1	0	2	1	0	0	0	0	1	2	0	1	0	1	0	1	0	1
YBL032W	0	15	5	0	23	2	5	7	9	3	10	1	4	0	2	15	5	2	254	162	321	410	229	95	395	83	196	153	200	72	258	228	151	72	118	176
YBL033C	133	530	157	192	512	140	107	371	510	159	439	70	288	153	298	343	401	87	1	0	1	1	0	0	1	0	1	0	1	0	0	0	0	0	1	1
YBL034C|het	142	645	158	229	516	159	121	381	494	87	364	74	296	173	289	374	285	90	0	0	0	0	2	0	0	0	1	0	0	0	0	0	0	0	0	1
YBL035C|het	118	574	118	211	402	107	70	285	453	81	444	84	269	141	292	235	229	69	0	0	0	3	2	0	2	0	1	1	1	0	0	1	0	0	0	0
YBL036C	89	300	65	140	329	46	77	227	284	33	298	87	196	93	247	274	189	46	392	206	491	519	341	167	564	80	280	181	338	107	374	325	226	93	165	297
YBL037W	191	607	205	273	485	129	128	304	687	156	699	92	310	145	334	493	324	103	3	0	1	1	0	0	2	0	1	1	1	1	3	0	0	1	0	0
YBL038W	121	590	137	272	361	98	90	324	460	58	411	50	238	147	183	307	269	74	1	0	0	1	1	1	6	0	0	0	0	2	5	1	6	0	2	1
YBL039C	182	814	214	339	688	189	159	475	867	181	722	100	478	300	452	501	398	154	190	86	233	238	169	46	232	32	120	74	123	38	118	155	59	46	59	38
YBL039W-A	0	0	0	0	0	0	0	0	0	0	0	0	0	0	0	0	0	0	0	0	0	0	0	0	0	0	0	0	0	0	0	0	0	0	0	0
YBL040C|het	257	969	260	472	898	259	170	574	870	287	886	178	746	344	502	858	596	200	1	0	2	2	4	0	2	0	1	0	0	2	8	3	1	2	0	0
YBL041W|het	290	984	267	377	755	201	164	476	717	209	703	126	526	244	400	501	341	112	0	2	1	0	1	0	2	1	1	1	1	0	3	2	0	0	1	3
YBL042C	208	894	273	401	788	207	125	504	596	216	672	117	527	273	447	612	455	174	291	197	434	528	358	143	568	139	216	143	284	115	364	327	190	136	183	241
YBL043W	0	0	0	0	0	0	0	0	0	0	0	0	0	0	0	0	0	0	0	0	0	0	0	0	0	0	0	0	0	0	0	0	0	0	0	0
YBL044W	117	393	73	89	401	69	85	201	339	50	317	71	148	64	175	289	150	23	1	0	0	0	1	0	0	0	0	0	0	0	1	0	3	0	0	0
YBL045C	233	1076	227	386	789	272	191	599	722	222	682	144	783	352	507	721	712	271	0	0	2	0	1	1	1	1	2	0	1	0	1	4	1	0	2	1
YBL046W	4	19	14	6	41	5	3	26	16	21	14	1	7	32	9	38	14	7	1442	894	2040	2315	1431	562	2583	510	1198	734	1348	379	1548	1226	700	486	1182	1238
YBL047C	0	0	0	0	0	0	0	0	0	0	0	0	0	0	0	0	0	0	0	0	0	0	0	0	0	0	0	0	0	0	0	0	0	0	0	0
YBL048W	265	1322	283	560	895	284	201	535	956	222	820	170	655	344	485	832	618	228	443	248	508	677	394	148	587	175	223	151	388	132	436	430	203	140	247	363
YBL049W	0	1	1	0	3	0	2	0	0	1	0	0	0	0	2	1	1	0	493	174	451	842	343	147	755	190	451	161	302	78	406	454	153	155	174	277
YBL050W|het	259	1190	276	511	962	301	216	651	1189	243	750	140	639	366	610	879	684	262	0	1	5	4	1	0	0	0	0	0	1	0	3	1	2	0	0	2
YBL051C	272	1343	362	641	995	284	264	877	1468	307	1034	222	868	431	868	1040	876	325	267	165	222	322	295	97	480	104	161	158	181	63	232	222	79	95	129	192
YBL052C	319	1180	404	628	1089	301	245	774	1095	273	1066	140	739	386	637	915	671	237	414	183	473	649	470	149	639	167	291	192	339	89	355	423	187	139	244	440
YBL053W	229	992	251	403	862	235	152	605	820	212	641	130	506	331	450	780	540	127	338	214	489	508	458	106	650	173	339	199	302	103	490	339	199	168	259	290
YBL054W	198	1036	204	497	639	223	180	541	838	189	740	123	471	256	424	614	417	148	412	230	488	599	480	176	765	168	274	209	417	103	417	401	235	162	352	374
YBL055C	191	1000	195	374	709	191	159	525	641	155	769	110	510	318	463	569	510	168	273	50	137	162	234	48	160	24	143	43	66	34	296	102	62	18	104	70
YBL056W	231	953	275	383	717	199	197	491	729	198	754	135	494	308	387	674	519	204	1291	689	1525	1739	1341	332	1670	425	850	581	1032	336	1208	1125	594	432	793	1064
YBL057C	163	642	170	281	570	196	146	335	568	159	571	74	430	261	344	446	347	169	441	201	498	607	407	135	516	209	277	168	299	85	404	357	147	191	248	272
YBL058W	0	0	0	0	0	0	0	0	0	0	0	0	0	0	0	0	0	0	0	0	0	0	0	0	0	0	0	0	0	0	0	0	0	0	0	0
YBL059W	564	2393	608	1050	1993	633	414	1209	1946	387	1959	301	1562	672	1049	1513	1116	400	1	1	4	7	4	1	5	1	5	2	2	0	7	3	2	0	6	2
YBL060W	157	842	250	396	684	210	183	564	793	203	804	129	464	296	416	654	431	141	452	205	414	615	423	134	575	145	306	140	327	88	408	338	210	145	271	306
YBL061C	258	1135	270	459	903	225	172	512	796	224	888	122	691	372	543	760	481	198	555	290	612	701	471	167	599	199	370	159	457	105	386	345	199	170	342	436
YBL062W	244	992	282	426	736	255	183	558	957	193	677	144	641	324	505	640	468	170	487	300	637	530	488	168	687	207	297	189	367	102	489	497	189	180	279	529
YBL063W	217	985	242	518	886	312	170	506	963	221	765	115	608	384	494	685	410	149	3	0	2	5	4	0	1	1	3	1	1	0	3	2	1	2	1	2
YBL064C	254	944	191	452	743	238	167	504	859	206	761	101	711	315	509	630	444	145	36	27	14	36	25	18	47	18	13	14	30	7	38	27	6	7	15	19
YBL065W	127	343	98	90	268	55	45	91	197	68	295	27	207	63	118	195	88	40	1	0	0	0	1	0	3	0	0	0	0	0	0	3	0	0	0	0
YBL066C	159	688	139	332	588	189	130	372	619	158	519	108	458	232	294	536	342	141	442	273	387	560	408	159	691	182	327	160	290	112	388	440	154	158	220	312
YBL067C	69	342	101	123	185	41	32	78	222	71	247	38	106	98	132	183	84	49	0	0	0	0	1	0	1	0	0	0	1	1	0	1	0	0	0	1
YBL068W	136	699	166	217	426	165	109	341	507	132	526	97	412	173	272	361	308	104	427	234	544	543	403	177	679	126	329	183	229	74	369	329	153	104	193	276
YBL069W	200	818	207	330	588	127	164	391	477	162	519	100	411	175	288	575	313	131	497	255	427	599	458	168	790	160	257	192	404	124	405	334	204	154	294	311
YBL070C	200	672	162	252	445	144	111	397	525	125	435	55	345	195	325	445	358	128	555	320	762	896	619	195	734	181	319	347	397	175	790	521	200	207	350	602
YBL071C	123	637	142	174	380	112	108	306	438	119	350	91	381	161	222	356	231	72	410	214	458	618	390	118	505	168	192	235	301	83	463	357	181	159	141	280
YBL071C-B	1	1	0	2	0	0	0	2	0	0	0	0	0	0	1	0	0	0	415	187	373	277	280	45	211	33	37	191	323	82	282	163	83	83	74	74
YBL071W-A	1	1	0	0	1	0	1	1	2	1	2	1	0	2	0	1	1	1	549	220	448	552	550	112	530	81	173	188	188	59	445	379	279	95	247	311
YBL072C	151	487	94	166	247	41	36	101	98	126	409	63	250	83	139	100	98	38	413	254	400	445	356	113	364	88	111	200	428	73	326	322	168	85	146	164
YBL073W|het	0	0	0	2	3	0	0	0	1	1	0	0	1	0	1	5	6	0	0	0	0	0	0	0	0	0	0	0	0	0	0	0	0	0	0	0
YBL074C|het	170	674	183	275	616	169	112	467	664	184	478	75	375	215	305	406	315	124	2	1	0	0	2	0	1	0	1	0	0	0	1	1	0	0	1	0
YBL075C	0	3	1	4	2	2	1	1	5	1	5	1	0	4	0	1	1	2	1233	583	1202	1682	1140	406	1688	391	705	491	992	298	980	931	439	413	575	745
YBL076C|het	401	1667	381	690	1201	357	242	789	1134	265	1140	200	901	507	805	892	808	226	3	4	2	5	2	1	6	2	1	2	4	0	3	2	1	0	0	2
YBL077W|het	296	1186	251	483	745	269	218	564	827	182	552	123	580	280	483	656	438	176	1	0	3	5	2	0	1	2	2	1	2	0	2	2	2	1	1	0
YBL078C	200	798	192	345	668	194	146	423	605	149	521	99	373	263	395	475	403	122	530	334	691	736	693	234	958	205	523	291	553	186	590	542	311	336	385	619
YBL079W	207	832	147	285	531	163	139	453	561	147	541	123	424	188	343	459	329	139	2	2	2	2	2	0	2	1	1	0	1	0	1	0	0	1	1	0
YBL080C	0	0	0	0	0	0	0	0	0	0	0	0	0	0	0	0	0	0	0	0	0	0	0	0	0	0	0	0	0	0	0	0	0	0	0	0
YBL081W	166	774	194	293	673	206	142	405	562	143	463	86	349	262	283	395	313	116	209	16	11	75	222	5	19	12	24	15	6	3	160	9	23	4	42	39
YBL082C	164	823	207	305	728	189	128	381	693	166	551	99	369	187	245	425	317	114	223	58	166	224	180	75	166	41	82	74	121	34	238	154	117	28	62	76
YBL083C	89	350	106	204	273	124	76	161	272	116	240	25	171	140	125	208	183	83	72	9	52	111	93	32	47	22	39	30	32	7	145	60	36	20	38	45
YBL084C|het	179	696	150	299	577	145	124	335	445	150	378	95	382	231	319	355	315	141	3	0	3	2	2	0	1	0	2	0	1	0	0	0	0	0	0	0
YBL085W	203	602	147	292	583	201	151	443	623	151	586	100	480	251	389	478	390	162	369	226	509	629	542	158	614	140	242	183	467	121	502	455	256	194	278	308
YBL086C	229	458	169	128	446	110	93	167	328	128	342	44	240	67	156	358	181	41	552	315	701	973	718	192	982	249	364	249	298	123	610	462	266	247	441	689
YBL087C	0	16	1	1	0	0	0	0	13	3	26	2	2	1	0	12	0	0	27	8	23	25	13	5	28	2	8	8	7	8	0	33	5	3	13	11
YBL088C	311	1127	314	543	806	267	188	547	1082	223	641	141	570	288	455	546	505	181	935	543	1057	1114	1204	216	973	138	787	323	401	131	1317	707	476	167	545	720
YBL089W	221	873	192	361	651	230	155	504	778	230	660	143	337	249	417	647	435	166	758	289	803	985	544	268	771	221	403	255	317	155	626	620	367	146	306	296
YBL090W	113	456	55	167	375	62	71	230	314	41	220	62	205	84	169	248	197	43	267	160	335	377	202	128	417	44	154	79	222	53	244	262	96	34	118	157
YBL091C-A_2	1	4	2	0	1	0	1	2	0	1	2	0	0	1	2	1	2	1	677	317	867	990	822	194	923	245	390	339	569	161	607	509	369	300	430	645
YBL091C	0	0	0	0	0	0	0	0	0	0	0	0	0	0	0	0	0	0	0	0	0	0	0	0	0	0	0	0	0	0	0	0	0	0	0	0
YBL091C-A_1t	155	768	148	374	607	185	131	321	427	166	520	97	392	202	292	395	297	109	0	0	2	2	0	0	0	0	0	1	2	0	4	1	0	1	0	1
YBL092W|het	146	441	136	192	358	101	62	245	268	128	457	70	259	151	154	277	106	39	1	1	1	0	1	0	0	0	0	0	0	0	1	0	1	1	0	0
YBL093C	0	0	0	0	0	0	0	0	1	0	1	0	0	0	0	0	0	0	73	17	41	152	41	8	10	10	3	15	47	9	262	33	12	16	3	8
YBL094C	181	684	245	367	586	191	141	341	608	134	577	138	491	256	494	531	418	145	0	2	2	0	2	1	2	3	1	0	0	0	0	1	0	0	0	0
YBL095W	85	269	72	54	269	67	55	179	234	46	198	12	75	45	63	174	74	47	1	0	0	0	1	0	1	0	0	0	1	0	1	0	0	0	0	0
YBL096C	140	798	197	389	568	195	133	421	630	120	460	98	464	214	387	379	348	137	179	11	9	6	202	2	14	5	18	3	5	1	145	10	4	4	33	18
YBL097W|het	146	663	154	308	590	184	149	355	538	149	680	99	389	204	328	441	326	121	1	0	1	1	1	1	1	0	0	0	1	0	0	0	1	0	1	1
YBL098W	168	809	225	385	611	175	167	517	768	156	614	86	419	235	387	479	466	111	694	356	968	1111	643	282	1089	309	640	274	487	168	650	653	307	221	329	532
YBL099W	208	658	196	348	549	149	119	288	608	133	577	88	450	275	350	533	476	99	376	176	395	465	366	119	603	137	246	167	250	72	305	232	119	137	164	233
YBL100C	183	666	211	332	470	176	128	418	545	141	555	103	367	214	328	448	354	139	676	292	611	844	571	185	782	219	334	216	311	142	595	452	191	161	267	385
YBL101C	0	0	0	0	0	0	0	1	0	0	0	1	1	0	1	0	0	0	0	0	0	0	0	0	0	0	0	0	0	0	0	0	0	0	0	0
YBL101W-C	0	0	0	0	0	0	0	0	0	0	0	0	0	0	0	0	0	0	0	0	0	0	0	0	0	0	0	0	0	0	0	0	0	0	0	0
YBL102W	331	1312	291	618	1044	284	200	690	1004	263	911	189	690	367	529	742	508	207	502	289	613	891	705	269	948	204	453	247	408	161	536	472	246	263	351	557
YBL103C	106	623	210	351	506	241	169	299	327	179	429	33	285	199	195	331	255	107	650	312	799	826	619	207	833	190	472	231	561	158	650	532	251	221	390	463
YBL104C_1t	358	1511	368	644	1217	294	259	832	1267	278	1166	164	723	386	677	959	710	226	4	0	1	0	4	0	2	0	3	0	1	0	2	2	0	1	1	2
YBL104C_2	0	3	2	4	2	0	0	1	5	3	6	0	2	1	2	1	1	1	631	428	931	1116	725	289	1196	265	639	331	671	202	739	721	343	254	531	645
YBL105C|het	270	1395	382	666	883	277	223	596	958	311	1080	154	716	445	763	939	545	220	1	3	1	3	0	0	2	0	3	1	1	0	1	1	2	2	3	1
YBL106C	253	1289	261	516	811	290	188	547	1099	223	722	129	599	365	499	684	494	186	1232	708	1519	1927	1022	504	2127	408	969	472	766	239	1134	1250	638	329	646	865
YBL107C	243	1177	336	572	999	251	224	666	1096	204	822	152	680	377	619	769	555	212	550	363	760	755	604	240	1007	224	435	298	596	129	630	412	342	192	347	505
YBR001C	215	1036	289	479	911	249	185	561	865	195	851	160	669	254	470	678	470	218	626	337	705	956	617	224	830	249	404	330	626	156	647	477	280	226	421	458
YBR002C|het	117	515	106	224	302	24	109	237	341	112	708	47	153	20	387	236	102	32	0	1	0	2	1	0	0	0	1	0	0	0	2	0	0	0	0	0
YBR003W	285	978	258	404	824	309	216	833	1337	205	831	140	668	308	545	747	679	250	2	4	4	29	7	4	7	10	4	8	11	0	145	10	3	59	1	7
YBR004C|het	157	453	72	124	468	70	74	287	396	68	355	89	218	126	211	347	165	36	0	1	0	1	0	0	1	0	0	0	1	0	0	2	1	2	0	2
YBR005W	0	0	0	0	0	0	0	0	0	0	0	0	0	0	0	0	0	0	0	0	0	0	0	0	0	0	0	0	0	0	0	0	0	0	0	0
YBR006W	0	2	0	1	0	1	0	0	1	0	1	1	0	0	1	0	1	0	399	224	661	580	454	196	636	228	476	178	303	92	397	378	181	134	299	310
YBR007C	149	439	289	97	743	136	120	264	339	153	455	32	214	81	201	516	208	55	524	230	504	630	420	129	623	128	302	161	272	60	585	408	192	151	236	383
YBR008C	205	860	176	392	620	133	156	484	679	197	855	114	458	155	484	737	309	144	452	296	499	689	458	161	721	172	385	174	330	118	349	386	220	131	273	383
YBR009C	97	470	166	227	431	161	85	208	300	151	395	33	220	132	194	261	160	90	271	140	240	311	374	61	388	117	179	190	254	74	280	209	86	189	189	272
YBR010W	0	6	0	1	0	0	1	2	2	0	3	0	0	0	0	1	2	0	327	194	536	461	396	85	586	129	206	205	331	117	452	329	159	111	206	244
YBR011C|het	196	795	231	401	757	276	133	508	891	229	894	144	556	340	562	616	408	184	2	0	3	1	1	1	2	0	2	0	1	0	1	1	0	2	1	1
YBR012C	0	0	0	0	0	0	0	0	0	0	0	0	0	0	0	0	0	0	0	0	0	0	0	0	0	0	0	0	0	0	0	0	0	0	0	0
YBR013C	1	1	0	1	0	3	1	3	7	1	0	1	3	0	1	2	0	1	409	292	643	817	684	199	1004	185	352	303	428	146	731	461	319	275	329	490
YBR014C	0	3	0	0	0	3	0	1	3	1	0	0	2	0	1	0	2	0	604	248	640	746	568	202	692	238	358	298	368	131	584	439	176	169	302	373
YBR015C	0	0	0	0	0	0	0	0	0	0	0	0	0	0	0	0	0	0	0	0	0	0	0	0	0	0	0	0	0	0	0	0	0	0	0	0
YBR016W	31	402	24	14	130	40	26	28	60	14	22	7	9	17	31	113	56	0	417	188	450	505	484	177	540	137	314	195	241	87	296	337	233	116	331	274
YBR017C	246	1154	243	340	740	178	152	341	652	229	972	126	589	305	492	688	455	165	0	2	1	3	3	0	1	0	2	1	0	0	1	0	1	0	1	1
YBR018C	257	1161	285	423	1012	310	224	588	1002	202	772	137	668	295	530	675	571	197	313	216	526	528	452	135	643	131	401	180	318	110	498	327	189	157	282	382
YBR019C	104	588	182	190	586	97	107	376	470	119	423	45	268	114	186	494	203	114	1	1	0	1	0	0	1	1	0	0	0	0	0	0	1	0	0	0
YBR020W_1	0	0	0	0	1	0	0	0	0	0	0	0	0	0	0	0	1	0	0	0	0	0	0	0	0	0	0	0	0	0	0	0	0	0	0	0
YBR020W_2	0	4	0	0	1	0	0	1	2	1	1	0	2	2	1	2	1	0	444	246	540	725	712	159	768	166	363	328	567	175	801	311	370	219	394	488
YBR021W	212	620	152	331	484	153	95	290	438	117	429	69	370	173	252	435	264	89	1	1	1	0	0	0	1	0	0	0	1	0	2	0	0	1	0	1
YBR022W	172	692	179	312	388	139	122	328	669	130	335	84	445	210	429	457	330	127	385	203	475	439	321	143	488	131	307	219	309	80	422	372	152	136	214	386
YBR023C	0	0	0	0	0	0	0	0	0	0	0	0	0	0	0	0	0	0	0	0	0	0	0	0	0	0	0	0	0	0	0	0	0	0	0	0
YBR024W	116	633	142	261	419	156	92	301	549	101	391	77	318	177	306	340	306	92	397	202	421	525	349	150	500	135	309	186	281	69	338	333	161	125	241	295
YBR025C	164	720	175	283	580	141	101	367	426	174	557	91	375	235	371	435	334	128	450	143	141	581	544	29	369	249	338	104	70	91	433	199	150	158	252	217
YBR026C	0	7	0	0	1	0	0	0	0	0	0	0	0	0	0	0	0	0	0	0	0	0	0	0	0	0	0	0	0	0	0	0	0	0	0	0
YBR027C	143	210	152	62	385	56	56	148	162	122	174	6	77	24	62	412	121	43	422	231	464	553	498	119	541	161	337	136	345	74	279	343	183	103	267	260
YBR028C	206	703	160	354	648	181	126	494	587	159	466	108	430	248	323	501	290	92	397	149	342	459	290	135	505	134	244	154	263	78	357	286	159	133	248	271
YBR029C|het	165	725	182	251	496	153	115	397	462	111	494	110	335	207	367	409	311	94	0	1	0	1	1	0	2	1	0	0	1	0	5	2	1	0	0	1
YBR030W	83	431	112	174	320	104	80	201	261	70	173	30	97	94	108	114	64	35	244	65	147	268	292	17	142	62	122	83	75	71	217	127	81	42	80	145
YBR031W	234	1020	261	383	792	237	174	610	826	196	673	85	546	313	474	708	529	173	569	220	439	616	698	155	589	107	453	303	262	67	563	431	240	126	301	380
YBR032W	153	761	175	302	548	156	155	400	663	170	470	101	540	222	417	483	360	120	119	15	20	201	153	3	41	89	104	9	3	24	135	27	29	27	66	35
YBR033W	133	762	203	288	652	158	136	427	566	169	511	115	434	190	405	543	290	110	475	173	504	541	497	207	656	166	303	176	245	71	467	423	195	136	278	306
YBR034C	157	722	148	272	521	148	129	401	605	172	538	121	464	271	436	611	348	141	350	166	407	519	397	95	359	86	226	147	241	83	385	236	146	131	109	227
YBR035C	0	1	1	0	3	0	0	1	2	1	0	0	1	0	0	0	0	0	662	197	570	505	371	117	411	66	201	200	228	75	447	372	193	89	164	251
YBR036C	176	761	160	217	704	171	101	352	476	144	651	51	251	190	261	448	263	86	1	2	1	0	1	0	2	0	2	0	2	0	1	0	0	1	1	2
YBR037C	141	642	177	334	562	186	114	407	531	101	483	90	362	216	355	383	363	111	301	146	530	499	457	161	458	157	213	125	222	63	454	366	179	116	160	238
YBR038W|het	0	0	0	0	0	0	0	0	0	0	0	0	0	0	0	0	0	0	0	0	0	0	0	0	0	0	0	0	0	0	0	0	0	0	0	0
YBR039W	0	0	0	0	0	0	0	0	0	0	0	0	0	0	0	0	0	0	0	0	0	0	0	0	0	0	0	0	0	0	0	0	0	0	0	0
YBR040W	187	645	168	281	641	140	144	376	498	127	513	92	422	191	344	505	322	117	1	0	0	2	3	0	0	0	2	0	0	0	1	0	1	0	0	1
YBR041W	202	709	247	270	643	190	154	442	450	166	637	107	408	256	377	514	380	165	665	367	814	978	838	263	1141	312	538	354	617	137	832	677	358	286	509	643
YBR042C	183	652	140	246	487	127	132	333	586	119	465	58	371	178	308	257	310	80	0	0	1	5	0	1	0	2	1	1	4	1	1	0	0	0	0	1
YBR043C	232	898	209	333	727	118	134	413	648	196	617	140	384	168	484	572	365	150	573	284	605	753	599	193	811	276	386	286	478	120	702	586	272	282	358	585
YBR044C	130	543	189	206	490	124	110	322	551	120	437	72	338	162	230	510	353	115	1	1	5	8	4	1	4	1	2	2	0	2	37	0	0	12	0	0
YBR045C	131	503	114	263	372	139	79	218	445	124	389	101	351	161	290	381	237	116	21	0	11	9	6	2	11	0	4	7	3	0	8	6	5	4	1	5
YBR046C	142	664	142	271	536	174	112	350	580	129	443	88	305	191	405	386	284	89	0	0	0	1	2	1	1	0	0	1	1	0	0	0	0	0	2	0
YBR047W	0	4	0	0	1	1	1	2	0	1	3	0	0	0	0	2	0	0	511	247	452	711	413	188	718	178	371	216	418	117	384	426	184	111	230	247
YBR048W	133	402	115	124	228	78	47	161	204	110	362	44	219	101	149	197	123	48	125	7	5	25	50	1	2	0	5	11	6	2	70	3	4	0	5	2
YBR049C|het	46	106	54	95	70	39	23	117	112	17	71	2	35	29	67	12	36	9	0	0	0	0	0	0	0	0	2	0	0	0	0	0	1	0	0	0
YBR050C	201	817	222	342	794	187	168	551	619	183	645	112	475	296	397	704	469	131	377	150	404	639	340	133	513	151	265	127	229	91	485	343	200	175	239	200
YBR051W	104	608	140	275	411	156	100	294	537	144	456	71	482	227	277	463	277	113	1	0	1	2	0	0	2	0	1	0	0	0	1	1	1	0	0	1
YBR052C	0	0	1	1	0	1	0	0	0	4	0	0	0	0	0	7	1	0	0	0	0	0	0	0	0	0	0	0	0	0	0	0	0	0	0	0
YBR053C	145	575	160	276	564	145	103	288	427	129	463	72	410	167	279	388	256	126	899	370	1054	1240	986	316	979	353	634	371	586	201	835	804	376	334	487	606
YBR054W	0	0	0	0	0	0	0	0	0	0	0	0	0	0	0	0	0	0	76	28	70	76	34	9	97	16	55	29	38	6	64	44	64	3	30	60
YBR055C|het	0	0	0	0	0	0	0	0	0	0	0	0	0	0	0	0	0	0	0	0	0	0	0	0	0	0	0	0	0	0	0	0	0	0	0	0
YBR056W-A	0	1	1	0	0	0	1	1	0	0	2	0	0	0	0	1	0	0	229	125	243	331	257	42	312	84	154	79	140	57	242	187	65	87	194	198
YBR056W	179	593	171	243	559	172	101	429	600	122	726	87	457	261	322	422	416	150	11	5	12	45	25	1	5	5	5	3	7	0	87	3	3	9	6	3
YBR057C	0	2	0	0	0	0	0	0	0	0	1	0	0	0	1	0	0	0	237	101	211	248	225	45	258	86	138	56	108	54	209	169	58	101	136	139
YBR058C-A	0	0	0	0	0	0	0	0	0	0	0	0	0	0	0	0	0	0	8	4	4	11	8	2	3	1	2	3	4	1	11	9	3	2	0	9
YBR058C	146	540	131	312	489	108	81	401	411	98	399	74	278	190	303	387	309	76	308	153	409	427	363	161	670	128	291	156	331	48	309	288	216	114	160	253
YBR059C	1	1	0	2	0	0	0	1	1	0	0	0	0	1	0	1	0	0	395	143	397	412	358	151	518	143	220	141	211	72	471	277	140	66	171	167
YBR060C|het	2	9	1	3	10	1	2	2	4	1	6	0	7	0	4	2	1	1	0	0	0	0	0	0	0	0	0	0	0	0	0	0	0	0	0	0
YBR061C	139	775	157	339	441	153	108	340	474	137	552	65	394	186	299	385	295	105	84	25	102	206	75	40	87	33	44	37	73	15	241	60	51	29	56	54
YBR062C_1t	146	701	182	326	427	177	111	372	560	130	526	97	371	203	388	407	318	108	2	1	0	2	1	0	1	0	0	0	1	0	1	1	0	2	1	1
YBR062C_2	0	0	0	0	0	0	0	0	0	0	0	0	0	0	0	0	0	0	13	1	7	22	7	6	2	1	6	2	11	3	52	13	11	7	3	4
YBR063C	148	646	194	265	470	152	106	272	468	111	584	93	447	168	330	359	383	105	380	193	429	526	373	125	459	178	444	186	408	95	467	390	202	131	278	362
YBR064W	152	677	141	244	490	159	126	327	469	127	537	89	353	171	257	331	261	106	486	208	538	600	476	111	632	144	402	255	259	92	569	277	213	158	275	469
YBR065C	129	601	184	318	561	158	84	362	544	174	523	99	402	247	380	486	350	118	503	280	647	541	532	168	557	171	357	205	335	107	412	380	241	152	262	398
YBR066C	128	515	143	232	392	133	111	212	455	150	429	51	378	166	230	315	217	117	1	1	0	0	1	1	1	0	0	0	0	0	0	0	0	0	0	0
YBR067C	151	570	136	207	477	137	144	348	436	86	504	56	334	172	274	389	223	127	0	1	0	1	3	0	2	0	1	1	0	0	0	2	0	0	1	0
YBR068C	136	543	189	224	444	140	127	312	518	139	519	115	388	182	324	381	270	124	512	292	634	698	602	161	571	189	466	171	253	104	537	397	60	167	263	477
YBR069C	136	565	143	238	462	76	112	301	517	118	445	80	284	71	258	363	240	107	116	11	65	155	74	28	50	21	35	40	32	12	143	83	43	19	13	64
YBR070C|het	154	617	194	237	427	105	96	253	388	134	522	76	312	135	278	434	278	79	0	0	1	1	0	1	3	0	0	1	0	0	1	1	0	0	0	1
YBR071W	110	484	153	245	465	129	98	271	372	106	392	84	351	144	286	319	245	98	346	204	411	368	303	123	504	124	196	156	256	102	317	314	193	105	208	269
YBR072C-A	0	1	3	0	2	1	0	1	0	1	1	1	1	0	0	2	0	0	359	209	595	510	405	179	584	189	307	192	410	111	498	365	211	174	308	395
YBR072W	147	590	140	278	482	105	82	226	358	111	426	70	361	158	248	410	181	90	351	174	413	442	267	152	541	134	273	153	250	109	433	215	195	116	267	331
YBR073W	151	667	141	279	420	104	91	365	512	118	539	100	308	111	262	425	219	128	402	241	507	551	534	141	498	166	232	184	359	122	575	431	241	171	218	276
YBR074W_1t	135	636	197	241	423	154	91	283	441	124	538	101	388	191	271	339	299	111	0	1	0	4	3	0	1	0	0	0	2	0	1	0	2	1	0	0
YBR074W_2	0	1	0	0	1	0	0	1	0	0	2	0	2	0	0	4	1	1	587	310	668	722	511	217	614	181	369	258	395	154	579	452	231	196	352	449
YBR075W_1	124	563	166	274	504	128	103	282	442	100	402	90	324	154	336	390	257	115	2	2	0	0	1	0	1	1	2	1	0	1	2	1	0	0	1	0
YBR075W_2	0	0	0	0	0	0	0	0	0	0	0	0	0	0	0	0	0	0	0	0	0	0	0	0	0	0	0	0	0	0	0	0	0	0	0	0
YBR076W	145	608	122	213	446	119	130	335	401	130	449	77	317	169	264	306	247	66	135	87	208	205	178	51	221	72	187	65	101	43	162	147	43	89	127	137
YBR077C	219	842	202	318	587	174	124	509	758	157	539	103	467	291	394	539	451	167	201	79	348	300	347	86	344	78	154	136	201	57	190	186	95	69	122	189
YBR078W	64	218	76	70	88	64	26	73	77	69	159	14	93	63	55	68	41	23	375	115	335	524	326	129	336	81	220	143	191	55	323	337	204	104	231	207
YBR079C|het	170	760	132	315	544	182	107	356	464	152	383	90	337	183	347	423	326	119	0	0	2	1	0	0	1	1	0	0	0	0	1	0	0	0	0	1
YBR080C|het	138	615	144	255	446	113	95	353	450	165	363	71	333	133	296	444	332	134	0	1	3	2	0	1	0	0	0	1	1	0	2	2	3	1	1	1
YBR081C	80	446	112	241	208	141	58	121	156	98	242	23	186	111	108	177	127	57	281	136	288	314	396	51	251	114	207	139	336	59	377	210	102	200	217	218
YBR082C	196	703	180	326	537	137	130	406	539	129	427	92	372	160	198	441	312	97	427	207	493	581	415	104	553	164	208	154	312	80	350	269	154	105	182	158
YBR083W	154	606	193	296	539	173	110	434	496	158	678	104	363	219	444	436	365	139	528	278	416	763	428	207	685	200	391	220	505	173	571	448	230	161	356	471
YBR084C-A	109	290	93	65	257	54	20	71	78	108	271	13	114	25	69	91	68	14	186	51	106	178	99	29	34	13	13	61	68	15	181	68	47	25	6	3
YBR084W	202	820	216	361	544	189	147	393	583	156	653	87	435	236	343	415	299	98	522	250	508	633	437	179	600	155	350	173	256	106	271	395	166	140	208	215
YBR085C-A	0	0	0	0	0	1	0	1	0	0	4	1	0	0	0	0	1	0	652	178	490	432	404	143	296	99	141	226	318	121	432	262	171	92	188	213
YBR085W	151	809	184	337	635	160	112	284	461	140	517	113	335	225	314	474	279	84	203	114	270	268	219	95	204	74	71	100	132	54	198	126	82	63	86	96
YBR086C	0	1	1	0	0	0	0	1	1	0	0	0	0	0	0	1	0	0	0	0	0	0	0	0	0	0	0	0	0	0	0	0	0	0	0	0
YBR087W|het	412	1896	480	773	1341	557	360	920	1426	457	1836	238	1054	555	1138	1364	936	339	1	0	3	0	3	1	2	0	0	1	1	0	2	3	0	1	1	2
YBR088C|het	0	0	0	0	0	0	0	0	0	0	1	0	0	0	0	0	0	0	0	0	0	0	0	0	0	0	0	0	0	0	0	0	0	0	0	0
YBR089W|het	153	603	194	253	461	168	105	331	437	128	476	72	281	142	277	274	264	58	1	0	1	0	2	0	0	0	1	1	1	0	3	0	0	0	1	2
YBR090C-A	158	544	153	292	560	166	117	373	432	119	469	68	281	132	151	316	206	82	2	0	1	0	1	1	0	0	0	1	0	0	0	0	2	0	1	1
YBR090C	190	682	147	239	486	171	87	351	471	106	528	95	349	182	284	479	295	106	477	245	565	703	473	136	600	157	304	183	334	78	348	430	155	146	242	236
YBR091C|het	0	0	0	0	0	0	0	0	0	0	0	0	0	0	0	0	0	0	0	0	0	0	0	0	0	0	0	0	0	0	0	0	0	0	0	0
YBR092C	150	622	193	243	487	131	96	288	544	100	404	69	311	145	251	299	266	79	298	185	432	434	307	129	410	98	243	216	289	87	282	243	138	102	202	219
YBR093C	192	610	169	271	449	160	109	309	457	81	432	74	248	157	244	373	262	78	0	1	2	1	0	0	0	0	0	1	1	1	0	2	0	2	1	0
YBR094W	317	1252	330	380	996	291	232	591	696	267	869	155	591	272	479	701	500	196	3	1	2	0	1	1	3	0	1	0	1	1	1	0	2	0	0	0
YBR095C	15	27	44	10	144	5	4	26	15	26	30	5	11	1	18	87	24	1	607	216	624	566	475	191	674	176	411	177	373	132	492	413	220	165	247	342
YBR096W|het	149	634	174	252	603	218	124	364	476	98	450	111	311	189	254	332	261	105	0	1	1	4	1	0	2	0	0	0	0	0	0	2	0	0	1	1
YBR097W	158	194	179	60	675	46	35	129	131	142	144	8	105	30	128	623	155	40	0	0	5	4	1	0	1	0	0	0	0	0	2	0	1	1	0	0
YBR098W_1t	116	608	140	239	417	150	91	318	476	78	360	63	301	110	184	300	210	80	464	221	617	646	827	195	727	175	413	319	795	174	796	394	316	317	397	614
YBR098W_2	0	0	0	0	0	0	0	0	0	0	0	0	0	0	0	0	0	0	0	0	0	0	0	0	0	0	0	0	0	0	0	0	0	0	0	0
YBR099C	178	514	156	264	538	117	155	394	391	108	466	88	382	214	265	333	276	104	996	637	1246	1451	1147	370	1432	317	829	467	783	207	971	810	568	379	674	989
YBR100W	132	686	167	267	579	183	116	390	492	170	510	103	481	197	302	468	368	118	424	207	554	478	455	171	622	156	257	204	354	141	415	380	257	185	288	306
YBR101C	0	0	0	0	0	0	0	0	0	0	0	0	0	0	0	0	0	0	0	0	0	0	0	0	0	0	0	0	0	0	0	0	0	0	0	0
YBR102C|het	0	0	2	0	0	0	0	0	0	0	0	0	0	0	0	1	0	0	0	0	0	0	0	0	0	0	0	0	0	0	0	0	0	0	0	0
YBR103W	170	587	137	137	304	96	63	108	151	137	332	66	225	129	130	213	122	33	2	0	1	1	0	0	0	0	1	0	0	0	0	0	0	0	0	0
YBR104W	168	678	147	265	563	159	138	317	348	150	483	69	299	159	244	350	195	106	442	211	627	668	655	180	619	148	331	211	378	102	547	409	237	162	264	474
YBR105C_1	0	0	0	0	0	0	0	0	0	0	0	0	0	0	0	0	0	0	0	0	0	0	0	0	0	0	0	0	0	0	0	0	0	0	0	0
YBR105C_2	0	1	0	0	2	1	1	2	1	0	1	0	2	0	2	3	1	0	381	281	618	704	632	166	655	153	448	320	471	152	569	319	285	170	431	434
YBR106W	520	2048	589	904	1780	529	425	1028	1601	470	1298	316	1093	653	1064	1397	1074	362	69	40	73	93	38	13	56	6	17	38	30	33	42	40	22	17	21	23
YBR107C	410	1579	311	557	1170	342	277	665	1368	303	1000	291	877	510	884	987	865	319	751	312	774	807	834	268	876	230	518	450	654	212	706	527	425	339	546	696
YBR108W	0	0	0	0	0	0	0	0	0	0	0	0	0	0	0	0	0	0	0	0	0	0	0	0	0	0	0	1	0	0	1	0	0	0	0	0
YBR109C|het	336	1341	336	475	1055	193	186	418	414	293	1099	199	687	272	603	714	419	100	1	1	2	3	0	0	4	0	2	3	3	0	2	2	0	0	2	4
YBR110W|het	0	0	0	0	0	0	0	0	0	0	0	0	0	0	0	1	0	0	0	0	0	0	0	0	0	0	0	0	0	0	0	0	0	0	0	0
YBR111C	110	512	182	303	352	185	87	179	314	107	247	21	200	98	107	210	112	62	367	162	286	321	440	60	320	118	145	192	223	87	383	179	96	151	191	144
YBR111W-A	0	0	0	0	0	0	0	0	0	0	0	0	0	0	0	0	0	0	0	0	0	0	0	0	0	0	0	0	0	0	0	1	0	0	0	0
YBR112C	0	0	0	0	0	0	0	0	0	0	0	0	0	0	1	0	0	0	0	0	0	0	0	0	0	0	0	0	0	0	0	0	0	0	0	0
YBR113W	86	194	106	45	335	43	25	80	106	69	181	7	93	37	94	319	116	59	31	12	23	37	15	10	17	11	11	11	17	6	107	11	18	15	12	10
YBR114W	3	5	4	5	5	2	2	1	5	0	1	1	1	0	6	4	5	2	1	0	0	2	1	1	1	0	0	1	1	1	35	3	0	3	0	3
YBR115C	191	526	140	210	302	71	69	105	80	201	568	68	237	215	208	229	126	55	359	200	478	653	427	125	489	182	253	165	394	102	425	314	197	160	227	378
YBR116C	20	34	116	25	374	14	8	33	36	55	45	5	40	6	39	493	80	7	504	336	624	792	669	235	820	182	420	307	548	185	661	479	343	225	374	656
YBR117C|het	178	645	153	327	414	175	105	386	439	139	436	73	383	177	245	357	248	99	1	0	3	4	3	0	0	0	1	0	1	0	3	0	0	0	2	0
YBR118W	0	2	4	1	7	0	4	2	0	0	0	0	0	0	0	14	4	0	0	0	0	0	0	0	0	0	0	0	0	0	0	0	0	0	0	0
YBR119W	0	0	0	0	0	0	0	0	0	0	0	0	0	0	0	0	0	0	0	0	0	0	0	0	0	0	0	0	0	0	0	0	0	0	0	0
YBR120C	164	735	181	244	443	123	110	303	535	114	401	72	292	150	242	352	243	93	1	0	0	1	0	0	2	0	1	0	2	0	1	0	0	1	0	0
YBR122C_2	0	5	0	1	1	0	1	1	3	1	1	0	1	0	0	2	0	0	504	331	585	559	493	186	797	195	258	206	434	121	491	359	200	139	220	278
YBR123C|het	124	586	138	268	404	162	99	385	512	112	377	79	320	154	247	264	179	82	1	0	0	1	0	0	0	1	1	0	0	1	1	0	0	1	0	1
YBR124W|het	285	703	263	178	880	203	138	396	595	207	503	41	247	92	215	844	310	102	0	0	1	1	2	1	2	1	1	0	3	0	2	0	1	0	0	0
YBR125C	164	1040	219	319	684	176	122	444	646	225	687	123	411	289	393	545	368	137	516	224	533	671	499	185	592	144	318	248	374	108	640	468	219	165	209	393
YBR126C	0	2	2	1	3	0	2	3	0	0	2	1	3	0	0	2	2	0	912	426	897	1159	709	220	1104	287	568	408	521	256	798	579	287	283	376	472
YBR127C	11	20	42	13	100	6	4	11	12	20	13	2	10	4	7	90	17	2	8	1	2	19	4	0	8	1	0	3	2	1	38	6	1	0	0	1
YBR128C	167	787	161	327	608	176	140	373	706	126	532	70	405	198	314	419	288	118	1075	506	1091	1244	999	316	1357	306	700	477	788	215	994	712	403	296	625	851
YBR129C	178	870	164	267	660	191	149	391	587	143	470	78	339	198	287	409	374	146	468	167	445	418	430	99	385	155	215	146	351	94	366	250	111	181	250	270
YBR130C	190	717	223	377	603	238	152	378	652	188	566	81	389	236	375	480	369	132	14	3	6	45	7	7	8	5	0	6	8	2	72	11	2	5	1	4
YBR131W	0	0	0	0	0	0	0	0	0	0	0	0	0	0	0	0	0	0	0	0	0	0	0	0	0	0	0	0	0	0	0	0	0	0	0	0
YBR132C	2	1	0	0	2	0	1	2	8	0	3	1	2	1	0	2	1	0	560	336	768	1027	1014	200	997	203	382	369	738	259	1006	535	405	326	556	770
YBR133C_2	0	0	0	0	0	0	0	0	0	0	0	0	0	0	0	0	0	0	0	0	0	0	0	0	0	0	0	0	0	0	0	0	0	0	0	0
YBR133C_1	0	0	0	0	0	0	1	0	0	0	0	0	0	0	0	0	0	0	0	1	4	15	12	0	3	0	0	8	2	0	1	0	2	0	4	0
YBR134W	156	766	227	296	523	168	111	342	558	130	465	99	339	259	321	438	305	83	702	201	489	657	560	140	544	59	351	177	278	75	560	493	286	70	310	382
YBR135W|het	0	0	0	0	0	0	0	0	0	0	0	0	0	0	0	0	0	0	0	0	0	0	0	0	0	0	0	0	0	0	0	0	0	0	0	0
YBR136W|het	25	174	18	52	114	37	16	64	66	35	118	12	75	50	58	93	52	30	0	0	0	1	0	0	2	0	0	0	1	0	0	0	0	1	0	0
YBR137W	202	763	233	321	560	189	143	462	549	128	499	82	372	233	365	377	258	101	800	316	719	821	577	207	891	179	389	394	533	141	614	521	295	201	341	447
YBR138C	189	800	165	319	682	202	133	383	615	142	487	84	369	235	340	455	326	98	517	269	724	722	554	228	909	181	420	225	404	136	446	429	188	181	368	341
YBR139W	0	0	0	0	0	0	0	0	0	0	0	0	0	0	0	0	0	0	0	0	0	0	0	0	0	0	0	0	0	0	0	0	0	0	0	0
YBR140C|het	234	884	256	362	682	238	155	489	654	165	571	128	444	241	410	532	439	135	1	0	2	1	3	0	2	1	2	1	0	0	1	2	0	1	1	2
YBR141C	242	923	295	416	741	239	185	410	741	189	616	130	443	252	388	596	322	142	574	265	604	727	429	214	1043	211	446	169	353	91	475	489	182	167	282	350
YBR142W|het	300	966	250	423	755	222	157	599	761	207	576	106	499	282	337	404	411	117	2	0	2	0	2	1	0	0	0	0	1	0	2	1	1	0	0	2
YBR143C|het	239	936	237	335	580	135	78	243	243	171	640	92	355	162	246	310	188	42	2	1	0	1	2	0	1	1	1	0	1	0	2	0	0	0	2	0
YBR144C	268	994	281	458	662	242	192	551	705	218	771	107	500	232	426	540	430	146	0	2	0	2	0	0	0	0	1	0	1	0	4	0	1	0	0	2
YBR145W	270	890	256	421	778	249	145	568	756	175	707	141	525	281	388	577	412	175	449	291	728	1061	863	232	920	225	379	460	754	225	838	478	414	322	489	534
YBR146W	264	881	205	305	677	218	153	456	769	194	661	123	455	259	434	471	426	148	0	0	1	1	2	1	2	1	2	0	1	0	2	2	1	1	2	1
YBR147W	275	1106	273	445	752	251	183	460	897	209	625	141	555	223	399	529	430	164	738	323	701	911	726	244	884	159	414	298	615	154	692	599	256	221	265	408
YBR148W	194	483	138	115	520	108	76	191	242	75	306	32	160	42	113	232	85	42	391	214	450	323	406	130	559	133	316	218	324	83	434	308	224	140	272	265
YBR149W	18	14	26	4	136	3	4	19	16	11	23	4	16	5	4	93	18	9	0	0	0	0	0	0	0	0	0	0	0	0	0	0	0	0	0	0
YBR150C	0	0	0	0	0	0	0	0	0	0	0	0	0	0	0	0	0	0	0	0	0	0	0	0	0	0	0	0	0	0	0	0	0	0	0	0
YBR151W	102	451	101	299	284	20	142	366	445	114	824	66	161	34	564	258	119	59	460	53	95	57	477	26	83	7	81	52	31	7	393	84	57	8	95	106
YBR152W|het	185	900	238	236	639	215	200	524	711	175	662	92	439	176	333	507	332	110	0	1	1	0	1	1	2	2	1	1	1	0	0	2	0	0	2	1
YBR153W|het	196	624	211	325	451	189	148	350	672	159	388	86	322	157	258	420	222	117	0	0	0	1	0	0	0	0	1	0	0	0	0	1	0	3	7	0
YBR154C|het	152	389	68	67	65	13	9	3	8	103	217	34	47	21	26	77	5	4	0	0	0	0	1	0	0	0	0	0	0	0	0	0	1	0	1	0
YBR155W|het	148	650	154	171	450	175	114	371	453	126	440	60	315	162	268	315	331	92	1	0	1	2	1	0	1	0	0	1	3	0	5	1	0	0	2	0
YBR156C	3	1	11	3	7	0	0	2	1	4	5	1	2	0	2	13	1	3	10	20	6	117	8	6	0	11	14	9	1	14	78	5	6	3	32	5
YBR157C_1t	174	731	147	295	621	193	144	404	554	120	425	95	233	154	257	333	283	97	1	0	2	2	0	2	1	0	0	0	0	1	1	0	0	1	0	2
YBR157C_2	0	2	1	0	1	1	1	5	1	0	2	0	1	0	1	4	1	1	632	355	754	833	746	260	947	245	393	273	450	158	705	635	278	224	361	453
YBR158W	0	0	0	0	0	0	0	0	0	0	0	0	0	0	0	0	0	0	0	0	0	0	0	0	0	0	0	0	0	0	0	0	0	0	0	0
YBR159W	81	364	74	154	232	59	42	113	217	39	160	25	133	75	101	117	140	41	1	0	1	0	0	0	0	0	1	0	0	0	0	1	0	0	0	0
YBR160W|het	3	5	14	3	22	0	2	2	4	10	2	1	0	0	5	28	4	0	0	0	0	0	0	0	0	0	0	0	0	0	0	0	0	0	0	0
YBR161W	158	685	166	295	639	168	118	378	542	130	509	58	372	181	284	394	297	115	526	250	674	490	706	191	684	173	337	306	346	137	615	397	276	196	261	407
YBR162C	95	350	68	86	265	44	44	162	236	33	220	68	113	77	140	191	81	16	271	97	309	333	266	151	230	64	148	87	94	48	263	149	216	43	199	103
YBR162W-A	282	1011	258	492	768	296	199	530	779	218	606	142	489	258	415	693	431	156	384	190	444	483	441	177	564	132	317	184	209	88	323	295	163	130	170	309
YBR163W	194	854	180	348	531	191	138	374	609	151	705	91	361	200	285	399	282	157	1	0	2	2	1	0	0	0	0	1	2	0	3	1	0	0	0	1
YBR164C	0	0	0	0	0	0	0	0	0	0	0	0	0	0	0	0	0	0	0	0	0	0	0	0	0	0	0	0	0	0	0	0	0	0	0	0
YBR165W	84	100	123	46	423	36	24	61	63	70	78	7	64	18	32	222	52	7	561	324	758	840	678	247	1099	285	590	265	606	173	575	564	279	260	381	615
YBR166C	94	352	105	140	217	141	52	33	275	89	172	27	45	117	105	220	41	52	1	1	1	3	6	2	3	2	2	0	0	1	0	8	0	1	0	0
YBR167C|het	173	582	198	297	484	151	116	333	450	102	431	82	342	165	217	383	268	103	2	0	0	0	1	0	0	0	0	2	0	1	3	1	0	0	3	0
YBR168W	114	569	151	263	310	114	102	193	352	106	372	63	261	135	162	270	205	46	505	178	515	581	576	145	591	119	354	252	370	96	620	454	254	187	315	479
YBR169C	137	482	152	236	426	119	119	286	407	109	442	90	371	206	256	389	314	105	2	0	3	1	0	0	0	1	0	1	0	0	1	1	0	0	0	0
YBR170C	0	0	0	0	0	0	0	0	0	0	0	0	0	0	0	0	0	0	0	0	0	0	0	0	0	0	0	0	0	0	0	0	0	0	0	0
YBR171W	8	2	0	1	2	2	0	1	1	0	1	0	0	1	1	1	2	0	557	204	685	911	632	198	757	182	285	203	428	113	470	454	226	155	231	321
YBR172C	147	620	139	203	456	139	112	305	417	141	415	85	327	123	226	355	310	100	1	3	0	2	1	2	2	4	0	1	1	0	1	0	0	0	1	1
YBR173C	0	0	0	0	0	0	0	0	0	0	0	0	0	0	0	0	0	0	0	0	0	0	0	0	0	0	0	0	0	0	0	0	0	0	0	0
YBR174C	364	1596	446	691	1177	356	300	779	941	395	1556	297	1213	518	757	1077	825	284	338	71	105	283	369	39	211	95	168	60	71	42	334	150	126	70	181	92
YBR175W	331	1506	408	597	940	351	248	654	951	319	1192	204	790	438	794	822	640	201	268	54	185	43	27	2	7	6	2	93	112	33	37	34	5	2	9	1
YBR176W	392	1772	444	515	1229	307	207	821	1144	411	1238	248	957	473	710	984	909	295	1	0	2	5	3	0	4	1	2	1	0	0	3	3	0	1	2	2
YBR177C	150	638	238	292	558	184	111	459	465	88	371	49	327	183	279	419	253	81	463	253	500	628	525	172	602	153	326	161	304	68	510	424	237	170	341	377
YBR178W	373	1366	383	562	1034	295	218	803	840	412	1240	213	939	484	676	897	713	243	0	0	2	4	0	0	3	1	0	1	1	0	3	1	0	0	3	1
YBR179C	360	1154	297	600	1031	257	226	726	1024	254	1140	200	780	506	706	768	730	194	317	218	454	555	329	144	536	104	306	167	343	81	247	272	127	104	157	315
YBR180W	152	645	159	278	602	188	134	388	509	92	408	67	300	128	262	326	222	96	308	170	354	474	335	114	449	128	276	175	232	91	341	399	144	149	177	275
YBR181C	1	4	1	2	2	1	0	2	0	3	2	0	3	1	1	4	0	0	109	65	147	113	62	26	77	5	4	82	100	32	108	59	35	8	18	13
YBR182C-A	0	0	0	0	0	0	0	0	0	0	0	0	0	0	0	0	0	0	2	0	0	2	5	0	0	0	0	0	0	0	0	0	1	0	0	0
YBR182C	0	0	0	0	0	0	0	0	0	0	0	0	0	0	0	0	0	0	0	0	0	0	0	0	0	0	0	0	0	0	0	0	0	0	0	0
YBR183W	165	606	138	278	522	166	109	402	519	89	389	59	287	144	226	275	225	85	393	181	520	506	418	125	493	157	310	192	373	102	478	443	190	177	176	275
YBR184W	108	588	178	246	522	133	128	325	420	101	449	64	282	170	181	281	176	79	371	195	490	522	446	140	607	148	343	207	282	122	351	364	231	138	236	359
YBR185C	234	692	222	350	640	223	159	444	599	110	400	64	288	156	240	383	247	80	11	6	81	64	28	2	18	3	9	3	25	6	62	32	17	24	31	54
YBR186W	386	1330	411	665	1189	309	241	737	1075	345	1111	254	981	514	845	882	801	305	359	196	486	548	499	157	612	186	338	175	354	94	358	352	153	161	228	230
YBR187W	5	0	4	0	23	1	2	0	4	13	0	1	1	10	4	7	4	0	0	0	0	0	0	0	0	0	0	0	0	0	0	0	0	0	0	0
YBR188C	0	0	0	0	0	0	0	0	0	0	0	0	0	0	0	0	0	0	0	0	0	0	0	0	0	0	0	0	0	0	0	0	0	0	0	0
YBR189W_2	1	0	1	0	0	0	1	1	2	1	2	1	2	0	2	0	0	0	294	161	441	517	413	149	580	113	197	241	398	120	347	326	199	132	157	277
YBR189W_1|het	29	48	79	8	154	6	8	8	23	58	41	3	15	1	14	139	26	6	0	0	0	1	0	0	1	0	0	0	0	0	0	0	0	0	0	0
YBR190W|het	51	25	6	2	20	0	2	3	1	18	19	2	12	2	9	9	4	1	0	0	0	0	0	0	0	0	0	0	0	0	0	0	0	0	0	0
YBR191W_1|het	324	956	149	180	264	62	29	78	102	353	1056	142	322	143	191	174	114	33	0	0	1	1	0	0	3	0	0	0	1	0	0	0	0	0	0	1
YBR191W_2	133	371	66	92	97	34	17	43	28	136	537	48	164	51	82	67	38	5	315	169	357	324	274	47	259	47	83	145	231	97	297	145	89	87	102	153
YBR192W|het	126	328	127	50	419	23	45	124	85	98	206	17	129	20	109	321	60	14	0	0	0	0	1	0	0	0	1	0	1	0	1	1	0	1	0	0
YBR193C|het	0	0	1	0	3	0	0	1	0	0	1	0	0	0	0	0	1	0	0	0	0	0	0	0	0	0	0	0	0	0	0	0	0	0	0	0
YBR194W	193	704	178	346	628	262	111	443	591	191	587	73	313	196	302	552	332	112	0	1	1	1	2	1	1	1	0	0	0	0	1	1	0	1	0	0
YBR195C	164	724	179	4	562	121	158	414	724	150	471	58	298	79	285	363	201	112	0	0	0	1	0	0	1	0	0	1	0	0	1	0	1	1	1	0
YBR196C-A	0	1	0	2	1	1	0	3	1	0	0	0	0	0	1	2	1	0	902	250	486	488	631	96	281	9	143	294	236	71	449	350	222	44	123	166
YBR196C|het	201	887	211	355	590	206	143	406	594	135	440	98	377	183	290	405	333	109	0	1	1	0	3	0	3	0	0	0	0	1	0	0	1	0	0	1
YBR196C-B	0	0	0	0	0	0	0	0	0	0	0	0	0	0	0	0	0	0	0	0	0	0	0	0	0	0	0	0	0	0	0	0	0	0	0	0
YBR197C	201	760	184	367	588	165	166	451	580	111	506	89	311	154	265	387	240	113	502	329	568	608	328	132	534	192	287	156	341	89	354	352	195	180	232	332
YBR198C|het	57	49	83	17	182	9	7	18	32	61	32	5	20	4	20	99	32	3	0	0	0	0	1	0	0	0	0	0	1	0	0	0	0	0	0	0
YBR199W	69	266	78	191	159	38	128	141	322	38	404	23	67	22	243	188	41	12	533	252	604	747	514	187	573	196	319	240	350	143	707	560	224	224	272	316
YBR200W	135	664	174	314	496	154	102	353	349	85	315	62	281	154	196	290	221	89	649	311	784	762	606	194	874	173	338	381	463	179	814	545	341	269	367	517
YBR200W-A	0	1	0	0	3	1	0	2	1	1	1	2	0	0	0	3	1	3	504	283	702	755	640	206	824	205	404	298	330	179	464	516	257	179	266	441
YBR201W_1t	0	0	0	0	0	0	0	0	0	0	0	0	0	0	0	0	0	0	0	0	0	0	0	0	0	0	0	0	0	0	0	0	0	0	0	0
YBR201W_2	1	3	2	2	2	1	0	1	1	0	8	0	2	1	1	1	3	1	628	509	870	1266	722	299	1233	297	613	373	557	121	824	663	317	266	396	698
YBR202W|het	0	0	0	0	0	0	0	0	0	0	0	0	0	0	0	0	0	0	0	0	0	0	0	0	0	0	0	0	0	0	0	0	0	0	0	0
YBR203W	65	108	107	13	256	28	25	80	80	37	64	2	40	13	31	191	56	20	35	9	20	79	38	6	19	19	11	12	6	6	139	30	13	13	8	30
YBR204C	359	1218	381	664	1032	341	238	635	1083	264	820	188	579	381	541	821	560	220	480	268	598	547	456	149	581	151	262	170	314	114	448	373	265	183	221	310
YBR205W	234	1201	274	507	1000	251	186	618	809	205	820	143	604	333	426	595	446	169	401	217	466	562	369	123	506	102	316	176	243	87	399	363	174	176	202	328
YBR206W	1	1	0	0	3	0	1	3	3	0	0	0	1	0	1	1	0	0	405	200	446	453	449	151	645	164	341	240	378	119	354	350	198	169	211	311
YBR207W	127	247	189	49	600	65	65	136	225	69	188	14	90	35	83	366	105	37	392	247	539	478	377	130	729	126	308	160	363	106	348	337	180	143	225	277
YBR208C	278	1047	282	459	711	201	141	513	962	127	915	141	561	282	320	600	418	119	487	301	606	726	661	199	806	221	488	286	580	157	702	518	251	283	402	401
YBR209W	91	205	321	78	482	11	105	190	226	148	443	15	94	7	247	576	122	29	0	0	0	1	0	0	2	0	0	0	1	0	1	0	0	1	0	0
YBR210W	148	448	112	123	368	48	114	232	346	73	293	22	104	21	182	247	76	28	136	16	81	141	103	25	56	12	34	32	32	4	177	75	60	12	49	42
YBR211C|het	179	747	167	314	537	209	172	371	604	170	483	80	320	178	275	378	303	89	1	0	0	2	3	0	1	1	1	0	1	0	1	4	1	1	1	1
YBR212W	0	0	0	0	0	0	0	0	1	0	0	0	0	0	0	2	0	0	0	0	0	0	0	0	0	0	0	0	0	0	0	0	0	0	0	0
YBR213W	0	0	0	0	0	0	0	0	0	0	0	0	0	0	0	0	0	0	0	0	0	0	0	0	0	0	0	0	0	0	0	0	0	0	0	0
YBR214W	247	1162	329	570	875	277	178	539	751	219	765	129	586	243	371	549	365	125	306	212	525	482	302	166	497	134	311	149	352	87	361	340	123	137	209	252
YBR215W	15	33	13	11	42	8	7	12	22	7	19	0	10	6	10	17	8	9	4	0	5	12	1	3	3	1	1	4	5	0	21	2	0	0	1	3
YBR216C	0	0	0	0	0	0	0	0	0	0	0	0	0	0	0	0	0	0	0	0	0	0	0	0	0	0	0	0	0	0	0	0	0	0	0	0
YBR217W	188	937	214	376	622	229	132	513	824	124	547	108	393	217	357	561	425	160	561	307	740	700	488	164	897	230	438	251	386	110	553	424	230	194	398	460
YBR218C	220	911	243	428	810	239	177	463	874	190	646	71	449	231	351	519	361	141	566	233	571	773	404	186	623	146	344	208	430	77	439	397	242	219	307	307
YBR219C	188	762	194	383	666	183	143	373	602	145	468	100	494	218	272	428	287	116	0	0	1	1	2	0	2	0	1	0	1	1	0	0	0	2	0	3
YBR220C	188	962	231	337	664	190	157	536	766	123	634	106	408	206	460	494	419	169	103	15	66	121	69	29	62	19	31	31	66	15	293	60	35	12	38	28
YBR221C	0	7	0	0	0	0	0	2	0	0	0	0	0	0	0	1	0	0	0	0	0	0	0	0	0	0	0	0	0	0	0	0	0	0	0	0
YBR221W-A	0	0	0	0	0	0	0	0	0	0	0	0	0	0	0	0	0	0	0	0	0	0	0	0	0	0	0	0	0	0	0	0	0	0	0	0
YBR222C	216	769	205	316	651	211	114	436	704	83	600	82	356	242	300	372	323	135	1	0	1	0	4	1	0	2	2	0	0	1	2	1	1	0	0	0
YBR223C	1	1	0	2	3	0	1	1	4	1	2	1	3	0	0	1	0	1	386	240	591	744	316	211	770	148	286	200	344	77	489	359	183	148	207	289
YBR224W	0	3	2	1	1	0	1	1	1	2	2	0	1	1	2	0	2	0	310	184	473	413	421	117	535	124	305	126	225	61	363	273	152	107	201	278
YBR225W	84	365	83	188	243	57	78	180	228	58	334	49	158	42	150	173	48	36	316	224	333	527	398	105	581	159	207	210	369	91	351	274	192	152	208	255
YBR226C	228	863	195	311	777	183	155	458	642	141	687	112	432	196	312	398	387	111	460	261	564	661	439	157	634	136	377	195	342	146	387	371	193	171	265	269
YBR227C	0	0	0	0	0	0	0	0	0	0	0	0	0	0	0	0	0	0	0	0	0	0	0	0	0	0	0	0	0	0	0	0	0	0	0	0
YBR228W	0	0	0	0	0	0	0	0	0	0	0	0	0	0	0	0	0	0	0	0	0	0	0	0	0	0	0	0	0	0	0	0	0	0	0	0
YBR229C	185	801	223	397	548	220	148	539	802	141	483	91	411	214	339	417	333	87	862	477	931	1159	1017	224	1422	277	644	360	637	212	846	788	437	332	546	590
YBR230C	150	760	191	375	624	196	156	443	682	175	614	102	396	156	314	474	382	115	1	1	1	0	3	0	1	0	0	1	0	0	0	0	0	0	0	2
YBR230W-A	0	3	0	1	3	0	1	1	3	0	4	1	1	1	4	4	1	0	565	348	825	823	803	252	1072	191	474	354	569	176	720	612	311	251	460	447
YBR231C	166	466	172	110	460	114	111	244	311	83	288	22	157	55	145	344	135	58	1379	792	1616	2157	1456	480	2286	452	923	673	1416	401	1754	1151	675	505	948	1012
YBR232C	165	807	240	340	664	180	166	518	507	206	499	96	420	254	379	539	386	171	459	237	656	725	557	160	885	236	438	259	454	164	724	473	286	247	390	565
YBR233W-A|het	0	0	0	0	0	0	0	0	0	0	0	0	0	0	0	0	0	0	0	0	0	0	0	0	0	0	0	0	0	0	0	0	0	0	0	0
YBR233W	183	864	172	329	641	202	140	449	653	116	624	98	385	189	380	457	320	110	1	0	0	4	2	2	2	0	0	0	2	1	1	1	1	1	5	2
YBR234C|het	199	814	198	389	643	215	156	596	781	134	501	97	310	171	313	427	310	73	0	1	1	0	1	0	1	0	1	0	2	0	1	2	0	0	1	1
YBR235W	421	1550	368	782	1237	404	340	863	1401	416	1444	256	1137	661	1005	1215	985	363	385	257	479	528	438	156	760	169	248	179	280	119	436	333	241	182	299	270
YBR236C|het	197	798	191	357	613	173	152	377	478	128	511	86	269	119	210	353	290	82	0	0	0	2	1	0	0	1	0	0	1	0	0	1	0	0	2	0
YBR237W|het	208	730	176	311	500	166	143	390	701	120	461	73	356	139	291	305	218	84	0	0	1	3	1	0	0	2	0	1	0	1	1	1	0	0	0	0
YBR238C	0	0	0	0	0	0	0	0	0	0	0	0	0	0	0	0	0	0	0	1	0	0	0	0	0	0	0	0	0	0	0	0	0	0	0	0
YBR239C	140	204	244	43	577	54	40	146	137	102	154	10	96	22	84	374	109	13	475	281	609	665	486	144	789	163	332	199	404	140	629	379	217	183	320	309
YBR240C	163	696	148	338	571	158	144	316	584	123	459	62	295	192	166	328	237	99	398	211	492	629	483	141	664	178	411	154	326	115	479	352	187	177	216	357
YBR241C	282	1132	265	373	983	240	220	581	976	302	898	151	586	338	402	650	468	189	76	26	67	93	58	20	66	17	15	17	38	8	39	31	15	19	17	53
YBR242W	0	0	0	0	0	0	0	0	0	0	0	0	0	0	0	0	0	0	0	0	0	0	0	0	0	0	0	0	0	0	0	0	0	0	0	0
YBR243C|het	33	65	74	29	251	8	19	40	66	26	16	0	23	8	29	222	31	7	0	0	0	0	0	0	0	0	0	0	0	0	0	0	0	0	0	0
YBR244W	234	864	251	330	670	201	170	501	615	219	640	102	492	260	450	532	403	160	2	1	1	2	2	1	1	0	1	0	1	0	3	2	1	0	1	0
YBR245C	164	606	165	285	489	177	112	379	490	68	396	73	270	158	244	304	250	103	626	311	532	718	575	193	757	178	423	152	340	107	569	382	235	167	334	345
YBR246W	0	0	0	0	0	0	0	0	0	0	0	0	0	0	0	0	0	0	0	0	0	0	0	0	0	0	0	0	0	0	0	0	0	0	0	0
YBR247C|het	167	595	133	204	379	101	84	202	321	125	488	81	267	158	153	245	169	56	0	1	2	0	1	0	1	1	1	0	0	0	0	1	1	0	0	1
YBR248C	62	160	94	47	200	65	44	47	74	45	91	5	31	26	27	152	25	23	112	20	17	179	109	5	32	47	34	23	11	12	105	35	19	20	31	10
YBR249C	158	676	214	290	494	196	114	468	607	116	330	87	346	202	216	270	316	72	3	0	1	0	3	1	2	0	1	0	0	0	1	0	1	0	0	1
YBR250W	167	777	201	333	516	187	136	334	481	131	533	66	333	211	268	313	288	104	624	350	772	1153	714	221	1205	280	591	269	556	189	646	625	318	305	456	611
YBR251W	184	779	142	355	511	207	116	380	537	158	548	69	343	188	269	270	348	68	691	353	805	1060	732	261	1157	235	600	270	641	175	703	575	302	270	349	461
YBR252W|het	0	0	0	0	0	0	0	0	0	0	0	0	0	0	0	0	0	0	0	0	0	0	0	0	0	0	0	0	0	0	0	0	0	0	0	0
YBR253W|het	239	965	301	537	827	329	234	690	970	235	806	146	583	283	518	619	450	138	1	2	2	3	5	0	2	2	0	0	1	1	1	0	0	0	0	0
YBR254C|het	1	3	0	1	1	0	0	5	8	0	36	0	2	0	15	3	0	1	0	0	0	0	0	0	0	0	0	0	0	0	0	0	0	0	0	0
YBR255W	240	787	204	392	755	181	140	528	707	143	675	104	484	236	352	452	373	120	183	134	397	276	211	40	226	72	139	95	188	43	172	164	83	96	147	191
YBR256C|het	172	766	185	295	716	202	130	435	580	136	660	114	372	250	399	492	371	110	2	0	2	1	1	1	1	1	0	1	0	0	0	1	1	1	0	1
YBR257W|het	523	1743	502	714	1347	332	267	746	1135	494	1688	281	1120	536	979	1041	834	332	1	3	2	4	3	1	2	0	2	1	3	2	5	2	0	1	1	1
YBR258C	168	608	170	360	537	217	125	387	607	126	342	49	275	189	262	277	190	84	66	60	76	93	145	41	176	42	83	24	79	31	161	137	62	53	91	78
YBR259W	110	432	79	188	212	20	87	211	361	79	320	48	100	32	289	153	109	40	530	350	648	865	604	190	1007	277	455	219	510	114	398	498	250	191	249	279
YBR260C	493	1730	513	799	1435	412	294	998	1535	406	1537	286	1025	633	947	1155	918	392	422	288	724	878	504	193	945	223	363	185	413	94	385	459	248	204	267	358
YBR261C	195	739	160	365	605	181	133	360	552	122	367	79	358	174	252	507	309	97	457	314	488	446	526	197	804	140	303	193	378	137	440	352	207	153	260	386
YBR262C	163	805	183	260	539	155	118	389	405	111	490	102	375	192	329	369	271	101	437	221	490	513	490	151	642	150	280	230	397	134	487	455	264	240	367	506
YBR263W	170	820	160	263	506	185	123	320	549	116	546	84	309	199	278	299	289	43	552	260	635	604	581	168	671	162	399	215	359	113	447	427	240	250	296	306
YBR264C	0	0	0	0	0	0	0	0	0	0	0	0	0	0	0	0	0	0	0	0	0	0	0	0	0	0	0	0	0	0	0	0	0	0	0	0
YBR265W|het	136	752	193	308	522	159	119	321	536	112	474	77	398	174	329	290	228	63	1	0	1	2	2	1	1	0	0	0	3	1	0	1	0	0	0	2
YBR266C	240	1182	239	405	660	212	139	384	541	216	530	87	496	194	244	361	273	117	0	0	2	0	1	0	3	1	2	3	0	1	1	0	1	0	1	1
YBR267W	17	78	11	61	37	11	50	27	63	20	470	7	29	8	187	73	18	3	0	0	0	0	0	0	0	0	0	0	0	0	0	0	0	0	0	0
YBR268W	425	1680	393	689	936	384	243	837	992	283	1276	184	829	472	636	949	617	228	771	352	1034	1045	1040	263	1149	290	592	414	539	211	708	676	355	320	557	706
YBR269C	238	731	218	315	593	210	139	481	609	116	477	65	399	212	253	360	340	115	524	251	497	644	608	146	607	167	320	263	348	112	484	363	252	217	333	342
YBR270C	0	4	0	1	2	0	2	2	1	0	0	0	2	0	0	1	0	3	527	381	877	720	752	246	994	186	565	277	222	183	604	515	293	263	423	566
YBR271W	134	540	124	200	341	104	96	253	287	129	451	50	279	137	221	321	233	79	638	343	822	837	719	222	982	211	333	269	409	94	614	541	245	205	366	437
YBR272C	0	0	0	0	0	0	0	0	0	0	0	0	0	0	0	0	0	0	0	0	0	0	0	0	0	0	0	0	0	0	0	0	0	0	0	0
YBR273C	0	0	0	0	0	0	0	0	0	0	0	0	0	0	0	0	0	0	0	0	0	0	0	0	0	0	0	0	0	0	0	0	0	0	0	0
YBR274W_2	0	0	0	0	0	0	0	0	0	0	0	0	0	0	0	0	0	0	10	10	10	115	2	7	0	20	8	11	0	13	57	9	3	1	23	3
YBR274W_1	0	0	0	0	0	0	0	0	0	1	0	0	0	0	0	0	0	0	0	0	0	0	0	0	0	0	0	0	0	0	0	0	0	0	0	0
YBR275C	154	746	181	290	471	163	158	343	508	160	575	114	452	227	298	533	368	117	575	254	645	781	591	184	857	205	460	296	393	121	659	494	277	210	430	166
YBR276C	182	854	208	384	743	172	161	329	614	170	664	88	475	263	386	570	381	115	1136	695	1727	1780	1146	388	2160	457	889	531	925	349	1164	1028	539	553	700	808
YBR277C	0	1	0	0	1	1	0	2	1	0	3	0	1	0	0	1	2	1	568	367	605	816	566	182	885	166	259	272	377	188	411	424	261	164	333	406
YBR278W	170	733	177	322	525	130	104	211	418	125	478	66	334	177	252	326	222	76	2	0	0	0	0	0	2	0	0	0	0	1	1	0	0	2	0	1
YBR279W	0	0	0	0	0	0	0	0	0	0	0	0	0	0	0	0	0	0	0	0	0	0	0	0	0	0	0	0	0	0	0	0	0	0	0	0
YBR280C	0	0	0	0	0	0	0	0	0	0	0	0	0	0	0	0	0	0	0	0	0	0	0	0	0	0	0	1	0	0	0	0	0	0	0	0
YBR281C	177	721	203	260	503	146	113	241	379	157	491	66	277	167	215	342	215	61	464	162	417	287	244	86	265	74	153	194	289	59	231	263	130	102	77	127
YBR282W	183	582	171	244	364	132	110	284	454	117	312	51	289	149	276	226	204	98	803	405	879	1124	921	281	1192	324	721	346	631	218	829	664	393	314	557	682
YBR283C	9	18	15	7	40	4	3	19	27	11	14	1	9	4	9	18	6	4	8	4	7	18	12	5	6	2	9	5	8	0	47	5	2	3	5	7
YBR284W	174	699	148	267	387	108	75	295	371	126	474	48	251	163	175	267	181	74	458	194	414	393	375	101	308	86	84	211	385	78	388	299	144	89	150	155
YBR285W	186	605	140	245	362	116	71	288	385	144	471	66	279	162	247	199	279	79	705	398	951	1002	817	260	1302	370	528	314	546	170	589	618	399	281	483	708
YBR286W	177	652	103	221	324	125	74	228	252	99	399	60	236	142	195	223	194	56	337	185	469	489	276	79	304	64	107	201	240	86	323	233	95	68	95	122
YBR287W	75	395	50	93	245	33	43	205	293	27	215	50	146	63	138	175	111	32	250	164	339	374	228	110	462	53	161	162	247	83	264	268	233	48	176	287
YBR288C	0	0	0	0	0	0	0	0	0	0	0	0	0	0	0	0	0	0	0	0	0	0	0	0	0	0	0	0	0	0	0	0	0	0	0	0
YBR289W	180	199	187	92	527	79	59	172	239	112	320	18	150	46	118	465	187	32	1	1	2	0	0	0	0	0	0	0	0	0	0	0	0	0	0	0
YBR290W	161	793	226	249	419	167	94	336	505	114	577	60	261	168	250	293	170	73	645	321	800	798	763	219	1165	232	532	195	546	151	726	499	338	262	470	545
YBR291C	189	766	180	366	594	159	100	249	423	149	490	75	293	184	304	321	275	88	405	214	357	431	288	92	321	63	89	182	327	93	322	241	96	105	110	111
YBR292C	161	778	125	297	425	110	96	319	372	137	352	63	291	136	181	282	239	84	563	324	768	827	720	225	950	232	484	284	468	139	757	486	279	234	336	577
YBR293W	0	0	0	0	0	0	0	0	0	0	0	0	0	0	0	0	0	0	0	0	0	0	0	0	0	0	0	0	0	0	0	0	0	0	0	0
YBR294W	232	915	290	484	742	257	166	459	740	238	1046	170	625	331	609	655	630	211	1635	945	1665	2408	1690	484	2955	698	1473	760	1269	422	1679	1462	791	611	977	1567
YBR295W	0	0	0	0	3	0	0	0	2	0	1	1	0	0	0	1	1	0	490	251	570	408	354	100	455	64	107	239	275	82	481	262	116	104	115	128
YBR296C-A	0	0	0	0	0	0	0	0	0	0	0	0	0	0	0	0	0	0	0	0	0	0	0	0	0	0	0	0	0	0	0	0	0	0	0	0
YBR296C	1	2	0	2	0	1	0	0	0	0	1	0	4	0	1	2	1	0	542	332	615	878	683	221	924	218	440	290	476	206	585	438	313	266	380	520
YBR297W	0	0	0	0	0	0	0	0	0	0	0	0	0	0	0	0	0	0	0	0	0	0	0	0	0	0	0	0	0	0	0	0	0	0	0	0
YBR298C	0	0	0	0	0	0	0	1	0	0	1	0	2	0	0	0	0	0	222	109	226	238	186	40	197	63	56	85	208	54	162	140	37	58	62	65
YBR299W	183	920	126	165	644	112	134	343	628	76	459	131	216	125	267	474	242	53	0	0	0	0	0	0	1	0	1	1	0	0	1	0	0	0	0	0
YBR300C	0	0	0	0	0	0	0	0	0	0	0	0	0	0	0	0	0	0	0	0	0	0	0	0	0	0	0	0	0	0	0	0	0	0	0	0
YBR301W	205	883	144	321	527	202	171	429	572	168	543	93	366	159	362	525	262	105	740	364	865	922	858	257	1092	262	582	259	414	194	851	542	290	273	477	566
YCL001W-A	0	0	0	0	0	0	0	0	0	0	0	0	0	0	0	0	0	0	18	3	3	23	4	0	1	2	3	1	0	2	39	2	1	1	9	5
YCL001W-B	0	1	1	0	1	1	0	0	2	0	1	0	0	1	0	0	0	0	538	212	466	488	561	85	500	68	294	211	260	66	651	376	206	66	249	325
YCL001W	169	890	200	377	636	168	126	391	542	153	558	95	475	270	317	381	312	118	754	427	924	932	729	248	972	268	462	266	394	152	617	634	248	253	474	710
YCL002C_1t	0	0	0	0	0	0	0	0	0	0	0	0	0	0	0	0	0	0	0	0	0	0	0	0	0	0	0	0	0	0	0	0	0	0	0	0
YCL002C_2	0	0	0	0	0	0	0	0	0	0	0	0	0	0	0	1	0	0	137	27	79	364	67	36	55	48	31	26	65	16	733	78	38	62	13	29
YCL003W|het	1	1	4	0	0	0	0	0	0	0	41	0	0	0	3	0	0	1	0	0	0	0	0	0	0	0	0	0	0	0	0	0	0	0	0	0
YCL004W|het	252	1133	239	468	954	276	192	636	1043	225	822	140	604	409	590	720	553	226	3	0	2	1	1	1	4	1	0	1	1	0	1	2	0	1	1	0
YCL005W-A	0	0	1	1	0	2	0	1	0	0	2	0	0	0	0	0	1	1	294	178	364	407	411	96	411	159	289	161	277	95	363	296	94	198	220	267
YCL005W	219	507	236	120	595	135	107	279	442	103	470	27	212	75	190	419	128	82	565	328	657	603	493	169	657	115	255	252	505	106	504	383	210	151	263	382
YCL006C	188	747	191	287	442	167	100	287	359	127	659	97	377	178	310	364	297	77	0	1	0	1	1	0	3	1	0	2	1	0	3	2	0	0	1	1
YCL007C	0	0	0	0	0	0	0	0	0	0	0	0	0	0	0	0	0	0	0	0	0	6	0	1	0	3	0	0	0	0	22	4	0	1	2	1
YCL008C	3	0	0	0	0	0	0	0	1	0	0	1	0	0	2	1	2	1	764	284	630	649	512	200	664	144	365	247	329	76	421	314	276	120	272	234
YCL009C	0	0	0	0	0	0	0	0	0	0	0	0	0	0	0	0	0	0	0	0	0	0	0	0	0	0	0	0	0	0	0	0	0	0	0	0
YCL010C	1	0	2	3	4	0	1	1	7	2	5	0	1	7	3	1	1	0	1192	625	1543	1328	1179	406	1816	481	999	469	830	350	1221	1029	591	450	740	1046
YCL011C	0	0	0	0	0	0	0	0	0	0	0	0	0	0	0	0	0	0	58	2	5	14	118	1	6	0	14	4	2	2	42	12	5	5	38	10
YCL012C	1	7	0	0	3	2	0	1	2	0	3	1	0	1	1	2	0	0	813	378	994	1308	1056	271	1277	325	459	432	737	273	1003	714	438	380	525	691
YCL012W	0	0	0	0	0	0	0	0	0	0	0	0	0	0	0	0	0	0	0	0	0	0	0	0	0	0	0	0	0	0	0	0	0	0	0	0
YCL013W	0	0	0	0	0	0	0	0	0	0	0	0	0	0	0	0	0	0	0	0	0	0	0	0	0	0	0	0	0	0	0	0	0	0	0	0
YCL014W_1t	0	0	0	0	0	0	0	0	0	0	0	0	0	0	0	0	0	0	0	0	0	0	0	0	0	0	0	0	0	0	0	0	0	0	0	0
YCL014W_2	0	0	0	0	0	0	0	0	0	0	0	0	0	0	0	0	0	0	0	0	0	0	0	0	0	0	0	0	0	0	0	0	0	0	0	0
YCL016C	0	0	0	0	0	0	0	0	0	0	0	0	0	0	0	0	0	0	0	0	0	0	0	0	0	0	0	0	0	0	0	0	0	0	0	0
YCL017C|het	0	0	0	0	0	0	0	0	0	0	0	0	0	0	0	0	0	0	0	0	0	0	0	0	0	0	0	0	0	0	0	0	0	0	0	0
YCL021W-A	0	0	0	0	0	0	0	0	0	0	0	0	0	0	0	0	0	0	0	0	0	0	0	0	0	0	0	0	0	0	1	2	0	0	0	0
YCL022C	0	2	0	0	0	0	0	0	0	0	0	0	0	0	0	0	0	0	0	0	0	0	0	0	0	0	0	0	0	0	0	0	0	0	0	0
YCL023C	293	1485	400	634	1257	320	306	801	1201	303	1254	204	864	436	630	921	581	200	551	241	561	642	535	172	781	170	381	230	375	98	547	315	273	190	389	557
YCL024W	0	2	0	0	0	0	0	0	0	0	0	0	0	0	0	0	0	0	308	88	318	424	168	78	148	69	96	94	119	31	490	137	153	58	72	145
YCL025C	0	0	0	0	0	0	0	0	0	0	0	0	0	0	0	0	0	0	0	0	0	0	0	0	0	0	0	0	0	0	0	0	0	0	0	0
YCL026C-A	1	3	1	3	7	0	0	4	5	4	1	1	3	1	3	1	4	1	845	406	1131	1032	1119	280	1372	310	810	380	613	267	1130	714	463	481	560	1031
YCL026C-B	0	0	0	0	0	0	0	0	0	0	0	0	0	0	0	0	0	0	1	1	1	0	0	0	0	0	0	0	0	0	0	0	0	0	0	1
YCL026C	0	0	0	0	0	0	0	0	0	0	0	0	0	0	0	0	0	0	0	0	0	0	0	0	0	0	0	0	0	0	0	0	0	0	0	0
YCL027W	0	0	0	0	0	0	0	0	0	0	0	0	0	0	0	0	0	0	0	0	0	0	0	0	0	0	0	0	0	0	0	0	0	0	0	0
YCL028W	1	1	0	0	2	0	0	1	0	0	0	0	1	0	1	0	0	0	382	50	110	104	512	25	140	13	143	71	35	11	374	88	138	18	179	139
YCL029C	0	3	0	1	0	0	0	1	0	0	0	0	0	0	0	1	0	0	405	202	339	299	144	36	132	40	113	177	251	54	150	152	81	46	81	87
YCL030C	0	0	0	0	0	0	0	0	0	0	0	0	0	0	0	0	0	0	0	0	0	0	0	0	0	0	0	0	0	0	0	0	0	0	0	0
YCL031C_2|het	0	0	0	0	0	0	0	0	0	0	0	0	0	0	0	0	0	0	0	0	0	0	0	0	0	0	0	0	0	0	0	0	0	0	0	0
YCL031C_1|het	0	0	0	0	0	0	0	0	0	0	0	0	0	0	0	0	0	0	0	0	0	0	0	0	0	0	0	0	0	0	0	0	0	0	0	0
YCL032W	0	0	0	0	0	0	0	0	0	0	0	0	0	0	0	0	0	0	0	0	0	0	0	0	0	0	0	0	0	0	0	0	0	0	0	0
YCL033C	0	0	0	0	0	0	0	0	0	0	0	0	0	0	0	0	0	0	0	0	0	0	0	0	0	0	0	0	0	0	0	0	0	0	0	0
YCL034W	0	0	0	0	0	0	0	0	0	0	0	0	0	0	0	0	0	0	0	1	0	2	0	0	0	0	0	0	0	6	1	0	0	0	0	0
YCL035C	135	681	212	376	646	133	153	429	631	188	660	99	504	237	348	537	360	140	571	359	726	707	636	205	878	211	381	409	603	135	591	453	363	263	384	434
YCL036W	0	0	0	0	0	0	0	0	0	0	0	0	0	0	0	0	0	0	0	0	0	0	0	0	0	0	0	0	0	0	1	0	0	0	0	0
YCL037C	2	0	1	0	0	0	0	0	0	0	1	0	0	0	1	0	0	0	243	51	107	315	80	40	82	28	25	70	98	26	342	78	46	34	25	29
YCL038C	93	113	142	33	412	27	20	85	94	64	96	1	36	11	56	271	65	20	100	27	56	326	72	22	61	47	28	28	48	7	547	72	57	39	28	41
YCL039W	0	0	0	0	0	0	0	0	0	0	0	0	0	0	0	0	0	0	0	0	0	0	0	0	0	0	0	0	0	0	0	0	0	0	0	0
YCL040W	244	1035	267	435	740	254	191	508	596	169	902	132	484	266	437	638	365	169	1	0	1	1	3	0	1	1	0	1	2	0	0	1	1	1	0	2
YCL041C_1|het	231	883	198	384	711	205	138	454	621	203	708	86	491	270	313	414	339	144	2	0	0	0	1	1	0	0	1	0	1	0	1	0	1	0	0	3
YCL041C_2|het	232	785	259	419	863	216	167	456	738	181	800	157	605	292	441	571	411	163	1	1	1	0	4	1	4	3	0	0	1	0	0	1	0	0	0	1
YCL042W	242	929	210	396	607	172	144	448	514	188	628	80	432	250	334	450	344	72	0	1	1	3	3	1	1	2	1	0	1	3	0	1	2	0	1	1
YCL043C|het	0	0	1	0	0	0	0	0	0	0	0	0	0	0	0	1	0	0	0	0	0	0	0	0	0	0	0	0	0	0	0	0	0	0	0	0
YCL044C	0	0	0	0	0	0	0	0	0	0	0	0	0	0	0	0	0	0	0	0	0	0	0	0	0	0	0	0	0	0	0	0	0	0	0	0
YCL045C	0	0	0	0	0	0	0	0	0	0	0	0	0	0	0	0	0	0	0	0	0	0	0	0	0	0	0	0	0	0	0	0	0	0	0	0
YCL046W	109	471	175	263	397	211	131	272	317	160	314	36	250	172	183	295	207	94	0	0	0	0	1	1	1	0	0	0	1	0	1	0	0	0	0	0
YCL047C	50	146	60	45	107	49	32	61	84	44	94	4	51	28	49	73	34	41	0	0	0	0	0	0	0	0	0	0	0	0	1	0	0	0	1	0
YCL048W	0	5	1	2	2	3	1	2	3	1	0	1	1	0	0	1	2	1	647	290	732	959	545	197	1058	268	529	213	409	104	708	549	239	238	384	582
YCL049C	209	966	236	421	619	249	146	447	600	190	683	126	484	285	443	457	390	151	710	382	918	1269	843	292	1042	254	566	372	796	227	786	790	399	327	531	648
YCL050C	312	1326	325	568	950	332	213	658	1105	284	1334	157	844	457	634	785	630	197	619	279	739	909	553	217	1051	214	632	178	359	138	543	509	255	233	372	495
YCL051W	307	1137	260	459	777	278	186	522	784	247	942	148	555	347	529	720	476	173	191	141	304	350	297	82	473	187	234	107	211	73	257	183	82	164	218	279
YCL052C|het	244	1034	232	427	648	177	163	501	738	145	821	113	535	260	396	668	446	153	1	0	0	1	1	0	3	0	1	0	1	0	2	0	0	0	0	1
YCL053C|het	194	802	143	194	380	63	50	105	145	150	547	101	306	125	141	134	109	30	1	0	0	0	0	0	0	0	1	0	0	0	1	0	2	0	2	1
YCL054W|het	186	697	179	232	345	91	40	151	132	146	634	72	265	121	207	214	163	52	0	0	1	2	1	1	1	0	1	0	1	1	2	0	0	1	3	0
YCL055W	213	859	182	352	558	180	144	341	617	115	683	96	372	149	487	445	260	113	295	181	319	422	358	76	480	143	199	104	252	72	361	233	78	156	234	318
YCL056C	211	1092	245	406	774	269	172	468	770	207	720	103	490	288	461	491	307	105	3	0	3	1	2	1	1	1	1	0	2	0	5	1	0	0	4	0
YCL057C-A	0	1	1	1	3	2	2	1	2	2	1	0	0	0	1	1	0	1	751	331	738	851	774	223	1067	215	556	343	566	195	691	531	308	250	260	575
YCL057W	203	879	194	414	655	171	125	357	623	132	522	94	417	182	370	503	379	113	1	0	1	2	2	0	3	0	1	1	0	1	2	2	0	0	0	0
YCL058C	222	921	214	412	698	214	159	609	729	148	601	92	490	217	328	449	367	106	650	286	801	800	609	201	906	216	367	203	515	151	573	508	242	226	223	432
YCL059C|het	6	93	1	1	9	5	5	5	6	0	0	0	0	2	0	4	3	0	0	0	0	0	0	0	0	0	0	0	0	0	0	0	0	0	0	0
YCL060C	0	0	0	0	0	0	0	0	0	0	0	0	0	0	0	0	0	0	0	0	0	0	0	0	0	0	0	0	0	0	0	0	0	0	0	0
YCL061C_1t	278	1089	234	386	844	288	195	607	757	196	700	118	405	297	362	491	368	107	1	0	1	4	2	0	1	1	1	0	0	1	3	0	1	1	2	1
YCL061C_2	0	3	0	2	1	1	0	1	1	0	1	0	1	0	3	0	1	0	870	392	852	999	774	215	1072	247	430	393	576	232	805	531	362	237	412	613
YCL062W	170	968	246	464	686	216	198	513	835	150	658	99	529	291	469	516	438	168	0	1	0	2	1	0	2	0	0	0	2	0	2	1	0	0	1	0
YCL063W	173	907	191	352	731	171	127	510	810	158	702	117	516	243	407	668	366	114	0	0	0	0	3	2	2	0	0	1	1	1	2	0	0	0	1	2
YCL064C	197	731	262	166	733	141	125	387	368	150	707	46	328	148	262	773	285	118	0	0	3	0	1	0	0	1	1	1	0	0	3	0	0	1	0	0
YCL069W	370	1357	340	491	953	313	216	609	962	257	1246	179	989	403	694	838	551	190	1	1	0	2	3	1	1	0	1	0	2	1	6	3	1	1	0	0
YCL074W	229	1113	247	434	862	220	187	447	917	170	678	111	473	169	412	532	379	117	695	409	856	1003	691	246	1071	192	546	250	542	162	613	673	288	256	379	541
YCL075W	239	1080	202	423	761	218	178	589	743	149	596	104	493	274	487	577	402	201	1296	663	1450	1845	1259	404	1802	407	926	427	983	273	1143	901	532	437	710	936
YCL076W	119	674	100	196	502	91	116	361	496	54	541	115	359	127	324	379	334	68	497	71	205	255	635	75	250	8	418	116	101	28	495	306	193	22	314	238
YCR001W	187	973	263	423	671	206	114	391	444	129	647	130	456	239	483	426	384	139	252	36	94	238	203	27	78	34	85	46	37	12	684	64	53	25	78	74
YCR002C	217	796	194	334	542	198	115	326	525	162	624	70	503	253	337	563	360	124	700	386	584	844	733	114	733	249	315	341	456	125	809	430	146	254	299	325
YCR003W	161	794	193	258	479	202	136	380	597	178	647	97	381	202	410	433	394	123	502	288	608	775	551	176	813	160	326	164	402	91	433	435	221	155	294	369
YCR004C	154	735	184	349	597	165	101	407	514	124	761	119	516	280	340	430	363	109	571	348	902	871	838	259	854	228	308	317	593	179	773	667	334	239	459	568
YCR005C	157	728	189	338	605	183	142	421	516	116	555	96	441	240	266	444	291	122	604	250	594	564	658	214	746	234	450	208	341	118	513	442	259	196	398	408
YCR006C	191	748	176	324	546	163	110	232	493	137	378	95	410	232	346	436	319	102	11	1	2	4	3	7	3	1	4	2	3	0	236	3	1	0	5	6
YCR007C	33	26	64	15	206	13	27	16	44	27	38	6	25	2	11	212	31	9	473	256	599	947	634	206	811	162	345	220	330	134	574	542	289	175	288	367
YCR008W	142	648	192	215	421	123	98	246	439	110	485	49	177	98	275	285	98	67	0	0	0	1	0	1	2	0	1	0	0	0	3	0	0	0	0	0
YCR009C	129	795	189	285	569	144	76	372	461	128	525	77	366	216	316	365	244	101	478	240	625	810	545	193	804	192	535	246	347	135	589	414	215	250	412	626
YCR010C	131	514	175	231	409	164	81	327	325	130	371	54	368	189	189	268	230	72	366	21	40	139	324	12	57	30	154	26	10	26	277	53	43	9	132	75
YCR011C	1	2	0	0	2	0	0	1	1	1	2	1	0	1	0	0	0	0	482	177	525	462	259	104	538	117	243	244	188	80	296	268	72	102	127	240
YCR012W_1|het	249	973	278	523	660	218	169	486	831	166	964	149	598	272	544	608	432	140	1	1	1	2	1	2	1	0	2	0	3	1	1	0	0	1	0	0
YCR012W_2|het	195	776	174	349	454	163	123	334	511	169	596	121	417	279	467	437	388	117	0	1	4	1	3	0	2	0	0	0	0	0	2	1	0	0	1	0
YCR013C_1|het	68	384	69	226	195	30	95	197	284	85	761	43	124	39	356	233	115	35	1	1	2	0	0	0	0	0	1	0	0	0	2	0	0	0	0	1
YCR013C_2|het	151	684	161	310	452	167	122	395	590	131	467	110	423	201	257	525	335	120	1	0	0	2	1	0	1	1	1	0	1	0	3	0	0	0	0	3
YCR014C	0	1	1	0	0	0	0	0	0	0	1	0	2	0	0	1	1	0	198	115	252	345	291	63	349	182	188	96	165	50	259	182	72	104	205	217
YCR015C	178	803	184	309	609	166	166	483	548	170	637	117	418	253	399	459	364	121	1	0	1	3	3	0	1	1	1	0	0	0	2	1	0	0	0	0
YCR016W	120	542	106	210	359	56	142	341	407	71	436	52	190	42	313	270	142	27	717	404	798	928	752	294	916	249	479	273	533	188	653	654	293	286	367	532
YCR017C	153	266	107	146	215	67	55	86	119	102	295	39	161	74	137	95	65	25	686	316	645	768	615	221	980	223	313	250	549	166	566	608	402	269	456	579
YCR019W	124	658	194	282	429	158	94	318	407	121	428	82	373	185	324	381	296	107	413	253	576	485	508	195	694	183	351	171	396	112	413	438	272	116	278	381
YCR020C-A	11	52	21	2	101	4	2	10	13	8	13	1	8	0	9	104	11	3	0	0	0	1	0	0	0	0	0	1	0	0	0	0	0	0	0	0
YCR020C	19	13	168	22	13	1	9	8	14	3	506	4	8	1	158	11	2	2	519	120	76	532	420	20	200	158	195	61	60	90	340	111	112	119	194	128
YCR020W-B	1	1	1	0	0	0	1	0	0	0	0	0	0	0	0	0	0	0	370	65	135	265	96	39	39	1	16	112	89	20	321	98	37	10	11	22
YCR021C	174	782	162	337	585	179	133	378	542	154	633	109	408	264	386	515	491	115	553	301	574	567	481	110	772	176	399	170	379	127	473	344	191	139	307	344
YCR022C	187	797	128	316	510	174	112	327	348	156	597	76	393	213	341	403	244	122	354	249	620	703	442	170	710	195	366	164	470	129	522	452	223	167	356	393
YCR023C	100	507	144	229	395	150	104	218	324	160	314	33	234	180	187	307	217	111	280	189	391	432	424	73	348	151	276	154	264	89	436	239	89	163	239	388
YCR024C	1	3	1	1	1	0	0	0	2	0	2	0	1	0	1	3	0	0	475	231	540	494	554	148	643	181	276	261	345	121	493	382	192	177	272	366
YCR024C-A	0	1	0	0	1	0	0	1	1	0	3	0	1	0	4	1	0	1	268	191	352	425	276	99	327	75	113	166	255	66	252	227	79	78	88	110
YCR025C	0	0	0	0	0	0	0	0	0	1	0	0	0	0	0	0	1	0	34	6	17	55	15	6	12	12	5	7	10	1	66	4	16	4	5	8
YCR026C	0	0	0	0	0	0	0	0	0	0	0	0	0	0	0	0	0	0	0	0	0	0	0	0	0	0	0	0	0	0	0	0	0	0	0	0
YCR027C	0	0	0	0	0	0	0	0	0	0	0	0	0	0	0	0	0	0	0	0	0	0	0	0	0	0	0	0	0	0	0	0	0	0	0	0
YCR028C-A	149	604	174	224	307	74	52	46	37	120	599	88	424	147	169	161	95	12	0	0	0	2	1	0	0	0	0	0	0	0	0	1	0	0	0	0
YCR028C	249	762	241	371	571	178	108	351	418	140	574	103	408	175	316	421	291	93	34	24	33	109	54	15	35	18	14	20	27	10	313	45	14	22	19	36
YCR030C	173	493	175	322	528	121	99	270	429	160	478	66	440	177	319	388	274	109	576	326	508	716	391	167	765	167	363	230	362	116	504	439	226	181	205	352
YCR031C	200	622	133	218	417	129	81	286	305	165	363	66	295	109	215	246	244	62	660	274	658	762	631	173	649	161	304	362	619	159	724	475	319	207	301	391
YCR032W	146	719	192	314	536	186	124	402	429	111	523	88	362	212	311	488	303	115	501	335	650	772	592	204	744	196	378	261	264	111	491	336	230	169	346	431
YCR033W	167	669	178	317	612	215	106	414	439	117	690	111	382	224	311	434	354	118	1115	491	1137	1422	1208	363	1465	416	854	471	729	270	937	950	528	480	698	914
YCR034W	147	701	117	202	363	104	103	241	440	125	306	100	262	138	205	256	219	82	443	191	699	488	418	125	578	147	384	186	288	89	360	429	112	117	161	269
YCR035C|het	92	354	64	121	96	11	37	65	115	55	323	13	59	12	156	66	14	4	0	0	1	0	1	0	0	0	0	0	0	0	2	0	0	0	1	0
YCR036W	156	594	117	157	376	50	83	253	432	90	307	50	163	33	189	239	79	52	301	78	186	150	228	44	136	15	87	97	73	25	330	97	78	6	75	60
YCR037C	145	739	173	279	484	99	83	284	420	108	362	85	259	133	157	290	202	73	816	393	881	1091	973	277	1068	317	630	446	597	256	925	717	425	359	578	929
YCR043C	145	641	119	243	293	144	95	265	391	107	410	64	258	173	164	276	212	71	455	311	659	719	570	163	732	239	356	172	465	135	447	410	282	229	330	527
YCR044C	106	432	121	104	343	108	105	224	324	112	309	35	171	81	184	306	138	62	601	263	579	627	579	164	739	215	424	198	367	153	502	430	235	165	373	466
YCR045C	151	616	138	174	361	118	90	217	379	151	409	65	213	104	242	244	256	60	457	213	369	464	223	107	362	37	83	204	365	50	345	225	155	77	62	99
YCR046C	88	166	89	47	234	34	27	85	84	53	148	11	75	29	63	196	82	26	191	88	217	210	288	63	260	68	121	82	216	63	217	107	104	140	160	264
YCR047C	0	7	3	0	8	1	0	1	4	0	1	0	1	1	1	14	1	0	2	0	0	5	0	0	0	0	0	0	0	0	5	1	0	0	1	0
YCR048W	0	0	0	0	0	0	0	0	0	0	0	0	0	0	0	0	0	0	0	0	0	0	0	0	0	0	0	0	0	0	0	0	0	0	0	0
YCR049C	115	568	179	204	398	151	82	306	400	108	323	81	289	123	141	271	191	66	780	495	815	1099	812	310	1176	297	491	371	561	164	743	746	324	268	425	520
YCR050C	143	494	115	173	304	104	69	233	297	117	398	42	230	121	230	329	177	62	314	138	346	337	220	66	293	59	65	187	273	57	230	220	111	63	110	68
YCR051W	146	655	155	281	336	136	84	262	342	114	339	56	399	155	230	264	205	69	507	260	697	776	582	212	861	222	556	199	370	149	540	446	230	227	308	415
YCR052W|het	0	0	0	0	0	0	0	0	0	0	0	0	1	0	0	0	0	0	0	0	0	0	0	0	0	0	0	0	0	0	0	0	0	0	0	0
YCR053W	152	582	231	358	621	198	116	437	557	155	522	83	322	193	320	398	399	107	872	502	842	936	797	217	1114	264	601	417	589	217	860	612	365	397	465	797
YCR054C|het	180	912	196	359	671	205	122	508	636	142	654	119	466	271	302	543	422	162	1	0	2	4	0	0	0	0	0	1	0	2	1	1	1	0	1	1
YCR057C|het	216	875	196	274	599	144	102	280	455	182	568	96	440	224	361	454	363	121	0	0	0	0	1	0	1	1	2	1	1	0	2	0	0	1	1	0
YCR059C	161	637	137	250	428	134	87	222	391	116	336	39	286	112	212	210	111	66	446	364	649	675	539	181	922	232	465	246	372	153	458	530	238	188	337	476
YCR060W	237	692	231	289	835	139	177	358	494	215	590	71	308	130	327	735	257	90	93	19	53	330	79	18	42	53	20	18	47	4	464	47	34	46	21	31
YCR061W_3	1	3	0	2	2	0	2	1	2	1	2	0	1	1	1	2	1	3	614	461	913	1068	785	284	996	241	616	266	542	219	655	628	408	271	449	581
YCR061W_1t	0	0	0	0	0	0	0	0	0	0	0	0	0	0	0	0	0	0	0	0	0	0	0	0	0	0	0	0	0	0	0	0	0	0	0	0
YCR061W_2	0	0	0	0	0	0	0	0	0	0	0	0	0	0	0	0	0	0	0	0	0	0	0	0	0	0	0	0	0	0	0	0	0	0	0	0
YCR062W	105	425	93	272	409	131	94	285	467	119	322	86	265	133	218	258	250	73	0	0	0	1	0	0	1	0	0	0	0	0	1	2	0	0	0	2
YCR063W	0	0	0	0	0	0	0	0	0	0	0	0	0	0	0	0	0	0	0	0	0	0	0	0	0	0	0	0	0	0	0	0	0	0	0	0
YCR064C	144	689	149	248	434	162	92	367	603	114	506	79	365	203	246	410	306	128	2	0	0	0	0	0	1	0	0	1	2	0	1	0	0	0	2	1
YCR065W	189	592	165	261	478	104	110	243	338	108	373	76	281	196	258	295	227	88	579	238	558	747	477	175	688	192	403	216	314	126	508	350	245	223	308	358
YCR066W	178	619	144	247	413	102	55	181	325	109	450	57	322	151	228	228	170	70	0	0	1	3	2	2	0	0	1	0	0	1	4	0	0	1	0	0
YCR067C	124	669	107	218	425	156	128	331	312	92	501	87	282	159	223	292	267	76	0	0	2	0	0	0	1	1	2	0	0	0	0	0	0	1	1	0
YCR068W	154	458	123	311	433	122	83	291	319	94	395	61	219	162	238	250	190	80	1	0	0	2	0	0	1	0	1	1	1	0	1	0	0	1	1	0
YCR069W	146	694	171	331	571	177	126	415	528	131	641	101	467	235	339	444	367	135	438	241	653	654	815	175	797	198	550	332	496	212	680	493	296	318	505	734
YCR071C	163	503	125	296	331	119	84	252	379	122	344	77	265	120	178	218	250	73	504	191	526	639	627	138	766	135	424	226	351	128	578	298	196	184	362	500
YCR072C|het	0	0	0	0	0	0	0	0	0	0	0	0	0	0	0	0	0	0	0	0	0	0	0	0	0	0	0	0	0	0	0	0	0	0	0	0
YCR073C	0	1	1	2	1	0	0	1	2	0	0	1	0	2	3	2	0	0	480	255	677	641	499	145	816	138	353	233	514	133	559	422	243	257	283	503
YCR073W-A	3	2	6	0	13	1	1	7	11	14	0	0	2	23	2	10	6	0	3	0	0	13	5	12	3	7	3	1	5	0	57	5	1	2	3	5
YCR075C	162	667	159	352	546	159	126	362	491	160	529	86	373	235	278	398	276	108	428	248	611	631	605	159	1038	235	462	250	529	148	481	424	316	251	404	602
YCR075W-A	0	3	0	0	4	0	1	0	0	0	2	0	1	1	1	3	1	1	621	349	672	708	727	162	723	176	333	266	520	156	574	481	287	194	324	471
YCR076C	152	494	102	209	287	31	72	220	357	128	514	55	181	73	166	223	109	58	0	0	0	0	0	0	2	0	1	0	0	0	0	0	0	0	0	1
YCR077C	4	8	9	1	33	4	2	8	4	16	5	1	5	24	8	21	7	2	504	330	719	736	495	196	803	153	444	274	464	150	511	494	215	191	344	370
YCR079W	13	8	21	6	63	2	0	6	3	10	7	0	3	0	2	101	5	0	11	0	10	63	10	1	8	9	5	2	7	2	131	8	4	8	5	1
YCR081W	0	0	0	0	0	0	0	0	0	0	0	0	0	0	0	0	0	0	0	0	0	0	0	0	0	0	0	0	0	0	0	0	0	0	0	0
YCR082W	111	291	104	83	292	67	53	119	157	69	147	9	102	35	78	162	86	31	107	28	86	204	104	54	97	24	58	31	83	21	194	114	36	32	47	55
YCR083W	167	595	168	282	530	129	121	359	541	158	587	111	358	253	317	453	348	110	0	0	4	3	1	0	2	0	0	1	0	0	2	0	0	0	0	0
YCR084C	118	643	124	244	393	125	93	265	407	172	601	103	391	228	302	370	339	135	0	0	2	2	0	1	1	0	0	2	1	0	1	1	0	0	1	2
YCR085W	237	941	208	304	564	203	131	421	553	194	540	109	487	208	315	393	309	104	508	221	484	372	249	82	393	77	89	183	211	95	296	251	86	45	121	184
YCR086W	45	58	42	18	114	9	8	22	35	16	39	2	34	6	24	82	31	8	514	230	613	609	482	166	742	195	326	221	298	85	432	366	223	153	303	399
YCR087C-A	219	958	243	276	582	166	113	341	588	159	619	90	326	158	296	273	251	98	728	337	612	606	472	158	612	109	188	302	413	146	427	441	193	122	126	215
YCR087W	171	742	177	268	484	125	147	339	484	146	484	109	292	92	287	328	207	85	258	154	458	445	313	123	506	101	222	172	351	65	294	388	58	67	102	183
YCR088W	258	994	188	344	594	160	152	483	694	182	618	110	651	240	382	488	482	142	603	374	675	900	631	188	1076	223	646	255	533	139	651	453	238	246	401	516
YCR089W	0	0	0	0	0	0	0	0	0	0	0	0	0	0	0	0	0	0	0	0	0	0	0	0	0	0	0	0	0	0	0	0	0	0	0	0
YCR090C	130	404	93	85	333	73	64	166	234	45	301	18	131	60	133	340	87	37	460	368	789	845	621	230	1115	260	561	186	507	163	544	605	267	200	356	552
YCR091W	245	928	232	348	712	286	131	520	575	147	500	101	484	243	460	597	415	140	1	0	0	0	0	0	2	0	1	1	0	0	5	1	0	0	0	3
YCR092C	283	988	323	445	709	242	214	592	943	180	681	130	447	321	394	546	437	166	607	276	761	809	639	255	981	154	568	280	431	173	647	512	361	291	363	545
YCR093W|het	129	567	176	269	480	168	133	276	501	159	442	129	374	153	281	439	282	92	1	0	2	0	0	0	0	0	0	0	0	0	0	0	0	2	2	0
YCR094W	215	797	135	336	438	172	138	465	539	134	489	95	339	210	317	466	331	98	389	195	340	343	222	61	310	41	96	258	242	80	149	215	64	67	101	119
YCR095C	1	4	1	0	1	1	0	3	2	0	4	0	0	1	4	2	2	1	568	394	741	750	723	277	1294	240	539	222	476	193	797	640	378	269	413	625
YCR095W-A	0	1	0	3	3	1	0	1	1	0	2	0	2	2	1	2	0	0	799	381	816	923	898	238	1314	311	555	358	551	169	715	660	354	266	473	593
YCR098C	179	709	150	241	566	121	112	293	462	129	560	93	446	276	297	352	366	122	503	327	732	823	576	205	1087	199	527	254	378	187	548	479	294	268	351	452
YCR099C	154	606	172	334	502	140	110	408	501	119	433	90	359	227	270	385	297	119	820	504	964	1058	926	313	1395	333	532	331	621	228	685	654	410	330	552	736
YCR100C	179	744	148	401	540	137	125	518	640	126	553	86	347	139	333	364	250	108	606	439	828	962	644	248	1361	270	558	290	560	170	653	570	354	245	378	460
YCR101C	179	637	150	307	470	154	137	434	570	142	635	114	399	244	367	345	254	142	166	34	156	296	134	61	119	34	62	53	86	13	297	91	81	32	58	47
YCR102C	200	705	172	315	479	127	129	356	473	106	440	79	367	191	349	314	338	98	504	199	478	726	454	128	617	83	234	179	303	76	615	308	237	102	238	261
YCR102W-A	1	1	0	2	1	1	1	0	2	0	5	0	2	2	2	1	0	0	633	318	553	640	548	226	830	148	402	206	427	135	334	461	259	162	298	417
YCR105W	202	659	198	241	487	157	114	363	498	145	601	84	356	169	271	465	246	126	678	335	735	1012	612	198	1015	234	468	334	531	163	755	563	269	219	290	491
YCR106W	143	765	175	402	514	141	136	457	557	113	630	116	471	223	380	393	358	122	572	337	581	866	780	201	954	198	435	330	490	144	717	533	387	228	476	547
YCR107W	358	1426	347	451	1109	308	214	758	1116	232	1124	163	747	360	700	877	726	184	381	283	699	703	478	162	1035	154	388	204	336	82	571	416	240	172	326	432
YDL001W	153	628	147	268	487	127	86	389	423	111	480	83	321	136	238	244	258	86	422	110	326	393	200	69	305	81	84	184	104	73	216	173	87	47	54	93
YDL002C	1	3	1	0	2	0	0	3	2	0	5	0	2	0	1	1	0	1	468	302	576	636	451	200	745	184	325	275	436	110	623	376	179	177	269	398
YDL003W|het	121	698	163	275	475	114	78	281	393	126	425	70	354	175	235	310	285	88	3	0	0	0	1	1	1	1	1	0	0	0	0	1	2	0	0	0
YDL004W|het	249	968	227	387	630	117	172	433	658	198	661	92	377	92	418	498	276	92	0	0	3	0	0	0	1	0	0	0	0	0	2	0	0	1	1	1
YDL005C|het	176	1078	157	428	523	207	134	416	676	112	608	88	441	198	318	438	382	125	599	351	817	861	866	279	974	238	468	473	674	253	885	572	440	297	597	835
YDL006W	180	682	145	183	464	65	118	304	409	81	493	62	198	62	210	356	187	50	455	151	309	470	275	110	392	128	135	157	310	119	341	318	163	86	132	131
YDL007W|het	131	721	172	247	402	136	94	302	419	84	495	60	305	143	267	369	180	68	0	0	0	0	0	0	2	0	0	0	2	0	1	0	1	1	2	0
YDL008W|het	132	618	181	334	521	142	123	416	556	106	472	84	353	194	237	362	258	95	0	0	0	0	1	0	2	1	1	0	1	0	0	2	0	0	0	0
YDL009C	0	0	0	0	0	1	0	1	0	0	1	0	1	1	1	0	0	0	159	51	106	166	100	28	106	32	72	45	36	14	59	106	28	36	52	41
YDL010W	0	2	1	0	2	0	0	4	1	0	2	0	1	0	0	0	1	1	336	138	419	522	330	155	568	132	309	164	308	90	407	327	103	161	252	312
YDL011C	65	310	102	141	247	107	46	176	229	80	220	19	157	93	118	142	101	82	290	87	342	405	239	115	437	113	181	97	176	50	232	257	153	59	146	270
YDL012C	195	668	206	319	655	137	160	304	526	102	585	100	390	214	309	327	263	98	389	184	518	641	416	190	539	153	301	181	424	122	528	326	270	190	351	520
YDL013W	165	882	176	227	451	152	111	311	450	116	544	84	270	151	202	325	212	89	1	2	2	1	1	0	0	0	2	1	2	0	2	1	0	1	0	0
YDL014W|het	184	648	123	208	291	108	67	188	337	89	357	67	197	101	139	155	175	32	1	0	0	1	1	0	0	1	1	1	0	1	0	0	0	0	0	0
YDL015C|het	0	0	0	0	0	0	0	0	0	0	0	0	0	0	0	0	0	0	0	0	0	0	0	0	0	0	0	0	0	0	0	0	0	0	0	0
YDL016C|het	101	569	152	228	376	146	97	233	329	152	351	32	266	147	176	252	215	102	1	1	0	1	0	0	1	0	0	0	0	0	0	0	0	1	1	1
YDL017W|het	0	0	0	0	0	0	0	0	0	0	0	0	0	0	0	0	0	0	0	0	0	0	0	0	0	0	0	0	0	0	0	0	0	0	0	0
YDL018C	152	652	116	198	389	111	99	237	285	95	352	57	235	135	164	245	203	51	427	227	599	657	379	141	608	137	233	187	330	127	521	385	189	142	238	370
YDL019C	85	350	123	214	319	138	71	202	254	87	252	21	166	117	92	177	141	81	4	0	1	24	7	0	4	1	1	0	1	1	60	3	3	2	0	0
YDL020C	0	0	0	0	0	0	0	0	0	0	0	0	0	0	0	0	0	0	34	5	27	9	22	3	23	4	10	12	23	0	29	4	11	0	10	0
YDL021W	1	3	0	1	3	1	0	0	1	1	3	0	0	0	0	2	1	0	496	266	539	520	486	146	575	116	215	251	501	96	642	317	204	206	305	291
YDL022W	69	324	113	144	250	72	44	111	159	69	223	37	155	85	99	130	109	46	0	0	0	0	0	0	0	1	0	0	1	0	0	0	0	0	0	0
YDL023C	0	0	0	0	0	0	0	0	0	0	0	0	0	0	0	0	0	0	0	0	0	0	0	0	0	0	0	0	0	0	0	0	0	0	0	0
YDL024C	152	645	182	283	517	134	123	371	535	92	522	83	363	146	331	330	315	93	330	234	468	649	537	106	538	217	348	163	294	108	518	376	148	172	295	346
YDL025C	99	780	218	295	557	184	119	414	620	145	380	76	356	180	258	371	283	114	460	215	437	665	426	145	594	151	404	174	268	106	441	358	200	142	268	330
YDL026W_1	0	0	0	0	1	0	0	0	0	0	0	0	0	0	0	0	0	0	0	0	0	0	0	0	0	0	0	0	0	0	0	0	0	0	0	0
YDL026W_2	1	3	0	2	3	1	1	2	0	0	4	0	0	0	0	2	0	0	579	207	628	649	458	173	741	168	354	217	436	143	413	486	145	124	264	398
YDL027C	283	1454	284	528	997	291	196	654	924	268	914	141	616	396	507	805	459	208	1	2	1	0	1	0	1	0	1	0	1	0	2	0	1	1	3	1
YDL028C|het	168	772	189	244	570	169	120	367	617	122	560	68	403	145	324	436	323	72	1	0	1	1	2	0	0	0	2	2	1	0	1	0	0	0	0	1
YDL029W|het	179	683	150	317	511	108	98	433	588	81	355	57	302	181	299	406	304	96	0	0	3	2	0	0	1	0	0	0	1	0	2	1	1	0	0	1
YDL030W|het	0	2	0	1	1	0	0	1	0	1	0	0	0	0	1	2	0	0	0	0	0	0	0	0	0	0	0	0	0	0	0	0	0	0	0	0
YDL031W|het	275	1225	251	386	775	225	142	444	805	264	851	124	553	267	401	533	356	117	3	1	0	2	1	0	4	2	0	0	2	1	3	0	0	0	1	1
YDL032W	174	776	201	364	509	160	148	418	392	159	376	76	287	162	306	488	278	69	0	0	1	0	0	0	0	0	2	0	0	1	2	0	0	0	2	0
YDL033C	206	835	185	252	572	187	74	307	415	137	614	78	319	149	305	320	219	99	1	1	0	0	0	0	1	0	1	0	0	0	1	1	5	2	2	0
YDL034W	46	217	67	82	131	63	23	56	102	55	116	4	45	74	56	85	23	23	0	0	0	0	0	0	1	0	0	0	0	0	0	0	0	1	0	0
YDL035C	118	553	119	195	375	128	104	269	501	92	399	60	235	173	181	256	189	49	1	0	0	2	1	0	0	0	0	0	0	0	0	0	0	1	2	1
YDL036C_2	0	0	0	0	1	0	0	0	0	0	0	0	1	0	1	0	1	1	481	166	492	615	353	164	434	137	213	140	229	66	439	231	150	83	178	171
YDL036C_1	51	273	88	113	195	94	56	78	112	68	146	17	47	102	55	144	36	37	2	1	1	0	1	0	0	0	0	0	0	0	0	0	0	1	0	0
YDL037C	204	757	183	242	489	163	111	357	526	93	530	75	351	157	286	317	253	91	303	49	79	341	273	17	82	53	193	61	53	43	321	67	93	51	138	139
YDL038C	4	7	5	2	18	1	2	4	6	13	2	1	0	10	1	31	3	1	445	216	519	570	348	147	683	170	377	143	233	82	322	340	167	150	255	297
YDL039C	200	797	210	333	676	191	110	381	662	123	642	115	405	224	295	436	254	106	1	0	1	2	0	1	1	0	2	0	1	1	1	0	0	1	2	1
YDL040C	273	1389	316	489	896	308	187	694	811	217	892	117	572	320	494	673	405	208	1	0	1	3	2	0	4	0	3	1	0	0	2	1	0	0	2	1
YDL041W	212	671	192	356	532	146	122	310	496	133	441	96	334	194	206	332	227	71	0	1	0	1	1	0	3	1	1	0	2	1	0	0	0	0	0	0
YDL042C	3	5	8	0	0	0	0	2	1	33	22	3	0	0	0	3	4	0	24	0	10	5	1	1	7	0	5	0	1	0	0	0	0	0	0	0
YDL043C|het	0	0	0	0	0	0	0	0	0	0	0	0	0	0	0	0	0	0	0	0	0	0	0	0	0	0	0	0	0	0	0	0	0	0	0	0
YDL044C	80	391	119	144	228	150	86	107	202	84	240	15	45	123	132	208	50	62	0	0	0	1	0	0	0	2	0	0	0	0	0	0	1	0	0	0
YDL045C|het	107	581	181	273	526	164	131	313	492	81	400	71	299	125	291	362	221	73	2	0	1	0	1	0	0	2	0	0	0	0	0	1	0	0	0	0
YDL045W-A	0	0	0	0	0	0	0	0	0	0	0	0	0	0	0	0	0	0	0	0	0	0	0	0	0	0	0	0	0	0	0	0	0	0	0	0
YDL046W	7	45	25	5	83	0	1	14	5	15	10	2	5	0	6	75	16	1	0	0	0	0	0	0	0	0	0	0	0	0	1	0	0	0	0	0
YDL047W	143	685	141	206	409	123	84	268	448	93	430	60	267	174	228	337	235	104	315	126	352	226	288	56	244	57	139	203	199	59	224	149	89	69	104	111
YDL048C	174	683	129	251	450	170	83	288	461	97	415	56	286	176	197	368	248	55	605	300	656	661	507	145	772	176	398	253	440	148	507	435	166	201	298	397
YDL049C	180	694	171	291	470	189	106	346	629	92	450	92	388	219	337	504	306	119	539	351	644	773	549	146	756	186	493	214	260	104	544	538	222	202	274	525
YDL050C	47	93	70	22	278	12	8	57	62	31	69	3	31	2	22	219	61	10	2	1	0	0	3	0	0	1	0	0	0	0	1	1	0	0	0	0
YDL051W	231	937	171	264	660	223	154	472	642	152	535	89	321	200	266	426	226	141	327	150	355	517	297	106	515	156	294	146	208	72	264	327	107	89	238	267
YDL052C	219	860	211	401	548	178	132	443	654	140	560	132	401	263	302	453	377	90	827	359	891	1079	1067	247	810	130	553	448	404	106	877	689	493	176	657	630
YDL053C	28	211	18	165	105	40	66	110	172	29	332	18	33	17	293	74	24	16	0	0	0	1	1	0	0	0	0	0	0	0	0	0	0	0	1	0
YDL054C	190	1042	231	388	566	212	136	442	635	138	509	111	355	231	279	464	364	119	1	2	2	3	0	1	1	0	0	0	0	0	0	1	0	0	1	1
YDL055C|het	115	576	146	275	380	134	140	254	455	107	117	55	118	107	319	332	72	44	0	0	2	1	1	0	1	1	1	0	0	0	0	0	0	2	0	0
YDL056W	144	674	196	352	503	206	144	427	588	100	488	78	497	223	290	438	304	97	926	431	842	1269	1411	384	1191	408	617	600	1057	360	1091	655	603	404	857	990
YDL057W	0	8	0	0	0	0	0	1	0	0	1	1	0	0	0	1	0	0	0	0	0	0	0	0	0	0	0	0	0	0	0	0	0	0	0	0
YDL058W|het	314	1209	348	575	966	259	165	756	924	254	965	147	708	375	596	683	589	223	3	2	3	4	4	0	3	1	1	0	1	1	2	1	1	0	0	3
YDL059C	37	43	79	20	305	5	5	32	33	39	27	1	18	5	30	291	51	5	581	312	885	884	567	208	797	255	442	325	514	153	624	566	313	195	345	509
YDL060W|het	196	613	107	230	451	125	93	340	392	139	447	76	304	173	282	245	256	91	0	0	1	0	3	0	4	1	0	1	0	1	0	0	0	0	0	0
YDL061C	122	505	87	143	185	31	31	114	82	107	338	35	142	47	93	111	69	23	0	1	0	0	0	0	0	1	0	0	0	1	0	0	0	2	0	0
YDL062W	225	741	187	270	573	141	103	285	373	130	481	80	378	188	208	351	202	74	1	0	0	0	2	0	1	1	1	0	1	0	0	0	1	1	1	3
YDL063C	66	345	40	175	160	24	100	93	214	89	832	24	75	27	284	109	51	23	854	328	632	776	1008	159	573	114	356	436	695	197	820	397	312	226	377	366
YDL064W|het	228	1135	246	425	930	249	241	622	703	167	666	131	479	280	414	573	464	191	1	1	1	2	1	0	1	0	0	2	3	0	1	3	0	1	0	2
YDL065C	0	0	0	0	0	0	0	0	0	0	0	0	0	0	0	0	0	0	0	0	0	0	0	0	0	0	0	0	0	0	0	0	0	0	0	0
YDL066W	1	9	3	2	8	16	3	1	3	1	47	0	2	2	15	20	2	0	477	229	550	869	504	177	539	216	322	241	362	149	912	313	249	152	318	289
YDL067C	188	681	224	374	748	140	112	396	580	123	466	96	351	165	310	423	275	113	1	2	3	2	1	0	1	0	0	0	1	0	0	0	0	0	0	0
YDL068W	110	562	109	297	392	79	131	339	521	83	351	56	170	61	236	301	209	62	0	0	0	2	0	0	2	0	0	0	3	0	0	2	1	0	0	0
YDL069C_1	0	0	0	0	0	0	0	0	0	0	0	0	0	0	0	0	0	0	0	0	0	0	0	0	0	0	0	0	0	0	0	0	0	0	0	0
YDL069C_2	1	1	0	1	2	3	1	1	1	0	1	0	0	1	0	1	1	1	523	288	616	612	490	203	726	201	351	245	389	140	560	432	286	216	295	478
YDL070W	339	1410	384	727	1066	393	235	828	1010	222	1105	168	790	436	608	857	612	201	842	514	911	1151	1484	358	1209	327	679	439	1008	348	1151	652	459	424	582	998
YDL071C	175	861	204	330	687	153	164	381	675	143	542	91	337	186	327	420	272	138	569	262	625	637	578	195	674	177	395	271	497	163	754	495	307	153	314	455
YDL072C	156	444	180	151	487	149	100	353	391	96	376	35	300	100	195	426	199	71	0	0	0	0	0	0	0	0	0	0	0	0	1	1	0	0	0	0
YDL073W	5	5	7	2	39	1	5	0	1	1	3	0	0	0	1	30	1	1	0	0	0	1	0	0	0	0	0	0	0	0	0	0	0	0	0	0
YDL074C	179	797	206	253	500	189	123	319	506	136	545	101	389	158	265	464	362	124	1	0	0	3	3	0	1	0	0	0	0	1	0	1	0	0	0	3
YDL075W	175	585	113	149	235	58	38	70	83	157	285	41	233	88	94	98	72	23	1	0	0	0	0	0	0	0	1	0	0	0	1	1	0	0	0	0
YDL076C	0	0	0	0	0	0	0	0	0	0	1	0	0	0	0	0	0	0	0	0	0	0	0	0	0	0	0	0	0	0	0	0	0	0	0	0
YDL077C_2	0	3	1	0	2	3	1	2	4	1	3	1	1	0	2	0	3	2	731	353	819	960	672	205	975	257	377	266	513	130	527	535	271	207	256	487
YDL077C_1	4	8	1	1	8	9	3	3	1	0	29	0	0	1	12	23	0	0	0	0	0	0	0	0	0	0	0	0	0	0	0	0	0	0	0	0
YDL078C	197	853	195	309	487	156	136	431	400	144	561	85	397	155	258	398	269	120	529	281	539	657	612	140	774	196	286	257	411	146	528	344	237	213	282	566
YDL079C	213	694	155	226	462	146	110	291	554	148	385	80	338	142	186	337	232	96	456	206	417	753	539	135	600	193	357	223	386	132	328	493	228	202	266	343
YDL080C	181	643	196	314	576	165	106	346	518	136	391	78	344	205	290	422	252	94	0	0	5	4	2	2	3	2	2	3	2	0	23	2	1	1	1	8
YDL081C	1	3	0	0	0	0	0	0	0	0	0	0	0	0	0	0	0	0	0	0	0	0	0	0	0	0	0	0	0	0	0	0	0	0	0	0
YDL082W	0	0	2	2	1	1	0	0	0	0	0	0	0	0	0	0	4	0	325	110	260	279	182	47	86	26	32	172	253	68	141	174	62	26	46	49
YDL083C	136	456	69	121	202	45	37	68	103	105	293	51	164	70	98	96	50	13	0	0	0	2	0	0	1	0	1	0	0	0	1	1	0	0	0	0
YDL084W|het	109	584	164	172	425	144	106	297	450	81	393	65	221	118	158	382	202	55	0	1	3	1	0	0	1	0	0	0	0	0	2	0	0	1	0	0
YDL085C-A	0	0	0	0	0	0	0	0	0	0	0	0	0	0	0	0	0	0	0	0	0	0	0	0	0	0	0	0	0	0	0	0	0	0	0	0
YDL085W	131	585	133	277	481	157	117	352	530	142	417	97	327	176	276	378	228	97	5	12	10	104	12	9	5	33	8	5	10	20	245	7	2	9	9	7
YDL086W	192	718	167	258	468	118	147	386	604	115	477	82	398	153	297	382	304	91	3	1	0	2	2	1	0	0	1	0	0	0	2	2	0	0	0	0
YDL087C|het	0	0	0	0	0	0	0	0	0	0	0	0	0	0	0	0	0	0	0	0	0	0	0	0	0	0	0	0	0	0	0	0	0	0	0	0
YDL088C	198	950	252	409	638	277	170	471	741	125	641	92	562	278	433	601	338	128	191	117	223	230	438	51	256	101	159	136	188	67	297	170	93	158	165	233
YDL089W	1	3	0	2	3	0	0	0	4	1	6	1	1	3	1	2	2	1	590	392	839	832	1014	236	946	248	512	398	676	247	909	615	432	296	506	660
YDL090C	1	18	1	12	4	0	0	7	9	8	102	1	0	0	52	3	4	1	0	0	0	0	0	0	0	0	0	0	0	0	0	0	0	0	0	0
YDL091C	96	493	122	268	415	116	92	326	387	42	317	61	218	145	199	373	203	52	1	0	0	0	2	0	0	1	0	0	0	0	1	1	1	1	0	3
YDL092W|het	137	565	125	240	490	147	127	326	483	62	399	59	199	88	224	369	174	60	1	0	0	0	0	0	1	0	1	0	1	0	1	0	1	0	1	0
YDL093W	12	55	19	15	56	11	8	38	12	12	13	0	29	11	21	20	23	7	459	286	448	673	710	187	734	157	454	246	449	98	547	314	232	192	301	366
YDL094C	66	316	138	215	275	141	84	163	247	78	265	25	149	118	130	185	142	79	183	68	164	266	149	90	136	42	69	67	89	41	185	66	132	21	121	109
YDL095W	140	698	141	238	521	154	119	348	534	127	530	70	333	139	279	309	289	111	378	238	463	482	427	189	641	145	265	197	316	123	419	391	176	138	218	342
YDL096C	99	612	225	335	445	195	114	267	403	148	312	45	274	182	158	367	188	111	207	131	271	331	307	54	268	110	170	135	218	70	256	222	93	161	150	225
YDL097C|het	213	698	192	273	433	111	92	242	341	137	481	70	242	106	285	265	184	75	0	0	0	0	0	0	0	0	1	0	0	0	3	2	0	0	1	0
YDL098C|het	318	1428	371	561	912	334	244	720	1129	242	910	168	637	304	485	844	473	236	4	1	3	2	1	0	2	0	0	0	0	0	6	1	1	0	0	0
YDL099W	0	0	0	0	0	0	0	0	0	0	0	0	0	0	0	0	0	0	0	0	0	0	0	0	0	0	0	0	0	0	0	0	0	0	0	0
YDL100C	263	839	278	401	536	203	73	459	683	185	555	131	550	342	448	488	369	181	0	0	1	1	3	0	1	1	0	0	1	1	1	1	1	0	0	0
YDL101C	271	1052	228	395	833	219	169	538	693	186	622	107	469	223	401	479	416	131	593	309	739	726	711	236	920	221	417	349	672	186	738	621	322	280	426	504
YDL102W|het	7	3	10	2	37	2	2	5	6	3	1	1	1	3	3	23	5	2	0	0	0	0	0	0	0	0	0	0	0	0	0	0	0	0	0	0
YDL103C|het	0	0	0	0	0	0	0	0	0	0	0	0	0	0	0	0	0	0	0	0	0	0	0	0	0	0	0	0	0	0	0	0	0	0	0	0
YDL104C	215	1046	286	501	793	237	165	607	814	229	634	148	464	318	433	657	424	145	2	0	1	1	3	0	3	0	2	0	2	0	0	0	0	0	0	1
YDL105W|het	26	67	8	71	41	22	54	15	31	21	239	3	5	6	121	48	7	9	0	0	0	0	1	0	0	0	0	0	1	0	0	0	0	0	0	0
YDL106C	294	1051	271	416	714	223	168	513	873	210	794	124	482	285	399	598	475	145	332	183	423	529	493	134	567	149	300	217	348	157	509	329	226	165	263	347
YDL107W	203	1179	299	475	938	280	195	545	825	231	899	170	703	448	503	839	527	179	306	211	539	553	428	144	548	157	408	195	334	130	503	355	215	167	318	358
YDL108W|het	0	0	0	0	0	0	0	0	0	0	0	0	0	0	0	0	0	0	0	0	0	0	0	0	0	0	0	0	0	0	0	0	0	0	0	0
YDL109C	200	835	195	335	590	174	133	395	577	131	508	113	343	209	362	539	389	122	0	0	0	1	0	0	2	0	1	0	1	1	1	2	0	0	1	1
YDL110C	141	377	193	102	660	82	90	230	302	149	408	28	197	56	168	639	290	77	486	266	745	643	566	169	788	183	345	266	386	118	591	414	206	182	379	641
YDL111C|het	0	1	0	0	0	0	0	0	0	0	0	0	0	0	0	0	0	0	0	0	0	0	0	0	0	0	0	0	0	0	0	0	0	0	0	0
YDL112W	273	856	229	397	682	228	196	473	573	267	840	167	487	278	435	735	376	201	556	131	195	221	738	41	196	32	178	136	143	52	663	169	127	41	191	249
YDL113C	223	857	284	401	732	298	163	516	704	205	805	146	561	330	499	660	459	127	479	259	661	710	705	184	851	177	345	246	519	165	650	477	278	217	354	479
YDL114W	72	200	91	32	338	56	44	113	137	72	165	7	84	21	66	289	58	28	43	12	23	68	48	14	24	16	12	25	17	6	175	9	22	14	29	21
YDL115C	261	846	243	286	614	260	180	466	724	204	685	112	532	280	403	597	338	152	406	96	313	303	323	98	247	55	88	164	201	89	288	151	132	74	115	140
YDL116W	185	500	84	172	233	24	26	62	59	157	573	63	140	24	127	103	23	10	1	0	2	0	2	0	0	1	2	0	0	1	0	1	0	0	0	0
YDL117W	0	0	0	0	0	0	0	0	0	0	0	0	0	0	0	0	0	0	3	0	1	0	0	0	1	1	1	1	0	0	0	2	0	0	0	1
YDL118W	0	0	0	0	0	0	0	0	0	0	0	0	0	0	0	0	0	0	0	0	0	0	0	0	0	0	0	0	0	0	0	0	0	0	0	0
YDL119C	233	982	263	450	776	223	164	480	732	218	790	150	532	272	518	740	474	188	381	221	504	639	429	194	652	138	419	283	373	147	451	432	192	199	229	473
YDL120W|het	0	0	0	0	0	0	0	0	0	0	0	0	0	0	0	0	0	0	0	0	0	0	0	0	0	0	0	0	0	0	0	0	0	0	0	0
YDL121C	178	590	160	240	397	130	76	297	443	122	336	79	317	194	274	396	269	89	623	279	647	707	632	159	624	188	332	254	377	139	723	442	274	215	351	449
YDL122W	0	3	0	1	1	0	0	0	2	0	2	0	2	0	2	0	2	0	722	346	745	1018	654	233	890	302	498	313	540	132	816	611	279	261	389	562
YDL123W	5	24	17	5	44	4	0	10	9	4	3	0	4	1	4	48	8	2	590	239	666	700	684	172	785	187	421	269	424	138	459	427	309	258	340	464
YDL124W	188	534	149	240	325	119	94	282	445	106	484	71	255	179	350	492	300	101	404	160	417	459	346	136	367	120	195	110	262	95	494	353	227	105	237	195
YDL125C	0	0	0	0	0	0	0	0	0	0	0	0	0	0	0	0	0	0	0	0	0	0	0	0	0	0	0	0	0	0	0	0	0	0	0	0
YDL126C|het	0	0	0	0	0	0	0	0	0	0	0	0	0	0	0	0	0	0	0	0	0	0	0	0	0	0	0	0	0	0	0	0	0	0	0	0
YDL127W	0	0	0	0	0	0	0	0	0	0	0	0	0	0	0	0	0	0	0	0	0	0	0	0	0	0	0	0	0	0	0	0	0	0	0	0
YDL128W	184	616	191	273	538	152	106	294	547	103	390	71	314	189	293	359	295	96	5	0	3	1	3	0	1	1	0	2	1	0	4	2	0	3	3	0
YDL129W	2	6	3	9	5	4	4	4	2	3	45	0	1	0	14	5	0	1	0	0	0	0	0	0	0	0	0	0	0	0	0	0	0	0	0	0
YDL130W-A	159	744	166	354	553	177	124	327	496	109	674	93	403	215	329	395	393	99	468	310	685	801	394	212	777	186	460	166	263	95	376	375	157	122	234	363
YDL130W	135	574	133	179	259	60	26	92	53	192	597	73	236	129	92	156	75	33	0	0	0	0	0	0	1	0	0	0	0	0	2	0	0	0	2	0
YDL131W	240	786	235	353	643	212	133	500	598	149	635	119	548	291	366	580	337	146	1	0	0	1	0	0	1	1	2	0	0	0	0	1	0	1	0	0
YDL132W|het	0	0	0	0	0	0	0	0	0	0	0	0	0	0	0	0	0	0	0	0	0	0	0	0	0	0	0	0	0	0	0	0	0	0	0	0
YDL133C-A	1	0	0	0	0	1	1	1	2	0	1	0	1	0	0	1	1	0	437	223	549	426	301	123	490	116	228	154	194	76	292	308	186	89	223	207
YDL133W	143	504	153	217	494	174	123	341	608	103	554	69	281	185	266	442	278	100	0	0	1	0	1	0	1	2	0	0	1	0	2	1	1	0	1	0
YDL134C-A	0	0	0	0	0	0	0	0	0	0	0	0	0	0	0	0	0	0	0	0	0	0	0	0	0	0	0	0	0	0	0	0	0	0	0	0
YDL134C	123	232	59	71	258	58	56	124	161	49	208	23	122	37	101	141	80	38	289	147	500	542	417	114	380	75	217	112	167	79	361	373	193	92	202	230
YDL135C	0	0	0	0	0	0	0	0	0	0	0	0	0	0	0	0	0	0	0	0	0	0	0	0	0	0	0	0	0	0	0	0	0	0	0	0
YDL136W	130	519	129	136	176	81	47	85	154	119	450	57	156	93	147	157	119	23	1	1	0	0	2	0	0	0	1	0	0	0	0	0	0	1	0	0
YDL137W	148	691	185	303	388	132	90	397	393	114	477	63	345	159	252	371	224	100	0	0	1	1	1	1	2	0	1	0	1	0	1	0	0	0	1	1
YDL138W	144	628	122	223	452	173	109	332	512	124	407	77	383	173	308	360	277	97	2	1	0	1	0	0	0	1	0	0	1	0	1	0	1	0	1	0
YDL139C|het	146	491	157	240	498	126	85	283	442	102	580	76	319	147	292	329	294	130	0	0	0	0	0	0	3	0	0	0	0	0	3	0	1	0	0	0
YDL140C|het	0	0	0	0	0	0	0	0	0	0	0	0	0	0	0	0	0	0	0	0	0	0	0	0	0	0	0	0	0	0	0	0	0	0	0	0
YDL141W|het	197	757	168	337	547	228	134	428	564	188	599	77	339	216	264	453	383	148	1	1	3	2	1	1	1	0	0	0	1	0	0	1	0	1	1	1
YDL142C	0	2	1	1	6	0	0	1	2	1	6	1	3	0	1	3	0	2	557	286	574	645	591	174	668	153	352	214	428	141	575	438	285	240	410	496
YDL143W|het	80	240	58	45	145	11	20	24	25	33	225	10	52	9	20	57	34	8	0	0	0	0	0	0	0	0	0	0	0	0	0	0	0	0	0	0
YDL144C	145	595	160	308	461	155	129	353	529	126	435	95	344	144	279	443	322	131	159	62	36	246	279	7	117	81	78	36	26	38	212	48	60	72	138	62
YDL145C|het	80	296	153	174	251	102	69	167	254	90	178	34	154	104	105	146	75	37	1	0	1	0	0	0	0	0	0	1	0	0	0	1	0	0	0	0
YDL146W	0	0	0	0	0	0	0	0	0	0	0	0	0	0	0	0	0	0	0	0	0	0	0	0	0	0	0	0	0	0	0	0	0	0	0	0
YDL147W|het	0	0	0	0	0	0	0	0	0	0	0	0	0	0	0	0	0	0	0	0	0	0	0	0	0	0	0	0	0	0	0	0	0	0	0	0
YDL148C|het	148	561	129	266	431	130	76	327	404	131	499	83	335	224	273	271	332	135	1	1	2	2	1	0	0	0	2	1	1	0	0	2	0	0	3	0
YDL149W	157	579	110	263	437	132	103	296	504	122	421	96	336	223	301	387	278	105	590	120	244	323	845	58	278	42	240	165	151	43	722	203	228	67	302	330
YDL150W|het	169	462	125	118	180	41	33	53	86	114	356	40	145	84	83	74	49	13	0	0	0	0	0	0	1	0	0	1	0	0	0	0	0	0	1	0
YDL151C	102	533	97	154	220	40	54	140	201	93	324	47	200	30	191	151	88	24	0	0	0	0	0	1	0	0	0	0	0	0	0	0	0	0	0	1
YDL152W|het	0	0	0	0	0	0	0	0	0	0	0	0	0	0	0	0	0	0	0	0	0	0	0	0	0	0	0	0	0	0	0	0	0	0	0	0
YDL153C|het	156	762	165	357	564	214	127	432	574	155	565	99	375	198	287	507	363	120	1	0	0	0	0	0	2	0	0	1	0	1	1	2	0	1	1	0
YDL154W	172	646	148	303	492	160	108	330	552	146	460	90	377	198	318	465	327	102	771	348	756	871	979	254	1059	270	544	394	767	209	714	576	438	323	560	565
YDL155W	152	637	167	168	574	139	105	413	441	91	436	62	277	129	207	374	189	58	339	203	381	489	378	148	521	111	182	291	374	122	494	331	182	83	202	243
YDL156W	153	647	178	229	493	159	104	335	498	133	445	77	253	124	307	319	211	95	0	0	1	0	1	0	1	1	0	2	0	0	0	1	0	0	0	0
YDL157C	0	0	0	0	0	0	0	1	0	0	1	0	0	0	0	0	0	0	0	0	0	0	0	0	0	0	0	0	0	0	0	0	0	0	0	0
YDL158C	158	489	173	192	420	170	103	276	496	93	412	49	224	86	192	217	146	63	3	0	2	0	1	0	1	0	0	0	0	0	2	0	1	0	0	0
YDL159W-A	0	2	0	1	1	1	1	3	2	0	0	0	0	0	2	2	2	1	414	232	471	452	647	117	589	110	220	234	421	100	591	348	210	173	146	366
YDL159W	0	0	0	0	0	0	0	0	0	0	0	0	0	0	0	0	0	0	0	0	0	0	0	0	0	0	0	0	0	0	0	0	0	0	0	0
YDL160C-A	0	0	0	0	0	0	0	0	0	0	0	0	0	0	0	0	0	0	0	4	0	10	4	0	2	3	0	0	1	0	14	1	2	2	1	3
YDL160C	98	535	123	199	384	104	83	220	284	91	317	51	215	106	198	287	131	55	107	19	8	36	9	0	6	10	6	18	9	5	9	8	4	6	2	0
YDL161W	0	0	0	0	0	0	0	0	0	0	0	0	0	0	0	0	0	0	0	0	0	0	0	0	0	0	0	0	0	0	0	0	0	0	0	0
YDL162C	179	603	182	294	455	141	114	333	470	148	454	69	318	146	258	395	321	97	4	1	6	11	3	2	3	4	0	1	1	0	123	4	5	1	0	0
YDL163W|het	0	0	0	0	0	0	0	0	0	0	0	0	0	0	0	1	0	0	0	0	0	0	0	0	0	0	0	0	0	0	0	0	0	0	0	0
YDL164C|het	175	654	241	347	662	156	137	546	492	184	475	90	405	199	350	580	358	114	1	1	0	3	0	0	1	0	0	0	1	0	3	0	1	2	1	0
YDL165W|het	238	916	203	439	833	311	204	608	861	194	867	146	560	317	517	790	596	193	3	1	0	2	2	2	2	0	1	1	0	1	4	0	1	1	0	1
YDL166C|het	154	396	181	305	519	140	101	378	463	146	399	77	430	219	323	345	267	101	1	0	2	0	0	0	1	1	2	0	0	0	3	1	0	2	0	0
YDL167C	196	636	155	246	454	173	139	345	552	115	502	85	293	180	238	353	288	100	475	283	523	581	446	156	486	165	262	205	463	130	459	390	210	167	260	342
YDL168W	193	584	148	260	462	144	101	340	429	120	399	90	333	180	185	305	215	71	338	199	526	630	479	176	750	166	317	201	381	150	394	509	193	218	298	429
YDL169C	155	669	106	214	424	77	108	306	476	101	440	73	202	75	197	321	230	80	470	260	572	617	543	176	659	191	378	280	372	163	613	503	304	281	253	433
YDL170W	31	40	82	19	192	3	14	28	32	38	39	2	17	5	31	231	49	5	89	29	40	138	58	9	57	29	32	47	51	4	183	50	23	27	36	29
YDL171C	170	561	131	292	420	144	88	319	368	132	421	1	247	196	326	366	233	138	521	259	572	567	608	172	687	145	380	225	281	91	448	427	207	126	358	362
YDL172C	145	517	147	231	417	123	81	300	469	103	440	67	340	144	239	271	200	81	0	0	0	0	0	1	0	0	0	0	2	0	0	0	0	1	0	0
YDL173W	0	0	0	0	0	0	0	0	0	0	0	0	0	0	0	0	0	0	3	12	0	9	16	0	21	3	0	2	0	2	0	0	0	0	4	8
YDL174C	0	4	3	0	2	1	0	1	0	1	5	0	0	1	2	1	0	1	702	519	1030	1144	987	308	1186	335	700	356	710	164	833	734	410	378	526	633
YDL175C	103	310	124	148	224	59	79	214	267	74	469	52	158	28	304	202	92	44	0	0	0	0	0	0	0	0	0	0	0	0	0	1	0	0	0	1
YDL176W	188	814	198	349	563	171	91	389	547	148	452	111	410	198	362	476	261	131	1	2	0	1	3	1	1	1	0	0	1	0	1	0	0	0	2	1
YDL177C	256	816	228	430	673	227	158	467	695	196	639	137	402	271	348	527	437	129	441	281	612	823	549	166	794	241	381	204	295	86	435	528	244	180	272	416
YDL178W	182	640	153	250	484	147	150	382	490	100	405	81	306	152	264	273	304	69	522	296	762	632	565	171	770	173	374	220	536	174	500	515	339	237	368	483
YDL179W	0	0	0	0	0	0	0	0	0	0	0	0	0	0	0	0	0	0	0	1	0	0	0	0	1	0	0	0	1	0	0	0	0	0	0	0
YDL180W	169	673	129	279	344	128	122	329	434	127	2	90	394	187	284	355	257	101	543	273	567	829	481	179	856	147	327	192	421	136	558	442	190	186	302	400
YDL181W	147	464	133	159	339	106	89	242	313	101	358	58	265	171	300	316	207	58	0	0	0	1	2	1	0	0	0	0	1	0	0	0	1	0	1	0
YDL182W	144	512	136	282	546	170	110	294	493	112	391	75	289	218	285	357	276	92	431	272	562	822	595	190	799	160	326	314	513	143	615	405	227	233	374	504
YDL183C	0	0	0	0	0	0	0	0	0	0	1	0	0	1	0	0	0	0	147	38	83	258	101	40	107	27	60	46	69	11	330	80	54	58	41	50
YDL184C	299	960	320	551	992	303	213	706	1179	238	701	131	541	331	457	424	434	184	669	304	647	711	537	191	879	210	292	231	512	166	676	389	375	264	400	491
YDL185W	0	5	0	1	1	0	0	0	1	0	4	1	1	2	1	0	1	0	503	263	564	726	417	165	706	168	364	249	433	131	729	412	243	193	345	427
YDL186W	186	817	187	336	556	200	134	391	531	135	448	93	344	193	293	407	282	131	556	268	489	716	623	219	957	218	337	215	407	117	663	487	252	223	304	512
YDL187C	0	2	0	0	2	0	1	1	2	0	5	0	0	2	1	3	0	0	582	313	765	787	470	236	984	257	471	190	277	107	440	528	223	176	335	394
YDL188C	14	29	30	5	114	6	5	12	14	18	33	2	5	3	9	65	20	7	1	0	0	0	0	0	0	0	0	0	0	0	0	0	0	0	0	1
YDL189W	287	1016	303	426	604	254	150	414	704	194	848	84	564	394	396	529	359	128	597	354	779	872	717	223	1231	246	630	230	390	148	517	708	283	225	392	420
YDL190C	206	881	163	330	535	116	135	441	542	216	643	107	381	164	324	501	276	108	0	1	0	2	2	0	1	1	0	1	0	1	0	1	0	1	0	1
YDL191W	27	33	37	2	66	4	4	7	6	23	16	2	4	2	1	15	11	1	0	0	0	0	0	0	0	0	0	0	0	0	0	0	0	0	0	0
YDL192W	78	161	92	76	220	43	40	107	177	32	122	10	73	28	81	197	59	23	0	0	0	0	1	0	0	0	0	0	0	0	0	0	0	0	0	0
YDL193W|het	175	697	176	348	513	138	126	400	699	122	445	74	348	153	293	345	286	83	0	0	1	0	1	0	1	0	0	0	1	1	1	1	0	1	1	2
YDL194W	188	704	168	399	510	179	119	373	589	179	644	131	548	256	373	516	327	98	2	1	1	4	3	0	1	0	1	0	3	2	3	2	0	2	1	2
YDL195W|het	175	799	179	295	482	189	118	439	536	128	523	84	333	215	339	429	240	121	1	0	1	2	0	0	0	0	0	1	1	0	3	0	0	0	0	1
YDL196W|het	19	61	33	23	120	11	16	49	46	14	61	4	56	4	18	78	32	11	0	1	0	0	0	0	0	0	0	0	0	0	0	0	0	0	0	0
YDL197C	0	0	0	0	0	0	0	0	0	0	0	0	0	0	0	0	0	0	0	0	0	0	0	0	0	0	0	0	0	0	0	0	0	0	0	0
YDL198C	0	0	0	0	0	0	0	0	0	0	0	0	0	0	0	0	0	0	0	0	0	0	0	0	0	0	0	0	0	0	0	0	0	0	0	0
YDL199C	202	658	186	322	531	177	144	466	588	136	464	94	319	201	283	393	304	113	0	0	1	1	1	0	1	0	0	0	0	0	2	2	1	0	0	2
YDL200C	256	1132	261	710	1146	278	229	732	1052	197	797	151	673	316	542	638	463	190	267	116	231	326	233	89	508	79	255	97	219	68	190	224	90	82	234	286
YDL201W	226	810	207	325	688	176	156	447	693	114	469	96	423	208	320	396	349	142	1	2	2	1	2	0	1	0	0	0	0	0	3	1	0	0	3	0
YDL202W	171	462	128	232	365	131	85	277	388	105	264	44	231	111	105	221	225	81	458	289	610	594	552	153	752	211	394	179	389	123	479	507	222	260	306	424
YDL203C	171	971	175	369	541	160	95	321	642	118	608	80	356	222	314	430	317	80	1	1	1	1	2	0	4	1	1	0	0	0	2	0	2	1	0	0
YDL204W	48	390	35	17	136	43	30	54	84	19	36	11	20	20	27	76	37	2	975	491	1179	1263	1353	361	1783	320	640	488	843	238	1231	974	436	410	726	1220
YDL205C|het	242	855	171	497	814	210	178	602	782	170	642	132	440	267	408	510	437	137	0	0	0	0	1	1	0	0	0	0	1	0	1	0	0	0	0	1
YDL206W	0	0	0	0	0	0	0	0	0	0	0	0	0	0	0	0	0	0	0	0	0	0	0	0	0	0	0	0	0	0	0	0	0	0	0	0
YDL207W|het	1	18	1	0	1	2	0	1	0	1	0	0	1	0	0	4	0	0	0	0	0	0	0	0	0	0	0	0	0	0	0	0	0	0	0	0
YDL208W|het	0	0	0	0	0	0	0	0	0	0	0	0	0	0	0	0	0	0	0	0	0	0	0	0	0	0	0	0	0	0	0	0	0	0	0	0
YDL209C|het	236	930	222	322	612	211	181	381	600	113	449	89	370	195	263	309	281	107	2	0	0	2	0	1	1	0	1	1	0	1	3	1	1	0	2	1
YDL210W	184	886	164	298	623	174	138	332	766	158	448	104	446	239	343	427	350	118	1	1	0	0	1	1	5	1	0	1	0	0	1	0	0	2	0	0
YDL211C	0	5	0	0	0	1	0	4	0	0	3	1	0	1	1	0	0	0	436	276	570	825	722	211	1087	209	490	270	441	154	649	490	298	282	602	656
YDL212W|het	187	977	258	408	649	198	126	449	670	132	560	88	381	216	373	536	327	127	1	1	1	0	1	0	1	1	0	1	2	0	2	1	0	0	1	0
YDL213C	125	178	147	43	512	50	50	135	146	97	128	4	71	27	67	340	109	31	0	0	0	2	3	0	1	0	0	1	0	0	0	0	0	0	1	0
YDL214C	218	834	200	379	449	198	139	335	743	143	451	81	347	215	266	413	322	106	1	0	1	0	0	0	7	0	1	2	0	0	1	1	0	1	0	0
YDL215C	282	944	185	485	792	207	183	425	600	150	545	108	358	260	378	595	385	126	672	324	765	738	714	254	1119	165	529	348	555	182	550	583	360	291	471	569
YDL216C	0	0	0	0	0	0	0	0	0	0	0	0	0	0	0	0	0	0	0	0	0	0	0	0	0	0	0	0	0	0	0	0	0	0	0	0
YDL217C|het	109	319	110	169	324	121	83	197	309	104	168	29	164	100	82	188	123	67	1	0	0	0	0	0	0	1	0	0	1	0	1	0	0	0	0	1
YDL218W	88	321	126	189	287	145	69	170	319	113	295	19	175	152	105	192	156	87	0	1	1	1	1	0	0	1	0	0	0	0	1	0	0	0	0	0
YDL219W	0	0	0	0	0	0	0	0	0	0	0	0	0	0	0	0	0	0	32	6	25	120	25	11	21	11	15	12	18	3	189	13	14	18	6	16
YDL220C|het	33	91	72	14	252	11	5	28	28	32	33	2	18	2	14	178	37	3	0	0	0	0	0	0	0	0	1	0	0	0	1	0	0	1	0	1
YDL221W|het	0	0	0	0	0	0	0	0	0	0	0	0	0	0	0	0	0	0	0	0	0	0	0	0	0	0	0	0	0	0	0	0	0	0	0	0
YDL222C	0	0	0	0	0	0	0	0	0	0	0	0	0	0	0	0	0	0	0	0	0	0	0	0	0	0	0	0	0	0	0	0	0	0	0	0
YDL223C	0	0	0	0	0	0	0	0	0	0	0	0	0	0	0	0	0	0	0	0	0	0	0	0	0	0	0	0	0	0	0	0	0	0	0	0
YDL224C	0	0	0	0	0	0	0	0	0	0	0	0	0	0	0	0	0	0	0	0	0	0	0	0	0	0	0	0	0	0	0	0	0	0	0	0
YDL225W	0	0	0	0	0	0	0	0	0	0	0	0	0	0	0	0	0	0	0	0	0	0	0	0	0	0	0	0	0	0	0	0	0	0	0	0
YDL226C	196	876	202	443	483	159	134	539	815	133	506	114	432	237	373	462	379	107	1	1	1	0	2	0	4	1	0	0	1	0	1	2	0	0	1	0
YDL227C	315	1354	383	679	839	365	309	722	1261	243	1145	161	756	442	753	811	658	255	98066	56071	124320	137074	119647	35855	167508	33916	74495	46578	94060	30797	113616	89553	54502	41856	68735	93265
YDL229W	210	825	184	312	574	143	131	407	816	145	625	94	339	202	328	356	354	126	0	1	1	0	2	0	0	0	2	0	0	0	2	0	0	0	3	1
YDL230W	1	2	3	2	3	2	0	1	0	0	2	0	3	1	0	0	1	0	604	281	688	749	756	213	935	192	470	286	622	185	735	356	343	253	300	536
YDL231C	168	625	165	367	615	176	89	362	524	120	452	76	327	211	319	409	309	93	636	364	792	807	874	252	1245	262	530	289	593	193	800	499	345	279	405	747
YDL232W	0	0	0	0	0	0	0	0	0	0	0	0	0	0	0	0	0	0	0	0	0	0	0	0	0	0	0	0	0	0	0	0	0	0	0	0
YDL233W	0	0	0	0	0	0	0	0	0	0	0	0	0	0	0	0	0	0	0	0	0	0	0	0	0	0	0	0	0	0	0	0	0	0	0	0
YDL234C	0	0	0	0	0	0	0	0	0	0	0	0	0	0	0	0	0	0	0	0	0	0	0	0	0	0	0	0	0	0	0	0	0	0	0	0
YDL235C|het	169	802	200	319	592	173	127	361	553	143	593	109	443	235	362	299	359	150	3	1	0	0	1	0	4	0	0	1	0	1	2	0	0	0	0	0
YDL236W	0	1	1	0	2	0	0	0	1	0	1	0	3	0	0	0	0	0	394	249	605	563	661	164	926	204	407	187	556	171	684	467	309	246	480	691
YDL237W	209	953	194	359	574	212	143	451	806	146	603	96	440	273	349	570	346	146	1	0	2	0	2	0	1	1	0	0	0	0	0	0	1	0	1	1
YDL238C	0	0	0	0	0	0	0	0	0	0	0	0	0	0	0	0	0	0	0	0	0	0	0	0	0	0	0	0	0	0	0	0	0	0	0	0
YDL239C	0	2	0	0	3	0	0	0	1	1	2	1	2	1	2	0	2	0	488	278	539	586	682	185	801	149	425	312	549	179	660	358	356	254	402	756
YDL240W	212	935	185	304	647	183	139	387	603	165	532	82	408	197	302	446	329	82	1	0	0	1	0	0	0	0	0	0	0	0	1	0	0	1	1	0
YDL241W	212	677	186	360	626	178	171	441	731	141	488	113	365	239	351	443	321	123	581	353	810	898	666	194	1042	200	405	226	555	183	689	485	341	215	427	432
YDL242W	212	923	210	319	685	172	139	474	809	113	551	98	496	222	308	530	379	139	507	294	808	724	848	226	875	160	463	323	596	181	925	424	396	270	557	817
YDL243C	225	716	213	391	728	229	175	486	625	140	566	110	471	275	390	502	381	135	1	1	1	0	1	1	2	0	0	1	1	0	5	1	0	1	0	0
YDR001C	156	516	179	145	442	127	86	346	398	106	364	36	226	79	198	450	190	78	158	42	182	374	205	74	145	59	88	72	124	56	442	138	145	47	71	133
YDR002W|het	277	1092	261	477	909	189	187	631	881	201	757	135	486	180	398	563	374	125	4	2	1	1	3	1	5	0	1	2	1	2	1	2	1	0	1	1
YDR003W-A	0	0	0	0	0	0	0	0	0	0	0	0	0	0	0	0	0	0	0	0	0	0	0	0	0	0	0	0	0	0	5	0	0	0	0	0
YDR003W	0	1	0	1	0	0	0	1	1	0	0	0	0	2	0	0	1	0	0	0	0	0	0	0	0	0	0	0	0	0	0	0	0	0	0	0
YDR004W	170	785	163	379	529	185	117	297	617	132	474	78	356	203	313	388	309	88	363	141	364	451	540	121	478	104	305	239	296	83	428	269	192	89	282	276
YDR005C	99	495	125	249	398	164	87	358	407	38	236	22	157	60	95	162	125	48	21	5	7	42	7	6	5	17	11	4	3	10	74	1	6	6	18	10
YDR006C	175	1017	248	463	798	243	166	435	822	118	596	94	137	227	323	497	310	77	560	268	551	535	435	126	763	119	299	206	458	160	540	310	232	185	294	351
YDR007W	158	672	173	251	498	136	123	363	493	124	492	62	348	177	261	419	337	90	665	334	617	688	672	217	784	162	362	237	470	170	848	396	374	206	407	376
YDR008C	196	465	247	99	795	81	92	300	331	87	320	22	118	47	117	460	173	61	0	0	1	0	0	0	0	0	2	1	0	0	2	1	0	1	0	0
YDR009W	198	903	187	419	654	208	141	433	601	121	477	85	309	156	377	401	300	117	2	3	0	1	3	1	1	1	0	1	0	0	4	2	1	0	0	1
YDR010C	150	758	173	323	545	181	157	449	613	138	405	97	364	148	372	368	258	98	471	270	739	808	711	221	802	208	392	271	526	154	566	501	282	184	312	479
YDR011W	159	832	176	304	527	193	108	439	599	129	632	91	337	234	422	458	328	95	4	1	1	1	1	0	1	0	2	0	0	0	1	0	1	0	0	1
YDR013W|het	185	1020	212	363	641	264	147	347	565	112	646	112	427	172	291	423	337	137	0	0	1	2	2	0	0	0	0	0	1	0	2	1	0	0	2	0
YDR014W	201	984	197	299	610	185	121	405	673	122	625	74	356	156	321	505	282	108	335	235	495	643	491	143	593	111	329	226	397	151	584	463	281	168	344	423
YDR015C	299	972	254	536	877	288	223	586	830	149	869	137	525	299	503	682	464	161	421	162	539	743	510	139	458	130	255	209	415	131	482	312	218	194	304	375
YDR016C|het	244	1154	297	520	755	251	217	679	905	199	884	96	468	309	484	553	526	186	1	0	1	2	4	0	4	2	0	0	1	0	2	1	0	0	0	1
YDR017C	0	0	0	0	0	0	0	0	0	0	0	0	0	0	0	0	0	0	0	0	0	0	0	0	0	0	0	0	0	0	0	0	0	0	0	0
YDR018C	175	807	214	311	629	225	137	524	722	159	533	86	367	205	373	495	378	128	386	182	426	411	383	98	470	111	321	160	399	117	403	332	211	154	187	365
YDR019C	1	2	1	1	2	0	0	2	2	0	1	0	1	0	0	0	2	0	312	210	496	520	419	132	546	123	202	215	428	94	384	406	182	152	260	365
YDR020C	226	754	201	360	667	221	120	369	658	131	460	88	368	232	375	416	344	109	83	11	47	219	40	10	22	40	14	17	22	16	289	38	22	28	24	38
YDR021W|het	136	806	204	333	518	161	117	367	518	110	493	111	372	216	351	445	300	96	0	0	1	0	2	1	0	0	1	0	1	1	1	0	0	0	1	1
YDR022C	185	801	215	324	571	142	149	396	656	101	479	103	352	193	377	412	358	120	420	228	443	725	538	192	629	220	307	304	478	118	577	498	278	144	324	485
YDR023W|het	239	733	166	323	545	179	165	359	532	119	441	61	332	180	333	450	310	106	0	1	0	3	0	1	1	0	1	2	3	0	4	0	0	1	1	1
YDR024W	126	470	120	136	246	55	65	78	101	107	270	54	177	71	113	70	68	26	216	105	198	264	97	30	86	36	35	209	199	60	155	74	43	13	43	72
YDR025W	153	622	91	149	205	65	31	90	102	98	453	60	160	59	80	125	77	13	0	0	1	0	0	0	1	0	0	0	0	0	1	0	0	0	0	1
YDR026C	214	836	224	334	605	181	148	451	627	111	648	79	430	172	305	577	333	112	341	245	584	534	614	156	564	97	270	224	420	133	438	351	177	138	272	376
YDR027C	0	0	0	0	0	0	0	0	0	0	0	0	0	0	0	0	0	0	0	0	0	0	0	0	0	0	0	0	0	0	0	0	0	0	0	0
YDR028C	294	1141	259	439	825	259	201	504	653	183	815	117	501	289	526	593	272	139	454	224	389	582	540	180	498	147	379	172	426	116	561	399	270	149	260	539
YDR029W	0	0	0	0	0	0	0	0	0	0	0	0	0	0	0	0	0	0	0	0	0	0	0	0	0	0	0	0	0	0	0	0	0	0	0	0
YDR030C	8	55	2	2	9	9	4	2	5	0	0	2	3	3	1	1	4	1	392	238	476	500	631	152	570	175	408	195	406	169	544	303	283	176	387	537
YDR031W	136	600	148	253	360	136	106	274	434	72	353	55	333	161	230	222	221	97	0	0	1	1	1	0	1	2	0	0	0	0	1	1	0	0	0	1
YDR032C	27	58	21	21	96	17	13	40	88	21	48	4	25	12	41	34	29	6	0	0	0	0	0	0	0	0	0	0	0	0	0	0	0	0	0	2
YDR033W	145	711	188	306	421	130	92	338	473	95	542	53	277	169	333	348	268	82	652	325	680	826	624	173	841	236	307	312	530	165	706	382	301	173	353	416
YDR034C	0	0	0	0	0	0	0	0	0	0	0	0	0	0	0	0	0	0	0	0	0	0	0	0	0	0	0	0	0	0	0	0	0	0	0	0
YDR034W-B	0	0	0	0	0	0	0	0	0	0	0	0	0	0	0	0	0	0	0	0	0	0	0	0	0	0	0	0	0	0	0	0	0	0	0	0
YDR035W	0	2	0	0	3	0	1	5	0	0	2	0	0	0	0	4	1	0	390	189	492	461	359	153	466	168	271	154	314	104	508	347	185	143	186	319
YDR036C	149	921	165	269	560	142	128	361	685	115	517	75	320	135	318	411	272	86	345	182	336	635	329	89	466	134	217	187	332	99	364	308	191	99	236	303
YDR037W|het	171	737	165	313	530	143	136	415	570	151	505	62	350	176	253	382	329	89	1	0	0	0	1	0	2	0	0	1	1	1	2	0	0	0	2	1
YDR041W|het	116	512	96	262	370	148	86	286	376	142	461	79	350	171	256	343	273	92	0	0	0	2	1	0	2	0	0	0	1	0	0	1	0	0	2	0
YDR042C	154	837	197	343	530	150	103	345	510	122	558	68	275	160	305	419	316	103	1	1	0	1	4	0	1	0	1	0	2	0	0	0	1	0	0	0
YDR043C	141	798	187	369	613	199	148	437	577	127	539	92	446	193	312	474	326	119	0	2	0	1	1	0	2	0	0	0	1	1	1	1	0	0	1	0
YDR044W|het	247	924	220	357	641	140	183	545	633	169	702	107	341	106	399	517	345	85	0	0	0	1	1	1	2	0	1	1	2	0	1	0	0	0	0	2
YDR045C|het	169	699	185	273	611	172	109	322	381	107	497	77	412	130	243	350	261	97	1	2	1	2	2	0	2	0	0	1	2	0	2	0	0	0	0	1
YDR046C	1	4	0	2	3	0	0	2	0	0	2	0	0	0	1	0	2	0	356	210	566	585	574	200	680	192	209	199	383	152	681	360	218	180	388	464
YDR047W|het	0	0	0	0	2	0	0	0	0	0	0	0	0	0	0	0	0	0	0	0	0	0	0	0	0	0	0	0	0	0	0	0	0	0	0	0
YDR048C	135	790	216	271	452	192	124	346	456	110	579	81	423	215	340	422	337	85	508	172	423	704	430	133	582	160	387	189	319	106	351	360	98	128	189	285
YDR049W	187	858	212	324	594	168	160	422	564	106	530	91	336	195	301	366	196	87	541	275	578	716	538	158	629	116	306	354	397	162	816	447	248	207	411	577
YDR050C_2|het	149	717	160	211	389	125	104	311	503	126	484	74	340	173	321	354	288	114	2	0	0	2	1	0	0	0	0	2	0	0	1	1	0	1	0	0
YDR050C_1|het	0	0	0	0	0	0	0	0	0	0	0	0	0	0	0	0	0	0	0	0	0	0	0	0	0	0	0	0	0	0	0	0	0	0	0	0
YDR051C	125	750	141	173	518	172	121	339	544	95	380	76	206	124	220	355	185	99	671	314	675	989	729	246	675	196	337	243	441	128	771	467	404	174	479	441
YDR052C|het	0	0	0	0	0	0	0	0	0	0	0	0	0	0	0	0	0	0	0	0	0	0	0	0	0	0	0	0	0	0	0	0	0	0	0	0
YDR053W|het	169	697	167	261	415	124	98	293	379	97	343	58	247	111	249	233	210	56	0	0	0	0	0	0	2	0	1	0	1	0	0	0	1	0	1	0
YDR054C|het	29	24	25	13	99	5	9	26	31	21	39	0	15	5	13	80	11	3	0	0	0	0	0	0	1	0	0	0	0	0	0	0	0	0	0	0
YDR055W	0	0	0	0	0	0	0	0	0	0	0	0	0	0	0	0	0	0	0	0	0	0	0	0	0	0	0	0	0	0	0	0	0	0	0	0
YDR056C	145	507	173	358	471	118	81	351	421	136	498	70	267	184	275	438	326	111	0	0	1	1	1	0	3	0	1	2	1	1	2	3	1	0	0	0
YDR057W	7	12	18	7	47	1	1	12	15	15	5	0	5	25	14	38	14	4	0	0	3	0	0	0	0	0	0	1	2	0	1	3	0	0	0	0
YDR058C	146	743	153	292	545	154	105	420	471	109	575	115	480	247	314	448	223	95	420	204	424	581	332	110	556	104	212	177	243	58	341	410	125	59	154	198
YDR059C	1	2	0	0	1	1	0	0	3	1	0	0	0	0	0	2	0	0	0	0	0	0	0	0	0	0	0	0	0	0	0	0	0	0	0	0
YDR060W|het	0	0	0	0	0	0	0	0	0	0	0	0	0	0	0	0	0	0	0	0	0	0	0	0	0	0	0	0	0	0	0	0	0	0	0	0
YDR061W	0	0	0	0	0	0	0	0	0	0	0	0	0	0	0	0	0	0	0	0	0	0	0	0	0	0	0	0	0	0	0	0	0	0	0	0
YDR062W|het	221	930	247	435	709	238	157	588	834	146	766	130	536	267	487	548	415	161	1	1	1	1	1	0	3	0	1	0	0	0	1	1	2	0	1	0
YDR063W	210	961	170	339	578	71	146	492	574	164	496	88	354	75	390	377	231	80	2	1	2	1	2	0	0	0	0	0	1	0	0	2	1	0	0	0
YDR064W|het	96	294	44	69	68	15	11	33	5	58	255	13	54	22	50	13	9	2	0	0	0	0	0	0	1	0	0	0	0	0	0	0	0	0	0	0
YDR065W	183	688	167	328	651	128	118	338	520	110	569	92	318	179	264	441	257	71	0	0	1	1	0	0	0	0	0	0	0	0	0	0	1	0	1	1
YDR066C	0	0	0	0	0	0	0	0	0	0	0	0	0	0	0	0	0	0	0	0	0	0	0	0	0	0	0	0	0	0	0	0	0	0	0	0
YDR067C	127	637	116	246	346	130	83	229	273	87	334	70	207	129	170	210	171	36	338	164	401	394	373	104	412	89	171	158	323	95	538	246	161	138	245	167
YDR068W	0	1	0	1	0	0	0	1	2	0	1	1	0	0	1	1	0	0	387	192	427	441	359	134	497	148	237	138	301	69	440	381	171	111	251	366
YDR069C	117	593	135	251	442	108	107	299	389	94	311	54	249	133	223	277	207	82	1	1	1	0	0	0	1	0	0	0	0	0	0	0	0	0	0	0
YDR070C	0	0	0	0	0	0	0	0	0	0	0	0	0	0	0	0	0	0	0	0	0	0	0	0	0	0	0	0	0	0	0	0	0	0	0	0
YDR071C	129	543	132	227	384	135	78	316	330	141	498	92	310	197	317	339	273	93	366	196	489	493	478	133	406	137	271	172	329	106	350	350	220	125	213	321
YDR072C	138	721	135	254	414	156	160	380	457	112	384	100	271	150	201	227	248	71	341	214	451	553	412	136	525	115	239	198	271	101	460	295	186	121	136	263
YDR073W	160	469	205	131	567	141	100	345	338	97	312	31	171	76	160	386	200	56	522	98	341	869	304	121	187	167	137	174	185	44	843	296	200	122	106	136
YDR074W	236	1184	221	478	811	187	189	554	759	211	903	166	563	285	464	610	514	122	329	32	254	228	135	69	202	25	84	82	93	17	142	173	42	14	62	91
YDR075W	34	272	18	8	93	27	14	25	66	3	21	4	2	12	16	54	12	1	0	0	0	0	0	0	1	0	0	1	0	0	0	0	0	0	0	0
YDR076W	238	1171	235	454	768	189	182	437	677	158	711	75	362	243	403	534	279	129	667	257	512	666	632	152	574	105	383	244	310	99	727	402	261	105	303	439
YDR077W	0	0	0	0	0	0	0	0	0	0	0	0	0	0	0	0	0	0	0	0	0	0	0	0	0	0	0	0	0	0	0	0	0	0	0	0
YDR078C	88	257	95	86	278	91	49	146	153	60	158	8	86	54	86	158	61	35	413	321	490	727	607	156	764	143	490	256	504	178	620	451	245	168	299	353
YDR079C-A	0	3	1	1	0	2	2	1	2	0	0	0	0	1	0	2	0	3	762	235	442	498	389	105	376	74	225	196	322	87	615	351	235	92	170	270
YDR079W	0	0	0	0	0	0	0	0	0	0	0	0	0	0	0	0	0	0	0	0	0	0	0	0	0	0	0	0	0	0	0	0	0	0	0	0
YDR080W	189	794	196	302	534	168	108	406	564	123	467	82	368	216	340	371	306	103	0	0	2	0	3	1	0	1	0	1	3	0	4	1	0	0	1	0
YDR081C|het	202	960	193	317	601	194	129	407	584	109	454	70	321	179	290	403	206	87	0	0	1	0	1	1	1	0	1	1	0	2	2	2	1	0	1	0
YDR082W|het	0	0	0	0	0	0	0	0	0	0	0	0	0	0	0	0	0	0	0	0	0	0	0	0	0	0	0	0	0	0	0	0	0	0	0	0
YDR083W	66	204	26	61	151	13	37	128	166	17	165	17	44	16	130	137	46	9	274	126	380	299	151	102	399	48	198	75	253	50	211	217	136	23	96	137
YDR084C	0	0	0	0	0	0	0	0	0	0	0	0	0	0	0	0	0	0	0	0	0	0	0	0	0	0	0	0	0	0	0	0	0	0	0	0
YDR085C	94	317	117	183	271	130	64	175	253	93	178	18	151	90	141	195	142	63	1	0	0	0	2	0	0	0	0	0	0	0	2	0	0	0	0	0
YDR086C|het	93	342	98	90	196	79	39	65	141	60	129	9	44	54	46	116	12	26	0	0	0	0	0	0	0	0	0	0	0	0	0	0	0	0	1	0
YDR087C|het	3	5	11	0	22	2	0	2	1	2	1	0	4	0	3	10	0	0	0	0	0	0	0	0	0	0	0	0	0	0	0	0	1	0	0	0
YDR088C|het	158	683	139	341	421	143	98	281	438	89	355	77	267	124	212	331	226	80	0	0	0	0	2	0	0	0	0	0	0	0	1	0	0	1	0	0
YDR089W	177	631	173	310	508	63	174	385	577	126	700	57	313	79	499	252	226	95	431	122	274	255	586	76	198	34	233	127	142	51	647	196	219	34	278	340
YDR090C_2	0	0	0	0	0	0	0	0	0	0	0	0	0	0	0	0	0	0	0	0	0	0	0	0	0	0	0	0	0	0	0	0	0	0	0	0
YDR090C_1	0	0	0	0	0	0	0	0	0	0	0	0	0	0	0	0	0	0	0	0	0	0	0	0	0	0	0	0	0	0	0	0	0	0	0	0
YDR091C|het	207	804	212	431	612	166	104	362	561	164	751	102	409	204	349	589	320	110	0	1	0	1	1	0	2	0	0	1	0	2	0	0	2	1	1	1
YDR092W_2	0	2	4	0	1	0	1	1	3	1	3	0	0	1	1	0	0	0	492	239	604	675	502	189	679	162	381	258	383	143	454	441	294	182	243	415
YDR092W_1	0	2	0	0	0	0	0	0	0	0	0	0	0	0	0	0	0	0	0	0	0	0	0	0	0	0	0	0	0	0	0	0	0	0	0	0
YDR093W	35	78	63	15	188	12	17	39	58	25	46	0	29	5	18	120	23	11	18	9	22	51	21	2	9	6	10	9	14	5	174	16	9	10	15	9
YDR094W	194	956	243	411	756	239	148	470	765	185	601	111	411	198	459	568	437	177	7	1	5	14	10	2	2	5	3	0	4	2	13	6	0	2	2	8
YDR095C	261	988	222	418	790	224	171	537	884	154	648	126	492	200	355	457	337	146	472	225	710	590	512	149	660	124	274	245	432	175	707	463	274	155	287	425
YDR096W	0	0	0	0	0	0	0	0	0	0	0	0	0	0	0	0	0	0	0	0	0	0	0	0	0	0	0	0	0	0	0	0	0	0	0	0
YDR097C	204	949	239	436	618	199	153	429	680	175	813	147	429	236	316	460	375	153	352	127	394	373	352	93	511	115	261	129	232	53	316	292	212	72	217	261
YDR098C	215	962	286	390	600	220	153	472	670	125	580	100	445	250	308	466	292	140	308	213	385	467	480	122	451	113	242	232	375	117	413	179	265	143	258	428
YDR099W	248	1097	270	443	910	245	162	520	887	208	683	111	468	280	387	486	296	108	431	239	614	512	494	118	398	114	320	223	379	137	543	391	228	196	343	363
YDR100W	48	102	88	20	337	14	12	41	52	66	48	4	35	10	21	405	57	19	23	1	3	71	17	3	7	3	6	1	10	1	114	6	8	6	0	4
YDR101C	40	99	6	119	57	63	37	44	71	34	518	6	34	9	251	40	19	6	666	300	585	590	487	89	449	100	140	399	502	133	473	313	281	122	238	274
YDR102C	226	833	220	366	664	217	107	464	609	206	544	130	360	225	303	510	415	115	0	1	1	1	2	0	4	0	1	1	0	0	0	1	1	0	0	1
YDR103W	2	6	8	2	22	2	3	7	2	9	1	0	1	12	4	21	5	0	0	0	1	0	0	0	0	0	0	0	0	0	0	0	0	0	0	0
YDR104C	197	782	183	336	588	131	107	392	572	149	678	112	354	111	379	490	281	74	354	147	315	427	438	124	446	59	244	115	310	77	486	229	223	65	262	399
YDR105C	0	0	0	0	0	0	0	0	0	0	0	0	0	0	0	0	0	0	0	0	0	0	0	0	0	0	0	0	0	0	0	0	0	0	0	0
YDR107C	299	931	221	339	667	215	122	468	561	162	648	100	410	176	294	466	306	116	2	1	1	4	3	1	1	0	0	2	2	0	3	0	0	1	1	0
YDR108W	1	2	2	0	1	0	1	0	1	1	2	0	0	0	0	1	1	0	393	131	448	563	378	124	616	149	323	197	352	142	630	332	238	125	243	348
YDR109C	202	892	181	384	801	235	151	478	749	151	631	82	451	212	441	575	393	138	384	226	490	608	460	131	603	118	326	238	346	136	518	350	245	154	339	454
YDR110W	190	685	213	187	630	207	109	320	389	138	441	80	302	179	281	480	289	89	132	81	118	167	135	51	170	38	79	73	165	54	151	142	72	55	71	74
YDR111C	201	711	190	351	526	171	118	421	434	154	515	83	489	204	333	400	269	90	3	0	0	0	8	0	1	1	3	1	0	0	4	1	0	0	0	1
YDR112W	211	843	230	374	679	209	129	515	657	160	601	99	409	193	348	522	256	128	421	183	625	819	529	192	640	138	300	343	579	141	593	446	242	160	345	471
YDR113C|het	262	1025	287	432	777	241	151	588	634	204	631	141	600	323	465	537	465	152	3	0	2	0	2	0	3	1	1	0	1	1	3	0	1	3	3	0
YDR114C	170	631	170	291	474	175	136	274	403	133	535	102	507	250	323	370	370	127	419	180	608	496	413	120	678	139	299	224	458	132	420	308	224	177	340	351
YDR115W	177	685	157	288	498	118	93	267	469	114	446	76	354	154	218	347	201	89	265	154	395	457	387	139	393	88	217	155	302	106	408	312	173	137	238	247
YDR116C	19	20	23	2	132	1	8	24	35	29	29	0	13	3	19	195	13	4	134	16	26	161	140	4	63	54	68	27	13	34	151	31	40	32	97	29
YDR117C	0	0	0	0	1	0	0	0	2	0	0	0	1	1	0	1	1	0	295	126	307	442	219	105	334	63	187	144	273	77	333	215	152	78	183	253
YDR118W|het	139	481	126	261	375	118	98	233	435	88	285	72	336	130	193	279	237	66	1	0	2	0	1	1	1	0	0	0	0	0	1	2	0	0	0	0
YDR119W	156	481	150	185	428	158	81	287	345	103	461	66	277	144	254	371	272	62	380	208	387	400	389	141	450	83	227	211	313	103	497	267	219	111	244	335
YDR120C	108	572	167	307	429	157	123	358	510	102	347	78	254	174	309	297	244	109	289	189	377	419	440	108	480	128	240	171	313	123	426	330	193	151	238	302
YDR121W	127	415	115	254	413	66	85	281	469	99	448	81	210	106	234	325	184	68	512	203	443	678	465	153	616	155	244	150	298	141	489	329	169	147	311	421
YDR122W	137	605	122	302	459	152	96	379	447	122	415	65	321	172	259	312	240	87	278	218	485	578	494	126	467	155	286	226	386	145	527	421	277	121	303	362
YDR123C	158	669	182	252	481	130	96	315	434	132	581	77	335	177	251	328	257	89	546	211	652	499	517	132	612	173	310	241	304	123	532	347	229	135	249	335
YDR124W	161	666	153	371	457	189	137	377	504	142	564	76	420	170	264	485	303	92	452	253	468	358	472	139	491	131	275	216	398	134	506	375	211	204	254	590
YDR125C	233	862	177	383	638	213	108	547	653	180	530	89	325	243	433	525	329	123	0	1	1	2	1	1	0	0	1	1	1	0	0	0	2	1	0	1
YDR126W	139	718	152	262	316	145	100	355	390	102	362	95	307	154	233	359	272	110	419	215	503	504	434	150	457	118	230	234	300	112	488	269	178	113	178	391
YDR127W	138	510	152	282	394	124	85	294	408	92	449	84	372	159	273	405	278	106	2	0	3	4	4	1	6	2	0	4	2	1	38	1	1	3	0	1
YDR128W	110	517	138	254	489	83	98	334	376	90	459	74	243	111	243	385	285	76	319	192	417	545	542	112	438	66	237	208	248	45	450	273	200	123	238	453
YDR129C	1	2	1	1	0	0	0	1	3	1	0	1	2	0	0	1	1	0	346	178	384	585	454	144	471	164	279	189	323	110	452	351	270	131	233	325
YDR130C	111	502	117	220	357	119	58	263	371	59	131	43	125	82	159	221	109	40	1	0	1	0	0	0	0	0	1	2	0	0	1	1	1	0	0	0
YDR131C	133	400	152	85	369	70	77	165	240	95	353	39	166	94	140	310	118	31	875	351	1094	1074	927	259	1034	278	582	340	734	247	988	638	452	255	486	704
YDR132C	143	524	136	218	446	126	92	262	324	121	389	60	221	88	243	267	160	87	0	0	0	1	0	0	2	0	0	0	0	0	2	0	0	0	0	0
YDR133C	39	250	74	85	178	84	45	106	226	60	176	21	132	99	102	155	104	86	231	115	335	417	361	71	388	79	234	155	288	76	304	178	149	114	176	388
YDR134C	103	482	119	231	467	119	102	243	416	90	320	71	307	108	274	385	254	85	347	209	411	565	315	132	548	123	295	151	318	101	456	387	194	140	219	324
YDR135C	16	83	64	55	43	5	27	69	76	8	273	3	25	20	156	26	17	3	309	8	23	41	231	2	12	1	67	26	7	4	236	15	13	2	64	34
YDR136C	145	301	140	107	449	84	85	198	212	79	268	29	114	58	140	352	111	39	168	34	106	254	97	54	80	39	35	69	124	28	300	66	89	38	46	69
YDR137W	211	671	171	242	506	166	164	432	596	126	467	67	317	124	251	374	195	70	287	102	328	457	272	105	251	67	167	106	182	58	257	225	177	51	131	183
YDR138W	164	517	185	288	508	136	125	324	546	115	384	76	363	150	310	313	287	115	0	0	1	0	2	0	0	0	0	1	0	0	1	1	1	0	0	2
YDR139C	0	1	1	1	2	0	0	0	1	1	1	0	1	0	0	0	0	0	0	0	0	1	0	0	0	0	0	0	0	0	5	0	0	0	0	0
YDR140W	120	442	112	189	344	102	91	253	298	93	409	60	195	101	165	199	114	40	373	146	411	403	635	85	351	70	258	132	204	82	497	312	205	88	267	327
YDR141C|het	140	626	137	235	482	184	92	334	390	80	390	92	269	135	210	315	293	99	0	0	2	2	0	0	0	0	0	1	1	0	3	0	0	0	0	1
YDR142C	147	468	137	273	441	127	98	333	410	115	402	48	197	165	233	308	193	67	49	5	1	4	72	2	3	1	9	4	5	0	40	3	3	0	7	7
YDR143C	0	1	1	0	3	0	0	0	1	0	1	0	0	0	0	1	1	1	336	207	410	438	303	158	505	100	190	154	290	145	400	321	208	121	194	252
YDR144C	81	279	59	111	276	38	29	151	223	31	284	52	166	57	155	176	137	24	137	63	179	204	133	57	211	20	60	82	167	52	206	121	84	19	64	99
YDR145W|het	99	418	95	5	166	57	44	83	108	112	425	47	199	71	134	109	91	16	0	0	0	0	0	0	0	0	0	0	0	1	0	0	0	0	0	0
YDR146C	112	562	130	206	554	153	87	249	465	98	481	73	346	170	269	320	265	123	488	306	485	839	597	191	662	131	361	347	477	164	662	586	220	208	340	460
YDR147W_2	0	0	0	2	2	0	1	1	0	0	4	1	2	0	0	0	0	0	531	234	666	657	512	122	591	150	292	193	321	118	638	335	235	176	242	413
YDR147W_1	0	0	0	0	0	0	0	0	0	0	0	0	0	0	0	0	0	0	0	0	0	0	0	0	0	0	0	0	0	0	0	0	0	0	0	0
YDR148C	133	547	147	233	371	123	93	306	379	119	405	89	247	128	257	263	167	85	265	171	353	376	324	106	410	127	207	146	366	75	363	329	137	89	222	284
YDR149C	171	781	197	343	625	189	171	485	585	138	762	117	398	171	309	450	309	135	388	208	403	427	333	120	486	126	167	217	280	97	419	271	137	129	242	302
YDR150W	97	222	36	10	0	0	0	3	5	81	231	25	30	0	1	2	0	1	458	236	557	616	428	170	452	182	294	224	452	154	504	345	190	145	267	385
YDR151C	0	0	0	0	0	0	0	0	0	0	0	0	0	0	0	0	0	0	0	0	0	0	0	0	0	0	0	0	0	0	0	0	0	0	0	0
YDR152W	0	0	0	0	0	0	0	0	0	0	0	0	0	0	0	0	0	0	0	0	0	0	0	0	0	0	0	0	0	0	0	0	0	0	0	0
YDR153C	249	1028	194	428	736	100	169	428	683	162	753	122	323	114	473	553	282	93	340	155	416	490	563	155	473	117	351	237	334	89	540	353	282	161	351	403
YDR154C	260	1076	276	459	849	253	177	554	742	193	768	142	542	232	496	732	370	161	351	224	521	565	434	120	442	112	233	171	314	130	476	342	224	142	280	333
YDR155C	120	562	203	265	370	186	102	285	447	133	363	43	283	190	191	276	153	86	173	104	197	235	287	44	198	91	168	129	133	45	279	121	67	97	140	153
YDR156W	261	889	239	422	778	238	161	614	693	200	617	137	448	229	351	528	385	117	334	126	286	334	335	100	393	85	160	195	254	115	259	233	211	78	134	248
YDR157W	104	521	151	260	391	174	119	221	355	140	393	28	236	168	142	254	225	76	182	112	195	207	197	2	133	74	129	49	110	57	130	126	32	76	75	109
YDR158W	0	0	1	0	0	0	0	0	0	0	0	0	0	0	0	0	0	0	16	0	1	5	33	0	0	0	0	0	1	0	121	0	0	0	2	3
YDR159W	215	816	264	485	639	209	104	359	511	180	601	149	432	259	445	443	316	119	358	144	394	368	275	65	221	64	59	257	298	132	394	221	112	56	97	97
YDR160W|het	275	935	255	361	787	245	185	533	710	165	648	114	491	284	357	627	374	170	2	0	3	2	0	0	0	1	0	0	0	0	2	0	0	1	0	0
YDR161W	155	505	66	156	353	65	50	230	267	53	369	81	215	106	203	202	162	30	210	118	215	199	178	56	292	24	105	120	192	55	202	152	112	28	62	133
YDR162C	220	969	236	332	760	235	133	491	677	197	709	136	559	244	410	510	381	175	0	0	2	3	2	0	2	2	0	3	3	3	4	4	0	0	1	4
YDR163W	0	0	1	0	0	0	0	2	0	0	1	1	0	1	0	0	0	0	114	62	207	199	232	41	123	112	91	81	206	45	183	119	50	107	135	120
YDR164C|het	380	1245	322	464	814	286	200	703	1021	234	968	139	688	351	603	634	523	225	0	0	2	1	1	0	1	0	3	0	0	0	5	1	2	2	1	1
YDR165W	107	374	54	63	252	66	47	124	212	22	180	44	102	45	119	204	81	12	76	24	91	166	34	36	30	10	12	31	14	14	65	28	58	7	55	31
YDR166C|het	180	636	218	300	421	202	96	405	509	164	564	84	385	241	385	545	322	111	0	0	1	0	1	0	0	0	1	1	2	0	1	1	3	2	2	2
YDR167W|het	0	0	0	0	0	0	0	0	0	0	0	0	0	0	0	0	0	0	0	0	0	0	0	0	0	0	0	0	0	0	0	0	0	0	0	0
YDR168W|het	9	8	13	1	18	1	2	6	1	19	4	0	0	3	4	15	3	1	0	0	0	0	0	0	0	0	0	0	0	0	0	0	0	0	0	0
YDR169C-A	0	0	0	0	0	0	0	0	0	0	0	0	0	0	0	0	0	0	0	0	0	0	0	0	0	0	0	0	0	0	1	0	0	0	0	0
YDR169C	0	0	0	0	0	0	0	0	0	0	0	0	0	0	0	0	0	0	0	0	0	0	0	0	0	0	0	0	0	0	0	0	0	0	0	0
YDR170C|het	3	7	8	3	11	2	0	4	6	16	2	0	2	27	1	34	8	1	0	0	0	0	0	0	0	0	0	0	0	0	0	0	0	0	0	0
YDR171W	182	554	209	255	511	143	153	325	467	168	571	84	368	197	332	471	302	115	351	210	495	594	393	123	489	135	291	146	283	83	354	441	142	129	222	299
YDR172W|het	107	516	124	205	377	149	107	221	302	117	440	85	304	192	246	399	214	74	0	0	0	0	1	1	2	0	1	0	0	0	1	1	1	0	0	1
YDR173C	1	4	0	1	0	1	0	0	3	0	3	0	0	1	1	1	0	2	439	172	513	622	398	118	439	122	308	170	288	70	394	372	188	170	281	213
YDR174W	0	2	0	1	1	1	0	0	0	0	2	0	1	0	1	0	0	0	457	134	401	320	361	89	311	49	230	167	215	58	359	241	167	41	187	321
YDR175C	136	550	134	250	544	100	61	280	356	116	430	77	285	120	250	271	184	81	291	186	382	352	282	85	288	77	143	140	224	62	452	36	168	82	158	204
YDR176W	0	0	0	0	0	0	0	0	0	0	0	0	0	0	0	0	0	0	0	0	0	0	0	0	0	0	0	0	0	0	0	0	0	0	0	0
YDR177W|het	187	630	175	307	567	130	127	446	557	135	557	99	370	223	311	475	330	100	1	2	1	0	3	0	0	0	2	0	1	2	1	0	0	0	0	0
YDR178W	0	0	0	0	0	0	0	0	0	0	0	0	0	0	0	0	0	0	0	0	0	0	0	0	0	0	0	0	0	0	0	0	0	0	0	0
YDR179C	0	0	0	0	0	0	1	0	0	1	0	0	0	3	0	2	0	0	0	0	0	0	0	0	0	0	0	0	0	0	0	0	0	0	0	0
YDR179W-A_2	1	4	0	1	0	2	0	0	2	0	2	0	1	0	1	0	0	2	463	239	484	680	440	146	591	137	234	189	393	146	369	412	169	104	239	306
YDR179W-A_1t	0	0	0	0	0	0	0	0	0	0	0	0	0	0	0	0	0	0	0	0	0	0	0	0	0	0	0	0	0	0	0	0	0	0	0	0
YDR180W|het	147	742	158	356	488	174	114	433	562	106	498	73	289	127	249	333	283	81	1	1	0	2	1	0	2	1	0	1	1	0	1	1	0	2	0	0
YDR181C	92	545	169	210	346	119	80	223	426	95	420	80	289	132	226	289	200	79	271	223	317	572	421	170	519	135	268	166	246	46	439	316	149	139	181	347
YDR182W-A	0	0	0	0	0	0	0	0	0	0	0	0	0	0	0	0	0	0	10	1	0	4	4	0	1	1	2	3	0	0	11	2	0	1	4	1
YDR182W|het	0	0	0	0	0	0	0	0	0	0	0	0	0	0	0	0	0	0	0	0	0	0	0	0	0	0	0	0	0	0	0	0	0	0	0	0
YDR183W	0	0	0	0	0	0	0	0	0	0	0	0	0	0	0	0	0	0	0	0	0	0	0	0	0	0	0	0	0	0	0	0	0	0	0	0
YDR184C	154	600	130	203	411	82	60	148	187	106	335	56	227	125	129	145	124	16	302	112	335	467	216	88	355	94	233	125	277	71	245	223	129	73	127	249
YDR185C	80	273	79	152	172	82	55	110	160	86	165	10	169	79	76	121	109	60	275	158	414	456	360	98	400	122	209	144	327	95	335	297	138	90	212	291
YDR186C	353	1226	387	624	1182	294	272	812	1156	298	1226	195	751	421	675	892	595	283	388	245	511	603	476	134	739	146	277	172	421	160	383	489	213	117	286	313
YDR187C|het	46	214	74	93	124	62	26	61	70	75	152	5	90	61	63	101	56	35	0	0	0	1	0	0	0	0	1	0	0	0	0	0	0	0	0	0
YDR188W|het	0	0	0	0	0	0	0	0	0	0	0	0	0	0	0	0	0	0	0	0	0	0	0	0	0	0	0	0	0	0	0	0	0	0	0	0
YDR189W|het	0	0	0	0	0	0	0	0	0	0	0	0	0	0	0	0	0	0	0	0	0	0	0	0	0	0	0	0	0	0	0	0	0	0	0	0
YDR190C|het	103	524	57	160	267	44	87	182	291	96	461	38	126	37	246	202	80	43	0	0	0	0	0	1	2	0	1	1	0	0	1	0	0	0	2	0
YDR191W	83	334	112	163	211	115	81	192	253	105	257	24	112	92	97	185	139	79	469	205	485	666	307	117	427	131	331	241	375	124	421	318	128	129	225	350
YDR192C	164	502	140	307	387	110	64	267	302	138	426	70	339	185	309	392	268	86	412	219	542	701	516	121	631	175	340	254	416	128	563	399	261	163	328	343
YDR193W	15	149	11	3	25	16	8	5	23	3	7	1	1	2	3	16	12	2	4	4	4	54	2	7	0	13	5	5	0	1	19	1	1	1	12	2
YDR194C	117	620	108	258	407	104	96	282	473	87	448	67	346	193	308	379	240	107	386	184	387	411	389	164	482	126	203	149	261	104	383	232	105	110	243	296
YDR194W-A	0	0	0	0	0	0	0	0	0	0	0	0	0	0	0	0	0	0	0	0	0	0	0	0	0	0	0	0	0	0	0	0	0	0	0	0
YDR195W	291	1036	300	467	755	272	163	442	692	221	772	107	567	235	481	535	424	143	256	49	191	181	93	31	69	11	33	131	131	26	131	85	35	27	22	77
YDR196C|het	184	678	131	318	416	123	105	271	500	103	501	78	284	157	251	379	242	77	0	0	0	0	4	1	1	0	0	1	1	0	0	0	0	0	1	1
YDR197W	166	578	148	234	406	137	84	296	343	95	465	76	316	113	273	375	225	78	0	0	0	0	1	0	0	0	1	0	0	1	1	2	0	0	0	0
YDR198C	76	230	102	71	209	72	39	107	112	64	186	10	85	45	57	98	91	23	100	25	74	153	68	23	70	40	35	22	43	8	143	50	25	26	38	34
YDR199W	0	3	0	0	0	0	0	1	0	0	0	0	0	0	0	0	0	0	0	0	0	0	0	0	0	0	0	0	0	0	0	0	0	0	0	0
YDR200C	0	1	1	0	1	0	0	1	0	0	0	0	0	1	0	5	0	0	0	0	0	0	0	0	0	0	0	0	0	0	0	0	0	0	0	0
YDR201W|het	143	533	131	221	385	132	124	364	445	128	421	100	376	197	315	425	256	93	1	0	0	1	1	1	3	0	1	2	0	0	1	0	1	1	0	0
YDR202C	123	470	112	198	373	96	99	278	408	105	339	89	190	88	302	320	168	65	51	16	7	47	26	10	11	8	8	9	13	6	37	15	8	11	20	15
YDR203W	71	357	142	154	247	115	46	167	253	91	268	20	154	79	146	148	147	85	145	112	274	233	258	46	260	112	149	79	174	60	274	139	61	125	135	179
YDR204W	2	44	13	23	30	12	3	15	28	8	35	2	18	16	16	14	20	7	29	21	36	51	38	9	22	6	28	8	35	9	36	28	6	21	32	39
YDR205W	141	517	112	264	400	148	78	359	462	100	497	75	302	161	220	327	306	120	296	117	203	357	281	89	309	83	205	115	234	85	362	195	152	86	230	238
YDR206W	0	0	0	0	0	0	0	0	0	0	0	0	0	0	0	0	0	0	0	0	0	0	0	0	0	0	0	0	0	0	0	0	0	0	0	0
YDR207C	106	591	138	308	339	177	85	301	408	95	482	82	194	157	216	291	189	103	306	192	293	291	364	63	320	80	126	136	412	122	328	295	130	93	155	174
YDR208W|het	200	552	136	281	434	119	124	319	357	123	485	83	250	185	254	438	246	102	2	0	1	1	0	0	0	0	1	0	1	0	1	0	0	0	0	2
YDR209C	0	0	0	0	0	0	0	0	0	0	0	0	0	0	0	0	0	0	0	0	0	0	0	0	0	0	0	0	0	0	0	0	0	0	0	0
YDR210W	193	551	165	269	445	164	149	333	493	101	436	64	281	171	278	432	280	79	427	238	469	513	307	124	399	139	242	151	252	88	225	313	133	90	225	249
YDR211W|het	0	0	0	0	0	0	0	0	0	0	0	0	0	0	0	0	0	0	0	0	0	0	0	0	0	0	0	0	0	0	0	0	0	0	0	0
YDR212W|het	0	0	0	0	0	0	0	0	0	0	0	0	0	0	0	0	0	0	0	0	0	0	0	0	0	0	0	0	0	0	0	0	0	0	0	0
YDR213W	9	63	104	41	47	23	16	24	266	26	646	32	10	108	331	264	14	5	240	4	1	8	172	3	6	4	152	3	4	3	151	8	2	0	149	11
YDR214W	27	19	114	8	254	8	4	37	29	40	42	1	23	7	27	205	41	6	12	0	5	63	4	6	3	15	1	1	7	3	76	7	6	6	3	4
YDR215C	6	29	33	7	82	8	7	12	20	24	28	3	5	4	14	69	11	16	6	0	0	5	9	0	0	0	4	1	0	0	5	1	0	0	2	0
YDR216W	151	558	161	265	503	151	89	367	474	123	400	88	334	152	275	395	250	107	0	0	2	1	2	0	0	0	1	1	1	0	4	0	0	2	0	0
YDR217C	42	86	38	23	66	21	19	47	89	17	94	4	56	19	36	55	32	15	48	19	35	43	22	17	21	4	19	19	28	6	30	32	20	4	17	14
YDR218C	161	757	151	324	505	156	104	406	591	77	402	85	318	176	312	407	245	103	185	69	69	294	272	9	123	93	165	46	51	61	217	69	71	63	183	93
YDR219C	141	541	165	268	430	116	87	200	392	156	374	93	281	138	234	305	208	97	458	272	591	633	377	187	572	104	392	247	468	136	468	429	284	144	313	398
YDR220C	29	187	26	110	126	11	66	128	174	44	412	17	67	13	185	94	53	19	331	13	42	65	516	19	42	5	80	43	23	16	384	49	53	1	138	85
YDR221W	0	0	0	0	0	0	0	0	0	0	0	0	0	0	0	0	0	0	0	0	0	0	0	0	0	0	0	0	0	0	0	0	0	0	0	0
YDR222W	175	717	172	371	469	128	114	397	456	123	417	69	291	174	296	387	295	90	1	0	2	2	3	0	3	0	1	1	0	1	1	0	0	1	3	0
YDR223W	168	759	135	233	530	120	60	302	323	135	501	97	298	172	174	309	282	78	821	395	912	853	810	285	952	232	467	362	481	279	899	563	325	249	521	643
YDR224C_2|het	0	0	0	0	0	0	0	0	0	0	0	0	0	0	0	0	0	0	0	0	0	0	0	0	0	0	0	0	0	0	0	0	0	0	0	0
YDR224C_1|het	150	347	160	205	426	189	104	330	545	108	489	72	257	176	223	328	179	102	1	0	1	0	1	0	1	0	0	0	0	1	0	0	0	0	1	0
YDR225W	0	0	0	0	0	0	0	0	0	0	0	0	0	0	0	0	0	0	0	0	0	0	0	0	0	0	0	0	0	0	0	0	0	0	0	0
YDR226W	0	0	0	0	0	0	1	1	0	0	2	0	0	0	0	0	0	0	55	13	55	102	39	15	54	10	22	16	42	7	114	51	38	6	18	21
YDR227W	145	634	187	258	514	147	111	433	533	136	511	113	368	188	370	427	362	115	1	2	2	2	2	0	3	0	1	0	0	0	0	0	1	0	1	0
YDR228C|het	120	434	93	145	312	70	30	220	251	69	344	44	259	81	146	215	156	33	0	0	0	0	0	0	0	1	2	0	0	0	2	0	0	0	0	1
YDR229W	149	619	215	327	620	186	109	329	582	148	509	78	328	170	305	466	306	93	693	359	803	891	691	252	982	178	445	307	498	188	863	668	392	238	520	690
YDR230W	190	870	237	400	708	164	117	366	488	113	601	90	400	270	421	486	393	121	427	27	73	64	477	12	51	9	55	52	46	13	352	63	39	7	104	69
YDR231C	179	797	207	314	626	176	161	345	747	146	548	63	412	172	339	518	336	131	394	181	330	625	396	102	440	99	242	205	390	102	510	341	171	155	231	276
YDR232W|het	120	487	97	179	366	76	73	242	303	61	334	89	262	115	197	283	165	39	0	1	1	2	1	2	0	1	0	0	0	0	0	0	0	0	1	0
YDR233C	0	2	0	2	1	2	0	2	0	1	0	0	0	0	0	0	2	0	237	102	241	264	267	63	335	104	70	114	235	76	338	142	108	92	165	290
YDR234W	85	417	105	252	235	174	79	242	259	98	237	31	181	114	104	187	165	92	353	212	335	427	337	109	354	83	224	187	240	60	364	313	149	89	196	333
YDR235W|het	143	704	180	265	399	141	106	298	406	116	515	86	309	188	306	285	257	98	0	0	1	0	2	1	1	0	0	0	0	1	2	0	0	0	1	1
YDR236C|het	63	332	120	152	211	135	47	80	204	91	210	25	33	95	106	246	29	41	0	0	0	1	0	0	0	0	0	0	0	1	0	0	0	0	0	0
YDR237W	77	341	125	182	235	166	79	86	189	130	318	12	42	143	124	197	61	43	117	40	24	152	179	11	84	55	120	32	31	47	98	37	31	47	121	74
YDR238C|het	236	1259	231	492	734	227	186	569	932	208	908	155	589	318	532	589	451	177	0	0	1	3	1	2	4	0	1	0	3	0	1	1	0	1	1	2
YDR239C	175	912	266	375	755	155	153	476	601	186	678	111	536	243	464	564	397	130	443	206	554	686	158	167	635	149	295	175	328	152	466	336	166	136	284	381
YDR240C|het	195	823	205	345	608	215	142	390	511	234	815	114	461	272	333	403	363	170	1	3	1	1	3	1	1	0	0	0	2	0	1	0	0	2	1	1
YDR241W	195	890	212	338	577	204	116	431	683	116	617	132	465	243	423	510	366	160	324	127	420	534	340	96	469	90	245	157	344	90	321	317	178	133	202	312
YDR242W_1|het	0	0	0	0	0	0	0	0	0	0	0	0	0	0	0	0	0	0	0	0	0	0	0	0	0	0	0	0	0	0	0	0	0	0	0	0
[truncated: 5,104 more rows]

## Sheet: YPD_Downstream1
Gene	Cerevisiae1_tmp1	Cerevisiae1_tmp2	Cerevisiae1_tmp3	Cerevisiae1_tmp4	Cerevisiae1_tmp5	Cerevisiae1_tmp6	Cerevisiae1_tmp7	Cerevisiae1_tmp8	Cerevisiae1_tmp9	Cerevisiae2_tmp1	Cerevisiae2_tmp2	Cerevisiae2_tmp3	Cerevisiae2_tmp4	Cerevisiae2_tmp5	Cerevisiae2_tmp6	Cerevisiae2_tmp7	Cerevisiae2_tmp8	Cerevisiae2_tmp9	Hybrid1_tmp1	Hybrid1_tmp2	Hybrid1_tmp3	Hybrid1_tmp4	Hybrid1_tmp5	Hybrid1_tmp6	Hybrid1_tmp7	Hybrid1_tmp8	Hybrid1_tmp9	Hybrid2_tmp1	Hybrid2_tmp2	Hybrid2_tmp3	Hybrid2_tmp4	Hybrid2_tmp5	Hybrid2_tmp6	Hybrid2_tmp7	Hybrid2_tmp8	Hybrid2_tmp9
[truncated: 6,137 more rows]

[truncated: 15 more sheets: YPD_Downstream2, Sorbitol_Upstream1, Sorbitol_Upstream2, Sorbitol_Downstream1, Sorbitol_Downstream2, Heat_Upstream1, Heat_Upstream2, Heat_Downstream1, Heat_Downstream2, YPD_8Ethanol_Upstream1, YPD_8Ethanol_Downstream1, YP_6Ethanol_Upstream1, YP_6Ethanol_Upstream2, YP_6Ethanol_Downstream1, YP_6Ethanol_Downstream2]
