# Supplementary material for: Heterosis as a consequence of regulatory incompatibility
Source: BMC Biol. 2017 May 11;15:38. doi: 10.1186/s12915-017-0373-7 (PMC5426048; doi:10.1186/s12915-017-0373-7)
Supplement: Supplementary file 9 — Z-scores of inferred growth rates for each experimental condition, each pool and for all strains. (XLSX 1770 kb) [file 12915_2017_373_MOESM9_ESM.xlsx]

## Sheet: Table_S4
SysName	GeneName	YPD.Cerevisiae1.Znorm	YPD.Cerevisiae2.Znorm	Sorbitol.Cerevisiae1.Znorm	Sorbitol.Cerevisiae2.Znorm	YPD_Heat.Cerevisiae1.Znorm	YPD_Heat.Cerevisiae2.Znorm	YPD_8Ethanol.Cerevisiae1.Znorm	YPD_8Ethanol.Cerevisiae2.Znorm	YP_6Ethanol.Cerevisiae1.Znorm	YP_6Ethanol.Cerevisiae2.Znorm	YPD.Hybrid1.Znorm	YPD.Hybrid2.Znorm	Sorbitol.Hybrid1.Znorm	Sorbitol.Hybrid2.Znorm	YPD_Heat.Hybrid1.Znorm	YPD_Heat.Hybrid2.Znorm	YPD_8Ethanol.Hybrid1.Znorm	YPD_8Ethanol.Hybrid2.Znorm	YP_6Ethanol.Hybrid1.Znorm	YP_6Ethanol.Hybrid2.Znorm	Phenotype	Description
YAL001C	TFC3	0.203529	0.117522	0.283353	0.478117	-1.63457	-0.319109	-1.8322	-1.40849	0.330376	0.596739	NA	NA	NA	NA	NA	NA	NA	NA	NA	NA	NA	Subunit of RNA polymerase III transcription initiation factor complex
YAL002W	VPS8	0.205867	0.444524	0.24713	0.331202	-0.0482504	0.115993	-0.567271	-0.48304	-0.646658	-0.261276	NA	NA	NA	NA	NA	NA	NA	NA	NA	NA	NA	Membrane-binding component of the CORVET complex
YAL003W	EFB1	-0.475573	0.0767275	0.386834	0.652971	-0.0579058	0.898192	-0.487402	-0.0609603	-0.388355	0.572321	NA	NA	NA	NA	NA	NA	NA	NA	NA	NA	NA	Translation elongation factor 1 beta
YAL004W	NA	-0.548669	-0.613542	-0.476848	-1.83233	1.04848	-0.41246	1.35526	0.222678	-1.54727	-2.25337	0.155696	1.08123	0.508186	0.593037	1.62414	1.95895	0.0534651	0.0285473	2.37374	2.35572	NA	NA
YAL005C	SSA1	-0.167448	0.206534	0.396655	0.358089	1.10762	1.60145	0.747491	1.03672	0.256416	0.345245	0.50372	-0.161113	0.28269	0.23694	3.12631	2.94734	-0.294525	0.107543	1.62175	1.55691	NA	ATPase involved in protein folding and NLS-directed nuclear transport
YAL007C	ERP2	0.526152	0.421167	0.485383	0.436502	0.129692	-0.234911	-0.210787	0.579449	0.736753	-0.0529342	NA	NA	NA	NA	NA	NA	NA	NA	NA	NA	NA	Member of the p24 family involved in ER to Golgi transport
YAL008W	FUN14	0.101575	0.737958	0.165277	0.149605	-0.40772	0.801296	-0.318671	0.387627	-0.826277	-0.12097	0.442379	-0.0230392	0.14217	0.0280169	0.0849574	-0.00350304	0.41358	0.291745	1.14486	1.02197	NA	Mitochondrial protein of unknown function
YAL009W	SPO7	0.600912	-0.323325	0.391394	0.560166	0.595497	1.03796	-0.138336	0.970735	-0.0185498	0.283826	0.104379	-0.331027	0.0966312	0.198122	0.14433	-0.235088	1.32694	0.917606	1.3372	1.09851	NA	Putative regulatory subunit of Nem1p-Spo7p phosphatase holoenzyme
YAL010C	MDM10	0.229209	0.313185	0.248415	0.409532	0.869027	0.687039	-0.508642	0.0890337	0.120514	0.51588	0.743932	0.795434	0.313837	-0.10407	0.253461	0.118102	0.231243	-0.44243	0.767867	0.673667	NA	Subunit of both the ERMES and the SAM complex
YAL011W	SWC3	-1.64764	-1.14336	0.0509009	0.143028	0.131272	0.203515	-0.838356	-0.687977	-0.247708	0.245594	0.396308	0.630863	-0.0527857	0.262315	1.04848	0.744495	-0.239172	-0.798528	0.504222	0.713709	NA	Protein of unknown function
YAL012W	CYS3	0.6139	0.656378	1.46044	1.5376	0.408795	0.292059	-0.477998	-0.151303	1.69101	1.60384	0.436256	0.790668	0.524138	0.476994	-0.273249	-0.0732222	-0.104439	-0.578393	0.312754	0.480208	NA	Cystathionine gamma-lyase
YAL013W	DEP1	NA	NA	NA	NA	NA	NA	NA	NA	NA	NA	NA	NA	NA	NA	NA	NA	NA	NA	NA	NA	NA	Component of the Rpd3L histone deacetylase complex
YAL014C	SYN8	-0.22873	-0.116404	0.0749305	0.345163	-0.465467	0.1221	-1.15445	-0.862424	-0.259657	0.53174	0.824911	0.935128	0.500758	0.232422	-0.139784	-0.247598	0.755683	-0.11256	0.339839	0.39499	NA	Endosomal SNARE related to mammalian syntaxin 8
YAL015C	NTG1	0.228441	-0.384083	0.118169	0.248352	-0.491335	0.762568	-1.19958	-0.982344	-0.422235	0.544378	-0.220152	0.674992	0.419648	0.333032	0.0607801	-0.171287	0.699481	-0.198347	0.695504	0.916304	NA	DNA N-glycosylase and apurinic/apyrimidinic (AP) lyase
YAL016C-B	NA	NA	NA	NA	NA	NA	NA	NA	NA	NA	NA	NA	NA	NA	NA	NA	NA	NA	NA	NA	NA	NA	NA
YAL016W	TPD3	-0.199392	0.616765	-0.367322	-0.0993525	-0.319451	1.17463	1.70485	1.19315	0.446366	-0.0193403	-4.35304	-4.90398	-3.15455	-2.9677	-8.1286	-8.04658	-0.420908	-0.773435	-4.95956	-5.53471	NA	Regulatory subunit A of the heterotrimeric PP2A complex
YAL017W	PSK1	-1.93233	-1.6041	-0.859772	-1.35284	-3.3352	-2.50829	-1.04491	-0.476394	10.7264	0.225398	-0.202601	0.475493	-0.735549	0.226904	0.308305	0.189696	0.095591	0.467871	0.425993	0.764978	NA	PAS domain-containing serine/threonine protein kinase
YAL018C	LDS1	0.307347	0.126259	0.476336	0.391549	0.367473	0.367649	-1.28798	0.553476	-0.620065	0.0234166	0.543608	0.229179	0.479387	0.446377	0.433151	0.206916	0.375701	-0.277687	0.671608	0.933852	NA	Protein Involved in spore wall assembly
YAL019W	FUN30	NA	NA	NA	NA	NA	NA	NA	NA	NA	NA	0.401009	0.228998	0.503269	0.395382	-0.550548	-0.952417	-0.438569	-0.0638723	0.800505	0.527136	NA	Snf2p family member with ATP-dependent chromatin remodeling activity
YAL020C	ATS1	0.186901	0.524639	0.275398	0.250576	-0.00324899	0.674067	-0.428673	-0.335539	-0.0532774	0.400667	-0.171474	0.153111	-0.125351	0.132984	0.389046	-0.471572	-1.68064	-0.478213	0.403821	0.507639	NA	Protein required for modification of wobble nucleosides in tRNA
YAL021C	CCR4	NA	NA	NA	NA	NA	NA	NA	NA	NA	NA	NA	NA	NA	NA	NA	NA	NA	NA	NA	NA	NA	Component of the CCR4-NOT transcriptional complex
YAL021C	CCR4	0.963604	0.67233	0.634626	0.581334	2.17652	0.943431	5.6097	5.85793	1.75211	1.78306	NA	NA	NA	NA	NA	NA	NA	NA	NA	NA	NA	Component of the CCR4-NOT transcriptional complex
YAL022C	FUN26	0.518389	-0.020573	0.509337	0.493454	0.0683067	0.893355	-0.211665	-0.00970056	-0.177008	0.53347	0.808338	0.575381	0.610098	0.156152	0.440375	0.15959	-0.222689	0.067679	0.639136	0.57578	NA	High affinity, broad selectivity, nucleoside/nucleobase transporter
YAL023C	PMT2	-1.92612	-1.3143	-0.851711	-1.15232	-3.33447	-1.88877	-0.960966	-1.06609	-1.94414	-1.3984	1.49358	0.812759	1.06588	0.191248	0.343073	0.0139281	0.695684	-0.152031	0.842599	0.998991	NA	Protein O-mannosyltransferase of the ER membrane
YAL024C	LTE1	0.335515	0.27755	0.288759	0.138806	1.02251	0.808957	0.397972	0.169336	0.139779	0.0809939	0.117944	0.716016	0.634699	0.218111	-0.262183	-0.112435	0.723454	0.428507	0.613077	0.607789	NA	Protein similar to GDP/GTP exchange factors
YAL025C	MAK16	-1.05781	-0.864184	-0.795381	-1.24444	1.59753	0.545273	1.14545	1.37182	-0.499649	0.126271	NA	NA	NA	NA	NA	NA	NA	NA	NA	NA	NA	Essential nuclear protein
YAL026C	DRS2	0.150863	0.147349	0.055727	0.452186	0.358457	0.57071	-0.159671	0.3102	-0.0825829	0.283786	1.0699	0.324372	0.645396	0.257659	1.36324	1.05887	0.835615	0.645004	0.817813	0.985553	NA	Trans-golgi network aminophospholipid translocase (flippase)
YAL027W	SAW1	NA	NA	NA	NA	NA	NA	NA	NA	NA	NA	0.540299	0.166664	0.766754	0.21174	-0.219974	-0.137585	0.775201	-0.240923	0.493599	0.575846	NA	5'- and 3'-flap DNA binding protein
YAL028W	FRT2	NA	NA	NA	NA	NA	NA	NA	NA	NA	NA	NA	NA	NA	NA	NA	NA	NA	NA	NA	NA	NA	Tail-anchored ER membrane protein of unknown function
YAL029C	MYO4	0.19143	0.507868	0.396915	0.403637	-0.10106	0.227711	-0.192544	0.403933	-0.924662	0.0845081	0.319265	0.123097	0.254033	-0.108384	-0.741622	-1.12932	1.96647	1.72873	0.7562	0.225987	NA	Type V myosin motor involved in actin-based transport of cargos
YAL030W	SNC1	0.56543	0.622042	0.22542	0.599418	-0.0584702	0.551385	0.31005	0.386006	-0.266917	-0.0325387	0.452666	0.703536	0.78091	0.267916	-0.0884927	-0.483802	0.910415	0.586061	0.756	0.885341	NA	Vesicle membrane receptor protein (v-SNARE)
YAL031C	GIP4	0.369237	0.718657	0.462237	0.583355	0.393745	0.655687	-0.544918	0.151246	-1.73235	-0.0700283	0.914815	0.148663	0.672171	0.383789	0.918635	0.289598	0.371471	-0.181193	0.9785	0.817825	NA	Cytoplasmic protein that regulates protein phosphatase 1 Glc7p
YAL032C	PRP45	-0.0578358	0.51723	0.567318	0.510465	0.414775	0.773554	0.266772	-0.544298	-0.506557	-0.401304	NA	NA	NA	NA	NA	NA	NA	NA	NA	NA	NA	Protein required for pre-mRNA splicing
YAL033W	POP5	0.0503256	-0.031338	0.439263	0.38633	0.407385	0.176841	0.747965	0.173444	0.845317	0.58489	NA	NA	NA	NA	NA	NA	NA	NA	NA	NA	NA	Subunit of both RNase MRP and nuclear RNase P
YAL034C	FUN19	0.51354	0.807942	0.529671	0.410298	0.277107	0.664624	-0.3756	0.360875	-0.13759	0.115402	0.814434	0.424737	0.287338	0.442694	0.243073	0.234772	-0.551829	0.212677	0.732234	0.80813	NA	Non-essential protein of unknown function
YAL034W-a	NA	0.32329	0.13674	0.46641	0.524751	0.41671	0.763086	-0.728798	-0.204262	-0.404481	0.103823	NA	NA	NA	NA	NA	NA	NA	NA	NA	NA	NA	NA
YAL035C-A	NA	0.458426	0.265166	0.0428056	0.0825458	0.214465	0.396233	-0.780597	-1.22657	-0.380282	-0.292594	NA	NA	NA	NA	NA	NA	NA	NA	NA	NA	NA	NA
YAL035W	FUN12	-0.0161923	0.217605	0.583268	0.344901	0.670429	0.675473	-0.035639	0.228197	-0.0131506	0.608835	NA	NA	NA	NA	NA	NA	NA	NA	NA	NA	NA	Translation initiation factor eIF5B
YAL036C	RBG1	0.126735	-0.362228	0.280879	0.404579	-0.300849	0.302153	-0.118935	-0.153807	-0.272714	0.2003	-0.163409	-0.070572	0.22644	0.449587	0.0994872	-0.126653	-0.324784	-0.18134	0.805648	0.636906	NA	Member of the DRG family of GTP-binding proteins
YAL037C-A	YAL037C-A	NA	NA	NA	NA	NA	NA	NA	NA	NA	NA	0.607771	0.857341	0.744046	0.730908	-1.14697	-0.144562	-0.140895	-1.00029	-0.452719	-0.264887	NA	Putative protein of unknown function
YAL037W	YAL037W	0.780941	0.268384	0.419494	0.453602	1.05411	0.930867	-0.545976	0.659459	-3.2664	-1.68829	0.26771	0.33448	0.298538	0.203753	0.292859	0.121325	1.09671	0.443723	1.3328	1.37401	NA	Putative protein of unknown function
YAL038W	CDC19	-1.89673	-1.75198	-0.306292	-0.402162	-0.912303	-0.507708	-0.915533	-0.457909	-1.35669	-0.656529	NA	NA	NA	NA	NA	NA	NA	NA	NA	NA	NA	Pyruvate kinase
YAL039C	CYC3	NA	NA	NA	NA	NA	NA	NA	NA	NA	NA	NA	NA	NA	NA	NA	NA	NA	NA	NA	NA	NA	Cytochrome c heme lyase (holocytochrome c synthase)
YAL040C	CLN3	0.375832	0.147107	0.521784	0.24846	0.985079	0.957434	2.44546	2.29355	0.507591	0.86124	0.371801	-0.00962039	0.384008	0.127847	1.21681	0.480191	0.956749	0.540615	0.330344	0.351379	NA	G1 cyclin involved in cell cycle progression
YAL041W	CDC24	0.453953	-0.187319	-0.291159	-0.922661	0.875041	-0.831448	-0.0247328	-1.04607	0.981527	0.988198	NA	NA	NA	NA	NA	NA	NA	NA	NA	NA	NA	Guanine nucleotide exchange factor for Cdc42p
YAL042W	ERV46	0.044047	0.428895	0.0931755	-0.0161047	0.626032	0.345715	-0.0840161	-0.732116	0.121168	1.15103	0.174494	-0.101	0.34339	0.00953485	0.75276	0.600533	-0.350799	-0.433239	0.128222	0.0871698	NA	Protein localized to COPII-coated vesicles
YAL043C	PTA1	0.170497	0.748071	0.417562	0.528723	0.137509	-0.186573	-0.838972	-1.13436	-0.208435	0.378177	NA	NA	NA	NA	NA	NA	NA	NA	NA	NA	NA	Subunit of holo-CPF
YAL043C-A	NA	NA	NA	NA	NA	NA	NA	NA	NA	NA	NA	-1.49384	NA	NA	NA	NA	NA	NA	NA	NA	NA	NA	NA
YAL044C	GCV3	NA	NA	NA	NA	NA	NA	NA	NA	NA	NA	NA	NA	NA	NA	NA	NA	NA	NA	NA	NA	NA	H subunit of the mitochondrial glycine decarboxylase complex
YAL044W-A	YAL044W-A	NA	NA	NA	NA	NA	NA	NA	NA	NA	NA	NA	NA	NA	NA	NA	NA	NA	NA	NA	NA	NA	Putative protein of unknown function
YAL045C	NA	0.223306	0.062355	-0.22714	-0.241862	0.0279454	-0.223602	-0.283756	-0.556399	-1.80693	-0.975588	-0.133001	-0.377123	-0.964511	-0.594182	-0.0434136	-0.520872	-1.33072	-1.12535	-0.0873035	-0.315192	NA	NA
YAL046C	AIM1	NA	NA	NA	NA	NA	NA	NA	NA	NA	NA	NA	NA	NA	NA	NA	NA	NA	NA	NA	NA	NA	Protein involved in mitochondrial function or organization
YAL047C	SPC72	0.634457	0.38583	0.325354	0.265813	0.875805	0.187558	1.33574	0.135512	0.483772	0.551252	NA	NA	NA	NA	NA	NA	NA	NA	NA	NA	NA	Component of the cytoplasmic Tub4p (gamma-tubulin) complex
YAL048C	GEM1	0.234095	0.66067	0.00540504	0.330549	0.286403	0.356735	0.477125	0.645635	1.09996	0.527845	-0.00699247	-0.204095	-1.19676	-0.933808	1.95568	1.41535	-0.153625	-0.623366	-0.0438481	-0.0274452	NA	Outer mitochondrial membrane GTPase, subunit of the ERMES complex
YAL049C	AIM2	0.49471	-1.5371	NA	-3.75424	NA	-5.60831	NA	NA	1.14053	-0.919368	NA	NA	NA	NA	NA	NA	NA	NA	NA	NA	NA	Cytoplasmic protein involved in mitochondrial function or organization
YAL049C	AIM2	NA	NA	NA	NA	NA	NA	NA	NA	NA	NA	0.47552	0.479148	0.318392	0.303103	-0.0652638	-0.0780993	-0.547354	-0.650267	0.136797	0.103004	NA	Cytoplasmic protein involved in mitochondrial function or organization
YAL051W	OAF1	-0.023659	-0.145622	0.677075	0.322977	0.0366966	0.82319	-1.32302	-1.17466	-0.93652	-0.26206	0.212072	0.604547	0.235952	0.244596	-0.289703	-0.463069	-0.208166	-0.289177	0.38046	0.309293	NA	Oleate-activated transcription factor
YAL053W	FLC2	0.237099	0.167048	0.210153	0.0941961	0.511591	0.416809	0.562939	0.124929	-0.370719	-0.0329603	-0.420188	-0.279448	-0.473346	-0.310763	0.194382	-0.173652	0.018302	0.516214	0.467099	0.499789	NA	Putative FAD transporter
YAL054C	ACS1	0.504684	0.545592	0.414069	0.330631	0.351405	0.556655	0.230563	0.558524	0.138292	0.249928	0.316633	0.648083	0.535189	0.307213	0.000535846	-0.141735	0.103084	0.187732	0.483149	0.439659	NA	Acetyl-coA synthetase isoform
YAL055W	PEX22	-0.217721	0.376644	0.313069	0.177448	0.273978	0.956252	1.09245	0.560739	0.172795	0.622275	0.416643	0.150102	-0.100373	-0.0127368	1.5512	0.809008	0.268623	0.199105	0.331664	0.528472	NA	Putative peroxisomal membrane protein
YAL056W	GPB2	0.373707	0.443771	0.920462	1.09415	0.225247	0.981803	-1.10745	-1.57294	0.642309	1.37066	1.00804	1.34074	-0.0868258	0.311212	-1.26097	-1.31017	1.29495	0.505099	0.198951	0.240279	NA	Multistep regulator of cAMP-PKA signaling
YAL058C-A	NA	0.824719	0.211014	0.622901	0.629532	0.822103	1.01429	-0.0386366	0.0331281	0.797286	1.25064	NA	NA	NA	NA	NA	NA	NA	NA	NA	NA	NA	NA
YAL058W	CNE1	NA	NA	NA	NA	NA	NA	NA	NA	NA	NA	NA	NA	NA	NA	NA	NA	NA	NA	NA	NA	NA	Calnexin
YAL059W	ECM1	0.738201	0.0372785	0.00856173	-1.22659	0.142357	-1.59847	0.0881354	-1.24315	-0.112755	-0.44942	-0.729072	0.436953	-1.64124	0.188368	-1.59382	0.199842	0.783771	2.47762	-0.172712	-0.395135	NA	Pre-ribosomal factor involved in 60S ribosomal protein subunit export
YAL060W	BDH1	0.162344	0.023547	0.436862	0.493885	0.428686	0.801301	-0.0655402	0.346959	-0.320588	0.0817165	0.826574	0.79194	0.313269	0.506597	0.77158	0.732194	0.50247	-0.130834	0.996976	0.574315	NA	NAD-dependent (R,R)-butanediol dehydrogenase
YAL061W	BDH2	-1.05455	-0.900426	-0.565536	-0.117516	0.563009	0.202448	-0.140555	-0.370411	0.538519	0.376188	0.306702	0.56513	0.426323	-0.0394221	0.879548	0.991192	-0.364722	-0.464589	-0.125648	-0.35158	NA	Putative medium-chain alcohol dehydrogenase with similarity to BDH1
YAL062W	GDH3	0.250755	-2.03435e-05	0.210143	0.14293	0.224165	0.349336	0.082919	-0.310275	0.269656	0.281589	0.270794	0.423307	-0.199517	0.0116699	-0.21732	-0.27414	0.912444	-0.562421	0.911681	0.684746	NA	NADP(+)-dependent glutamate dehydrogenase
YAL064C-A	TDA8	0.413704	0.207033	0.445891	0.464893	-0.00899476	0.0896218	0.632285	0.00632097	-0.426098	0.36006	0.790274	0.546005	0.501245	0.486156	-0.423167	-0.190593	-0.0970193	0.017333	0.324243	0.38175	NA	Putative protein of unknown function
YAL065C	YAL065C	0.661275	0.28442	0.379508	0.582012	0.0293245	0.72552	0.341243	0.157079	0.0315403	0.211532	0.442816	0.741319	0.871495	0.542326	0.456255	-0.333294	0.199392	0.327625	0.24467	0.238694	NA	Putative protein of unknown function
YAL066W	NA	NA	NA	NA	NA	NA	NA	NA	NA	NA	NA	0.780136	1.14133	0.543812	1.0193	0.565695	0.327059	-0.283075	-0.387489	-0.183229	0.902808	NA	NA
YAL067C	SEO1	0.323233	-0.0293476	0.106748	0.225519	0.0537631	0.832225	0.0736309	-0.060145	0.917912	0.54613	0.0571071	0.202674	0.213216	0.269441	0.216823	0.146447	-0.189245	-0.0709936	0.315164	0.0505717	NA	Putative permease
YAL067W-A	YAL067W-A	NA	NA	NA	NA	NA	NA	NA	NA	NA	NA	0.622819	0.687504	0.618549	0.533994	0.0323748	0.644464	-0.101163	-1.22644	0.401721	0.701716	NA	Putative protein of unknown function
YAL068C	PAU8	0.205581	0.0900937	0.0753123	0.364515	0.102957	0.532805	-0.754843	0.180543	0.280199	0.650763	0.625782	0.485541	0.054027	0.371782	-0.105061	-0.281021	0.511447	0.0390765	-0.123845	-0.166479	NA	Protein of unknown function
YAR002C-A	ERP1	0.345072	0.114357	0.210586	0.418053	0.0903302	0.586488	-0.0311147	-0.192434	0.0859318	0.194322	0.407293	0.00306897	0.194576	0.0384992	-0.0623197	-0.125533	-1.04245	-0.764238	-0.262332	-0.556989	NA	Member of the p24 family involved in ER to Golgi transport
YAR002W	NUP60	0.100155	-0.226134	-0.383142	-0.127806	-0.339683	-0.333178	0.014135	0.593609	0.454685	1.04894	NA	NA	NA	NA	NA	NA	NA	NA	NA	NA	haploinsufficient	FG-nucleoporin component of central core of the nuclear pore complex
YAR003W	SWD1	0.23397	0.10227	0.45931	0.538884	0.598095	0.266993	0.417698	0.386632	0.0263534	0.40821	NA	NA	NA	NA	NA	NA	NA	NA	NA	NA	NA	Subunit of the COMPASS (Set1C) complex
YAR007C	RFA1	0.131794	0.123865	0.275789	0.0820543	0.860172	0.430506	-0.140066	-0.0817953	0.19577	0.576891	NA	NA	NA	NA	NA	NA	NA	NA	NA	NA	NA	Subunit of heterotrimeric Replication Protein A (RPA)
YAR008W	SEN34	-0.642825	-1.03855	0.0160181	-0.00962768	-0.165084	0.751555	0.271603	0.646615	-0.45429	0.305814	NA	NA	NA	NA	NA	NA	NA	NA	NA	NA	NA	Subunit of the tRNA splicing endonuclease
YAR014C	BUD14	0.519959	0.374931	0.214278	0.268382	0.237139	0.64756	-0.309415	0.110922	-0.195634	0.315764	NA	NA	NA	NA	NA	NA	NA	NA	NA	NA	NA	Protein involved in bud-site selection
YAR015W	ADE1	0.397103	0.393199	0.332809	0.386724	-0.117334	0.0831094	-0.215364	0.412681	-0.300624	0.256508	0.38421	0.280303	0.105385	0.365509	-0.139216	-0.418223	0.561565	0.139686	0.705624	0.609006	NA	N-succinyl-5-aminoimidazole-4-carboxamide ribotide synthetase
YAR018C	KIN3	0.115726	0.113934	0.350508	0.491103	0.041904	1.13965	0.116509	-0.0952705	0.091463	0.189035	NA	NA	NA	NA	NA	NA	NA	NA	NA	NA	NA	Nonessential serine/threonine protein kinase
YAR019C	CDC15	0.134398	0.224655	0.669715	0.685139	0.76873	0.318835	0.0280557	-0.468685	-0.282135	1.0032	NA	NA	NA	NA	NA	NA	NA	NA	NA	NA	NA	Protein kinase of the Mitotic Exit Network
YAR020C	PAU7	0.286627	0.393347	0.438813	0.518348	-0.0477462	0.128074	0.0303062	-0.509848	-0.88264	0.193199	0.652348	-0.0793394	0.390084	0.132151	-0.464425	-0.979757	-0.616734	-0.22956	0.0718084	-0.024179	NA	Member of the seripauperin multigene family
YAR023C	YAR023C	0.389734	-0.0701406	0.118418	0.131863	0.0151972	0.475442	-0.0243735	-0.304502	0.0254852	0.348003	0.455678	0.836627	0.630371	0.40445	0.255098	0.136411	0.366733	-0.0677586	0.605875	0.699482	NA	Putative integral membrane protein
YAR027W	UIP3	0.0381058	-0.110444	0.608513	0.434972	0.0581461	0.128461	-0.841133	-0.104198	-0.431565	-0.0971306	1.15118	0.92738	0.368522	0.355811	0.442804	0.242745	0.704547	0.139976	0.892449	0.80532	NA	Putative integral membrane protein of unknown function
YAR028W	YAR028W	0.578128	0.194329	0.460798	0.541153	0.337161	1.15211	0.0848406	0.457735	-0.580765	0.334977	-0.195435	0.196422	0.516771	0.28674	0.199338	-0.342143	0.384908	-0.356224	0.584471	0.191495	NA	Putative integral membrane protein
YAR029W	YAR029W	0.080372	0.406297	0.45229	0.425315	0.289183	0.161487	-0.0447002	-0.385538	-1.41081	-0.37204	-0.304173	-1.14553	-0.0220464	-0.1059	0.583101	-0.353333	-0.249224	0.731186	0.0547701	-0.0910488	NA	Member of DUP240 gene family but contains no transmembrane domains
YAR030C	NA	-0.219865	0.285339	0.23558	0.441371	0.202397	0.703384	-0.433479	-0.215998	-0.263596	0.0223127	0.0678904	0.091187	0.249998	0.104563	-0.16608	-0.40151	-0.0650038	-0.839721	0.171961	0.380847	NA	NA
YAR031W	PRM9	-0.215818	-0.00121753	0.235197	-0.0683992	-0.335766	0.46062	-0.254083	0.250172	-0.822068	0.130351	0.433192	-0.532836	-0.231074	-0.241524	0.346279	-0.269524	0.460925	-0.0806306	0.655615	0.663583	NA	Pheromone-regulated protein
YAR035C-A	YAR035C-A	NA	NA	NA	NA	NA	NA	NA	NA	NA	NA	0.901406	0.678516	0.219229	0.0179987	0.280216	0.23396	0.0191479	-0.023041	0.485911	0.493128	NA	Putative protein of unknown function
YAR035W	YAT1	0.404912	0.428716	0.354771	0.892359	0.218094	0.960686	0.837164	0.620903	-0.4805	0.436838	0.862443	0.582082	0.702337	0.369954	0.4275	0.140863	-0.325793	-0.0293029	0.60923	0.631758	NA	Outer mitochondrial carnitine acetyltransferase
YAR037W	NA	0.21328	0.720312	0.317931	0.737109	0.375758	0.889788	0.712896	0.377625	-0.469387	0.231974	NA	NA	NA	NA	NA	NA	NA	NA	NA	NA	NA	NA
YAR040C	NA	0.734755	0.241752	0.497683	0.585335	0.390349	0.97988	0.316124	0.598856	-0.81041	0.0923062	NA	NA	NA	NA	NA	NA	NA	NA	NA	NA	NA	NA
YAR042W	SWH1	NA	NA	NA	NA	NA	NA	NA	NA	NA	NA	NA	NA	NA	NA	NA	NA	NA	NA	NA	NA	NA	Protein similar to mammalian oxysterol-binding protein
YAR042W	SWH1	NA	NA	NA	NA	NA	NA	NA	NA	NA	NA	0.475444	0.0840818	0.705156	0.180353	0.184192	0.101157	0.798545	0.773547	0.665628	0.480184	NA	Protein similar to mammalian oxysterol-binding protein
YAR043C	NA	NA	NA	NA	NA	NA	NA	NA	NA	NA	NA	NA	NA	NA	NA	NA	NA	NA	NA	NA	NA	NA	NA
YAR044W	NA	-0.970025	0.47866	NA	NA	NA	-0.799176	NA	NA	NA	0.0678725	0.263663	0.165199	0.498132	0.427417	0.518815	0.027151	0.594639	0.657492	0.729076	0.419301	NA	NA
YAR047C	NA	-1.27417	-1.30365	-0.777528	-0.691163	-1.86851	-0.115959	-0.743697	-1.6927	-1.55061	-1.53279	0.45454	0.421141	0.489268	0.338215	0.360149	-0.189746	0.127432	-0.0993892	0.656607	0.457254	NA	NA
YAR050W	FLO1	0.549114	0.414855	0.323581	0.47818	0.526946	0.659165	0.645239	0.818586	0.785772	0.662344	0.721168	0.85849	0.385397	0.272612	0.349577	0.28877	-0.104314	-0.206636	0.389273	0.786823	NA	Lectin-like protein involved in flocculation
YBL001C	ECM15	-0.160587	0.386537	0.371753	0.369312	-0.355174	-0.0654054	-0.00969482	-0.0581091	0.540397	-0.0087228	0.0235344	0.0413536	0.218332	0.108478	-0.239878	-0.219745	0.787789	1.03497	0.0558492	0.344168	NA	Non-essential protein of unknown function
YBL002W	HTB2	0.183309	0.371273	0.56411	0.363257	-0.174741	0.355078	-0.282828	-0.50179	0.63723	-0.0130516	NA	NA	NA	NA	NA	NA	NA	NA	NA	NA	NA	Histone H2B
YBL003C	HTA2	0.221061	0.0766741	0.299736	0.673011	0.115351	0.112047	0.160713	0.121936	0.106799	-0.0496458	0.203084	0.235033	-0.723203	-1.291	0.663055	-0.0749971	0.373577	0.0398621	0.344192	-0.29872	NA	Histone H2A
YBL004W	UTP20	0.171527	0.589426	0.526406	0.397717	0.334998	0.624439	-0.303371	-0.919692	-0.155204	-0.31002	NA	NA	NA	NA	NA	NA	NA	NA	NA	NA	NA	Component of the small-subunit (SSU) processome
YBL005W	PDR3	NA	NA	NA	NA	NA	NA	NA	NA	NA	NA	0.128259	0.137381	0.351675	0.594941	0.419038	0.154453	0.303869	0.0756521	0.611604	0.572206	NA	Transcriptional activator of the pleiotropic drug resistance network
YBL006C	LDB7	-1.9099	-0.411784	-2.12185	-1.27875	-2.42264	-3.53471	NA	NA	-0.603076	-2.49475	-0.334646	-0.091103	-0.168743	-0.334301	2.15741	2.32913	0.427211	0.496668	-2.65201	-2.98134	NA	Component of the RSC chromatin remodeling complex
YBL007C	SLA1	0.272278	0.528755	0.759856	0.798706	0.305328	1.30526	0.308725	-0.370519	-0.661326	0.45191	0.247186	-0.436404	0.0366485	-0.276131	0.626333	0.594815	0.23141	0.720779	0.808711	1.25015	NA	Cytoskeletal protein binding protein
YBL008W	HIR1	0.500106	0.796836	0.739456	0.81774	0.520061	0.649	-0.38196	0.21093	-0.162395	0.0395857	0.146791	-1.6788	-1.39333	-2.33708	NA	0.045536	NA	NA	NA	-1.24239	NA	Subunit of the HIR complex
YBL008W-A	YBL008W-A	NA	NA	NA	NA	NA	NA	NA	NA	NA	NA	0.457888	0.164526	0.366563	0.279119	0.250929	0.282735	-0.117646	-0.980002	0.574403	0.653125	NA	Putative protein of unknown function
YBL009W	ALK2	0.496306	0.242667	0.637216	0.564463	0.845868	0.141864	1.29851	-0.662448	-0.252975	-0.0702553	0.454926	0.220306	0.476027	0.35525	0.00529898	-0.286008	-0.333796	0.096302	0.237899	0.369594	NA	Protein kinase
YBL010C	YBL010C	0.585172	0.453527	0.757286	0.468146	0.602341	0.756484	0.211359	0.971214	0.405343	0.156421	-0.882255	0.998904	-0.389537	1.26883	-0.392533	1.09234	-0.515663	1.1006	0.574999	0.580574	NA	Putative protein of unknown function
YBL011W	SCT1	NA	NA	NA	NA	NA	NA	NA	NA	NA	NA	-0.205227	-0.0505902	0.267762	0.594292	0.746092	0.740613	-0.0678222	0.209222	0.705775	0.879902	NA	Glycerol 3-phosphate/dihydroxyacetone phosphate sn-1 acyltransferase
YBL012C	NA	0.444547	0.0768936	0.153762	0.336728	-0.191274	0.877245	-0.533262	-0.152387	-0.413479	0.0604365	NA	NA	NA	NA	NA	NA	NA	NA	NA	NA	NA	NA
YBL013W	FMT1	-0.173042	0.141671	-0.0131531	0.0928434	-0.117882	-0.355272	0.0381164	1.06581	-3.96948	-3.95239	0.61478	-0.595033	0.196957	-0.487949	0.508553	-0.604368	0.0722222	-1.31589	0.625797	0.465005	NA	Methionyl-tRNA formyltransferase
YBL014C	RRN6	NA	NA	NA	-0.419102	NA	NA	NA	NA	NA	-4.62488	NA	NA	NA	NA	NA	NA	NA	NA	NA	NA	NA	Component of the core factor (CF) rDNA transcription factor complex
YBL015W	ACH1	0.0731451	0.403931	0.256781	0.312227	-0.0860453	-0.0348563	-0.205801	0.18222	-1.49254	-1.05789	0.112483	0.483128	0.232976	0.249817	0.278525	0.4	-0.0396118	0.43286	0.432216	0.37984	NA	Protein with CoA transferase activity
YBL016W	FUS3	0.315951	0.586343	0.361116	0.610164	0.335869	0.850974	2.40775	2.09375	0.596234	0.386248	0.000534731	0.207962	0.0924339	0.470086	1.07089	0.287586	0.317622	0.671798	0.396362	-0.0932712	NA	Mitogen-activated serine/threonine protein kinase involved in mating
YBL017C	PEP1	-1.42086	0.353535	-3.64397	-1.34403	-1.74503	-4.29084	-1.87625	NA	-0.267063	-1.71056	0.484594	0.290518	-2.44196	0.357576	0.281324	0.450781	0.415943	0.189399	0.771466	0.854635	NA	Type I transmembrane sorting receptor for multiple vacuolar hydrolases
YBL018C	POP8	0.784307	0.684477	0.095269	0.355855	0.490343	0.552484	-0.365663	0.192561	-0.282153	0.115934	NA	NA	NA	NA	NA	NA	NA	NA	NA	NA	NA	Subunit of both RNase MRP and nuclear RNase P
YBL019W	APN2	0.717426	0.313863	0.652738	0.533327	0.630526	0.536421	0.604575	0.730847	0.458858	-0.0765987	0.17213	0.0637299	0.121432	0.164315	0.527922	0.329153	0.553093	0.877003	0.513074	0.570031	NA	Class II abasic (AP) endonuclease involved in repair of DNA damage
YBL020W	RFT1	0.542661	0.41054	0.754122	0.745882	0.58588	0.590686	0.728504	0.948937	-0.0199652	0.160106	NA	NA	NA	NA	NA	NA	NA	NA	NA	NA	NA	Membrane protein required for translocation of Man5GlcNac2-PP-Dol
YBL021C	HAP3	NA	NA	NA	NA	NA	NA	NA	NA	NA	NA	0.473867	0.491359	0.690595	0.389513	0.259116	0.591364	1.45036	1.27956	1.32435	1.24101	NA	Subunit of the Hap2p/3p/4p/5p CCAAT-binding complex
YBL022C	PIM1	-1.34848	-1.60324	-1.82769	-1.42967	-1.21761	-0.980066	NA	NA	-0.728102	-0.191831	NA	NA	NA	NA	NA	NA	NA	NA	NA	NA	NA	ATP-dependent Lon protease
YBL023C	MCM2	NA	NA	NA	NA	NA	NA	NA	NA	NA	NA	NA	NA	NA	NA	NA	NA	NA	NA	NA	NA	haploinsufficient	Protein involved in DNA replication
YBL024W	NCL1	-0.00730882	0.546701	0.333012	0.338599	0.286825	1.08396	0.604153	0.697771	-0.455675	0.273012	-1.40447	-0.643709	-0.556485	-0.175232	-1.94401	-1.43859	-2.59601	-1.75423	-1.14526	-0.805831	NA	S-adenosyl-L-methionine-dependent tRNA: m5C-methyltransferase
YBL025W	RRN10	0.337513	0.429772	0.367694	0.742943	0.395842	0.000330813	0.819423	-0.517503	0.405937	0.194949	NA	NA	NA	NA	NA	NA	NA	NA	NA	NA	NA	Protein involved in promoting high level transcription of rDNA
YBL026W	LSM2	-0.611962	-0.678875	0.120895	0.384427	0.179696	0.381086	1.71557	2.22946	-1.2353	-0.849198	NA	NA	NA	NA	NA	NA	NA	NA	NA	NA	NA	Lsm (Like Sm) protein
YBL027W	RPL19B	-4.6616	-4.50937	-4.60749	-5.00741	1.52541	1.35651	4.11275	4.38603	1.21689	0.443548	-2.21823	-2.582	-1.90619	-2.28967	-0.139771	-0.457891	0.634266	0.514888	-2.90823	-2.83224	haploinsufficient	Ribosomal 60S subunit protein L19B
YBL028C	YBL028C	-0.233388	-0.84291	-1.69019	0.437539	-1.3355	0.409707	-1.58059	-0.074419	-1.36985	-0.0493195	0.460372	0.105181	0.0490501	-0.0172171	0.325723	-0.0834117	0.255389	0.0655574	0.722092	0.569978	NA	Protein of unknown function that may interact with ribosomes
YBL029C-A	YBL029C-A	NA	NA	NA	NA	NA	NA	NA	NA	NA	NA	0.461787	0.243378	0.675155	0.495547	0.274984	0.0340941	-0.0117421	-0.492714	0.0856643	0.268647	NA	Protein of unknown function
YBL029W	YBL029W	0.206776	-0.171851	0.162783	0.040804	0.173037	0.321858	0.251172	0.710455	-1.12161	-0.627665	0.497193	-0.00751007	0.114347	0.336485	0.219702	-0.138756	1.07615	1.18652	0.485004	0.341319	NA	Non-essential protein of unknown function
YBL030C	PET9	NA	NA	NA	NA	NA	NA	NA	NA	NA	NA	NA	NA	NA	NA	NA	NA	NA	NA	NA	NA	NA	Major ADP/ATP carrier of the mitochondrial inner membrane
YBL031W	SHE1	0.722118	-0.0440792	0.371453	0.45851	0.675901	0.531654	-0.368537	0.14262	-0.581316	-0.181934	0.135613	0.302121	0.428852	0.529066	0.730604	1.28967	1.73799	1.9517	0.815928	0.815782	NA	Mitotic spindle protein
YBL032W	HEK2	0.34966	0.643858	0.766284	0.637168	1.00316	0.735612	1.13232	0.232303	-0.344429	-0.639027	-0.325737	-0.252137	0.169301	0.316098	0.012011	1.14117	1.96736	2.17572	0.959912	0.949494	NA	RNA binding protein involved in asymmetric localization of ASH1 mRNA
YBL033C	RIB1	0.615944	0.570551	0.171915	0.482738	0.114067	0.512232	-0.621629	-0.575213	-0.603214	0.124971	NA	NA	NA	NA	NA	NA	NA	NA	NA	NA	NA	GTP cyclohydrolase II
YBL034C	STU1	0.745781	0.377336	0.843006	0.76415	0.135979	0.67165	0.839094	0.362596	0.894636	0.391257	NA	NA	NA	NA	NA	NA	NA	NA	NA	NA	NA	Component of the mitotic spindle
YBL035C	POL12	0.237622	0.384935	0.633066	0.730747	0.224255	0.518923	-0.0357742	-0.193439	-0.247167	0.0343298	NA	NA	NA	NA	NA	NA	NA	NA	NA	NA	NA	B subunit of DNA polymerase alpha-primase complex
YBL036C	YBL036C	0.630088	0.577226	0.476771	0.652809	0.48558	0.389105	0.50771	-0.233654	-0.30394	0.109618	0.550373	0.108176	0.371771	0.46499	-0.184124	0.0655338	0.543462	0.273457	0.859329	0.706591	NA	Putative non-specific single-domain racemase
YBL037W	APL3	0.327622	0.471763	0.19302	0.308867	-0.599882	-0.461058	-1.07094	-1.05744	0.872721	0.841368	0.924924	-0.358221	0.538387	0.879166	0.41937	0.334244	-0.0126014	0.316094	0.382748	-0.027124	NA	Alpha-adaptin
YBL038W	MRPL16	0.467344	0.937785	0.476817	0.620064	0.63607	0.247771	-0.286982	-0.142357	-0.255899	-0.332137	NA	NA	NA	NA	NA	NA	NA	NA	NA	NA	NA	Mitochondrial ribosomal protein of the large subunit
YBL039C	URA7	0.379883	-0.155181	-1.06219	-1.00411	0.133454	-0.254954	0.147262	0.100424	0.103017	0.511685	-0.890855	-1.30169	-0.0290256	-0.673182	0.872055	0.764009	1.52332	1.21243	0.618742	0.863699	NA	Major CTP synthase isozyme (see also URA8)
YBL039W-A	NA	NA	NA	NA	NA	NA	NA	NA	NA	NA	NA	NA	NA	NA	NA	NA	NA	NA	NA	NA	NA	NA	NA
YBL040C	ERD2	0.470379	0.304826	0.46861	0.571799	0.715384	0.777415	0.285238	0.457147	0.0783822	-0.0469115	NA	NA	NA	NA	NA	NA	NA	NA	NA	NA	NA	HDEL receptor
YBL041W	PRE7	-0.0927067	-0.395479	-0.00669705	0.0974151	-2.4457	0.388313	1.68005	0.771533	0.483835	0.429813	NA	NA	NA	NA	NA	NA	NA	NA	NA	NA	NA	Beta 6 subunit of the 20S proteasome
YBL042C	FUI1	0.136111	0.0923346	-0.0591344	0.0573117	0.467297	0.475309	-0.222968	0.112136	-0.0254705	0.0655667	0.300317	-0.57444	-0.705356	-0.384	-0.208704	-0.33056	0.657265	0.736462	0.740811	0.333155	NA	High affinity uridine permease, localizes to the plasma membrane
YBL043W	ECM13	NA	NA	NA	NA	NA	NA	NA	NA	NA	NA	0.294272	0.164279	0.458968	0.728572	0.288347	0.324558	0.423765	0.467123	0.613842	0.678103	NA	Non-essential protein of unknown function
YBL044W	YBL044W	0.131698	-0.169308	-0.275329	-0.0275895	0.0631125	0.378001	2.09338	2.36202	-0.299827	-0.425563	NA	NA	NA	NA	NA	NA	NA	NA	NA	NA	NA	Putative protein of unknown function
YBL045C	COR1	0.441673	0.99248	0.769193	0.662927	0.455473	0.71804	0.145315	0.359417	1.10796	0.896424	NA	NA	NA	NA	NA	NA	NA	NA	NA	NA	NA	Core subunit of the ubiquinol-cytochrome c reductase complex
YBL046W	PSY4	NA	0.410942	NA	-1.03674	NA	-1.73572	NA	NA	NA	-0.911361	0.425559	0.332575	0.714968	0.519599	0.0649597	0.0226217	-0.00830747	0.0745229	0.682047	0.656564	NA	Regulatory subunit of protein phosphatase PP4
YBL047C	EDE1	NA	NA	NA	NA	NA	NA	NA	NA	NA	NA	NA	NA	NA	NA	NA	NA	NA	NA	NA	NA	NA	Scaffold protein involved in the formation of early endocytic sites
YBL048W	NA	0.221789	0.697633	0.304648	0.401207	0.376441	0.309697	0.00807413	-0.450787	-0.699562	0.101083	-0.112105	-0.193189	0.102607	-0.105254	-0.187065	0.300796	0.984034	0.892955	-0.0776171	-0.000736461	NA	NA
YBL049W	MOH1	NA	NA	NA	NA	NA	NA	NA	NA	NA	NA	0.96073	0.436824	-0.951176	-0.544842	0.101019	-0.228506	0.986016	0.0777809	1.03608	0.269602	NA	Protein of unknown function
YBL050W	SEC17	0.760814	0.838047	0.490738	0.762672	1.06136	1.00446	-0.295446	-0.194642	0.856688	0.526862	NA	NA	NA	NA	NA	NA	NA	NA	NA	NA	NA	Alpha-SNAP cochaperone
YBL051C	PIN4	1.02846	1.03385	1.37401	1.53189	1.30215	0.831046	-1.2069	-0.486031	0.683862	0.90752	0.345048	-1.25536	0.504994	-0.140949	-0.263685	-0.749436	1.93366	2.06217	1.23529	1.08092	NA	Protein involved in G2/M phase progression and response to DNA damage
YBL052C	SAS3	0.43693	0.491033	0.39209	0.279583	-0.473807	-0.0871816	-0.329964	0.1229	-0.281285	0.0131252	0.317129	0.605566	0.724723	0.0140246	-0.176001	-0.398156	1.00017	1.73051	0.59177	0.810888	NA	Histone acetyltransferase catalytic subunit of NuA3 complex
YBL053W	NA	-0.600362	0.295585	-1.45745	0.309502	-1.26117	0.679647	-1.42641	0.234451	-0.582957	-0.158406	0.86697	0.662515	0.207039	0.591304	0.316712	0.473272	0.72912	0.393427	0.797646	1.20945	NA	NA
YBL054W	TOD6	0.438349	0.549659	0.513975	0.620731	0.602879	1.04043	-0.234321	0.0862108	0.168789	0.185497	0.64539	0.479332	0.702302	-0.0088592	1.04916	1.538	0.609483	1.5	0.924731	0.990819	NA	PAC motif binding protein involved in rRNA and ribosome biogenesis
YBL055C	YBL055C	0.346351	0.720325	0.323675	0.533824	0.325949	0.15663	0.552822	-0.212975	-0.418486	-0.11606	-0.769114	0.347908	-1.57068	1.03942	-1.00856	-0.188851	-0.211452	NA	0.0676879	0.228013	NA	3'-->5' exonuclease and endonuclease with a possible role in apoptosis
YBL056W	PTC3	0.221897	0.657519	0.233123	0.51609	0.188374	0.796859	0.0909072	-0.491909	0.177294	0.188939	-0.0377618	0.520631	0.221235	0.477995	-0.837579	-0.517831	0.217892	-0.0866265	0.425035	0.413364	NA	Type 2C protein phosphatase (PP2C)
YBL057C	PTH2	0.404704	0.386102	0.485799	0.391838	0.409867	0.210261	0.184315	0.407376	-0.244558	0.772872	0.00425882	-0.040455	-0.115695	-0.123865	0.247252	-0.0295757	0.206392	0.473385	0.459759	0.443226	NA	One of two mitochondrially-localized peptidyl-tRNA hydrolases
YBL058W	SHP1	0.23033	0.556313	0.181522	0.344166	0.860603	0.722764	0.210393	0.756992	0.861477	0.218173	NA	NA	NA	NA	NA	NA	NA	NA	NA	NA	NA	UBX (ubiquitin regulatory X) domain-containing protein
YBL059W	YBL059W	0.394676	0.377848	0.396828	0.403173	0.349313	0.776604	-0.257742	-0.517037	0.0339493	-0.0325775	NA	1.06907	1.04624	-1.42507	NA	NA	1.76909	0.944323	NA	NA	NA	Putative protein of unknown function
YBL060W	YEL1	0.740633	0.0560736	0.365979	0.346211	0.78149	0.608145	0.66865	0.996193	-0.170715	0.0714989	0.466155	0.00189854	0.567242	-0.541957	-0.104598	-0.556356	0.644062	1.12098	-0.0597591	0.515829	NA	Guanine nucleotide exchange factor specific for Arf3p
YBL061C	SKT5	-0.0863365	0.317511	0.670169	0.580429	0.434451	0.80247	0.0200032	0.185899	-0.163405	-0.135483	0.623504	0.765563	0.435886	0.611857	0.171687	0.230807	-0.635456	-0.402938	0.544025	0.547661	NA	Activator of Chs3p (chitin synthase III) during vegetative growth
YBL062W	NA	0.513571	0.462546	0.602176	0.583101	0.969406	0.585682	0.449869	0.182557	0.00846186	0.369154	0.445068	0.563686	0.277771	0.389387	0.0825545	0.125363	0.594958	0.278853	0.719132	0.812053	NA	NA
YBL063W	KIP1	0.569172	0.119934	0.373539	0.113107	0.630981	0.621853	-0.586175	0.291325	-0.00686563	0.12891	0.39472	0.317343	-0.0416444	-0.237996	0.0351775	0.229615	-0.741449	-0.688226	0.543168	0.786067	NA	Kinesin-related motor protein
YBL064C	PRX1	0.287241	0.193373	0.260592	0.460593	0.48632	0.834206	0.387631	0.244051	-0.110254	0.145483	NA	NA	NA	NA	NA	NA	NA	NA	NA	NA	NA	Mitochondrial peroxiredoxin with thioredoxin peroxidase activity
YBL065W	NA	-1.08876	-0.518771	-1.16932	-1.36235	-0.452857	-0.334785	5.14485	5.12711	3.30587	2.56146	-0.348793	0.103758	0.123058	0.484468	0.118161	-0.3629	-0.826254	-0.210927	0.852239	1.08604	NA	NA
YBL066C	SEF1	0.197708	0.388477	0.373977	0.626517	0.300748	0.715133	2.19287	1.43105	0.588351	0.5199	0.737538	0.100255	0.570032	0.11736	0.11696	-0.151559	1.05858	0.82733	1.79076	1.13522	NA	Putative transcription factor
YBL067C	UBP13	-1.61011	-1.39001	-1.22121	-1.4967	0.694285	0.490971	3.05345	1.68373	6.25905	6.07429	0.816608	0.94697	0.35107	-0.0708081	-0.0836501	-0.1977	-0.207634	-0.0756361	0.38728	0.91508	NA	Ubiquitin-specific protease that cleaves Ub-protein fusions
YBL068W	PRS4	0.0484632	-0.000163463	-0.0195636	0.31411	0.0344085	0.513136	-0.597678	-0.617084	-0.224554	0.0802452	0.196477	-0.347068	-0.563959	-0.764035	0.333728	0.197874	-0.164444	0.168607	-0.0905306	0.162029	NA	5-phospho-ribosyl-1(alpha)-pyrophosphate synthetase, synthesizes PRPP
YBL069W	AST1	-0.0902847	0.0648267	0.0520303	0.0796343	0.390066	0.545944	-0.223402	0.00310166	0.236863	0.0457984	0.622072	0.0229913	0.243245	0.159745	0.157428	0.357221	0.642929	0.84273	0.584976	0.864615	NA	Lipid raft associated protein
YBL070C	NA	0.182517	0.941882	0.304576	0.169894	0.55948	1.02712	0.334315	-0.2925	0.403428	0.306627	-0.105034	0.017945	0.0875684	0.418982	-0.312261	-0.240084	0.0289539	-0.0344616	0.2788	0.445168	NA	NA
YBL071C	NA	-0.186318	-0.568739	-1.40109	-1.81193	-0.522642	0.113103	0.767962	-0.138487	0.0760781	0.367817	-0.345173	-0.282716	-0.581801	-0.628178	0.498084	0.145262	-0.351211	-2.09961	-0.0509456	-0.175682	NA	NA
YBL071C-B	YBL071C-B	NA	NA	NA	NA	NA	NA	NA	NA	NA	NA	-3.19545	-3.06834	-4.19799	-3.31727	0.32449	-0.625298	0.931712	1.22961	-0.0689097	-0.526309	NA	Putative protein of unknown function
YBL071W-A	KTI11	NA	NA	NA	NA	NA	NA	NA	NA	NA	NA	-1.20008	0.000176712	-0.853832	0.273127	0.630815	1.03772	-1.36147	-0.305307	-0.386891	-0.186642	NA	Zn-ribbon protein that co-purifies with Dph1 and Dph2
YBL072C	RPS8A	-2.58542	-2.50581	-2.1298	-2.70752	1.28047	0.993209	3.85624	2.31085	0.491326	1.10424	-1.38295	-1.60729	-1.96424	-2.46755	-0.577669	-0.894111	1.50095	1.24267	-0.845759	-0.905151	NA	Protein component of the small (40S) ribosomal subunit
YBL073W	NA	0.348255	0.698399	0.13031	0.256723	0.310801	0.174744	-0.347976	-0.070332	0.609614	0.203449	NA	NA	NA	NA	NA	NA	NA	NA	NA	NA	NA	NA
YBL074C	AAR2	0.467803	0.363919	0.470047	0.745568	0.462888	0.947366	-0.39941	0.195545	-0.0387956	0.109525	NA	NA	NA	NA	NA	NA	NA	NA	NA	NA	NA	Component of the U5 snRNP complex
YBL075C	SSA3	NA	NA	NA	NA	NA	NA	NA	NA	NA	NA	0.0828102	0.0321958	0.24716	0.07179	0.269911	0.334088	0.579263	0.0890437	0.274006	0.287286	NA	ATPase involved in protein folding and the response to stress
YBL076C	ILS1	0.234108	0.324962	0.383642	0.500679	0.476679	0.800413	-0.00465827	0.441023	0.122919	0.141085	NA	NA	NA	NA	NA	NA	NA	NA	NA	NA	NA	Cytoplasmic isoleucine-tRNA synthetase
YBL077W	NA	0.278778	0.742957	0.491002	0.440605	0.634669	0.815827	0.651551	0.332064	-0.275529	0.366762	NA	NA	NA	NA	NA	NA	NA	NA	NA	NA	NA	NA
YBL078C	ATG8	0.300504	0.503416	0.395475	0.437623	0.313633	0.543564	0.0198409	0.429981	0.0600013	0.373091	0.537373	0.280025	0.185012	0.0563532	0.0232283	-0.103608	0.207786	0.405328	0.618365	0.417821	NA	Component of autophagosomes and Cvt vesicles
YBL079W	NUP170	-0.0084924	0.276842	0.0816217	0.604244	0.260989	0.845673	0.311554	0.146398	0.588528	0.59684	NA	NA	NA	NA	NA	NA	NA	NA	NA	NA	NA	Subunit of the inner ring of the nuclear pore complex (NPC)
YBL080C	PET112	NA	NA	NA	NA	NA	NA	NA	NA	NA	NA	NA	NA	NA	NA	NA	NA	NA	NA	NA	NA	NA	Subunit of the trimeric GatFAB AmidoTransferase(AdT) complex
YBL081W	YBL081W	0.260213	-0.173954	0.0581947	0.0681251	1.00431	1.02842	0.129018	1.68317	0.241034	0.926991	-1.68369	0.209966	-3.57078	-1.34196	-0.566331	0.924597	-2.12042	0.733007	-0.746744	0.584822	NA	Non-essential protein of unknown function
YBL082C	ALG3	0.622085	0.13658	0.327352	0.786844	-0.251513	0.829982	-0.639766	0.0653695	-0.725199	-0.0697429	-0.245955	-0.738468	-1.05923	-0.623443	-0.223906	-0.423035	-1.40398	1.08182	-0.938178	-0.855483	NA	Dolichol-P-Man dependent alpha(1-3) mannosyltransferase
YBL083C	NA	0.237388	0.8577	0.861825	0.709018	0.486724	0.49155	0.381783	-0.164412	-0.973414	-0.336469	-0.180365	-0.201471	-2.33522	-1.44438	-0.709008	-1.1301	NA	NA	0.124301	-0.232614	NA	NA
YBL084C	CDC27	0.0917204	0.342429	-0.44053	-0.0581644	-1.39111	-1.13661	-0.740801	-1.16998	-0.191689	0.295506	NA	NA	NA	NA	NA	NA	NA	NA	NA	NA	NA	Subunit of the Anaphase-Promoting Complex/Cyclosome (APC/C)
YBL085W	BOI1	0.505687	0.656264	0.654124	0.744587	0.365268	0.657708	-0.0351077	0.075886	-0.521473	0.40838	0.71299	0.0028642	-0.245343	-0.679994	0.103049	-0.0211121	-1.30017	-0.955845	-0.190489	-0.262151	NA	Protein implicated in polar growth
YBL086C	YBL086C	-0.229257	-0.243782	-1.10456	-0.757397	0.116541	-0.396686	0.388338	0.0396627	-2.90387	-3.1486	0.539132	0.875517	0.509354	0.264124	0.324566	0.0632069	0.633626	0.796891	0.465178	0.616497	NA	Protein of unknown function
YBL087C	RPL23A	NA	NA	NA	NA	NA	NA	NA	NA	NA	NA	-2.58881	-3.29152	NA	NA	NA	NA	1.17208	NA	-1.32937	NA	NA	Ribosomal 60S subunit protein L23A
YBL088C	TEL1	0.1933	0.399749	0.357642	0.452814	-0.237062	0.445776	0.17377	-0.430741	-0.729016	0.1458	-0.292965	0.699893	-0.843572	0.176453	-1.27628	-1.19833	0.440546	0.904644	-0.136243	0.323583	NA	Protein kinase primarily involved in telomere length regulation
YBL089W	AVT5	0.830184	-0.322477	-0.262852	-0.909142	0.192996	0.655262	0.54666	-0.0471054	0.616151	0.789027	0.292603	-0.334493	-0.173954	-0.344392	0.575686	0.510011	0.133465	0.847266	0.328424	0.151706	NA	Putative transporter
YBL090W	MRP21	0.39901	0.755654	0.671728	0.621241	-0.00445921	1.04195	0.272643	0.947322	8.10211	0.343584	-0.532807	-0.304888	0.0241866	-0.431356	0.723082	0.114862	0.279097	0.0256355	-0.590922	-0.273611	NA	Mitochondrial ribosomal protein of the small subunit
YBL091C	MAP2	NA	NA	NA	NA	NA	NA	NA	NA	NA	NA	0.303887	0.285963	-0.0638899	0.571164	0.121039	0.275029	0.184363	0.825801	0.0956711	0.230072	NA	Methionine aminopeptidase
YBL091C-A	SCS22	NA	NA	NA	NA	NA	NA	NA	NA	NA	NA	0.607196	0.301316	0.124358	0.118538	-0.663244	-0.257672	-0.4156	-0.694757	0.0549546	0.0836769	NA	Protein involved in regulation of phospholipid metabolism
YBL091C-A	SCS22	-0.108778	-0.311636	0.13196	-0.321993	-0.154104	-0.20686	-0.576216	-0.23864	-0.84624	0.0747443	NA	NA	NA	NA	NA	NA	NA	NA	NA	NA	NA	Protein involved in regulation of phospholipid metabolism
YBL092W	RPL32	-0.595571	-1.05929	-0.191098	-0.435757	0.967184	-0.509163	3.2033	3.567	-2.43547	-2.61086	NA	NA	NA	NA	NA	NA	NA	NA	NA	NA	NA	Ribosomal 60S subunit protein L32
YBL093C	ROX3	NA	NA	NA	NA	NA	NA	NA	NA	NA	NA	-3.43826	-2.48654	-4.28465	-4.92284	1.15534	1.19403	2.42903	0.734479	-4.19707	-4.72198	NA	Subunit of the RNA polymerase II mediator complex
YBL094C	NA	0.22841	0.618763	0.500417	0.671953	0.636991	0.401308	-0.338276	0.540377	-0.577941	-0.00175648	NA	NA	NA	NA	NA	NA	NA	NA	NA	NA	NA	NA
YBL095W	YBL095W	0.557306	0.509784	-0.000242546	-0.384806	-0.501363	-0.21367	0.0468505	0.431724	0.0888802	-0.0642477	NA	NA	NA	NA	NA	NA	NA	NA	NA	NA	NA	Putative protein of unknown function
YBL096C	NA	0.591743	0.415652	0.227747	0.199733	0.871557	0.540067	0.323185	0.16816	0.00686938	0.77949	-1.98101	-0.181724	-3.45677	-1.5387	-2.2232	-0.72894	NA	NA	-2.4491	-0.888347	NA	NA
YBL097W	BRN1	0.565142	-0.440361	0.534479	0.452799	0.390432	0.782396	-0.128593	0.250974	0.165424	0.816604	NA	NA	NA	NA	NA	NA	NA	NA	NA	NA	NA	Subunit of the condensin complex
YBL098W	BNA4	0.740477	0.412675	0.618727	0.60971	0.793198	0.780122	0.13068	-0.318936	0.122353	0.718517	0.648492	0.393085	0.426978	0.288505	0.708121	0.416752	0.341805	-0.431016	0.343517	0.487883	NA	Kynurenine 3-mono oxygenase
YBL099W	ATP1	0.067473	0.274393	0.290582	0.329671	-1.444	0.571827	-0.542085	0.403692	-1.47147	-1.08189	0.535075	-0.0216485	-0.110239	-0.319109	0.899156	0.875416	-0.995903	-0.151135	-6.96942	-6.2731	NA	Alpha subunit of the F1 sector of mitochondrial F1F0 ATP synthase
YBL100C	NA	0.191085	0.101187	0.264724	0.41727	-0.882339	0.356777	-0.347485	-0.485455	-1.70771	-0.882548	0.446874	-0.0323229	-0.129264	-0.384704	0.0385584	-0.0232702	-0.76007	-1.15049	-8.87759	-8.75253	NA	NA
YBL101C	ECM21	NA	NA	NA	NA	NA	NA	NA	NA	NA	NA	NA	NA	NA	NA	NA	NA	NA	NA	NA	NA	NA	Protein involved in regulating endocytosis of plasma membrane proteins
YBL101W-C	NA	NA	NA	NA	NA	NA	NA	NA	NA	NA	NA	NA	NA	NA	NA	NA	NA	NA	NA	NA	NA	NA	NA
YBL102W	SFT2	0.348788	0.130331	0.509199	0.676201	0.454373	0.813566	-0.344722	-0.404364	-0.654997	0.0469472	0.747381	0.567661	0.372908	0.616401	0.342297	0.608086	-0.880981	-0.672986	0.190655	0.187597	NA	Tetra-spanning membrane protein found mostly in the late Golgi
YBL103C	RTG3	0.176973	0.18269	0.575023	0.362462	-0.490167	0.0775914	-2.04844	-1.92879	-1.1078	-0.879328	0.649713	0.203831	0.114193	-0.230053	0.928297	0.383768	-6.58799	-8.33071	-0.632684	-0.831619	NA	bHLH/Zip transcription factor for retrograde (RTG) and TOR pathways
YBL104C	SEA4	0.262713	0.0457753	-0.788231	-0.965657	-0.311956	0.00207819	0.624407	0.56768	-0.0188471	0.489444	NA	NA	NA	NA	NA	NA	NA	NA	NA	NA	NA	Subunit of the SEA (Seh1-associated) complex
YBL104C	SEA4	NA	NA	NA	NA	NA	NA	NA	NA	NA	NA	0.395455	0.428441	0.312276	0.321918	0.283665	0.449391	0.514338	0.313947	0.373342	0.525989	NA	Subunit of the SEA (Seh1-associated) complex
YBL105C	PKC1	0.035829	0.262532	0.374764	0.597852	0.202708	0.405716	0.240703	-0.251472	-0.76846	-0.0490405	NA	NA	NA	NA	NA	NA	NA	NA	NA	NA	NA	Protein serine/threonine kinase
YBL106C	SRO77	0.357374	0.280577	0.529532	0.6378	0.291042	0.57602	0.635439	0.410679	0.332063	0.355586	0.279635	0.320567	-0.21489	0.297597	0.00499768	0.17056	-0.101173	-0.127393	-0.229295	-0.3306	NA	Protein with roles in exocytosis and cation homeostasis
YBL107C	MIX23	0.460372	0.499819	0.666212	0.674692	0.697744	0.865697	1.11644	1.12826	0.429376	0.539934	0.453389	0.525036	0.535201	0.231496	0.405529	-0.114352	0.25612	0.41785	0.755017	0.594421	NA	Mitochondrial intermembrane space protein of unknown function
YBR001C	NTH2	0.568158	0.546893	0.738269	0.792909	0.0117854	0.725472	0.427164	0.39586	0.354743	0.0824978	0.203456	-0.197569	0.439723	0.118946	0.331776	0.306708	-0.0165754	-0.329314	0.0415486	0.0210986	NA	Putative neutral trehalase, required for thermotolerance
YBR002C	RER2	0.30379	-0.685267	-0.160496	-1.12077	-0.48358	-1.99296	-0.443256	-1.15471	-1.09232	-1.46177	NA	NA	NA	NA	NA	NA	NA	NA	NA	NA	NA	Cis-prenyltransferase involved in dolichol synthesis
YBR003W	COQ1	1.34998	1.18318	2.42436	2.33304	0.769347	1.01098	-1.49151	-1.94208	1.36915	1.85192	NA	NA	NA	NA	NA	NA	NA	NA	NA	NA	NA	Hexaprenyl pyrophosphate synthetase
YBR004C	GPI18	0.523768	0.160003	0.506611	0.373537	-0.223427	0.316911	-0.0287788	-0.33065	0.212087	0.205327	NA	NA	NA	NA	NA	NA	NA	NA	NA	NA	NA	Functional ortholog of human PIG-V
YBR005W	RCR1	-1.15121	NA	-3.99907	NA	-3.81755	NA	-4.1239	NA	NA	NA	NA	NA	NA	NA	NA	NA	NA	NA	NA	NA	NA	Protein of the ER membrane involved in cell wall chitin deposition
YBR006W	UGA2	0.211096	0.259751	0.608333	0.433849	0.0711775	0.129922	-0.365887	-0.0464851	0.683613	-0.156097	1.01155	-0.0180142	0.223668	-0.423051	-0.0773409	-0.254147	0.230877	0.229875	-0.275817	-0.348614	NA	Succinate semialdehyde dehydrogenase
YBR007C	DSF2	0.392199	0.103015	-0.457623	-0.205958	-0.785775	-0.779679	1.50017	0.840915	0.032677	-0.297608	-0.129314	0.600327	0.122004	0.221813	0.114533	-0.388049	0.156598	0.0427357	-0.478165	-0.567373	NA	Deletion suppressor of mpt5 mutation
YBR008C	FLR1	0.399129	0.335604	0.44648	0.143097	0.297709	-0.227829	0.421682	-0.200836	0.523952	0.299343	-0.138166	-0.164266	-0.507257	-0.431886	-0.0221869	-0.11434	-1.21605	-0.758011	-0.0353494	0.00687269	NA	Plasma membrane transporter of the major facilitator superfamily
YBR009C	HHF1	0.132287	0.18707	0.274817	-0.328702	0.204052	-0.647859	-0.21094	-0.323883	-0.30303	0.117153	0.42124	-0.138574	0.106997	0.250347	0.456115	0.372723	0.579802	-0.32438	0.253306	0.697663	NA	Histone H4
YBR010W	HHT1	NA	NA	NA	NA	NA	NA	NA	NA	NA	NA	0.151527	-0.663308	0.378436	0.104842	-0.0396449	0.217069	0.0892944	0.219407	0.291698	0.655364	NA	Histone H3
YBR011C	IPP1	0.835483	0.338327	0.518683	0.545476	0.172273	0.63326	-0.802192	-1.07242	-0.335672	0.0636735	NA	NA	NA	NA	NA	NA	NA	NA	NA	NA	NA	Cytoplasmic inorganic pyrophosphatase (PPase)
YBR012C	NA	0.380917	0.222778	0.33228	0.523413	0.063223	-0.231992	-0.145855	-0.675368	0.969144	0.171331	NA	NA	NA	NA	NA	NA	NA	NA	NA	NA	NA	NA
YBR013C	YBR013C	NA	NA	NA	NA	NA	NA	NA	NA	NA	NA	0.440392	0.304853	0.390923	0.306518	0.1496	0.149897	0.519905	0.122631	0.184993	0.371548	NA	Putative protein of unknown function
YBR014C	GRX7	0.0960634	0.312182	0.349691	0.221319	-0.138275	0.0222713	-0.353318	-0.88358	0.518531	0.075684	0.422744	-0.0323517	0.170819	0.319933	0.401055	0.119199	-0.105397	-0.456701	0.425801	0.649194	NA	Cis-golgi localized monothiol glutaredoxin
YBR015C	MNN2	NA	NA	NA	NA	NA	NA	NA	NA	NA	NA	NA	NA	NA	NA	NA	NA	NA	NA	NA	NA	NA	Alpha-1,2-mannosyltransferase
YBR016W	YBR016W	0.502569	0.605994	0.44516	0.0654142	0.293337	0.151734	-0.0713228	0.079184	0.867049	-0.00188253	0.619167	0.194893	0.134178	0.647794	0.233896	0.357674	0.0827722	-0.599231	-0.560375	-0.289118	NA	Tail-anchored plasma membrane protein with a conserved CYSTM module
YBR017C	KAP104	-0.323478	-0.0366215	0.00545879	0.30877	0.775226	-0.359332	0.443686	0.0472886	0.08352	0.127773	NA	NA	NA	NA	NA	NA	NA	NA	NA	NA	NA	Transportin or cytosolic karyopherin beta 2
YBR018C	GAL7	0.754115	0.768535	0.681235	0.551242	-0.157916	0.382697	0.351393	-0.0213617	-0.584987	-0.0915063	0.529211	0.807313	0.536074	0.858648	0.526758	0.276139	0.466283	-0.205376	0.714829	0.549265	NA	Galactose-1-phosphate uridyl transferase
YBR019C	GAL10	0.733229	0.431622	0.000526518	0.0231672	-0.103323	-0.499878	0.111478	-0.0729191	-0.239513	-0.177569	0.147157	0.255359	0.445659	0.42509	0.28007	-0.0346488	-0.533635	-0.0412016	0.165561	0.674521	NA	UDP-glucose-4-epimerase
YBR020W	GAL1	NA	NA	NA	NA	NA	NA	NA	NA	NA	NA	NA	NA	NA	NA	NA	NA	NA	NA	NA	NA	NA	Galactokinase
YBR020W	GAL1	-3.39334	-4.41575	-3.60046	-2.93562	-5.87434	-0.217467	NA	NA	-3.33601	-3.02004	0.370107	-0.0920763	0.39713	-0.0925995	0.0759383	-0.252773	0.103592	0.218624	0.459021	0.421775	NA	Galactokinase
YBR021W	FUR4	-0.180512	0.290892	0.201622	0.0845869	-0.72207	0.0196419	-0.860715	-1.4224	-0.0750621	-0.189875	-1.21496	-2.1983	-1.34465	-1.39137	-1.32055	-1.39902	0.793601	2.47131	-0.201581	0.290066	NA	Plasma membrane localized uracil permease
YBR022W	POA1	0.251412	0.732213	0.409863	0.556073	-0.348053	0.166457	-0.328776	0.333748	-0.0212759	-0.297714	0.438196	-0.769931	0.252384	0.520318	0.0773703	-0.122569	1.7667	1.24047	0.694479	0.453392	NA	Phosphatase that is highly specific for ADP-ribose 1''-phosphate
YBR023C	CHS3	NA	NA	NA	NA	NA	NA	NA	NA	NA	NA	0.317076	0.679525	0.2622	0.414462	-0.297346	0.0851321	0.0779212	0.730225	0.183651	0.154753	NA	Chitin synthase III
YBR024W	SCO2	0.321433	0.105386	-1.24275	-0.353116	-0.646413	-0.119667	-0.983159	-0.600619	0.121748	-0.504777	-0.0493753	-0.574533	0.238467	0.110797	0.374227	-0.127504	-0.231147	0.531798	-0.450152	-0.0404887	NA	Protein anchored to mitochondrial inner membrane
YBR025C	OLA1	0.189418	0.275657	0.274561	0.207881	0.416912	0.363871	0.0673148	-0.179053	0.146851	-0.448251	0.790696	0.790535	0.631563	0.6014	0.702558	0.397008	0.549558	0.323264	0.366712	0.502853	NA	P-loop ATPase with similarity to human OLA1 and bacterial YchF
YBR026C	ETR1	0.0383012	-0.369883	0.625136	0.226429	0.0430405	0.638265	-0.111347	-0.175142	0.40467	0.0463448	NA	NA	NA	NA	NA	NA	NA	NA	NA	NA	NA	2-enoyl thioester reductase
YBR027C	NA	0.206919	0.985001	-0.61769	0.248714	0.594702	-0.366661	-0.760633	-0.794381	0.252954	-0.175687	0.4957	0.657387	0.00906688	0.491559	0.22675	-0.544463	0.203762	0.967563	0.43513	0.515164	NA	NA
YBR028C	YPK3	0.37653	0.0289221	0.444046	0.40642	0.0719665	0.158745	0.994053	0.382768	0.0979901	0.162	0.438571	0.279425	0.577319	0.456992	0.647275	0.726087	-0.456983	-0.799824	-0.486535	-0.392941	NA	AGC kinase
YBR029C	CDS1	-0.242446	-0.148343	-1.03473	-0.745601	-0.704912	0.329907	1.12176	0.468269	0.0608549	-0.0625349	NA	NA	NA	NA	NA	NA	NA	NA	NA	NA	NA	Phosphatidate cytidylyltransferase (CDP-diglyceride synthetase)
YBR030W	RKM3	0.1999	-0.332296	-0.19708	-2.18412	0.59007	-0.362372	-0.267969	-0.170107	-1.43409	-0.963044	-0.196885	-0.445167	-0.216443	0.330529	-0.59063	0.070892	1.37518	NA	-1.1566	-1.17247	NA	Ribosomal lysine methyltransferase
YBR031W	RPL4A	0.3681	0.912562	0.456968	0.576186	0.735708	0.578516	0.419918	0.40654	0.461504	0.503814	0.287084	0.408127	-0.211708	0.277497	0.0996715	0.637241	-0.690065	0.373681	0.0748664	0.442747	NA	Ribosomal 60S subunit protein L4A
YBR032W	NA	0.770705	0.321657	0.259603	0.7605	0.15862	0.223457	-0.211574	-0.339819	0.17571	0.13742	1.06246	0.353238	0.833227	0.392987	-0.315076	0.180066	0.398618	0.769055	0.834802	0.706332	NA	NA
YBR033W	EDS1	0.607551	0.00248563	1.01115	1.52746	-0.139549	0.54365	-0.903307	-0.316811	-0.287753	0.163635	0.45828	0.454072	0.600605	0.35988	0.158048	0.211029	1.02739	-0.0583175	0.838243	0.755724	NA	Putative zinc cluster protein, predicted to be a transcription factor
YBR034C	HMT1	0.545253	0.632618	-0.585475	0.399604	-0.0664496	0.172755	0.035199	-0.0719408	0.129129	0.4221	-0.543025	-0.52848	-0.0710143	-0.368844	1.16685	0.621827	-1.02804	-0.100416	-0.444621	-0.120694	NA	Nuclear SAM-dependent mono- and asymmetric methyltransferase
YBR035C	PDX3	0.455847	-0.256449	-0.923316	-0.548253	0.353194	-0.64948	-0.920686	0.00711472	-0.340527	-0.692798	-0.870092	-0.451829	-1.0712	-0.486043	0.373756	1.16592	0.642253	1.75069	0.218834	0.752002	NA	Pyridoxine (pyridoxamine) phosphate oxidase
YBR036C	CSG2	0.224912	0.321293	-0.0992547	0.216337	0.175048	-0.44287	0.721467	0.375984	0.330995	0.435923	-0.191134	-0.27349	0.12604	0.460989	0.227815	-0.187745	-0.587683	0.147427	-1.28379	-0.987719	NA	Endoplasmic reticulum membrane protein
YBR037C	SCO1	0.257838	0.601175	0.0290161	0.481799	0.85296	-0.133586	-0.1922	-0.0978147	-0.724907	0.129463	0.36931	0.706438	0.0170585	0.113193	0.222633	-0.305279	0.767011	0.624242	1.21316	0.643474	NA	Copper-binding protein of mitochondrial inner membrane
YBR038W	CHS2	1.19927	0.302274	-0.100201	-0.325869	-7.13983	-4.31718	0.0830918	0.158758	0.855846	0.0232153	NA	NA	NA	NA	NA	NA	NA	NA	NA	NA	NA	Chitin synthase II
YBR039W	ATP3	-0.159232	0.300134	0.0866329	-0.117715	0.158972	-0.332666	-0.665785	-0.635654	-1.07628	-1.49384	NA	NA	NA	NA	NA	NA	NA	NA	NA	NA	NA	Gamma subunit of the F1 sector of mitochondrial F1F0 ATP synthase
YBR040W	FIG1	0.0688156	0.270797	0.347717	0.481225	-0.706411	0.836709	-1.53493	-1.06475	-0.460561	-0.335664	NA	NA	NA	NA	NA	NA	NA	NA	NA	NA	NA	Integral membrane protein required for efficient mating
YBR041W	FAT1	0.224199	0.267747	0.45988	0.469497	0.124734	0.638395	-0.714832	-0.417729	-0.414233	0.00377357	0.838396	0.769712	0.464694	0.440368	0.229076	0.244026	0.329815	0.808198	0.343994	0.534043	NA	Very long chain fatty acyl-CoA synthetase and fatty acid transporter
YBR042C	CST26	0.59081	0.365327	1.29953	1.35278	0.273768	0.639388	-0.36956	-0.621914	0.378239	0.535416	NA	NA	NA	NA	NA	NA	NA	NA	NA	NA	NA	Putative transferase involved in phospholipid biosynthesis
YBR043C	QDR3	0.34382	0.549141	0.356659	-0.168359	-0.0665988	-1.4428	0.0284366	-0.537736	-0.0990337	0.14517	0.309855	0.435713	0.546663	0.610752	0.273355	0.0151597	0.326573	0.592491	0.281466	0.427139	NA	Multidrug transporter of the major facilitator superfamily
YBR044C	TCM62	0.484237	0.465231	0.63984	0.381823	0.590038	-0.00503718	0.427844	0.164359	0.0204299	-0.440286	0.424532	-0.296409	-1.75481	-1.62877	-0.113095	0.616403	-10.1572	NA	0.248704	-0.318259	NA	Protein involved in assembly of the succinate dehydrogenase complex
YBR045C	GIP1	0.111346	0.197827	0.00378986	0.331704	-0.0636657	0.721065	-0.339411	-0.74815	-0.665166	-0.381786	0.562733	0.389187	0.400146	0.608204	0.391354	0.678456	0.625372	0.453325	0.425281	0.320174	NA	Meiosis-specific regulatory subunit of the Glc7p protein phosphatase
YBR046C	ZTA1	0.651246	-0.338568	-0.174368	0.0364794	-0.0290431	-0.192901	-0.588052	-0.604961	-0.399187	-0.24715	0.164072	0.540552	0.195706	0.922554	0.607948	0.691808	-0.533836	0.792224	0.304005	0.426297	NA	NADPH-dependent quinone reductase
YBR047W	FMP23	0.223564	0.134709	0.696058	0.731898	0.0634076	-0.319109	0.100721	0.37553	0.419791	-0.245917	0.52682	0.132167	0.534402	0.756846	0.123695	-0.150862	0.737985	0.701939	0.338072	0.478422	NA	Putative protein of unknown function
YBR048W	RPS11B	-0.40999	-0.649438	-0.607363	-0.851766	0.597268	0.241334	0.445575	0.871336	0.219775	0.240673	-4.67541	-3.37857	-4.85882	-3.21671	0.187796	0.290547	-0.666925	-0.143111	0.993951	1.69524	haploinsufficient	Protein component of the small (40S) ribosomal subunit
YBR049C	REB1	0.456788	NA	0.223716	0.235532	-2.22664	NA	NA	NA	-1.48754	-0.975557	NA	NA	NA	NA	NA	NA	NA	NA	NA	NA	NA	RNA polymerase I enhancer binding protein
YBR050C	REG2	0.45348	0.551527	0.555107	0.661859	0.606731	0.338912	0.636567	0.366253	0.826522	0.494706	0.202615	0.583436	0.766122	0.592566	0.404621	0.202489	0.428388	0.413088	0.843407	0.659613	NA	Regulatory subunit of the Glc7p type-1 protein phosphatase
YBR051W	NA	0.803688	0.333014	0.574289	0.576633	0.150966	0.045551	-0.059495	-0.330445	-0.375721	0.363557	NA	NA	0.367781	-0.106663	NA	NA	-0.624466	0.388891	NA	NA	NA	NA
YBR052C	RFS1	0.557889	0.0557591	0.742666	0.57437	0.121384	0.619361	-0.606652	-0.670198	0.30105	-0.590786	NA	NA	NA	NA	NA	NA	NA	NA	NA	NA	NA	Protein of unknown function
YBR053C	YBR053C	0.195202	0.556417	0.237402	0.320929	0.0985589	-0.0216808	-1.62191	-0.910976	-0.0792479	-0.0555492	0.348441	0.0901696	0.271654	-0.608692	0.381551	-0.174331	0.147033	0.524563	0.569636	0.662316	NA	Putative protein of unknown function
YBR054W	YRO2	1.02842	0.34423	-0.687451	-0.283795	0.023574	-0.478386	-0.0816024	-1.3592	0.35991	0.427939	0.270003	0.827607	0.0258226	0.691217	0.54458	-0.0134401	-0.161451	NA	0.460997	0.12124	NA	Protein of unknown function with similarity to archaeal rhodopsins
YBR055C	PRP6	-0.13656	-0.885416	-0.655681	-0.573709	-0.637082	-0.723181	-0.728973	0.49613	0.0435879	-0.422042	NA	NA	NA	NA	NA	NA	NA	NA	NA	NA	NA	Splicing factor
YBR056W	YBR056W	0.538616	0.647152	0.642926	0.611871	-0.381322	0.0621546	-0.533458	-0.402443	-0.30602	-0.105455	0.827262	0.781412	0.439905	0.659167	0.0573727	0.367889	0.244748	-0.551273	0.231636	0.45405	NA	Putative glycoside hydrolase of the mitochondrial intermembrane space
YBR056W-A	YBR056W-A	NA	NA	NA	NA	NA	NA	NA	NA	NA	NA	0.471692	0.679576	0.559816	0.937268	-0.303632	-0.393061	0.515377	-0.214866	0.450592	0.22828	NA	Protein of unknown function
YBR057C	MUM2	0.0047564	0.317296	0.24349	0.384543	0.469249	-0.0689418	0.448911	0.720947	-0.34176	-0.622095	-0.149794	0.552663	0.0571233	0.3121	0.771378	0.548615	0.205274	-0.153978	-0.492205	-0.647085	NA	Protein essential for meiotic DNA replication and sporulation
YBR058C	UBP14	0.50242	-0.247296	-0.548871	-0.206785	-0.189926	-0.148151	-0.00173253	-0.0343095	-1.34641	-0.183807	0.916768	0.459227	0.427316	-0.455574	0.21208	0.209184	1.19901	0.168328	1.13157	1.03102	NA	Ubiquitin-specific protease
YBR058C-A	TSC3	NA	NA	NA	NA	NA	NA	NA	NA	NA	NA	0.459773	-0.0733303	0.667146	0.271079	-0.0495286	0.220687	0.105371	0.803286	-0.569317	-0.523743	NA	Protein that stimulates the activity of serine palmitoyltransferase
YBR059C	AKL1	-0.413262	-0.0484763	0.346962	-0.154866	-0.156271	0.268665	-0.0228155	-0.00480454	-0.0950487	-0.150274	0.621064	-0.07353	-0.288617	0.122067	0.738793	0.631354	0.280637	-0.520823	-0.923133	-0.936423	NA	Ser-Thr protein kinase
YBR060C	ORC2	0.308756	-0.371884	0.59361	0.310572	0.112205	-0.136934	-0.0557173	0.575205	0.589456	0.0665941	NA	NA	NA	NA	NA	NA	NA	NA	NA	NA	NA	Subunit of the origin recognition complex (ORC)
YBR061C	TRM7	0.0756175	0.0810589	0.209538	0.433794	-0.521625	0.214189	0.218111	0.0877757	-0.302993	-0.33733	-0.387268	0.108241	-0.814668	-0.500544	0.260548	-0.431419	-1.06796	1.02651	-0.865716	-0.372599	NA	2'-O-ribose methyltransferase
YBR062C	YBR062C	NA	NA	NA	NA	NA	NA	NA	NA	NA	NA	0.293272	0.502255	0.512527	0.407838	-0.374389	0.088612	0.370286	0.678004	0.206827	0.495398	NA	Protein of unknown function that interacts with Msb2p
YBR062C	YBR062C	0.473103	0.190564	0.11663	0.193227	0.0291864	-0.0896145	0.344443	0.715979	0.236926	0.335755	NA	NA	NA	NA	NA	NA	NA	NA	NA	NA	NA	Protein of unknown function that interacts with Msb2p
YBR063C	YBR063C	0.284064	0.243142	0.687358	0.678294	-0.199925	0.688643	-0.19553	-0.162688	0.0735337	-0.148669	0.744539	0.180145	0.310652	0.394836	0.678811	0.920434	0.0637143	0.293663	0.273859	0.334784	NA	Putative protein of unknown function
YBR064W	NA	0.439001	0.0340767	-0.372484	-0.0187072	-0.543995	-0.706723	-0.606885	-0.533894	0.359648	-0.107811	0.234484	0.641362	0.431226	-0.120446	-0.0843176	0.802842	-0.681802	-0.380435	-0.279036	-0.506832	NA	NA
YBR065C	ECM2	0.538245	0.311495	-0.0461644	-0.0095093	-0.0291454	0.302147	-0.88344	-1.00994	-0.842963	-0.113338	0.0242079	-0.0486863	0.626014	0.653174	0.608058	0.207006	0.342807	-0.186872	0.507681	0.487866	NA	Pre-mRNA splicing factor
YBR066C	NRG2	0.455747	0.193105	0.338375	0.314278	0.567816	1.01812	-0.51358	-0.455349	0.172231	-0.561569	0.265451	0.276211	0.353866	0.842131	1.36675	1.00559	-0.119007	1.15005	0.683487	0.949513	NA	Transcriptional repressor
YBR067C	TIP1	0.511817	0.553394	0.616788	0.492876	0.357812	0.697579	-0.479952	-0.351378	0.106744	-0.624258	-0.301097	0.285579	0.037221	0.435194	0.583621	0.944779	0.740018	0.408206	-0.1938	0.110906	NA	Major cell wall mannoprotein with possible lipase activity
YBR068C	BAP2	0.31122	0.425462	0.391636	0.43548	0.531593	1.0804	-0.0820347	0.600628	-0.274318	-0.327294	0.773714	0.790707	0.47884	0.133423	0.779625	1.15741	-0.143647	0.249372	-0.081951	-0.184461	NA	High-affinity leucine permease
YBR069C	TAT1	0.590373	0.430446	0.601866	0.40147	1.4382	-0.382635	-0.0180976	-1.26466	0.140305	-0.398907	-0.419114	0.0188154	-0.842188	-0.817921	-0.843817	-0.808056	-0.736131	-0.905105	-0.978203	-1.50078	NA	Amino acid transporter for valine, leucine, isoleucine, and tyrosine
YBR070C	ALG14	-0.502324	-0.312615	0.376005	0.116897	-0.824177	-0.375891	0.460045	-0.292123	-1.23672	-0.963493	NA	NA	NA	NA	NA	NA	NA	NA	NA	NA	NA	Component of UDP-GlcNAc transferase
YBR071W	YBR071W	0.207535	0.175256	-0.189894	-0.0147755	0.390641	-0.277516	0.156634	0.0205883	-0.162231	0.131545	0.145414	0.0218933	-0.149352	0.377159	0.356241	0.394619	1.6387	-0.0300247	0.704684	0.487309	NA	Protein of unknown function found in the cytoplasm and bud neck
YBR072C-A	YBR072C-A	NA	NA	NA	NA	NA	NA	NA	NA	NA	NA	0.285543	0.49313	0.48482	0.268704	-0.437934	0.129416	-0.15348	-0.484763	-0.264515	-0.540035	NA	Putative protein of unknown function
YBR072W	HSP26	-0.0601875	-0.215231	0.279365	0.267556	-0.635009	0.443163	-0.87283	-1.23584	-0.306593	-0.344093	0.41725	0.511841	0.53927	0.561164	0.595822	0.30906	0.385616	0.249122	0.342332	0.414878	NA	Small heat shock protein (sHSP) with chaperone activity
YBR073W	RDH54	0.58873	0.254799	0.807552	0.49394	-0.0405381	0.12329	-0.301582	-0.976501	-0.166387	-0.378145	0.56859	0.0276321	0.122021	-0.03293	-0.0111709	0.257482	0.219288	-0.171063	-0.333024	-0.467148	NA	DNA-dependent ATPase
YBR074W	PFF1	NA	NA	NA	NA	NA	NA	NA	NA	NA	NA	0.0737416	0.11254	0.397057	0.480345	0.0511362	-0.221178	-0.130745	0.143294	-0.309401	-0.313851	NA	Multi-spanning vacuolar membrane protease
YBR074W	PFF1	-0.427126	-0.986008	0.428209	-0.591877	0.175721	-0.708222	0.206433	0.487914	-0.825064	-0.0786404	NA	NA	NA	NA	NA	NA	NA	NA	NA	NA	NA	Multi-spanning vacuolar membrane protease
YBR075W	NA	NA	NA	NA	NA	NA	NA	NA	NA	NA	NA	NA	NA	NA	NA	NA	NA	NA	NA	NA	NA	NA	NA
YBR075W	NA	0.509902	0.748175	0.549224	0.348363	1.00045	0.214882	-0.262962	-0.0183158	-0.442888	0.107879	NA	NA	NA	NA	NA	NA	NA	NA	NA	NA	NA	NA
YBR076W	ECM8	0.328531	-0.125358	0.25229	0.212943	-0.088017	0.229262	-0.600116	-0.475473	-0.104983	-0.124845	0.701073	0.619629	0.44606	0.387253	0.548956	0.0398672	0.990378	1.60175	0.472524	0.941628	NA	Non-essential protein of unknown function
YBR077C	SLM4	0.635558	0.814068	0.475311	0.414892	0.369837	0.576972	0.724729	0.0266905	0.165893	0.28111	0.605451	-0.0110798	0.37167	0.107402	0.46723	0.155654	0.698844	1.05659	0.293378	-0.368705	NA	Component of the EGO and GSE complexes
YBR078W	ECM33	-1.42513	-2.31344	-0.214884	-0.0829609	-8.99024	-7.21048	-6.99767	-6.36238	-1.33513	-1.60697	-0.196479	0.2797	-0.87681	-0.2773	-2.73438	-1.73993	-1.25053	-0.0268383	-1.16351	-0.985337	haploinsufficient	GPI-anchored protein of unknown function
YBR079C	RPG1	0.30118	0.251236	0.644331	0.718548	-0.261657	0.53461	-0.990567	-0.408996	0.268556	0.126015	NA	NA	NA	NA	NA	NA	NA	NA	NA	NA	NA	eIF3a subunit of the eukaryotic translation initiation factor 3 (eIF3)
YBR080C	SEC18	0.567028	0.463094	0.371522	0.37246	0.421044	0.506238	-0.153811	0.88919	-0.437888	-0.0324467	NA	NA	NA	NA	NA	NA	NA	NA	NA	NA	NA	AAA ATPase and SNARE disassembly chaperone
YBR081C	SPT7	-0.642387	0.150681	0.148094	-0.128808	0.725323	-0.0372282	0.0901117	0.935822	0.207763	-0.0782281	0.15762	-0.120524	-0.320224	-0.267315	-0.45899	-0.174615	0.876128	1.34009	0.963472	1.20661	NA	Subunit of the SAGA transcriptional regulatory complex
YBR082C	UBC4	-0.00486068	0.287442	0.340433	0.284041	-0.359245	-0.219989	-0.195323	-1.19024	-0.293903	0.381285	-0.253824	-0.652829	-0.138731	-0.46226	-1.01386	-1.91796	0.618915	0.0279335	-0.140212	-0.633704	NA	Ubiquitin-conjugating enzyme (E2)
YBR083W	TEC1	0.163599	0.645666	0.491928	0.483641	0.729434	0.354485	-0.319379	0.0927318	0.205933	0.283123	0.440669	0.0428421	0.439638	0.224686	0.464139	0.0617184	0.193146	0.259619	0.375169	0.35945	NA	Transcription factor targeting filamentation genes and Ty1 expression
YBR084C-A	RPL19A	-3.16748	-2.46065	-4.76909	-3.684	-0.223771	-1.14909	3.25599	2.32856	0.603835	-0.325159	-5.0876	-5.98917	-5.78625	-7.02223	2.37639	1.63851	-0.645329	-0.40982	-1.53899	-2.18008	haploinsufficient	Ribosomal 60S subunit protein L19A
YBR084W	MIS1	0.134105	0.0839217	0.507309	0.649026	0.635097	-0.0530105	0.58754	0.212199	0.244869	0.323605	0.417483	-0.0784036	-0.135225	0.0415407	0.228878	0.401406	-0.0852576	-0.0363923	-0.526089	-0.777583	NA	Mitochondrial C1-tetrahydrofolate synthase
YBR085C-A	YBR085C-A	NA	NA	NA	NA	NA	NA	NA	NA	NA	NA	-1.65286	-1.15023	-1.05868	-1.13968	1.10201	1.06637	0.450391	0.671956	-2.21789	-2.47745	NA	Protein of unknown function
YBR085W	AAC3	-0.489543	-0.0494052	0.258001	0.288505	-1.4495	-0.276458	-0.606838	-1.14337	0.649385	-0.1717	-1.21484	-1.11895	-0.579785	-1.28113	2.03936	2.03081	1.94483	1.44701	-3.8868	-4.31187	NA	Mitochondrial inner membrane ADP/ATP translocator
YBR086C	IST2	0.375018	-0.380262	-1.64697	-1.88401	-0.994631	-0.538046	NA	-0.420525	0.426318	-0.0141993	NA	NA	NA	NA	NA	NA	NA	NA	NA	NA	NA	Cortical ER protein involved in ER-plasma membrane tethering
YBR087W	RFC5	0.489474	0.537284	1.50389	1.29395	0.0197991	0.783756	-1.04378	-0.566793	0.666608	0.898854	NA	NA	NA	NA	NA	NA	NA	NA	NA	NA	NA	Subunit of heteropentameric Replication factor C (RF-C)
YBR088C	POL30	NA	NA	NA	NA	NA	NA	NA	NA	NA	NA	NA	NA	NA	NA	NA	NA	NA	NA	NA	NA	NA	Proliferating cell nuclear antigen (PCNA)
YBR089W	NA	0.100379	-0.287252	0.293065	0.337124	-0.158434	0.457134	-0.0866633	-0.268405	0.00923391	-0.145077	NA	NA	NA	NA	NA	NA	NA	NA	NA	NA	NA	NA
YBR090C	YBR090C	0.295985	0.514707	0.338738	0.628985	0.118006	0.901909	-0.126758	-0.615625	-0.205339	0.166456	-0.00444293	-0.498284	0.29973	0.140094	0.255917	0.62232	-0.572731	0.441238	-0.27675	-0.341503	NA	Putative protein of unknown function
YBR090C-A	NA	0.52003	-0.477175	0.473002	0.27813	0.410709	0.687361	0.285377	-0.338638	0.336257	0.0210875	NA	NA	NA	NA	NA	NA	NA	NA	NA	NA	NA	NA
YBR091C	TIM12	-1.34202	-0.952222	-0.328185	-0.147159	1.43981	0.0459152	3.85301	4.8084	-1.96255	-3.05728	NA	NA	NA	NA	NA	NA	NA	NA	NA	NA	NA	Essential protein of the inner mitochondrial membrane
YBR092C	PHO3	0.163588	0.53785	0.662925	0.743553	0.0721822	0.348846	2.20988	2.02734	0.772415	0.340329	-0.0946003	-0.121096	-0.365223	0.207611	0.28368	0.374449	-0.553142	-0.879699	-1.35371	-1.56787	NA	Constitutively expressed acid phosphatase similar to Pho5p
YBR093C	PHO5	0.0239508	0.696174	0.461179	0.614321	-0.527958	0.610594	-1.02925	-0.775607	-0.674352	-0.590451	NA	NA	NA	NA	NA	NA	NA	NA	NA	NA	NA	Repressible acid phosphatase
YBR094W	PBY1	0.112814	0.229084	0.193859	0.231953	0.00477831	0.0173168	-0.374683	-0.505235	0.211184	0.406665	NA	NA	NA	NA	NA	NA	NA	NA	NA	NA	NA	Putative tubulin tyrosine ligase associated with P-bodies
YBR095C	RXT2	-1.87949	-1.66164	-0.0318658	-0.82071	-5.19248	-1.85624	-3.67228	-5.14465	0.129813	-1.20785	-0.0622889	0.367529	0.41848	0.119364	-0.240041	0.268815	1.03466	1.81335	0.501591	0.898168	NA	Component of the histone deacetylase Rpd3L complex
YBR096W	YBR096W	0.295696	0.513096	0.450489	0.539902	-0.0709981	0.538263	0.0956147	-0.0974437	0.164575	-0.0106521	NA	NA	NA	NA	NA	NA	NA	NA	NA	NA	NA	Putative protein of unknown function
YBR097W	VPS15	-0.6833	0.659142	-1.39661	-0.164075	-0.744364	-1.17683	-0.0599264	-0.726275	0.117938	-1.16252	NA	NA	NA	NA	NA	NA	NA	NA	NA	NA	NA	Serine/threonine protein kinase involved in vacuolar protein sorting
YBR098W	MMS4	NA	NA	NA	NA	NA	NA	NA	NA	NA	NA	NA	NA	NA	NA	NA	NA	NA	NA	NA	NA	NA	Subunit of structure-specific Mms4p-Mus81p endonuclease
YBR098W	MMS4	0.626305	-0.102301	0.28669	0.656174	0.0884064	0.802313	0.318682	0.481152	0.141249	0.155095	0.494304	0.341625	0.304087	0.755512	0.288788	0.223276	0.139602	0.30203	0.174116	0.341157	NA	Subunit of structure-specific Mms4p-Mus81p endonuclease
YBR099C	NA	0.00430035	0.575579	0.627908	0.367461	0.700715	0.750583	-0.688879	-0.522369	-0.143278	-0.151399	0.175049	0.786606	0.40261	0.557354	0.139631	0.270115	0.434818	0.463769	0.39498	0.441683	NA	NA
YBR100W	NA	0.382573	0.596565	0.808681	0.473306	0.230441	0.841756	-0.169541	-0.361321	-0.264788	0.160497	0.256032	0.365299	0.627833	0.697171	0.0571942	0.153098	0.279068	0.0734998	0.313541	0.54259	NA	NA
YBR101C	FES1	-7.44231	-8.11077	-6.0616	-4.70808	-1.7411	-3.37661	1.81896	2.79867	-5.7176	-6.33932	NA	NA	NA	NA	NA	NA	NA	NA	NA	NA	NA	Hsp70 (Ssa1p) nucleotide exchange factor
YBR102C	EXO84	0.646966	0.180469	0.368576	0.581761	0.251762	0.655105	-0.35188	0.249607	0.887938	0.189144	NA	NA	NA	NA	NA	NA	NA	NA	NA	NA	NA	Exocyst subunit with dual roles in exocytosis and spliceosome assembly
YBR103W	SIF2	-1.778	-1.81231	-0.408508	-0.626859	0.293829	0.869262	0.278173	-0.959075	0.0466557	-0.264881	0.0902262	-0.00612376	0.518796	0.745053	-0.0185114	-0.205665	-1.84713	-0.695211	0.0168551	0.0970817	NA	WD40 repeat-containing subunit of Set3C histone deacetylase complex
YBR104W	YMC2	-0.487129	-0.309544	0.420816	0.443533	0.189901	0.126418	0.227693	-0.797773	-0.186928	-0.150354	0.142758	0.2515	0.181555	0.113388	0.470756	0.202801	0.0772369	0.227202	-0.132746	-0.126629	NA	Putative mitochondrial inner membrane transporter
YBR105C	VID24	NA	NA	NA	NA	NA	NA	NA	NA	NA	NA	0.335866	0.254946	0.501157	0.20772	-0.0476351	-0.0545807	0.480472	-0.280488	0.0945083	0.250754	NA	GID Complex regulatory subunit
YBR105C	VID24	NA	NA	NA	NA	NA	NA	NA	NA	NA	NA	NA	NA	NA	NA	NA	NA	NA	NA	NA	NA	NA	GID Complex regulatory subunit
YBR106W	PHO88	0.300481	0.32534	0.289005	0.411707	0.161289	0.380352	-0.361807	-0.151906	-0.148019	-0.163819	-2.80672	-2.9317	-3.00688	-3.1642	-1.64728	-3.08268	1.66681	2.1445	-2.6614	-3.66244	NA	Probable membrane protein
YBR107C	IML3	0.481462	0.642653	0.498086	0.311827	0.437643	0.262139	0.159214	1.41327	-0.110065	-0.116951	0.226593	-0.127135	0.320838	0.46843	0.678899	0.568208	0.185984	0.374999	0.436182	0.0197074	NA	Outer kinetochore protein and component of the Ctf19 complex
YBR108W	AIM3	0.250812	-0.185538	0.355812	0.372132	0.00467418	-0.640515	1.38752	-0.489366	0.315167	-0.406544	0.35887	-0.116916	0.158426	0.210082	0.224207	0.410143	-0.260662	0.135163	-0.0579448	-0.109594	NA	Protein that inhibits barbed-end actin filament elongation
YBR109C	CMD1	-1.29241	-1.14392	-0.707176	-1.12137	0.814097	-0.703321	-0.846717	-1.40747	-0.817936	-0.652326	NA	NA	NA	NA	NA	NA	NA	NA	NA	NA	NA	Calmodulin
YBR110W	ALG1	-1.01101	-1.65722	-3.33716	-1.76019	-3.81849	-3.948	-1.7044	-1.37703	-0.0746592	0.73802	NA	NA	NA	NA	NA	NA	NA	NA	NA	NA	NA	Mannosyltransferase
YBR111C	YSA1	-0.546461	-0.0106445	0.3063	0.0261709	-0.0166101	-0.0562799	0.145479	2.08693	-1.11372	-1.5968	-0.976498	-0.7927	-0.899511	-0.686988	1.2366	1.27942	-5.22207	-5.77273	-6.49431	-5.65774	NA	Nudix hydrolase family member with ADP-ribose pyrophosphatase activity
YBR111W-A	SUS1	NA	NA	NA	NA	NA	NA	NA	NA	NA	NA	0.315133	0.614405	0.396143	0.425098	0.34265	0.366518	0.696565	-0.0294077	0.93796	0.703495	NA	Component of both the SAGA histone acetylase and TREX-2 complexes
YBR112C	CYC8	0.501463	0.552984	0.520351	0.86984	0.858673	-0.158069	-0.304921	0.379186	-2.07272	-1.86426	NA	NA	NA	NA	NA	NA	NA	NA	NA	NA	NA	General transcriptional co-repressor
YBR113W	NA	-0.353133	0.938844	-0.191468	0.419999	-0.47147	-1.27995	-0.154266	-0.303343	-2.38827	-2.95204	-1.75641	-0.550845	0.316412	-0.467302	0.768052	0.480055	0.580077	0.89575	-0.91425	-1.06118	NA	NA
YBR114W	RAD16	0.419793	0.564202	0.57337	0.619677	0.520054	1.13741	-0.961987	-0.0863844	0.46245	0.107271	0.363588	0.268345	-0.0032081	-0.134474	0.587915	1.14578	0.321629	1.13276	-0.623906	-0.482589	NA	Nucleotide excision repair (NER) protein
YBR115C	LYS2	-2.7436	-2.25684	-0.894341	-0.579669	-6.07475	-2.48383	-2.98105	-2.18807	-0.893709	-1.69319	0.234219	0.567445	0.316875	0.362871	0.652893	0.399482	0.246805	-0.550426	-0.380468	0.117391	NA	Alpha aminoadipate reductase
YBR116C	NA	-0.0806992	0.324622	-1.76715	-1.03076	-1.01237	-1.5931	-0.0582072	-0.134647	-0.682781	-0.993402	0.0384043	0.289168	0.391527	0.102971	-0.0513242	0.323982	0.24848	-0.0319831	0.357078	0.596293	NA	NA
YBR117C	TKL2	0.389395	0.17076	-0.498639	-0.474551	-0.275648	0.328489	0.741922	0.0688582	0.254362	-0.331072	NA	NA	NA	NA	NA	NA	NA	NA	NA	NA	NA	Transketolase
YBR118W	TEF2	NA	-0.596787	NA	-1.5706	NA	0.662586	NA	NA	NA	0.506041	NA	NA	NA	NA	NA	NA	NA	NA	NA	NA	NA	Translational elongation factor EF-1 alpha
YBR119W	MUD1	-3.09622	-2.98379	-2.31032	-2.68715	0.395132	0.0432486	0.394667	0.226143	-1.79025	-2.57422	NA	NA	NA	NA	NA	NA	NA	NA	NA	NA	NA	U1 snRNP A protein
YBR120C	CBP6	-0.127245	-0.0651745	0.409905	0.66645	0.0644764	0.278469	0.384062	0.410816	-0.467902	0.234396	NA	NA	NA	NA	NA	NA	NA	NA	NA	NA	NA	Mitochondrial protein required for translation of the COB mRNA
YBR121C	GRS1	NA	NA	NA	NA	NA	NA	NA	NA	NA	NA	NA	NA	NA	NA	NA	NA	NA	NA	NA	NA	NA	Cytoplasmic and mitochondrial glycyl-tRNA synthase
YBR121C	GRS1	0.48734	-0.135563	0.470689	0.266812	0.186157	0.279458	0.1942	-0.139494	0.324435	0.122586	NA	NA	NA	NA	NA	NA	NA	NA	NA	NA	NA	Cytoplasmic and mitochondrial glycyl-tRNA synthase
YBR122C	MRPL36	NA	NA	NA	NA	NA	NA	NA	NA	NA	NA	NA	NA	NA	NA	NA	NA	NA	NA	NA	NA	NA	Mitochondrial ribosomal protein of the large subunit
YBR122C	MRPL36	NA	NA	NA	NA	NA	NA	NA	NA	NA	NA	0.092866	-0.653092	0.136216	-0.326981	0.67099	0.288754	-0.458865	-0.335687	-1.58135	-1.50249	NA	Mitochondrial ribosomal protein of the large subunit
YBR123C	TFC1	0.920232	-0.337767	0.470777	0.24116	-0.339462	0.343666	0.258777	0.430095	0.493809	1.08498	NA	NA	NA	NA	NA	NA	NA	NA	NA	NA	NA	Subunit of RNA polymerase III transcription initiation factor complex
YBR124W	NA	0.145212	0.487308	-0.573304	0.144209	-0.211308	-0.51511	0.16792	-0.306527	0.0886967	-0.633055	NA	NA	NA	NA	NA	NA	NA	NA	NA	NA	NA	NA
YBR125C	PTC4	0.10514	-0.0715445	0.347897	0.245046	-0.0493298	0.411463	-1.61228	-1.41024	-0.327627	-0.557891	0.0591309	-0.0992536	-0.166798	0.212474	-0.289363	-0.155255	0.352542	0.425722	0.272301	0.197006	NA	Cytoplasmic type 2C protein phosphatase (PP2C)
YBR126C	TPS1	NA	NA	NA	NA	NA	NA	NA	NA	NA	NA	-0.441154	-0.170508	-0.298087	-0.587802	-0.77671	-0.917059	-0.397346	-0.762598	0.570108	0.836475	NA	Synthase subunit of trehalose-6-P synthase/phosphatase complex
YBR127C	VMA2	-0.308536	0.76002	0.327197	0.501751	0.349256	0.488777	-0.278949	0.392788	-0.012007	-0.461659	-0.528322	-0.821926	0.413258	0.351885	0.728259	0.437895	-1.17784	-2.32127	-0.0389165	-0.865975	NA	Subunit B of V1 peripheral membrane domain of vacuolar H+-ATPase
YBR128C	ATG14	0.377606	0.143102	0.374753	0.740995	0.630959	0.612737	0.453428	0.364687	0.0639083	0.151033	0.226231	0.358596	0.615029	0.647002	0.547836	0.607264	-0.076903	-0.108271	0.413529	0.587811	NA	Autophagy-specific subunit of phosphatidylinositol 3-kinase complex I
YBR129C	OPY1	0.487778	0.483502	0.118857	-0.0442904	0.0933264	-0.00854652	-0.437036	0.061947	0.153226	0.148639	-0.274129	0.397326	0.105099	-0.328854	0.618013	1.17551	0.386192	-0.466384	-0.189571	-0.5409	NA	Protein of unknown function
YBR130C	SHE3	0.472985	0.133848	0.393147	0.365642	0.203066	0.187151	0.114385	-0.186337	0.228586	-0.0318342	-0.43005	0.12369	0.766177	0.847097	0.297135	0.485132	0.511934	-0.24546	0.312665	0.566549	NA	Protein adaptor between Myo4p and the She2p-mRNA complex
YBR131W	CCZ1	0.488679	0.316455	0.646928	0.608492	0.262328	0.539216	-0.384255	-0.709334	0.228746	-0.0805753	0.244897	0.272342	0.439764	0.446786	0.410958	0.671283	1.60423	0.773173	0.139496	0.482268	NA	Subunit of a heterodimeric guanine nucleotide exchange factor (GEF)
YBR132C	AGP2	0.632622	1.06888	0.382386	0.69021	0.102528	0.568655	-0.0348036	0.309588	-0.451282	-0.179898	0.159088	0.157807	0.629469	0.383698	0.4754	0.254137	2.05116	2.25073	0.264844	0.341339	NA	Plasma membrane regulator of polyamine and carnitine transport
YBR133C	HSL7	-3.12754	-2.19018	-3.9711	-3.96254	-2.09618	-1.6936	1.23494	-0.137993	-4.86042	-4.93521	-3.16255	-2.15232	-1.93144	-2.27477	-0.641991	-0.424616	-2.65823	-1.66896	-0.380976	-1.34724	haploinsufficient	Protein arginine N-methyltransferase
YBR133C	HSL7	NA	NA	NA	NA	NA	NA	NA	NA	NA	NA	NA	NA	NA	NA	NA	NA	NA	NA	NA	NA	haploinsufficient	Protein arginine N-methyltransferase
YBR134W	NA	-0.151765	0.122252	0.38029	0.832726	-0.0214425	0.627205	-0.0082029	-0.102678	-0.625913	0.528977	-0.25089	0.0189456	-0.395836	0.162876	-0.802628	0.405197	-0.678442	0.00501415	-0.438332	-0.329694	NA	NA
YBR135W	CKS1	-0.115913	-0.653648	0.107	0.133861	-0.340783	-0.649199	-0.550114	-0.932	0.784114	0.181382	NA	NA	NA	NA	NA	NA	NA	NA	NA	NA	NA	Cyclin-dependent protein kinase regulatory subunit and adaptor
YBR136W	MEC1	-0.32935	-0.229234	0.618898	0.134634	-2.54069	-0.832654	NA	-0.814491	0.564167	0.162976	NA	NA	NA	NA	NA	NA	NA	NA	NA	NA	NA	Genome integrity checkpoint protein and PI kinase superfamily member
YBR137W	YBR137W	0.190286	0.326712	0.0639314	0.563944	0.0302314	0.32473	-0.675813	0.353102	-0.608371	0.277035	-0.732592	-0.828087	-0.0383945	-0.437305	1.27438	1.04657	-0.118239	-0.0412943	-0.410916	-0.201917	NA	Protein with a role in ER delivery of tail-anchored membrane proteins
YBR138C	YBR138C	0.336987	-0.00444518	0.347267	0.39798	0.0584432	0.320365	-0.227325	0.382404	0.425151	0.25229	0.386738	0.431824	0.424706	0.77084	0.886722	0.393096	0.0200703	-0.574722	0.750952	0.990899	NA	Cytoplasmic protein of unknown function
YBR139W	YBR139W	0.318677	-0.067451	-0.649695	-0.681165	0.0379789	0.387376	0.822958	0.0700912	0.61581	-0.166647	0.320519	-0.531009	-0.061857	-0.00381687	0.13133	0.139185	-0.217029	-0.00377023	0.192184	0.528415	NA	Putative serine type carboxypeptidase
YBR140C	IRA1	0.236568	0.571478	1.40001	1.50737	0.297021	0.522917	-1.94872	-1.85457	0.73901	0.931083	NA	NA	NA	NA	NA	NA	NA	NA	NA	NA	NA	GTPase-activating protein
YBR141C	BMT2	-0.0419516	0.108823	0.685788	0.422257	0.168688	0.479377	-0.826856	-0.484004	0.682038	0.939899	0.457453	0.50024	0.239411	0.673023	0.683792	0.938302	0.793479	1.03598	2.06662	2.21351	NA	Nucleolar S-adenosylmethionine-dependent rRNA methyltransferase
YBR142W	MAK5	0.527445	-0.0382248	0.517957	0.382118	0.225671	0.605616	-0.229849	-0.0633925	0.396202	0.21132	NA	NA	NA	NA	NA	NA	NA	NA	NA	NA	NA	Essential nucleolar protein
YBR143C	SUP45	-1.87049	-1.95303	-0.41602	-0.638696	-0.344742	-0.57852	-0.369412	0.00282909	-5.33651	-4.53463	NA	NA	NA	NA	NA	NA	NA	NA	NA	NA	NA	Polypeptide release factor (eRF1) in translation termination
YBR144C	NA	0.142782	0.161281	0.310598	0.490178	0.512104	0.834856	-0.0709361	-0.0335298	-0.509923	0.284898	0.33968	0.364091	-0.151544	-0.143913	0.733995	0.707278	0.484663	0.245125	-0.398158	0.228883	NA	NA
YBR145W	ADH5	0.27417	0.487649	0.467105	0.432561	0.241102	0.54415	-0.568537	-0.0447645	0.270877	0.282949	0.419179	0.415167	0.58915	0.45469	0.0302473	0.222147	0.237509	0.319835	0.508273	0.7678	NA	Alcohol dehydrogenase isoenzyme V
YBR146W	MRPS9	0.173826	0.337128	0.466127	0.576635	0.740968	0.606622	0.302665	0.147603	-0.068094	-0.470878	NA	NA	NA	NA	NA	NA	NA	NA	NA	NA	NA	Mitochondrial ribosomal protein of the small subunit
YBR147W	RTC2	0.0130233	0.209069	0.345767	0.185999	0.459833	0.264805	-0.346808	0.314775	-0.038267	0.201044	-0.22757	-0.759494	-0.692698	-0.827501	0.393584	0.415632	-0.386111	-0.629236	-0.407473	-0.0331197	NA	Putative vacuolar membrane transporter for cationic amino acids
YBR148W	YSW1	-0.571578	-1.10738	-1.99991	-1.86999	-3.77704	-2.11461	-0.28706	-0.522428	-3.58171	-3.77892	0.308526	-0.405217	0.461125	0.398448	1.04832	0.82137	-0.336184	0.157995	-0.00528832	-0.422244	NA	Protein required for normal prospore membrane formation
YBR149W	ARA1	0.203232	0.122039	0.431138	0.276121	0.289936	0.332262	-0.0941765	0.710031	0.640577	-0.636126	-0.160811	0.664812	0.216187	0.278642	0.131662	-0.0753296	0.689557	0.220973	0.469109	0.611171	NA	NADP+ dependent arabinose dehydrogenase
YBR150C	TBS1	0.0491891	-0.100532	0.12048	0.104068	-0.126477	0.446006	-0.143777	-0.0946981	0.254254	-0.576516	0.462089	0.532652	0.544576	0.535836	0.368058	-0.000349987	-0.276529	0.113134	0.581333	0.376916	NA	Putative protein of unknown function
YBR151W	APD1	1.34954	-0.66933	-0.0916147	-2.8442	0.770712	-3.75647	0.093907	-2.64819	0.354287	-1.03217	-3.02662	1.17673	-2.94902	0.950743	-2.64349	1.06985	-2.02836	NA	-1.8421	0.463451	NA	Protein of unknown function
YBR152W	SPP381	0.57818	0.0859619	0.497619	0.378397	-0.010091	0.504313	-2.12363	0.389509	-1.24269	-0.193158	NA	NA	NA	NA	NA	NA	NA	NA	NA	NA	NA	mRNA splicing factor, component of U4/U6.U5 tri-snRNP
YBR153W	RIB7	0.442966	0.333172	0.396123	0.486504	0.298831	0.987896	0.261078	-0.19778	0.639663	0.29254	NA	NA	NA	NA	NA	NA	NA	NA	NA	NA	NA	Diaminohydroxyphoshoribosylaminopyrimidine deaminase
YBR154C	RPB5	-7.32767	-7.14487	-6.07408	-6.05131	-2.30042	-1.49134	4.10474	3.89895	1.82933	1.80998	NA	NA	NA	NA	NA	NA	NA	NA	NA	NA	haploinsufficient	RNA polymerase subunit ABC27
YBR155W	CNS1	0.0426279	0.0438233	-0.705459	-0.246503	-0.146392	0.589995	0.286842	-0.259653	0.926365	0.760631	NA	NA	NA	NA	NA	NA	NA	NA	NA	NA	NA	TPR-containing co-chaperone
YBR156C	SLI15	-2.72632	-4.09422	-2.94006	-2.82733	-0.14974	-1.9017	3.97409	NA	-3.78093	-3.71602	0.320189	0.838448	-1.32353	-0.00650951	0.454669	0.571233	0.516784	0.489964	0.370423	0.113363	haploinsufficient	Subunit of the conserved chromosomal passenger complex (CPC)
YBR157C	ICS2	NA	NA	NA	NA	NA	NA	NA	NA	NA	NA	-0.648972	-0.0320247	0.0669288	-0.380095	0.746998	0.433852	-0.161703	0.123899	0.149013	-0.232288	NA	Protein of unknown function
YBR157C	ICS2	0.520205	0.172899	0.534045	0.735168	0.253561	0.619537	0.0405438	0.531213	-0.0133386	0.718605	NA	NA	NA	NA	NA	NA	NA	NA	NA	NA	NA	Protein of unknown function
YBR158W	AMN1	0.139385	-0.974476	-2.3118	-2.61044	-1.13224	1.05781	NA	NA	0.918675	0.943958	-1.33511	-0.349422	-1.71428	-1.86848	-0.712977	-0.665803	NA	-1.39994	-1.23886	-1.78971	NA	Protein required for daughter cell separation
YBR159W	IFA38	0.0691103	0.0788016	-0.128721	-0.311955	2.98349	0.79056	0.339745	-0.187151	-0.700345	-0.501119	NA	NA	NA	NA	NA	NA	NA	NA	NA	NA	NA	Microsomal beta-keto-reductase
YBR160W	CDC28	NA	NA	NA	NA	NA	NA	NA	NA	NA	NA	NA	NA	NA	NA	NA	NA	NA	NA	NA	NA	NA	Cyclin-dependent kinase (CDK) catalytic subunit
YBR161W	CSH1	0.355728	0.334408	0.0602756	0.161673	0.581043	0.747294	0.0717026	0.0647412	-0.175739	0.302328	0.520728	-1.02633	0.281731	-0.873163	0.0826264	0.084827	0.392609	0.0851966	1.01479	0.327936	NA	Mannosylinositol phosphorylceramide (MIPC) synthase catalytic subunit
YBR162C	TOS1	0.06162	-0.314658	-0.000274178	0.172371	0.590087	0.642211	1.05356	0.335051	0.348205	0.644907	0.581149	0.351076	-0.08917	0.40376	0.719507	0.520272	0.732081	1.15937	0.800139	0.689922	NA	Covalently-bound cell wall protein of unknown function
YBR162W-A	YSY6	0.236578	0.255022	0.477788	0.632353	0.923714	0.657709	0.172647	0.489798	0.687899	0.439318	0.0886644	-0.0788502	0.542814	0.6011	0.688839	0.412918	0.524043	-0.141732	0.313683	0.0675162	NA	Protein of unknown function
YBR163W	EXO5	0.181241	0.0341994	0.333774	0.39926	2.32606	0.694772	0.16236	0.622521	0.264661	0.0786326	NA	NA	NA	NA	NA	NA	NA	NA	NA	NA	NA	Mitochondrial 5'-3' exonuclease and sliding exonuclease
YBR164C	ARL1	NA	NA	NA	NA	NA	NA	NA	NA	NA	NA	NA	NA	NA	NA	NA	NA	NA	NA	NA	NA	NA	Soluble GTPase with a role in regulation of membrane traffic
YBR165W	UBS1	-0.675524	-0.361524	-1.38231	-0.263529	-0.212967	-0.501158	-0.207088	-0.845919	0.933445	0.158361	0.677254	0.349339	0.589563	0.707672	0.624702	0.732047	0.517426	-0.0281143	0.796954	0.756547	NA	Ubiquitin-conjugating enzyme suppressor that regulates Cdc34p
YBR166C	TYR1	0.110651	0.233021	-1.57521	-1.23607	-0.354874	-0.921598	0.172565	-0.721701	0.477627	0.266143	0.00345363	-0.785977	-1.39728	-0.749333	-0.471513	-0.845666	0.645373	0.66246	0.753302	0.621635	NA	Prephenate dehydrogenase involved in tyrosine biosynthesis
YBR167C	POP7	-0.122716	0.375398	0.521831	0.237068	0.351363	0.503908	0.279056	0.204967	-0.102059	0.141056	NA	NA	NA	NA	NA	NA	NA	NA	NA	NA	NA	Subunit of both RNase MRP and nuclear RNase P
YBR168W	PEX32	0.28149	-0.766459	0.497747	0.301245	0.743246	0.424329	-0.140596	0.361062	-0.571134	-0.0506384	-0.0836807	0.324503	0.439068	0.282131	0.366258	0.322969	0.0873247	-0.256458	0.0617526	0.232024	NA	Peroxisomal integral membrane protein
YBR169C	SSE2	0.430792	0.311328	0.628928	0.522075	0.10517	0.59965	-0.307522	-0.547338	0.288672	0.292099	-1.22694	-1.99213	-1.18103	-0.685251	1.56482	1.65916	2.31097	2.33483	-4.61445	-4.30598	NA	Member of the heat shock protein 70 (HSP70) family
YBR170C	NPL4	0.253676	-0.108313	0.928093	0.583226	-1.30808	0.204063	-0.81211	-1.95274	1.50948	1.0811	NA	NA	NA	NA	NA	NA	NA	NA	NA	NA	NA	Substrate-recruiting cofactor of the Cdc48p-Npl4p-Ufd1p segregase
YBR171W	SEC66	NA	NA	NA	NA	NA	NA	NA	NA	NA	NA	0.110625	-0.352064	0.232166	-0.137587	0.189979	0.0390302	0.109184	-0.771947	-0.037678	-0.30508	NA	Non-essential subunit of Sec63 complex
YBR172C	SMY2	0.0154243	-0.0123275	0.115774	0.193192	0.151056	0.781924	-0.0539919	0.146138	-0.0187088	0.241008	-0.848654	-0.48015	0.377739	-0.0287897	0.793302	-0.371457	-0.186003	0.414358	-0.443287	-0.189633	NA	GYF domain protein
YBR173C	UMP1	-1.93316	-2.81554	-1.9841	-1.13384	-3.1174	-1.04097	1.40215	1.23002	0.946213	0.64203	0.139473	-0.758667	0.215842	-1.1251	0.0202941	-0.0998363	-0.589717	-1.34204	-0.0451171	-0.210856	haploinsufficient	Chaperone required for correct maturation of the 20S proteasome
YBR174C	NA	-0.103169	-0.221152	0.220862	0.209669	-1.00193	-0.1692	0.776525	0.71389	0.0813651	0.188403	0.29801	1.22924	0.459577	0.63519	-0.390573	-0.304409	2.41662	2.38306	1.1347	1.28453	NA	NA
YBR175W	SWD3	-0.0344604	-0.279721	0.301303	0.215338	-1.78683	-0.441175	-0.612011	-1.10972	-0.356005	-0.0348212	-9.29984	-10.2031	-8.59843	-8.38178	-8.30364	-8.05159	-8.51283	-5.91364	-1.99873	-1.71429	NA	Essential subunit of the COMPASS (Set1C) complex
YBR176W	ECM31	0.13713	0.430586	0.0949095	0.580198	0.502876	-0.0167116	-0.275634	-0.350175	-0.24933	-0.0708101	NA	NA	NA	NA	NA	NA	NA	NA	NA	NA	NA	Ketopantoate hydroxymethyltransferase
YBR177C	EHT1	0.505248	0.400482	-0.324683	-0.208198	0.948204	0.371953	-0.315416	-0.288575	0.5098	0.19399	-0.084368	0.216241	-0.273505	-0.193535	0.278035	-0.38294	0.186554	0.487095	0.590729	0.796642	NA	Acyl-coenzymeA:ethanol O-acyltransferase
YBR178W	NA	0.142347	-0.0880916	0.331985	0.212755	0.725866	0.484865	-0.362624	-0.0266041	-0.59026	-0.0185023	NA	NA	NA	NA	NA	NA	NA	NA	NA	NA	NA	NA
YBR179C	FZO1	0.309819	0.103772	0.435621	0.212417	-0.77406	0.54692	-0.154194	-0.0316624	0.0213932	0.0825697	0.358738	0.10447	0.193397	-0.324033	0.0479814	-0.0937614	-0.617689	-0.550294	-0.602841	-0.186209	NA	Mitofusin
YBR180W	DTR1	0.302654	0.613583	0.668723	0.642552	0.903896	0.688906	0.452358	0.389515	0.232971	0.284329	0.0622007	0.0338765	0.214155	-0.0365314	0.586864	0.380194	-0.251208	-0.0328557	0.171667	-0.13681	NA	Putative dityrosine transporter of the major facilitator superfamily
YBR181C	RPS6B	NA	NA	NA	NA	NA	NA	0.280717	0.214022	NA	NA	-5.17422	-4.98246	-4.63359	-3.9788	-0.457108	-0.95697	-0.13135	0.385577	0.679678	0.457839	NA	Protein component of the small (40S) ribosomal subunit
YBR182C	SMP1	NA	NA	NA	NA	NA	NA	NA	NA	NA	NA	NA	NA	NA	NA	NA	NA	NA	NA	NA	NA	NA	MADS-box transcription factor involved in osmotic stress response
YBR182C-A	YBR182C-A	NA	NA	NA	NA	NA	NA	NA	NA	NA	NA	0.436253	0.415991	0.281768	0.852415	0.0654617	-0.509903	0.752912	0.715258	0.417132	0.156992	NA	Putative protein of unknown function
YBR183W	YPC1	-0.0424532	-0.0798089	-0.617441	-0.292483	-0.38982	0.222876	-0.335306	0.218608	-0.593096	0.669322	0.238027	-0.430028	-0.000257445	-0.537327	0.293295	-0.261961	0.00618524	-1.03906	0.441841	0.101202	NA	Alkaline ceramidase
YBR184W	YBR184W	0.244826	-0.532998	0.939955	0.668013	0.533372	0.573003	-0.300895	-0.571798	-0.192272	-0.166254	0.551179	0.297644	0.478281	0.13627	-0.830998	-0.510341	-0.0301161	-0.667308	0.407886	0.148324	NA	Putative protein of unknown function
YBR185C	MBA1	0.279633	-0.00471683	0.67057	0.31554	0.144006	0.1886	-0.635806	-0.167854	-0.179582	-0.233286	NA	NA	NA	NA	0.280263	-2.08261	-0.929194	-0.709984	NA	NA	NA	Membrane-associated mitochondrial ribosome receptor
YBR186W	PCH2	0.0372783	0.184408	0.310548	0.409145	0.613296	0.339756	0.205791	0.148955	0.478941	0.16421	0.579251	0.0963546	0.460372	0.323751	0.165927	0.0686872	0.126579	0.409704	0.70178	0.801978	NA	Hexameric ring ATPase that remodels chromosome axis protein Hop1p
YBR187W	GDT1	0.514597	0.815838	1.43079	1.54358	0.884139	0.492245	-2.28994	-2.42756	1.44895	0.83918	0.243704	0.263319	0.273501	0.786699	-0.134785	0.1319	0.0945313	0.0649675	0.534118	0.783186	NA	Protein of unknown function involved in calcium homeostasis
YBR188C	NTC20	0.154441	0.122223	0.104095	0.28466	0.40232	-0.447455	-0.0763239	0.0111092	0.199166	-0.162281	-0.12855	0.420138	0.260295	0.375799	0.131119	-0.282639	-0.018158	-0.305467	0.788744	0.839182	NA	Member of the NineTeen Complex (NTC)
YBR189W	RPS9B	NA	NA	NA	NA	NA	NA	NA	NA	NA	NA	0.046365	-0.93283	-0.285962	-0.332353	0.0220376	-0.0862306	-0.201162	-0.352712	-0.372371	-0.413178	haploinsufficient	Protein component of the small (40S) ribosomal subunit
YBR189W	RPS9B	-1.95299	-1.37377	-1.617	-1.68209	1.04321	-0.973321	0.896988	0.416612	0.866787	-0.849875	NA	NA	NA	NA	NA	NA	NA	NA	NA	NA	haploinsufficient	Protein component of the small (40S) ribosomal subunit
YBR190W	NA	-5.01798	-4.02629	-4.30502	-6.09545	0.149896	0.482373	-0.190897	0.346427	-0.815892	-1.12552	NA	NA	NA	NA	NA	NA	NA	NA	NA	NA	NA	NA
YBR191W	RPL21A	-4.93182	-4.59359	-5.63317	-5.66884	0.923548	0.632329	1.53187	2.27757	0.276004	0.133762	NA	NA	NA	NA	NA	NA	NA	NA	NA	NA	haploinsufficient	Ribosomal 60S subunit protein L21A
YBR191W	RPL21A	-4.2882	-5.53708	-5.3365	-6.08861	0.67036	0.0952003	2.00143	1.59201	0.133333	0.740922	-2.23793	-1.69514	-1.02677	-1.4403	0.263326	-0.619319	1.8863	1.57898	-2.75022	-2.83982	haploinsufficient	Ribosomal 60S subunit protein L21A
YBR192W	RIM2	-2.1674	-1.65685	-1.86245	-2.63412	-3.53862	-3.60373	NA	NA	0.205941	-2.2921	NA	NA	NA	NA	NA	NA	NA	NA	NA	NA	NA	Mitochondrial pyrimidine nucleotide transporter
YBR193C	MED8	0.337678	0.1182	-0.285356	-0.0625832	-0.831299	-0.382252	-0.45561	0.0106337	-0.175613	-0.00921692	NA	NA	NA	NA	NA	NA	NA	NA	NA	NA	NA	Subunit of the RNA polymerase II mediator complex
YBR194W	AIM4	0.394794	0.246332	0.380786	0.442096	0.29097	0.439919	-0.0258386	0.324151	0.0135049	0.14957	0.0703414	0.10896	0.291835	-0.401481	0.202465	-0.0604984	1.01384	1.35101	0.54757	0.538751	NA	Protein proposed to be associated with the nuclear pore complex
YBR195C	MSI1	0.537121	0.481648	0.383617	0.269726	0.123617	-0.696378	-1.05836	-0.777261	-0.251682	-0.188884	-0.88053	-0.0111799	0.10243	0.0301387	-0.337828	-0.468076	0.117155	0.200156	-0.408864	0.293917	NA	Subunit of chromatin assembly factor I (CAF-1)
YBR196C	PGI1	0.165484	0.511266	0.29886	0.207681	0.389676	0.471695	-0.410039	-0.441828	0.378424	0.269506	NA	NA	NA	NA	NA	NA	NA	NA	NA	NA	NA	Glycolytic enzyme phosphoglucose isomerase
YBR196C-A	YBR196C-A	NA	NA	NA	NA	NA	NA	NA	NA	NA	NA	-2.8126	-1.98936	-3.72069	-2.73151	-2.26012	-1.14199	0.794598	2.25546	-2.95002	-3.51442	NA	Putative protein of unknown function
YBR196C-B	YBR196C-B	NA	NA	NA	NA	NA	NA	NA	NA	NA	NA	0.0373828	0.192137	0.0747292	0.588405	-0.505579	-0.329253	-0.533945	-0.922751	-0.474262	-0.390881	NA	Putative protein of unknown function
YBR197C	YBR197C	0.26088	0.505802	0.167427	0.414732	0.51798	0.804478	0.295218	0.130626	0.179163	0.35759	-0.446921	0.620481	0.354077	0.617934	0.250109	0.472745	0.915447	NA	0.478568	0.262221	NA	Protein of unknown function
YBR198C	TAF5	-2.24815	-1.21659	-3.26343	-1.05153	-1.1445	-1.42807	0.497302	0.76117	-0.786312	-0.753485	NA	NA	NA	NA	NA	NA	NA	NA	NA	NA	haploinsufficient	Subunit (90 kDa) of TFIID and SAGA complexes
YBR199W	KTR4	0.564113	-0.843185	0.252325	-1.45895	0.464253	-1.12084	0.242111	0.478605	0.301195	0.20614	0.0805104	-0.410876	0.488186	-0.495467	0.00706107	-0.421666	0.204658	-0.238028	0.211332	-0.55066	NA	Putative mannosyltransferase involved in protein glycosylation
YBR200W	BEM1	0.144617	0.46933	0.0541727	0.272891	0.0931777	-0.373955	1.08416	-0.0333446	-0.818066	-0.854643	-0.377789	-0.325709	-0.483598	-0.61551	1.83418	2.31824	1.03304	0.952016	-1.55614	-1.66358	NA	Protein containing SH3-domains
YBR200W-A	YBR200W-A	NA	NA	NA	NA	NA	NA	NA	NA	NA	NA	0.395714	0.252253	0.31315	0.297005	0.336033	0.569204	-0.495965	-0.527136	-0.124307	0.00157336	NA	Putative protein of unknown function
YBR201W	DER1	0.217798	0.448875	0.0584225	0.211667	-0.105522	0.514631	-0.604227	-0.23099	0.939939	-0.122327	NA	NA	NA	NA	NA	NA	NA	NA	NA	NA	NA	ER membrane protein that promotes export of misfolded polypeptides
YBR201W	DER1	NA	NA	NA	NA	NA	NA	NA	NA	NA	NA	0.786447	-0.275495	0.551587	-0.35373	-0.445327	-0.384729	-0.309018	-0.704498	-0.00600102	-0.472156	NA	ER membrane protein that promotes export of misfolded polypeptides
YBR202W	MCM7	-1.91576	-1.93246	-3.00661	-2.57985	0.943629	0.731941	-0.965372	-1.49178	1.22011	0.717466	NA	NA	NA	NA	NA	NA	NA	NA	NA	NA	haploinsufficient	Component of the Mcm2-7 hexameric helicase complex
YBR203W	COS111	-0.217815	0.91964	-1.46267	-0.382579	-0.521288	-1.5247	0.532843	0.830068	0.377191	-0.500472	0.493695	0.457792	0.324397	-0.982204	0.0684749	-0.20051	-0.0393959	-0.382193	1.04974	0.983931	NA	Protein required for antifungal drug ciclopirox olamine resistance
YBR204C	LDH1	0.238987	-0.0255391	-1.08043	-0.594209	-0.08293	-0.281628	0.0257432	-0.270896	0.22356	0.324192	-0.138191	-0.513862	-0.378961	-1.54163	-0.235046	-0.357835	-0.295287	-0.542594	0.481554	0.541221	NA	Serine hydrolase
YBR205W	KTR3	0.231824	0.119404	-0.0953095	0.202174	0.405775	0.602529	-0.112364	-0.229064	-0.05018	-0.119684	0.440756	0.460755	0.823583	0.0379464	0.100393	0.186442	0.595267	0.0727405	0.878959	0.944241	NA	Putative alpha-1,2-mannosyltransferase
YBR206W	NA	0.164453	0.395555	-0.874451	0.0378955	-0.296995	-0.118195	0.779407	-0.302627	-0.144535	0.0429529	0.854972	0.00840472	0.241759	-0.214097	-0.195372	-0.150084	-0.192835	-0.282981	0.814504	1.13628	NA	NA
YBR207W	FTH1	-0.342374	0.378912	-1.69219	-0.901556	-0.706884	-1.49489	NA	-1.673	-0.248382	-1.23553	0.277544	-0.541318	0.108113	-0.459619	0.377012	-0.233994	-0.143046	-0.512367	0.641217	0.338438	NA	Putative high affinity iron transporter
YBR208C	DUR1,2	0.0471312	-0.0749434	0.339261	0.150991	0.429362	0.151878	0.105583	-0.669264	0.140822	0.0655972	0.730442	0.0959663	0.444919	0.0714165	0.0455742	-0.225082	0.166017	0.100547	0.670619	0.503326	NA	Urea amidolyase
YBR209W	NA	0.210107	0.0932244	-1.4762	-1.40603	-0.0503704	-2.82224	1.33531	0.956119	0.77873	-0.982876	0.473348	0.543158	0.548847	0.468354	0.727776	0.728861	1.01289	0.36991	0.425305	0.119036	NA	NA
YBR210W	ERV15	0.268441	0.24463	-0.410176	-0.958947	0.340721	-1.08038	-0.176539	-0.591691	0.343124	-0.117014	-1.15392	0.561322	-0.845249	-0.296537	-1.07029	0.0697038	-0.421847	-0.455171	-0.282663	-0.0826769	NA	Protein involved in export of proteins from the endoplasmic reticulum
YBR211C	AME1	0.307537	0.0837717	-0.0447119	0.301711	-0.230916	0.342611	-0.0200309	-0.05396	-0.188549	-0.0115735	NA	NA	NA	NA	NA	NA	NA	NA	NA	NA	NA	Essential kinetochore protein associated with microtubules and SPBs
YBR212W	NGR1	0.174859	0.785223	-0.607681	0.0980324	-0.884596	0.0832339	-1.32752	-0.794158	-1.10118	-1.09036	1.77388	-0.328117	0.403663	-0.061829	0.361748	-0.598551	0.852338	-1.40118	0.243623	0.577096	NA	RNA binding protein that negatively regulates growth rate
YBR213W	MET8	0.115379	0.211218	-0.630983	-0.0513575	-0.21951	-0.11655	-0.00404088	-0.38468	-0.353599	-0.439314	1.13524	0.373837	0.181101	-0.426492	0.781509	0.207451	-0.7056	-1.047	0.126432	-0.58514	NA	Bifunctional dehydrogenase and ferrochelatase
YBR214W	SDS24	-0.345077	-0.247865	0.455301	0.438765	0.886561	0.423573	0.66062	0.0593252	-1.15727	-0.505682	0.223847	0.271562	0.622303	0.713803	0.37955	0.199022	0.446068	-0.28282	0.433426	-0.131399	NA	Protein involved in cell separation during budding
YBR215W	HPC2	0.245993	-0.170416	-1.06203	-0.488931	-0.559911	-0.239557	1.10286	0.768283	0.0145721	-0.44736	0.823853	0.267523	0.335548	-0.573997	0.174323	-0.13061	-1.00546	-0.164525	0.622768	0.110496	NA	Subunit of the HIR complex
YBR216C	YBP1	NA	NA	NA	NA	NA	NA	NA	NA	NA	NA	NA	NA	NA	NA	NA	NA	NA	NA	NA	NA	NA	Protein involved in cellular response to oxidative stress
YBR217W	ATG12	0.669197	0.911318	0.545933	0.256316	0.659664	0.554026	0.404817	0.350401	-0.25809	0.187812	0.581833	0.625403	1.23193	0.254403	0.459927	0.32885	-0.000682263	-0.330833	0.850808	0.55331	NA	Ubiquitin-like modifier involved in autophagy and the Cvt pathway
YBR218C	PYC2	0.567487	0.0186846	-0.030379	0.117058	0.276351	0.393568	-0.164603	0.0958944	0.000380479	0.345328	0.50653	0.398586	0.494751	-0.328162	0.626939	0.155614	-0.496596	-1.44731	-0.00208138	-0.380416	NA	Pyruvate carboxylase isoform
YBR219C	YBR219C	0.20641	-0.145397	0.204167	0.385482	0.255024	0.39332	0.159412	-0.226081	0.143426	-0.0563211	0.812965	1.31974	0.633675	-0.0667782	-1.28634	-0.367928	-0.354235	-0.514226	0.651084	0.224215	NA	Putative protein of unknown function
YBR220C	YBR220C	0.534068	0.733548	0.0288698	0.404253	0.432931	0.592989	-0.226603	0.104972	-0.482001	0.13196	-0.284481	-0.729368	-1.16708	-0.828108	-0.706773	-0.90937	-0.256922	-0.463985	-0.15056	-0.369957	NA	Putative protein of unknown function
YBR221C	PDB1	NA	NA	NA	NA	NA	NA	NA	NA	NA	NA	NA	NA	NA	NA	NA	NA	NA	NA	NA	NA	NA	E1 beta subunit of the pyruvate dehydrogenase (PDH) complex
YBR221W-A	YBR221W-A	NA	NA	NA	NA	NA	NA	NA	NA	NA	NA	-0.0979113	0.503303	0.446074	0.610319	-0.281596	-0.448441	-0.344367	-0.814883	-0.655555	-0.845361	NA	Putative protein of unknown function
YBR222C	PCS60	0.355973	0.119333	-0.554866	-0.291652	-0.0540643	0.494265	0.144717	-0.736275	0.508165	0.183223	0.282572	0.00163031	0.451226	-0.365116	-0.145161	-0.367343	-1.33926	-0.846454	-0.667928	-0.792582	NA	Oxalyl-CoA synthetase
YBR223C	TDP1	0.42708	-0.00717078	-0.613368	-0.0406799	0.0278774	0.334376	-0.715978	0.325272	0.478806	0.445891	0.637172	-0.0122109	0.327277	-0.101747	0.4607	-0.0681717	-0.0477095	-0.650063	0.635702	0.335397	NA	Tyrosyl-DNA phosphodiesterase I
YBR224W	NA	-0.0433532	-0.544409	-0.874815	-0.354595	-0.0979922	-0.280382	0.957704	0.910831	-0.351644	-1.29217	0.498906	-0.0417908	-0.870621	-1.63074	0.16499	0.131263	-0.563223	0.583352	0.119833	-0.672545	NA	NA
YBR225W	YBR225W	0.282901	-1.14241	-0.721767	-2.22107	0.203838	-2.9274	NA	-1.36592	-1.3805	-2.34971	0.471924	-0.182985	0.382575	-0.371533	0.424227	0.360669	-0.230018	-0.956724	-0.43562	-0.640328	NA	Putative protein of unknown function
YBR226C	NA	0.00277945	-0.137429	-0.966409	-0.918476	-0.404936	-0.142831	0.493559	0.675846	-1.25728	-1.29803	0.233153	-1.12024	-1.24036	-1.2434	0.56589	0.295255	-0.717533	-0.429836	-0.0779771	-0.890332	NA	NA
YBR227C	MCX1	0.135361	0.389841	-0.332314	0.320957	-0.248452	0.106731	-0.659965	-0.286641	0.220428	-0.122029	0.721608	0.403741	1.07841	-0.239502	0.619981	-0.115094	0.385792	-0.332241	0.765461	0.468652	NA	Mitochondrial matrix protein
YBR228W	SLX1	NA	NA	NA	NA	NA	NA	NA	NA	NA	NA	NA	NA	NA	NA	NA	NA	NA	NA	NA	NA	NA	Endonuclease involved in DNA recombination and repair
YBR229C	ROT2	0.664697	-0.0123784	-0.0149357	-0.0393103	-0.0475186	-0.017368	0.353024	0.282489	0.159218	0.311495	0.685904	0.125146	0.610616	-0.16854	0.301895	0.0781071	0.0997778	-0.226727	1.05874	0.879969	NA	Glucosidase II catalytic subunit
YBR230C	OM14	0.429103	0.106189	0.504383	0.539787	0.888366	0.857635	0.78352	0.59476	-0.18732	0.231662	NA	NA	NA	NA	NA	NA	NA	NA	NA	NA	NA	Integral mitochondrial outer membrane protein
YBR230W-A	YBR230W-A	NA	NA	NA	NA	NA	NA	NA	NA	NA	NA	0.337662	0.0373865	0.347385	0.21461	0.319158	-0.0638942	-0.160084	-0.790662	-0.264361	-0.132117	NA	Putative protein of unknown function
YBR231C	SWC5	-0.116995	0.655987	-0.556789	-0.404296	0.108699	-0.940475	0.430792	-0.14943	-0.156481	-0.394431	0.052306	-0.611115	0.184896	-0.642951	1.84447	2.07933	1.38051	0.553573	-0.729386	-1.68182	NA	Component of the SWR1 complex
YBR232C	NA	0.225487	0.621549	0.296376	0.270573	0.278595	0.197789	-0.431682	-0.606932	-0.690286	0.670083	1.0541	-0.199015	0.32819	-1.02019	0.718038	0.444095	0.563139	-0.385336	0.150058	-0.54958	NA	NA
YBR233W	PBP2	0.628358	0.396397	0.292502	0.429319	1.06063	0.306362	-0.412148	0.343882	-0.0514652	0.317026	0.891902	0.297999	0.692869	0.237821	0.797294	0.425743	0.347888	0.122618	0.553327	0.240637	NA	RNA binding protein
YBR233W-A	DAD3	NA	NA	NA	NA	NA	NA	NA	NA	NA	NA	NA	NA	NA	NA	NA	NA	NA	NA	NA	NA	NA	Essential subunit of the Dam1 complex (aka DASH complex)
YBR234C	ARC40	0.724716	-0.205781	0.343876	0.429817	0.0358917	0.419739	-0.33532	-0.111852	0.353918	0.222139	NA	NA	NA	NA	NA	NA	NA	NA	NA	NA	NA	Subunit of the ARP2/3 complex
YBR235W	VHC1	0.095696	-0.401128	0.299103	-0.857304	0.780912	0.365002	-0.227724	-0.227244	-0.382323	0.889254	0.621993	0.587594	0.668794	0.163791	-0.0297542	0.299878	-0.0105591	0.617905	0.0788729	0.367979	NA	Vacuolar membrane cation-chloride cotransporter (CCC)
YBR236C	ABD1	0.24516	0.289979	0.426162	0.499978	-0.174555	0.131609	-0.109207	0.259738	0.196738	0.0955557	NA	NA	NA	NA	NA	NA	NA	NA	NA	NA	haploinsufficient	Methyltransferase
YBR237W	PRP5	0.0712129	-0.302121	0.265454	0.0238168	0.165762	0.507004	-0.131283	-0.342899	0.0734079	0.18068	NA	NA	NA	NA	NA	NA	NA	NA	NA	NA	NA	RNA helicase in the DEAD-box family
YBR238C	YBR238C	NA	NA	NA	NA	NA	NA	NA	NA	NA	NA	NA	NA	NA	NA	NA	NA	NA	NA	NA	NA	NA	Mitochondrial membrane protein
YBR239C	ERT1	-1.12972	-0.606357	-3.65041	-1.65674	-2.09048	-2.61352	-0.39494	-0.877652	-0.171646	-0.406992	0.262691	-0.261075	0.533297	-0.0707696	0.0872967	-0.250049	0.13327	0.0903861	0.499839	0.603776	NA	Transcriptional regulator
YBR240C	THI2	0.441822	0.341085	0.274459	0.468034	0.620169	-0.0214564	0.658631	-0.0516518	-0.239414	0.650522	0.775159	-0.0938471	-0.0850998	0.240836	0.33581	-0.358767	0.787867	-0.125247	0.38748	0.524776	NA	Transcriptional activator of thiamine biosynthetic genes
YBR241C	YBR241C	0.392707	0.0458904	0.190151	0.341074	0.370969	0.185627	0.385561	0.351169	0.246657	0.104142	-0.399102	NA	-0.11919	-0.485466	0.625875	NA	-0.215911	-1.88533	-1.45525	-0.985927	NA	Putative transporter, member of the sugar porter family
YBR242W	YBR242W	0.393965	0.483296	0.584362	0.510063	0.795451	0.725979	0.417821	0.307282	0.91889	0.413478	-1.39711	-0.746938	-0.110818	-0.568501	0.104595	-0.740913	-0.442721	-0.820882	-0.586146	-0.802093	NA	Putative protein of unknown function
YBR243C	ALG7	-0.031763	1.18588	0.250854	-0.145828	-0.172964	-2.58395	0.0569116	-0.276629	0.877599	-1.42082	NA	NA	NA	NA	NA	NA	NA	NA	NA	NA	NA	UDP-N-acetyl-glucosamine-1-P transferase
YBR244W	GPX2	0.195461	0.428999	0.598442	0.316575	0.470045	0.600339	0.211283	0.171978	0.228532	0.177105	0.632264	0.197606	0.0523147	0.61116	0.0938021	0.29027	0.174222	0.1177	0.158538	0.399409	NA	Phospholipid hydroperoxide glutathione peroxidase
YBR245C	ISW1	0.426968	0.548354	0.157955	0.075119	0.717815	0.471225	-0.150134	0.741273	0.186536	0.487032	0.183496	0.302613	0.366718	0.0995618	0.789857	-0.108287	-1.00372	-2.00105	-0.869862	-0.777405	NA	ATPase subunit of imitation-switch (ISWI) class chromatin remodelers
YBR246W	RRT2	0.609851	0.942628	0.0375345	0.584639	0.7053	0.642381	-0.743595	0.488996	0.623462	0.14645	0.926502	0.39287	0.686895	0.34106	0.809654	-0.0793034	-1.43741	-1.1417	0.206671	0.0652334	NA	Methylesterase performing penultimate step of diphthamide biosynthesis
YBR247C	ENP1	-0.988072	-1.10831	-1.39929	-1.52958	0.271029	-0.00221091	-0.129073	-0.119779	-0.289111	0.195238	NA	NA	NA	NA	NA	NA	NA	NA	NA	NA	haploinsufficient	Protein associated with U3 and U14 snoRNAs
YBR248C	HIS7	-0.436146	0.0695985	-1.60564	-1.41324	-0.461972	-1.76762	0.611103	-0.0711502	-0.126208	-0.305264	0.296633	0.341463	-0.536675	0.190485	-3.12221	-7.1	-0.448554	-1.63886	-1.34167	-0.835238	NA	Imidazole glycerol phosphate synthase
YBR249C	ARO4	0.633646	0.161256	0.188724	0.533258	0.229091	0.641929	0.337491	0.700624	0.250543	0.297116	1.28817	-0.540594	0.790222	-0.208933	1.8047	-0.50493	-0.866113	-2.29537	-1.72483	-1.75681	NA	3-deoxy-D-arabino-heptulosonate-7-phosphate (DAHP) synthase
YBR250W	SPO23	0.211762	0.196226	0.526805	0.585622	0.814588	0.859719	-0.23463	-0.188701	0.92426	0.534277	0.786836	0.152551	0.546758	0.248247	0.103724	0.0754469	-0.158838	-0.322631	0.217007	0.244787	NA	Protein of unknown function
YBR251W	MRPS5	-0.0772419	-0.487114	0.669069	0.520355	0.65439	0.744947	0.00115283	0.085723	-0.815558	0.319392	0.532183	0.218766	-0.0817313	0.185834	0.0707864	-0.551646	-0.278265	-0.752257	-0.654333	-0.955261	NA	Mitochondrial ribosomal protein of the small subunit
YBR252W	DUT1	0.128584	-0.558965	0.328179	0.151355	-0.256335	-0.268407	-0.448304	0.0478453	0.307121	-0.178342	NA	NA	NA	NA	NA	NA	NA	NA	NA	NA	NA	deoxyuridine triphosphate diphosphatase (dUTPase)
YBR253W	SRB6	0.503141	-0.138814	0.75902	0.412774	0.355965	0.431415	-0.749742	-0.270544	-0.579757	-0.0606024	NA	NA	NA	NA	NA	NA	NA	NA	NA	NA	NA	Subunit of the RNA polymerase II mediator complex
YBR254C	TRS20	0.303233	0.334547	0.755846	0.460153	0.540962	0.222419	0.376435	0.156323	0.749758	0.291583	NA	NA	NA	NA	NA	NA	NA	NA	NA	NA	NA	Core component of transport protein particle (TRAPP) complexes I-III
YBR255W	MTC4	0.312295	0.314506	0.260557	0.551242	0.359507	0.610461	1.27821	1.04271	-0.00758879	0.245708	-0.303573	0.699783	-0.132324	-0.0369964	0.210264	0.308995	-1.08256	-0.117036	-0.66669	-0.842775	NA	Protein of unknown function
YBR256C	RIB5	0.37555	0.300201	0.408005	0.571624	0.339312	0.399506	1.2423	2.11772	0.116593	0.209565	NA	NA	NA	NA	NA	NA	NA	NA	NA	NA	NA	Riboflavin synthase
YBR257W	POP4	-0.426798	-0.212549	0.0955155	0.31478	-5.82582	-1.75727	0.97259	1.15488	0.868873	0.709791	NA	NA	NA	NA	NA	NA	NA	NA	NA	NA	NA	Subunit of both RNase MRP and nuclear RNase P
YBR258C	SHG1	0.295322	0.42905	0.166049	0.24052	0.797096	0.512187	0.0474739	0.804336	0.338243	0.410442	1.14326	0.736646	0.863442	0.394444	0.689537	-0.507067	-1.2084	0.0940566	1.11242	0.61089	NA	Subunit of the COMPASS (Set1C) complex
YBR259W	YBR259W	0.666805	-0.220976	0.427026	-0.587788	1.05742	-1.5476	-0.337811	-0.523569	-0.153157	-0.461723	0.468199	-0.119982	0.466074	0.467253	0.114497	0.396765	0.434633	0.653974	0.113594	-0.091065	NA	Protein of unknown function
YBR260C	RGD1	0.313446	0.306649	1.08942	0.986525	1.00747	0.836172	-1.09474	-1.05114	-0.2843	-0.26816	0.708439	0.533023	0.362138	0.305693	0.297162	-0.113727	-0.385612	-0.440177	0.660794	0.425636	NA	GTPase-activating protein (RhoGAP) for Rho3p and Rho4p
YBR261C	TAE1	0.123056	0.277123	-0.721653	-0.964439	-0.462558	0.500483	0.601097	0.183458	0.433956	0.477419	-0.178008	-0.953434	-0.725493	-0.521873	-0.124474	-0.131235	-0.782656	0.1596	-0.229062	-0.293955	NA	AdoMet-dependent proline methyltransferase
YBR262C	MIC12	0.223428	0.576556	0.275359	0.537135	0.458076	0.609936	-0.194734	-0.140954	-0.360408	0.246762	0.272617	0.722922	0.209274	0.420411	0.399471	0.0757057	-0.102244	0.132673	0.549046	0.512973	NA	Component of the MICOS complex
YBR263W	SHM1	0.138373	-0.175017	0.615601	0.526545	0.819845	0.75699	0.109262	0.798976	-0.00977231	0.721663	0.246399	0.551598	0.635452	0.584418	0.0948733	0.126262	0.169378	-0.302182	0.537948	0.282651	NA	Mitochondrial serine hydroxymethyltransferase
YBR264C	YPT10	0.39994	0.592394	0.816912	0.707942	0.572083	0.918891	0.495187	-0.168113	-0.0373802	0.0780111	-0.24449	0.966121	0.188319	0.769109	0.185873	-0.0454666	-0.58581	-0.160898	-0.0435704	0.283495	NA	Rab family GTP-binding protein
YBR265W	TSC10	0.328014	-0.41697	0.550815	0.588109	0.970801	0.831869	-0.0852427	0.158697	0.91584	0.109111	NA	NA	NA	NA	NA	NA	NA	NA	NA	NA	haploinsufficient	3-ketosphinganine reductase
YBR266C	NA	-0.744197	-0.948712	-1.06303	-1.14243	0.180383	0.712343	0.371779	-0.242642	0.0262753	0.271851	NA	NA	NA	NA	NA	NA	NA	NA	NA	NA	NA	NA
YBR267W	REI1	NA	-2.28797	NA	NA	NA	NA	NA	NA	NA	NA	NA	NA	NA	NA	NA	NA	NA	NA	NA	NA	haploinsufficient	Cytoplasmic pre-60S factor
YBR268W	MRPL37	0.0909055	-0.182114	-0.994427	-0.535312	-0.880478	-0.221084	-0.100291	-0.387881	0.0147586	0.79782	0.616664	-0.141411	-0.131238	-0.280092	0.0537722	0.0842505	-0.0603193	0.331762	0.314733	0.0460086	NA	Mitochondrial ribosomal protein of the large subunit
YBR269C	SDH8	0.0816749	0.459418	0.459406	0.081246	0.372515	0.625551	0.545765	0.101062	0.0033915	0.363165	-0.457664	-0.0193191	-0.114787	0.446538	-0.241464	-0.688195	0.214334	0.575739	0.221191	0.328131	NA	Protein required for assembly of succinate dehydrogenase
YBR270C	BIT2	0.688039	0.177673	0.335085	0.27771	0.21375	0.534802	1.70917	2.80008	1.25096	0.552779	0.376297	0.828111	0.663696	0.985186	-1.29744	-0.510445	0.719085	1.60791	0.963233	0.942289	NA	Subunit of TORC2 membrane-associated complex
YBR271W	EFM2	-0.0409709	-0.253282	0.398818	0.513348	-1.21356	-1.05771	0.348611	-0.915285	-1.73648	-1.09158	0.035122	0.453327	0.200637	0.210331	0.294961	-0.148888	0.0595569	-0.711176	-0.23436	-0.45104	NA	S-adenosylmethionine-dependent methyltransferase
YBR272C	HSM3	NA	NA	NA	NA	NA	NA	NA	NA	NA	NA	1.41688	-0.334576	0.422254	-0.552297	-0.289762	0.0151596	-0.332761	-0.70471	0.756099	0.0960123	NA	Proteasome-interacting protein
YBR273C	UBX7	NA	NA	NA	NA	NA	NA	NA	NA	NA	NA	NA	NA	NA	NA	NA	NA	NA	NA	NA	NA	NA	UBX (ubiquitin regulatory X) domain-containing protein
YBR274W	CHK1	NA	NA	NA	NA	NA	NA	NA	NA	NA	NA	0.837826	0.637801	-1.50012	0.0302363	-0.395273	0.374202	-1.06979	-0.468314	-0.133913	-0.243241	NA	Serine/threonine kinase and DNA damage checkpoint effector
YBR274W	CHK1	0.730009	1.26226	-2.3927	-0.196171	-1.5617	-1.04769	0.335143	-0.618647	0.62745	0.182858	NA	NA	NA	NA	NA	NA	NA	NA	NA	NA	NA	Serine/threonine kinase and DNA damage checkpoint effector
YBR275C	RIF1	0.185593	0.0728611	0.132421	0.494535	0.135882	0.504936	-0.676757	0.00917764	-0.0727237	0.102097	0.613783	0.700976	0.35892	0.103843	0.0290776	-0.18028	1.45185	1.95924	1.06728	0.957521	NA	Protein that binds to the Rap1p C-terminus
YBR276C	PPS1	0.292426	0.410927	0.565837	0.622988	0.180441	0.710501	0.286058	0.320235	0.391249	0.383347	0.360192	0.0739194	0.557303	0.413767	-0.602354	-0.587385	0.0319912	-0.23471	0.205089	0.042309	NA	Protein phosphatase
YBR277C	NA	NA	NA	NA	NA	NA	NA	NA	NA	NA	NA	-0.121245	-0.314297	0.0538543	-0.369708	0.0766262	-0.413764	0.481992	-0.304349	-0.0865224	0.037939	NA	NA
YBR278W	DPB3	-0.844536	-0.73632	0.496315	0.385648	-1.77504	-0.103252	-1.13362	-0.179639	-2.04775	-2.13295	-1.63827	-2.60953	-1.64904	-1.05585	-3.24511	-5.79479	1.84496	0.00238144	-0.102027	-0.148303	NA	Third-largest subunit of DNA polymerase II (DNA polymerase epsilon)
YBR279W	PAF1	-2.4647	-2.55973	-0.337406	-0.496441	-0.874814	-0.107253	-0.361231	0.0349928	-0.569541	-1.09586	NA	NA	NA	NA	NA	NA	NA	NA	NA	NA	haploinsufficient	Component of the Paf1p complex involved in transcription elongation
YBR280C	SAF1	NA	NA	NA	NA	NA	NA	NA	NA	NA	NA	NA	NA	NA	NA	NA	NA	NA	NA	NA	NA	NA	F-Box protein involved in proteasome-dependent degradation of Aah1p
YBR281C	DUG2	-0.47551	-0.696336	0.69344	0.633473	-1.05087	0.619808	-0.18027	-0.13465	-2.45198	-2.29371	-1.73933	-2.21548	-1.56751	-1.66613	-3.14401	-6.33391	0.569167	0.7496	0.446707	0.265808	NA	Component of glutamine amidotransferase (GATase II)
YBR282W	MRPL27	-0.231986	-0.244802	0.68676	0.510731	-1.54196	0.274904	0.184258	1.08747	-1.78008	-1.72393	0.571738	0.298241	0.339499	0.311736	0.347471	-0.0735854	-0.348881	-0.82554	-0.0301127	0.206644	NA	Mitochondrial ribosomal protein of the large subunit
YBR283C	SSH1	-1.02644	-0.823925	0.68916	0.841222	-2.13818	-0.492783	-0.192352	0.571321	-1.48222	-2.35955	0.275604	-0.232418	-0.0391916	0.214445	0.377535	0.352179	0.899609	0.722209	0.241479	0.153854	NA	Subunit of the Ssh1 translocon complex
YBR284W	YBR284W	-0.269917	-0.298358	0.743269	0.750522	-1.51419	0.295709	0.0716299	0.0923897	-2.06283	-2.33109	-2.53261	-1.71534	-1.25181	-1.16218	-3.04852	-6.75674	0.506919	0.103161	-0.704788	-0.98652	NA	Putative metallo-dependent hydrolase superfamily protein
YBR285W	YBR285W	-0.226587	-0.329271	0.83881	0.677884	-1.52785	0.601541	-0.5009	-1.2315	-2.3969	-1.88228	0.804679	0.612219	0.448467	0.45671	0.450753	0.804458	0.103553	-0.496478	0.00319787	0.0862683	NA	Putative protein of unknown function
YBR286W	APE3	-0.577885	-0.595381	0.16752	0.362437	-1.65298	0.58102	-1.1049	-0.516346	-1.51652	-1.98793	-2.30478	-2.0417	-1.83444	-2.3363	-3.05307	-5.43023	0.291725	1.06179	0.228159	-0.045863	NA	Vacuolar aminopeptidase Y
YBR287W	YBR287W	0.819517	0.191341	0.410139	0.359867	0.127097	0.823868	0.57419	2.43993	0.737277	0.417059	0.217632	0.0718335	0.485493	-0.0572078	-0.252953	0.241688	-0.0425679	-0.335381	0.179744	0.245973	NA	Protein of unknown function
YBR288C	APM3	0.440748	0.327651	-0.203142	0.213305	-0.170775	0.582352	-0.115934	-0.576323	0.970431	0.645883	0.407336	-0.0559273	0.354536	-0.0371213	-0.0355623	-0.337263	0.787336	1.02636	0.309145	0.658746	NA	Mu3-like subunit of the clathrin associated protein complex (AP-3)
YBR289W	SNF5	-0.306338	0.360087	-1.29781	-0.39386	0.0144975	-0.669623	0.831874	0.188876	1.3435	0.310329	NA	NA	NA	NA	NA	NA	NA	NA	NA	NA	NA	Subunit of the SWI/SNF chromatin remodeling complex
YBR290W	BSD2	-0.34905	-0.924078	0.542279	0.445061	-1.73268	0.732297	-0.732833	-0.143759	-2.60944	-1.82308	0.440495	0.72145	0.410519	0.531689	0.374137	0.544702	0.46797	-0.189917	-0.0607835	0.110202	NA	Heavy metal ion homeostasis protein
YBR291C	CTP1	-0.599899	-0.592022	0.795737	0.622201	-1.58607	0.238113	-0.337697	0.250942	-1.88248	-2.17409	-2.31099	-2.08248	-1.34276	-1.41395	-3.30497	-6.27929	0.761783	0.972164	-0.435833	-0.973951	NA	Mitochondrial inner membrane citrate transporter
YBR292C	NA	-0.197842	-0.540822	0.656727	0.781027	-1.4176	0.341328	-0.766506	-0.0388087	-2.80493	-2.48436	0.615897	0.164809	0.138344	0.26218	-0.0673051	0.122417	0.706551	-0.223966	0.508699	0.915345	NA	NA
YBR293W	VBA2	NA	NA	NA	NA	NA	NA	NA	NA	NA	NA	NA	NA	NA	NA	NA	NA	NA	NA	NA	NA	NA	Permease of basic amino acids in the vacuolar membrane
YBR294W	SUL1	0.297303	0.355177	-0.191221	-0.0171062	0.275206	0.512659	0.36791	0.266256	0.442806	0.660972	0.506655	0.171992	0.325946	-0.111012	-0.237205	-0.133706	-0.216251	-0.701401	0.0181167	-0.050043	NA	High affinity sulfate permease of the SulP anion transporter family
YBR295W	PCA1	NA	NA	NA	NA	NA	NA	NA	NA	NA	NA	-2.2367	-2.24107	-1.19447	-1.40391	-2.94661	-6.52416	0.658671	-0.00251974	0.20374	-0.258404	NA	Cadmium transporting P-type ATPase
YBR296C	PHO89	NA	NA	NA	NA	NA	NA	NA	NA	NA	NA	0.481331	0.313656	0.329404	0.304647	0.343604	0.432308	-0.0668191	-0.620041	0.281377	0.255462	NA	Plasma membrane Na+/Pi cotransporter
YBR296C-A	YBR296C-A	NA	NA	NA	NA	NA	NA	NA	NA	NA	NA	0.776158	0.639562	0.340393	0.680405	-0.519759	-0.911237	2.38377	2.35191	0.98756	0.622472	NA	Putative protein of unknown function
YBR297W	MAL33	NA	NA	NA	NA	NA	NA	NA	NA	NA	NA	NA	NA	NA	NA	NA	NA	NA	NA	NA	NA	NA	MAL-activator protein
YBR298C	MAL31	NA	NA	NA	NA	NA	NA	NA	NA	NA	NA	-1.64532	-2.00341	-1.39612	-1.65512	-2.63005	-6.12473	0.0917054	0.70005	-0.56758	-0.931363	NA	Maltose permease
YBR299W	MAL32	0.562618	0.849269	-1.32574	-0.54003	-0.955691	-0.519318	-0.665705	-0.223634	0.275484	0.533767	0.436164	0.426634	0.123902	0.710418	0.127815	0.274948	-1.00408	-1.02103	0.244089	-0.0111572	NA	Maltase (alpha-D-glucosidase)
YBR300C	NA	NA	NA	NA	NA	NA	NA	NA	NA	NA	NA	NA	NA	NA	NA	NA	NA	NA	NA	NA	NA	NA	NA
YBR301W	PAU24	0.29852	0.217117	0.40899	-0.706618	0.464326	-0.452347	0.0333373	-0.39948	0.149613	-0.176527	0.0828675	0.669445	0.515173	0.555445	0.582212	0.343014	-0.446499	-0.273762	-0.112142	-0.343032	NA	Cell wall mannoprotein
YCL001W	RER1	-0.0391674	0.043715	0.0394842	0.369418	0.0213654	-0.0908265	-0.9866	-0.700777	-1.20778	-0.235592	0.223867	0.94166	0.0822374	0.423533	0.835978	0.684121	0.469477	-0.398719	0.745443	0.896934	NA	Protein involved in retention of membrane proteins
YCL001W-A	YCL001W-A	NA	NA	NA	NA	NA	NA	NA	NA	NA	NA	0.432946	-0.0865865	-1.66148	-1.18075	-0.0249006	-0.246727	-0.251433	-0.924202	0.185471	-0.293645	NA	Putative protein of unknown function
YCL001W-B	YCL001W-B	NA	NA	NA	NA	NA	NA	NA	NA	NA	NA	-0.596475	0.181457	-0.328863	0.703128	-1.19392	0.23535	-1.49868	-0.311848	-0.209415	-0.50136	NA	Putative protein of unknown function
YCL002C	YCL002C	NA	NA	NA	NA	NA	NA	NA	NA	NA	NA	NA	NA	NA	NA	NA	NA	NA	NA	NA	NA	NA	Putative protein of unknown function
YCL002C	YCL002C	NA	NA	NA	NA	NA	NA	NA	NA	NA	NA	-0.178988	-0.762996	-0.739725	-1.95284	1.45658	0.401782	0.200734	NA	-0.0315036	-1.32217	NA	Putative protein of unknown function
YCL003W	NA	0.448221	0.0754851	0.260529	0.169234	-0.157342	0.413194	-0.588736	-0.30902	0.157016	-0.054503	NA	NA	NA	NA	NA	NA	NA	NA	NA	NA	NA	NA
YCL004W	PGS1	0.66946	0.591777	1.14381	1.17439	0.883935	0.861139	0.420769	0.00641311	3.44355	3.73805	NA	NA	NA	NA	NA	NA	NA	NA	NA	NA	NA	Phosphatidylglycerolphosphate synthase
YCL005W	LDB16	0.00361328	0.396378	-0.810891	-1.54937	-0.238986	-1.40996	-0.68442	-0.616404	-0.15122	-0.905137	-0.482635	-0.564014	-0.589868	-0.526318	1.70616	2.05944	2.02201	1.87715	-2.02818	-1.77588	NA	Protein of unknown function
YCL005W-A	VMA9	NA	NA	NA	NA	NA	NA	NA	NA	NA	NA	0.456378	0.603384	0.118439	0.285214	-3.30649	-2.95617	1.10005	1.01836	0.284672	0.25327	NA	Vacuolar H+ ATPase subunit e of the V-ATPase V0 subcomplex
YCL006C	NA	-0.351091	-0.247966	-0.907242	-0.762849	3.13247	1.03161	1.89502	1.55853	-0.49265	-0.0769058	NA	NA	NA	NA	NA	NA	NA	NA	NA	NA	NA	NA
YCL007C	NA	NA	NA	NA	NA	NA	NA	NA	NA	NA	NA	0.423252	0.380974	0.829267	0.0703778	-1.09907	-1.56564	0.251584	0.407595	0.685011	1.07693	NA	NA
YCL008C	STP22	NA	NA	NA	NA	NA	NA	NA	NA	NA	NA	-0.354735	0.189385	-0.109244	0.467356	0.198656	0.138415	0.752206	0.836447	0.48035	0.639695	NA	Component of the ESCRT-I complex
YCL009C	ILV6	NA	NA	NA	NA	NA	NA	NA	NA	NA	NA	0.376101	0.23556	0.664404	0.490285	0.0767404	-0.300778	0.738479	-0.256864	-0.0967087	0.0625166	NA	Regulatory subunit of acetolactate synthase
YCL010C	SGF29	NA	NA	NA	NA	NA	NA	NA	NA	NA	NA	0.365318	0.587306	0.0935545	0.248128	-0.291198	-0.176079	1.19763	1.17053	0.334944	0.406778	NA	Component of the HAT/Core module of the SAGA, SLIK, and ADA complexes
YCL011C	GBP2	NA	NA	NA	NA	NA	NA	NA	NA	NA	NA	-2.2078	NA	-3.94879	NA	-2.82295	NA	-2.36966	NA	-1.30846	NA	NA	Poly(A+) RNA-binding protein
YCL012C	YCL012C	NA	NA	NA	NA	NA	NA	NA	NA	NA	NA	0.507449	0.324315	0.504995	0.320044	-0.42121	-0.439629	-0.251931	-0.209084	-0.444156	-0.836271	NA	Putative protein of unknown function
YCL012W	NA	NA	NA	NA	NA	NA	NA	NA	NA	NA	NA	NA	NA	NA	NA	NA	NA	NA	NA	NA	NA	NA	NA
YCL013W	NA	NA	NA	NA	NA	NA	NA	NA	NA	NA	NA	NA	NA	NA	NA	NA	NA	NA	NA	NA	NA	NA	NA
YCL014W	BUD3	NA	NA	NA	NA	NA	NA	NA	NA	NA	NA	NA	NA	NA	NA	NA	NA	NA	NA	NA	NA	NA	Protein involved in bud-site selection
YCL014W	BUD3	NA	NA	NA	NA	NA	NA	NA	NA	NA	NA	0.59875	-0.0866543	0.0658373	-0.618391	-0.0716396	0.0186182	-1.23181	-0.70244	-0.386558	-0.270853	NA	Protein involved in bud-site selection
YCL016C	DCC1	NA	NA	NA	NA	NA	NA	NA	NA	NA	NA	0.305485	-0.146441	0.337279	0.10468	0.126699	0.0337401	0.926847	0.167107	0.620484	0.272906	NA	Subunit of a complex with Ctf8p and Ctf18p
YCL017C	NFS1	NA	NA	NA	NA	NA	NA	NA	NA	NA	NA	NA	NA	NA	NA	NA	NA	NA	NA	NA	NA	NA	Cysteine desulfurase
YCL021W-A	YCL021W-A	NA	NA	NA	NA	NA	NA	NA	NA	NA	NA	NA	NA	NA	NA	NA	NA	NA	NA	NA	NA	NA	Putative protein of unknown function
YCL022C	NA	NA	-0.439574	NA	-1.96831	NA	-4.05555	NA	NA	NA	-1.13307	NA	NA	NA	NA	NA	NA	NA	NA	NA	NA	NA	NA
YCL023C	NA	0.362168	-0.0799166	-0.0611808	-0.0262795	2.1994	1.34811	1.11777	1.26172	-0.224075	-0.122123	0.31806	0.792959	0.269464	-0.0466207	-0.165218	0.0636666	0.641033	0.0328853	0.714895	0.859395	NA	NA
YCL024W	KCC4	NA	NA	NA	NA	NA	NA	NA	NA	NA	NA	-0.749665	-0.294659	-1.48429	-1.39938	0.559652	0.310536	1.65058	0.914411	-0.702302	-1.32215	NA	Protein kinase of the bud neck involved in the septin checkpoint
YCL025C	AGP1	NA	NA	NA	NA	NA	NA	NA	NA	NA	NA	0.674797	0.833492	0.436864	0.12382	0.653919	-0.15684	0.744582	0.330682	0.77929	0.595933	NA	Low-affinity amino acid permease with broad substrate range
YCL026C	NA	NA	NA	NA	NA	NA	NA	NA	NA	NA	NA	NA	NA	NA	NA	NA	NA	NA	NA	NA	NA	NA	NA
YCL026C-A	FRM2	NA	NA	NA	NA	NA	NA	NA	NA	NA	NA	0.576134	0.795666	0.290256	0.257206	-0.331855	-0.199008	-0.453077	-0.356013	-0.153167	-0.160499	NA	Type II nitroreductase, using NADH as reductant
YCL026C-B	HBN1	NA	NA	NA	NA	NA	NA	NA	NA	NA	NA	NA	NA	NA	NA	NA	NA	NA	NA	NA	NA	NA	Protein of unknown function
YCL027W	FUS1	NA	NA	NA	NA	NA	NA	NA	NA	NA	NA	1.01304	0.13105	0.139278	0.0353213	-0.0997481	-0.433852	0.65745	-0.442853	0.386808	0.272742	NA	Membrane protein localized to the shmoo tip
YCL028W	RNQ1	NA	NA	NA	NA	NA	NA	NA	NA	NA	NA	-1.5383	1.73052	-2.84241	1.25933	-2.66526	0.795356	-2.14578	1.42498	-1.67876	-0.0900836	NA	[PIN(+)] prion
YCL029C	BIK1	NA	NA	NA	NA	NA	NA	NA	NA	NA	NA	-3.10596	-2.88656	-3.29726	-4.13922	-1.42921	-1.58669	1.42112	-1.11219	-1.33366	-1.44107	NA	Microtubule-associated protein
YCL030C	HIS4	NA	NA	NA	NA	NA	NA	NA	NA	NA	NA	-0.253288	0.150133	-0.138103	0.38152	-0.0464154	0.330022	0.308197	-0.529844	-1.43794	-1.24989	NA	Multifunctional enzyme containing phosphoribosyl-ATP pyrophosphatase
YCL031C	RRP7	NA	NA	NA	NA	NA	NA	NA	NA	NA	NA	NA	NA	NA	NA	NA	NA	NA	NA	NA	NA	NA	Essential protein involved in rRNA processing and ribosome biogenesis
YCL031C	RRP7	NA	NA	NA	NA	NA	NA	NA	NA	NA	NA	NA	NA	NA	NA	NA	NA	NA	NA	NA	NA	NA	Essential protein involved in rRNA processing and ribosome biogenesis
YCL032W	STE50	NA	NA	NA	NA	NA	NA	NA	NA	NA	NA	NA	NA	NA	NA	NA	NA	NA	NA	NA	NA	NA	Adaptor protein for various signaling pathways
YCL033C	MXR2	NA	NA	NA	NA	NA	NA	NA	NA	NA	NA	1.07062	-0.0725417	0.408801	-0.47666	-0.556526	-1.53991	1.25606	0.499446	1.21735	0.640442	NA	Methionine-R-sulfoxide reductase
YCL034W	LSB5	NA	NA	NA	NA	NA	NA	NA	NA	NA	NA	0.328394	0.395266	0.517506	-0.317179	-0.156983	-0.0138552	-0.382624	-0.482535	0.684715	0.260686	NA	Protein of unknown function
YCL035C	GRX1	0.672659	0.0480679	0.67125	0.694738	0.354617	0.78799	0.387871	-0.217905	0.0642589	0.33842	-0.0621182	-0.11924	-0.140322	0.296956	-0.15846	-0.0620954	-0.556517	-0.515965	-0.229157	-0.173711	NA	Glutathione-dependent disulfide oxidoreductase
YCL036W	GFD2	0.114242	0.0936279	-0.0531554	0.140677	1.40279	-0.423712	3.86047	4.61257	0.917508	0.569971	0.390232	0.139271	0.260758	-0.182967	-1.74337	-2.85126	1.86345	1.4073	0.627472	0.448365	NA	Protein of unknown function
YCL037C	SRO9	-3.27825	-3.26661	-1.65596	-1.67355	-1.67979	-2.19371	-0.497972	-1.06278	0.578365	0.0432605	-2.54833	-3.13607	-2.99117	-3.41505	-0.11906	-0.826325	2.69678	2.77304	-1.11098	-1.9767	haploinsufficient	Cytoplasmic RNA-binding protein
YCL038C	ATG22	-0.590438	0.697411	-1.47232	-0.597377	-0.440521	-1.36608	0.755848	-0.00151307	0.839464	-0.320401	-0.233458	-0.0421146	-0.601696	-0.406879	0.401087	-0.621065	-0.112053	-0.0212298	-0.291491	-0.931455	NA	Vacuolar integral membrane protein required for efflux of amino acids
YCL039W	GID7	0.145496	0.163654	0.112033	-0.0152028	0.218785	-0.00981435	-0.827341	-0.440393	0.888759	0.390818	0.718143	0.055263	0.0831346	-0.235675	0.190466	0.185736	0.387003	0.176444	0.552665	0.510282	NA	Subunit of GID Complex that binds directly to central component Vid30p
YCL040W	GLK1	0.325956	0.155942	-0.638603	-0.945538	0.61826	0.19452	0.949677	0.575179	0.970305	0.534041	1.06756	0.729523	0.448584	0.154973	0.177077	-0.167061	-0.0755497	0.476359	0.949122	0.995466	NA	Glucokinase
YCL041C	NA	0.233514	0.133731	0.0819789	0.2749	0.0128368	0.541744	-0.663	-0.86395	0.152521	-0.013659	NA	NA	NA	NA	NA	NA	NA	NA	NA	NA	NA	NA
YCL041C	NA	0.452316	0.0562668	0.264762	0.244305	0.00144295	0.047905	-0.118059	0.273333	0.636244	0.583019	NA	NA	NA	NA	NA	NA	NA	NA	NA	NA	NA	NA
YCL042W	YCL042W	-0.0184274	-0.127399	0.279465	0.0627519	-0.426271	0.491706	-0.664766	-0.593342	0.195982	0.145413	NA	NA	NA	NA	NA	NA	NA	NA	NA	NA	NA	Putative protein of unknown function
YCL043C	PDI1	-0.0569962	0.0957209	0.0613715	0.0360045	0.226616	-0.274638	-0.391356	-0.412128	0.579556	0.183465	NA	NA	NA	NA	NA	NA	NA	NA	NA	NA	NA	Protein disulfide isomerase
YCL044C	MGR1	-0.354029	0.240363	-0.379114	-0.161986	-0.985681	0.0529166	0.0689991	-0.117492	-0.000542593	-0.0347653	NA	NA	NA	NA	NA	NA	NA	NA	NA	NA	NA	Subunit of the mitochondrial (mt) i-AAA protease supercomplex
YCL045C	EMC1	-1.07648	-0.525467	-2.89975	-1.87277	-1.68763	0.123939	NA	0.143646	-0.947908	0.783632	0.401463	0.455488	0.412489	-0.191657	0.709905	0.164838	0.243843	-0.634987	0.0417114	0.109362	NA	Member of conserved endoplasmic reticulum membrane complex
YCL046W	NA	0.451343	0.461794	0.518867	0.416707	-0.0117866	0.196972	0.326891	0.538196	-0.110413	0.152238	NA	NA	NA	NA	NA	NA	NA	NA	NA	NA	NA	NA
YCL047C	POF1	-0.143862	0.0878705	-0.0485974	-0.0981514	-0.248832	-0.447458	1.34121	1.0894	0.155521	0.0343098	0.159291	-0.316756	-0.115473	0.105079	0.149039	-0.578757	0.580796	-0.237781	-0.137811	0.135813	NA	Nicotinamide mononucleotide-specific adenylyltransferase (NMNAT)
YCL048W	SPS22	-1.10154	-0.992915	NA	-2.29509	-2.30829	0.00720446	NA	NA	0.98099	1.18374	0.673807	0.942012	0.168749	0.319958	-0.126596	-0.316469	0.319072	0.143216	0.757625	0.914863	NA	Protein of unknown function
YCL049C	YCL049C	0.0204566	0.23576	0.128644	0.208334	0.297611	0.342235	0.18052	0.850273	0.0263347	0.251043	0.834563	0.378836	0.173502	0.0252169	0.0320963	0.0404598	0.368652	-0.0035048	0.384836	0.544564	NA	Protein of unknown function
YCL050C	APA1	0.168896	-0.0608264	-0.112145	0.0745247	0.00291871	-0.140529	-0.0319459	-0.469052	0.0738813	-0.145527	1.36868	0.793631	0.569752	-0.00919048	-1.35749	-2.01875	1.02811	0.918909	1.20702	1.03965	NA	AP4A phosphorylase
YCL051W	LRE1	0.113786	0.208588	-0.122819	0.147004	-0.972791	0.257627	-0.365456	-0.621212	0.544774	0.616357	1.23375	0.955633	0.457191	0.180287	0.0958214	-0.542692	0.0685899	0.146432	0.412313	0.641779	NA	Protein involved in control of cell wall structure and stress response
YCL052C	PBN1	0.0827587	0.413934	-0.693585	0.408455	-0.715455	0.15987	-0.429486	-0.784079	0.235463	0.381558	NA	NA	NA	NA	NA	NA	NA	NA	NA	NA	NA	Component of glycosylphosphatidylinositol-mannosyltransferase I
YCL053C	NA	-2.97642	-2.42577	-3.14354	-3.16996	0.511492	0.61581	0.442052	0.779161	0.622935	0.782069	NA	NA	NA	NA	NA	NA	NA	NA	NA	NA	NA	NA
YCL054W	SPB1	-2.38431	-2.24266	-2.52917	-2.84323	0.382336	0.234666	-0.690951	-0.510589	0.135393	0.232004	NA	NA	NA	NA	NA	NA	NA	NA	NA	NA	NA	AdoMet-dependent methyltransferase
YCL055W	KAR4	-0.0956964	0.41558	0.0860685	-0.218542	0.610744	-0.528559	-0.280359	-0.307767	-0.318334	-0.0632349	0.429856	0.855766	0.285202	0.559697	-0.140591	-0.036214	0.754213	0.723538	0.380031	0.534403	NA	Transcription factor required for response to pheromones
YCL056C	PEX34	0.325489	-0.290043	0.267114	0.37816	0.0728822	0.730933	-0.468176	-0.235018	0.0894931	0.260836	0.771484	1.05288	0.742649	0.615516	-1.57585	-1.65888	1.89325	0.379949	1.46489	1.48282	NA	Protein that regulates peroxisome populations
YCL057C-A	MIC10	NA	NA	NA	NA	NA	NA	NA	NA	NA	NA	0.712663	-0.136999	0.552637	-0.599986	0.213397	-0.0102112	0.127439	-0.443085	1.01734	0.854431	NA	Conserved component of the MICOS complex
YCL057W	PRD1	0.197853	0.132153	-0.636156	-0.178388	-0.615357	0.537783	-0.50833	-0.667767	0.197746	0.357376	NA	NA	NA	NA	NA	NA	NA	NA	NA	NA	NA	Zinc metalloendopeptidase
YCL058C	FYV5	0.656388	0.226672	-0.495423	-0.644633	-0.452422	0.368945	-0.145034	0.199359	0.122456	0.683969	0.0234786	0.00834165	0.0909889	-0.247193	0.085043	0.52939	0.87214	-0.0319573	-0.407808	-0.74679	NA	Protein involved in regulation of the mating pathway
YCL059C	KRR1	0.736048	-0.285261	0.271787	0.123783	0.729289	0.01616	-0.0491187	0.815237	0.774559	0.421358	NA	NA	NA	NA	NA	NA	NA	NA	NA	NA	NA	Nucleolar protein required for rRNA synthesis and ribosomal assembly
YCL060C	NA	0.59317	0.474363	0.95983	0.955007	0.25989	0.692439	-1.96959	-1.25924	1.50464	1.18202	NA	NA	NA	NA	NA	NA	NA	NA	NA	NA	NA	NA
YCL061C	MRC1	NA	NA	NA	NA	NA	NA	NA	NA	NA	NA	-0.194012	0.148079	0.185293	-0.108916	0.0315814	-0.636048	-0.712367	-1.05543	-1.4771	-1.47051	NA	S-phase checkpoint protein required for DNA replication
YCL061C	MRC1	0.446343	0.0109815	1.62012	1.47717	0.434793	0.471984	-1.25481	-0.991692	1.51237	0.885486	NA	NA	NA	NA	NA	NA	NA	NA	NA	NA	NA	S-phase checkpoint protein required for DNA replication
YCL062W	NA	0.527358	0.359248	0.398602	0.307027	0.153902	0.458622	0.336403	0.0236312	0.201993	-0.00288175	NA	NA	NA	NA	NA	NA	NA	NA	NA	NA	NA	NA
YCL063W	VAC17	0.442034	0.412138	0.120853	0.0734508	-0.0905452	-1.00311	-0.591212	-0.518407	0.0577873	-0.224784	-0.897919	-0.859899	-1.65296	-3.35152	-3.83803	-5.10344	1.25355	-1.17116	-1.74197	-1.85059	NA	Phosphoprotein involved in vacuole inheritance
YCL064C	CHA1	-0.0124026	0.40519	-0.512843	-0.089953	-0.158191	-0.475025	0.884853	0.14623	0.462066	-0.363568	NA	NA	NA	NA	NA	NA	NA	NA	NA	NA	NA	Catabolic L-serine (L-threonine) deaminase
YCL069W	VBA3	0.214564	0.0748495	0.0796531	0.219267	0.115427	0.356536	-0.61433	-0.110992	0.223197	0.174147	NA	NA	NA	NA	NA	NA	NA	NA	NA	NA	NA	Permease of basic amino acids in the vacuolar membrane
YCL074W	YCL074W	0.429165	0.457863	-0.408405	0.364398	-0.617115	0.356892	0.566949	0.292771	0.0910544	0.189466	-0.874775	-0.0168203	0.500163	-0.236761	0.580266	-0.212432	0.191116	0.0032525	-0.797036	0.0411323	NA	Pseudogene: encodes fragment of Ty Pol protein
YCL075W	YCL075W	0.387911	0.702941	0.343461	0.236564	0.546438	0.779858	0.664165	0.486009	0.258242	0.280792	0.373939	0.0359292	0.328648	0.115827	0.203327	-0.170089	-0.757192	-0.598245	-0.254633	-0.454387	NA	Pseudogene: encodes fragment of Ty Pol protein
YCL076W	NA	0.637627	0.122238	-0.517394	-0.248268	-0.336468	0.272411	0.486135	-0.221425	-0.0447966	0.746255	0.165546	1.53169	0.176332	1.22487	-1.37246	0.335385	-0.59782	-0.312996	0.0959463	0.432417	NA	NA
YCR001W	NA	-0.169305	0.425467	0.540347	0.469432	0.319499	0.466778	0.0848132	0.114832	-0.0037039	0.0696467	0.328336	0.708564	-1.20369	0.244105	-1.43802	-0.59525	0.111846	-0.744328	0.00445659	0.105974	NA	NA
YCR002C	CDC10	-0.788551	-0.817925	0.273776	-0.631597	-0.70434	0.396376	-2.51834	-1.47411	-0.968215	0.408361	-0.97528	-0.748959	-2.10457	-1.72458	1.89231	0.849443	0.847417	1.11014	-5.54883	-5.07211	NA	Component of the septin ring, required for cytokinesis
YCR003W	MRPL32	0.0564573	-0.0196247	0.302688	0.360551	1.01131	0.0935399	0.496925	0.45639	-0.349486	0.0448093	0.177462	0.291663	-0.088591	-0.0480928	0.517127	-0.0427923	-0.0469442	-0.373439	-2.32852	-1.98354	NA	Mitochondrial ribosomal protein of the large subunit
YCR004C	YCP4	0.210101	-0.162751	0.250673	0.33918	0.0323257	0.218761	-0.792386	-0.59355	-0.182218	-0.205412	-0.196985	0.271646	-0.525281	-0.479593	0.925029	-0.0337775	-0.0780712	-0.468245	-4.94481	-5.21049	NA	Protein of unknown function
YCR005C	CIT2	0.218367	0.0142247	0.391492	0.269552	-0.244803	0.0557428	-0.958143	-0.601684	-0.486119	-0.627731	0.582591	0.68172	0.13586	0.180061	0.036925	0.116292	1.12352	0.775734	0.400678	0.731366	NA	Citrate synthase
YCR006C	NA	-0.0559486	0.374829	-0.540595	-0.069636	-0.318738	-0.164581	-1.47689	-2.69792	-0.692024	-0.439595	-0.669847	-1.02997	-1.96551	-2.7318	-0.584985	-0.845125	-2.26321	-0.986378	-1.29419	-1.82827	NA	NA
YCR007C	YCR007C	-0.240678	0.401407	0.115239	-0.0823048	0.904543	-1.64052	-0.922292	-0.764194	1.2232	-0.480248	0.436896	0.411906	-0.156788	0.154226	-0.344145	-0.0248884	0.184926	0.0067204	0.221345	0.216167	NA	Putative integral membrane protein
YCR008W	SAT4	0.213073	-0.170589	-0.107598	-1.57135	0.0993155	-0.63986	-0.709442	-0.591287	0.795981	0.622244	NA	NA	NA	NA	NA	NA	NA	NA	NA	NA	NA	Ser/Thr protein kinase involved in salt tolerance
YCR009C	RVS161	0.216273	-0.164837	0.0862971	0.00363126	-0.58053	0.253504	-0.289029	1.05814	-0.440627	-0.0670483	1.35304	1.40726	1.06984	0.443814	-0.530699	-0.603132	1.59658	2.01571	3.019	3.05343	NA	Amphiphysin-like lipid raft protein
YCR010C	ADY2	0.0593361	-0.211763	0.461214	0.476954	-0.24518	0.0901453	-0.345643	-0.721453	-0.0564801	-0.14077	0.714341	1.84131	-1.02981	0.0324543	-2.44086	-0.0340886	2.71929	1.81464	-0.109707	1.04144	NA	Acetate transporter required for normal sporulation
YCR011C	ADP1	-0.194309	0.226593	0.356738	0.220723	-0.0543067	0.578399	-0.781562	-0.15757	0.643913	0.0799601	-0.0270497	-0.806655	-0.0615377	0.137092	1.03335	1.00706	1.42938	1.37529	0.216708	0.510525	NA	Putative ATP-dependent permease of the ABC transporter family
YCR012W	PGK1	-0.107994	-0.685114	-0.970165	-0.82022	-0.800782	0.269551	-0.186174	-0.820297	0.859752	1.18875	NA	NA	NA	NA	NA	NA	NA	NA	NA	NA	NA	3-phosphoglycerate kinase
YCR012W	PGK1	0.237196	-0.117464	0.504037	0.466269	0.0639794	0.330034	0.111523	-0.23911	-0.194416	-0.30995	NA	NA	NA	NA	NA	NA	NA	NA	NA	NA	NA	3-phosphoglycerate kinase
YCR013C	NA	0.805233	-0.779125	0.0632129	-2.71075	0.245153	-3.69551	-1.78108	-3.81864	-0.226802	-1.89825	NA	NA	NA	NA	NA	NA	NA	NA	NA	NA	NA	NA
YCR013C	NA	0.650937	0.50985	0.405583	0.390056	0.42343	0.118187	1.19528	0.0780808	-0.0747571	0.146528	NA	NA	NA	NA	NA	NA	NA	NA	NA	NA	NA	NA
YCR014C	POL4	0.117448	-0.447801	-1.97682	-1.85824	-1.60161	0.219381	-0.429922	-1.14867	1.04709	0.567318	0.992394	1.01108	0.224598	0.653927	1.18581	0.741314	-0.372243	-0.417333	0.633263	0.761324	NA	DNA polymerase IV
YCR015C	YCR015C	-0.0526984	0.23958	0.426842	0.206213	-0.152333	0.237181	0.211612	-0.295354	0.194405	-0.127315	0.380372	0.251629	0.177819	0.393602	0.542149	-0.0421617	0.480441	0.480881	0.570843	0.445946	NA	Putative protein of unknown function
YCR016W	YCR016W	0.68972	-0.269468	0.551111	-0.913319	-0.214278	-1.52096	-0.674541	-1.82579	-0.097538	-0.383539	0.52152	0.261031	0.220233	0.364985	0.00600697	-0.217146	0.43658	0.126597	0.624454	0.59777	NA	Putative protein of unknown function
YCR017C	CWH43	-1.60525	-2.2784	0.429915	0.142374	-4.9325	-2.36016	-4.13015	-1.72119	0.624818	-0.104154	0.329098	0.668812	0.340758	0.198277	0.179356	-0.283166	0.68381	-0.20557	-0.155301	0.14314	NA	Putative sensor/transporter protein involved in cell wall biogenesis
YCR019W	MAK32	0.134694	0.272002	0.205726	0.144374	-0.385521	0.510821	-0.663743	-1.18565	-0.73245	-0.0397046	0.810164	0.649086	0.81465	0.681241	-1.4694	-1.67776	0.900367	-0.166356	0.488097	0.806621	NA	Protein necessary for stability of L-A dsRNA-containing particles
YCR020C	PET18	-0.126071	0.509331	0.0789725	0.285947	-0.272628	0.258712	0.0351311	-0.952037	0.572371	-0.0953817	-0.228849	1.23628	0.730452	0.0221009	0.598183	0.795984	2.67724	1.01586	-0.241314	0.29627	NA	Protein of unknown function
YCR020C-A	MAK31	0.204372	0.0726267	0.0708187	0.200061	-0.126067	0.320859	-1.0325	-0.626936	0.712641	0.27821	NA	NA	NA	NA	NA	NA	NA	NA	NA	NA	NA	Non-catalytic subunit of N-terminal acetyltransferase of the NatC type
YCR020W-B	HTL1	NA	NA	NA	NA	NA	NA	NA	NA	NA	NA	-5.60912	-5.98312	-5.34534	-5.26693	-5.95046	-5.59577	-0.690945	-0.629273	-4.12705	-5.72995	NA	Component of the RSC chromatin remodeling complex
YCR021C	HSP30	0.182084	0.518327	0.250841	0.171117	-0.105143	-0.108221	-0.170299	0.0876027	-0.690066	0.158275	0.500665	0.306808	0.470116	0.339255	0.0534215	-0.373347	0.0502618	0.330365	0.953386	0.934658	NA	Negative regulator of the H(+)-ATPase Pma1p
YCR022C	NA	0.000121136	0.0325843	0.201801	0.106143	-0.100149	0.0429088	-0.753496	-0.661881	0.0823918	-0.160358	0.821127	0.806136	0.717216	0.240575	-0.0137051	0.191926	0.405156	-0.0399552	1.11905	0.79921	NA	NA
YCR023C	YCR023C	0.308378	0.681596	-0.011064	0.508184	-0.315892	-0.177058	-0.876785	0.369777	0.0695958	-0.146361	0.32551	0.371287	0.437541	0.0497327	0.30329	0.0419803	0.0818109	0.274548	0.429804	0.852649	NA	Vacuolar membrane protein of unknown function
YCR024C	SLM5	NA	NA	NA	NA	NA	NA	NA	NA	NA	NA	0.104072	-0.0731588	0.0957012	-0.485025	-0.834493	-0.53037	-0.763306	0.015727	-1.03556	-0.936799	NA	Mitochondrial asparaginyl-tRNA synthetase
YCR024C-A	PMP1	NA	NA	NA	NA	NA	NA	NA	NA	NA	NA	-1.45767	-1.98032	-1.24974	-1.37646	-3.98544	-6.47196	1.35502	1.87236	0.406581	0.178942	NA	Regulatory subunit for the plasma membrane H(+)-ATPase Pma1p
YCR025C	NA	NA	NA	NA	NA	NA	NA	NA	NA	NA	NA	-1.87755	-2.39392	-1.15231	-1.306	-3.76484	-6.35816	0.289932	0.626712	0.0188302	-0.278995	NA	NA
YCR026C	NPP1	NA	NA	NA	NA	NA	NA	NA	NA	NA	NA	-1.3396	-2.4913	-1.41282	-1.40107	-1.65016	-3.1317	-0.403732	0.705605	-0.217262	-0.303073	NA	Nucleotide pyrophosphatase/phosphodiesterase
YCR027C	RHB1	NA	NA	NA	NA	NA	NA	NA	NA	NA	NA	NA	NA	NA	NA	NA	NA	NA	NA	NA	NA	NA	Putative Rheb-related GTPase
YCR028C	FEN2	-0.865818	-0.641349	0.278758	0.521127	-2.20868	-0.398789	-1.31789	-1.32169	-2.15323	-2.37409	0.921613	0.354906	0.796992	-0.110515	0.48961	0.0722984	0.805952	-0.0271259	0.723391	0.842896	NA	Plasma membrane H+-pantothenate symporter
YCR028C-A	RIM1	-4.48139	-5.12695	-1.31498	-1.17518	-3.26634	-0.532855	0.340357	-0.229974	-0.96187	-0.408557	NA	NA	NA	NA	NA	NA	NA	NA	NA	NA	NA	ssDNA-binding protein essential for mitochondrial genome maintenance
YCR030C	SYP1	0.127763	0.171705	-0.0129003	0.115684	0.302572	0.728794	-0.664275	-0.294698	0.105054	0.0636817	0.232655	0.132513	0.232116	-0.141599	-0.0701517	0.215628	0.174033	-0.0290423	0.909633	0.523545	NA	Negative regulator of WASP-Arp23 complex
YCR031C	RPS14A	-1.25759	-1.62037	-1.19186	-1.23169	-2.4347	-0.307305	0.510275	0.150019	-1.9232	-1.22545	-0.403429	-1.01684	-1.17822	-2.18201	0.924611	0.788721	0.884585	0.539049	0.0845085	-0.926133	NA	Protein component of the small (40S) ribosomal subunit
YCR032W	BPH1	0.305583	0.228245	0.410718	0.343188	0.276356	0.751245	0.493533	0.759192	0.474461	0.510563	0.218191	0.259717	0.104731	0.0508139	0.619955	1.01396	0.0163351	0.270651	-0.147645	-0.391329	NA	Protein homologous to Chediak-Higashi syndrome and Beige proteins
YCR033W	SNT1	0.358136	0.396134	-0.639499	-0.424172	-0.324905	0.427148	-0.391029	-0.803787	0.931302	0.835583	0.65958	0.529374	0.207462	0.220399	-1.0015	-0.722666	-1.59656	-1.5015	0.0140762	-0.0861991	NA	Subunit of the Set3C deacetylase complex
YCR034W	ELO2	-1.16473	-0.249591	0.162439	0.531883	-2.3934	0.315658	-2.72291	-1.4138	-2.35242	-1.79125	0.152592	-0.144778	0.140705	0.0756342	0.427348	0.502585	2.06253	1.7492	0.731779	0.85169	NA	Fatty acid elongase, involved in sphingolipid biosynthesis
YCR035C	RRP43	-1.94475	-3.95741	-2.27117	-4.46893	-1.64518	-3.53168	-1.00879	-2.26461	-0.775053	-3.09882	NA	NA	NA	NA	NA	NA	NA	NA	NA	NA	haploinsufficient	Exosome non-catalytic core component
YCR036W	RBK1	-0.0992301	-0.204768	0.671547	-0.0884042	-1.57194	-0.926384	0.0947992	-1.17377	-1.92199	-2.1172	-2.69793	-2.48028	-1.40793	-0.881643	-4.2449	-5.78596	-0.487218	1.34539	-0.341221	-0.944062	NA	Putative ribokinase
YCR037C	PHO87	-0.192332	-0.187612	0.635357	0.620824	-1.35277	0.0519231	-0.735321	-0.744835	-2.09616	-2.3735	0.591474	0.820786	0.42117	0.242591	-0.230066	-0.146662	0.923145	0.904332	0.956206	0.846067	NA	Low-affinity inorganic phosphate (Pi) transporter
YCR043C	YCR043C	0.115557	0.00955141	0.689073	0.745539	-0.829741	0.000132224	-0.742665	-0.411003	-2.04728	-1.47896	0.441434	0.832181	0.63804	0.768774	-0.579527	-0.293994	0.515135	-0.107724	0.886014	0.659106	NA	Putative protein of unknown function
YCR044C	PER1	-0.174806	-0.134542	0.325171	-0.0355331	-1.91254	0.0328337	-0.27856	-0.539621	-1.5872	-2.5946	0.463081	0.746861	0.353515	0.16699	-0.115846	-0.592785	0.685719	-0.555483	0.560937	0.609107	NA	Protein of the endoplasmic reticulum
YCR045C	RRT12	-0.565602	-0.179237	0.555535	0.617486	-1.45902	-0.161428	-0.49833	0.188806	-2.13926	-1.90798	-2.27669	-2.99066	-1.44987	-1.65247	-3.30013	-5.24574	0.424943	0.587138	-0.095596	-0.371576	NA	Probable subtilisin-family protease
YCR046C	IMG1	-1.15036	-0.425624	-2.29027	-1.31571	-2.44463	-1.15458	-2.87865	0.300825	-0.787783	-0.355132	0.10105	0.59424	0.739743	0.227532	1.0821	0.373939	0.858859	-1.20886	0.0326977	0.0800836	NA	Mitochondrial ribosomal protein of the large subunit
YCR047C	BUD23	0.404498	0.21191	0.476431	0.23291	0.526223	0.337299	0.284814	0.661256	1.00162	0.120318	-2.88316	-2.21728	-2.70468	-2.45008	1.88607	1.54163	-1.19013	0.553684	-0.0779247	-0.262776	NA	Methyltransferase
YCR048W	ARE1	0.163653	0.0698594	0.388483	0.31421	0.170619	-0.0976159	-0.416059	0.359825	0.889283	0.205326	0.918059	0.648077	0.803845	0.366411	0.190836	-0.0298413	0.104026	0.208328	0.520807	0.22236	NA	Acyl-CoA:sterol acyltransferase
YCR049C	NA	-0.0523488	-0.45838	0.375185	0.370716	-1.78728	0.847356	-0.388745	-0.333742	-2.39587	-2.32243	0.171014	-0.0325224	0.205253	0.177666	-0.132332	-0.0804976	0.026555	-0.431534	0.251768	0.270106	NA	NA
YCR050C	YCR050C	-0.341826	-0.587949	0.525149	0.407826	-1.48651	0.266693	-0.860338	-0.0193191	-2.38449	-1.68443	-2.52484	-2.74499	-1.90883	-2.44527	-2.39368	-5.89716	0.852926	0.14032	0.835919	-0.686375	NA	Non-essential protein of unknown function
YCR051W	YCR051W	-0.58725	-0.597893	0.615669	0.966255	-0.634173	0.267172	-0.382025	-0.0986369	-2.46228	-2.28888	0.951478	0.312681	0.134803	0.434628	0.158951	0.223066	-0.327308	-0.241313	0.673349	0.465767	NA	Putative protein of unknown function
YCR052W	RSC6	-1.23533	-2.02424	-0.273483	-0.649253	-2.75155	-0.837039	-1.79021	-1.1515	-2.98794	-5.15029	NA	NA	NA	NA	NA	NA	NA	NA	NA	NA	haploinsufficient	Component of the RSC chromatin remodeling complex
YCR053W	THR4	0.651423	0.385655	0.416254	0.562224	0.524768	0.871199	-0.0161938	0.395287	0.0148853	0.601204	0.143105	-0.0176131	0.172021	0.217489	0.107255	-0.302408	-0.547844	-0.177844	-0.0475224	-0.301073	NA	Threonine synthase
YCR054C	CTR86	0.562015	0.626924	0.639415	0.480851	0.539714	0.540229	0.512645	0.357004	0.350733	0.249432	NA	NA	NA	NA	NA	NA	NA	NA	NA	NA	NA	Essential protein of unknown function
YCR057C	PWP2	-0.530106	-0.41511	-1.35727	-1.42486	0.948367	0.24184	0.174471	-0.0762518	0.0394909	0.206872	NA	NA	NA	NA	NA	NA	NA	NA	NA	NA	haploinsufficient	Conserved 90S pre-ribosomal component
YCR059C	YIH1	-0.372547	-1.56465	-0.787313	-0.49771	-2.57809	-0.493404	0.324494	-0.845998	-2.00665	-2.44847	0.671087	0.54633	-0.0370552	-0.70502	-0.745386	-0.690695	0.514438	0.0952101	0.751279	0.0756275	NA	Negative regulator of eIF2 kinase Gcn2p
YCR060W	TAH1	0.174591	0.137833	0.19877	-0.113983	-0.517744	-1.36551	-0.218988	-0.357461	0.158067	-0.610365	-0.0870706	-0.43403	-0.173077	-1.0866	0.764208	-0.647971	1.03847	0.247864	0.286834	-0.217989	NA	Component of conserved R2TP complex (Rvb1-Rvb2-Tah1-Pih1)
YCR061W	YCR061W	NA	NA	NA	NA	NA	NA	NA	NA	NA	NA	NA	NA	NA	NA	NA	NA	NA	NA	NA	NA	NA	Protein of unknown function
YCR061W	YCR061W	NA	NA	NA	NA	NA	NA	NA	NA	NA	NA	0.561196	0.620924	0.505524	0.332004	-0.280649	-0.482728	0.450639	0.301754	0.207331	0.186109	NA	Protein of unknown function
YCR061W	YCR061W	NA	NA	NA	NA	NA	NA	NA	NA	NA	NA	NA	NA	NA	NA	NA	NA	NA	NA	NA	NA	NA	Protein of unknown function
YCR062W	NA	0.567906	0.247189	0.172493	0.421396	0.157101	0.25708	0.0444102	0.00431239	0.595226	0.272432	NA	NA	NA	NA	NA	NA	NA	NA	NA	NA	NA	NA
YCR063W	BUD31	-0.105019	-1.03716	0.740826	0.510894	-0.918379	0.0729567	-0.502504	-0.698002	-1.14473	-2.38909	-3.65837	-3.35469	-4.52755	-3.83703	-0.421643	-1.1857	-0.676576	1.3756	-3.15423	-2.12944	NA	Component of the SF3b subcomplex of the U2 snRNP
YCR064C	NA	0.521475	0.463345	0.469282	0.39502	0.44842	0.202866	0.542333	0.374501	0.429935	0.470146	NA	NA	NA	NA	NA	NA	NA	NA	NA	NA	NA	NA
YCR065W	HCM1	-0.743056	-0.322875	0.296975	0.648491	-2.13435	0.122872	-1.09405	-0.877231	-2.70428	-1.78356	0.242982	0.449722	0.0613379	0.263121	-0.549017	-0.0881235	0.652556	0.614322	0.657467	0.567296	NA	Forkhead transcription factor
YCR066W	RAD18	-0.867234	-0.693644	0.461297	0.61198	-1.36085	-0.365406	0.193255	0.693433	-2.41289	-2.14847	NA	NA	NA	NA	NA	NA	NA	NA	NA	NA	NA	E3 ubiquitin ligase
YCR067C	SED4	0.163425	-0.131693	0.61355	0.525845	0.529469	0.803159	0.914885	1.45625	1.88174	1.72754	0.0631924	0.945073	0.0579248	0.625594	-0.234926	-0.122285	-0.337112	-0.383151	0.241148	0.350021	NA	Integral ER membrane protein that stimulates Sar1p GTPase activity
YCR068W	ATG15	-0.197972	-0.158273	0.76302	0.37597	-0.947008	0.0917116	-0.958032	0.700986	-1.43216	-1.67997	NA	NA	NA	NA	NA	NA	NA	NA	NA	NA	NA	Lipase required for intravacuolar lysis of autophagic and Cvt bodies
YCR069W	CPR4	0.494024	0.447712	0.386684	0.302957	0.086057	0.577995	-0.132625	-0.491954	0.0310312	0.306431	0.958287	0.665892	0.39657	0.497263	-0.226878	0.00224758	-0.266563	-0.557412	0.502012	0.454139	NA	Peptidyl-prolyl cis-trans isomerase (cyclophilin)
YCR071C	IMG2	-0.319419	-0.277672	0.26729	-0.079663	-1.66726	-0.617522	-0.258706	0.408018	-1.85846	-2.01777	0.779053	0.706289	0.0590211	0.459479	-0.239133	-0.00436563	0.20472	0.615172	-1.71195	-1.739	NA	Mitochondrial ribosomal protein of the large subunit
YCR072C	RSA4	NA	NA	NA	NA	NA	NA	NA	NA	NA	NA	NA	NA	NA	NA	NA	NA	NA	NA	NA	NA	NA	WD-repeat protein involved in ribosome biogenesis
YCR073C	SSK22	NA	-0.845562	NA	NA	NA	0.226819	NA	NA	NA	1.52729	0.368902	0.0963322	0.52714	0.171344	-0.133492	-0.150595	0.0915895	0.0269	0.841819	0.478637	NA	MAP kinase kinase kinase of HOG1 mitogen-activated signaling pathway
YCR073W-A	SOL2	NA	NA	NA	NA	NA	NA	NA	NA	NA	NA	NA	NA	NA	NA	NA	NA	NA	NA	NA	NA	NA	Protein with a possible role in tRNA export
YCR075C	ERS1	0.31682	0.19433	0.375435	0.438427	-0.117727	0.289004	0.0648192	0.340914	0.186139	0.443173	0.671563	0.464645	0.43313	0.29557	-0.172791	-0.152082	-0.554872	0.47245	0.685999	0.759373	NA	Protein with similarity to human cystinosin
YCR075W-A	YCR075W-A	NA	NA	NA	NA	NA	NA	NA	NA	NA	NA	-0.591644	0.00206454	-0.0541452	0.125394	-0.265136	-0.297162	-0.245338	-0.800631	-0.490938	-0.347064	NA	Putative protein of unknown function
YCR076C	FUB1	-0.0986771	-0.647992	0.359598	-0.316454	-1.31953	-1.17633	0.130226	-0.188107	-1.72114	-1.88603	NA	NA	NA	NA	NA	NA	NA	NA	NA	NA	NA	Proteasome-binding protein
YCR077C	PAT1	-0.510558	-0.180437	1.12274	1.02782	-1.67438	-0.444345	-0.31037	0.0695436	-1.70826	-2.72043	0.0363466	-0.163345	-0.58828	-0.707986	1.43007	0.520168	0.675078	0.91409	0.223916	0.0488502	NA	Deadenylation-dependent mRNA-decapping factor
YCR079W	PTC6	-0.135268	-0.290369	0.746634	0.976336	-1.43805	0.358026	-0.56391	-1.3192	-1.22507	-1.84538	0.56515	0.618767	0.0454579	0.0340931	1.08692	0.716037	-0.125698	-0.04055	0.0348983	-0.0387931	NA	Mitochondrial type 2C protein phosphatase (PP2C)
YCR081W	SRB8	NA	NA	NA	NA	NA	NA	NA	NA	NA	NA	NA	NA	NA	NA	NA	NA	NA	NA	NA	NA	NA	Subunit of the RNA polymerase II mediator complex
YCR082W	AHC2	-0.916977	0.404366	-0.764046	-0.682814	-2.83849	-2.41459	NA	NA	-1.58859	-2.6488	0.0465872	-0.445287	-1.60502	-0.110711	-1.07718	-0.291031	0.392198	NA	0.293191	0.199887	NA	Component of the ADA histone acetyltransferase complex
YCR083W	TRX3	0.407882	0.173115	0.496973	0.341455	0.784744	0.675486	0.15553	0.616395	-0.0350498	0.4321	NA	NA	NA	NA	NA	NA	NA	NA	NA	NA	NA	Mitochondrial thioredoxin
YCR084C	TUP1	0.125396	0.397839	0.552405	0.472654	0.485766	0.227427	1.21644	0.959429	-5.49867	-4.56717	NA	NA	NA	NA	NA	NA	NA	NA	NA	NA	NA	General repressor of transcription
YCR085W	NA	-0.44684	-0.560457	0.427337	0.71515	-1.4047	0.280279	-0.402797	-0.611429	-2.11013	-2.4794	-1.9162	-2.27074	-1.09296	-1.60838	-3.20439	-6.43641	0.249239	0.726131	0.175008	0.282246	NA	NA
YCR086W	CSM1	-1.79246	-0.0291441	-1.59861	-1.3962	-2.87142	-3.02958	NA	NA	-1.39014	-2.77875	0.155291	0.454179	0.460125	0.242814	0.187756	-0.51855	0.104666	-0.38499	0.426817	0.396218	NA	Nucleolar protein that mediates homolog segregation during meiosis I
YCR087C-A	YCR087C-A	-0.624644	-0.486493	0.274485	0.398023	-1.87835	0.0154562	-0.716032	-0.978519	-1.92405	-1.77706	-1.31662	-2.45756	-1.3071	-1.92218	-3.15771	-5.33892	0.527336	0.828221	0.334012	-0.239216	NA	Putative protein of unknown function
YCR087W	NA	-0.445046	-0.946089	-0.359753	-0.491563	-2.93587	-0.143821	-1.07199	-0.632334	-2.13471	-2.479	-0.267794	-1.02526	-0.820722	-0.366193	-1.23018	-1.64052	-0.292162	0.699891	0.0175408	-0.441341	NA	NA
YCR088W	ABP1	0.0764397	0.326412	0.319244	0.480989	0.888329	0.522583	0.388951	0.978069	0.794765	1.0019	0.395444	0.256024	0.504279	0.441971	0.481696	0.195441	-1.42743	-0.917721	-0.0276369	0.0345362	NA	Actin-binding protein of the cortical actin cytoskeleton
YCR089W	FIG2	0.191752	0.60402	0.563176	0.557712	0.650436	0.622617	-0.538873	0.785713	0.68789	-0.0282142	NA	NA	NA	NA	NA	NA	NA	NA	NA	NA	NA	Cell wall adhesin, expressed specifically during mating
YCR090C	YCR090C	-0.273584	0.402101	-0.485459	-1.1622	0.248729	-0.368219	-0.338873	NA	0.587407	0.463701	0.893611	0.466368	0.279761	0.255666	0.214456	-0.348145	0.0481132	0.491614	0.301886	0.121917	NA	Putative protein of unknown function
YCR091W	KIN82	0.389588	0.876456	-1.36199	0.201025	-0.295689	0.427052	0.651611	0.614971	0.545866	1.11382	NA	NA	NA	NA	NA	NA	NA	NA	NA	NA	NA	Putative serine/threonine protein kinase
YCR092C	MSH3	0.215503	-0.444648	-0.840484	-0.963521	-0.141928	0.722882	-0.0721715	-0.0921679	0.865569	0.841616	0.0777954	0.277833	-0.975769	-0.404338	0.376292	-0.201876	0.541554	-0.130007	0.933496	-0.214765	NA	Mismatch repair protein
YCR093W	CDC39	0.259732	0.0312296	-0.117224	-0.141418	-0.159283	-1.37026	4.56762	4.38377	2.22543	2.47613	NA	NA	NA	NA	NA	NA	NA	NA	NA	NA	NA	Component of the CCR4-NOT1 core complex
YCR094W	CDC50	0.514271	0.249867	0.459523	0.542858	0.237117	1.0434	0.932419	0.928292	-0.24471	0.861357	-2.56779	-2.77241	-2.28392	-2.33125	-4.26177	-4.40574	-0.350926	-0.606608	-2.65837	-2.72816	NA	Endosomal protein that interacts with phospholipid flippase Drs2p
YCR095C	OCA4	NA	NA	NA	NA	NA	NA	NA	NA	NA	NA	0.80142	0.607227	0.686295	0.567206	-2.42145	-2.45374	-0.078601	-0.259872	0.686076	0.338244	NA	Cytoplasmic protein required for replication of Brome mosaic virus
YCR095W-A	YCR095W-A	NA	NA	NA	NA	NA	NA	NA	NA	NA	NA	0.725803	0.384537	0.211649	0.168932	-0.00698392	-0.171511	0.285358	-0.0617773	0.384198	0.295433	NA	Putative protein of unknown function
YCR098C	GIT1	-0.310193	0.19361	0.236892	0.609964	0.634652	1.27162	0.160001	0.518824	-0.0515516	1.04356	0.627631	0.521439	0.689884	0.301978	0.1937	0.0839331	-0.0236092	0.145402	0.691783	0.423141	NA	Plasma membrane permease
YCR099C	YCR099C	0.431352	0.451426	0.651477	0.784987	0.0240398	0.925725	0.205724	0.0981522	-0.278741	0.659861	0.524559	0.424661	0.378456	0.115971	0.395013	0.248656	0.520491	-0.206808	0.492764	0.210939	NA	Putative protein of unknown function
YCR100C	YCR100C	0.837509	0.252995	0.575187	0.411884	0.616078	0.635267	0.601902	0.398932	0.694259	0.588615	1.12965	0.312854	0.350631	0.362168	0.0172326	-0.183173	0.121948	-0.148277	-0.213229	-0.463191	NA	Putative protein of unknown function
YCR101C	YCR101C	0.337415	0.0580054	0.510896	0.768206	0.240745	1.13638	0.206056	0.858182	0.22836	0.359976	-0.756743	-0.712092	-1.44025	-1.37382	-0.0535358	-0.595605	-0.0989961	NA	-0.272837	-0.687675	NA	Putative protein of unknown function
YCR102C	YCR102C	-0.282455	0.332886	0.303377	0.505408	0.706772	0.721186	-0.432299	0.829188	-0.1572	0.736324	-0.283771	0.160987	-1.36201	-0.373886	-0.311432	-0.282631	-0.614302	-0.409921	-0.338481	-0.536804	NA	Putative protein of unknown function
YCR102W-A	NA	NA	NA	NA	NA	NA	NA	NA	NA	NA	NA	0.415388	0.15236	0.449814	0.568228	0.0814672	0.204234	0.0680511	0.0477615	0.175362	0.0300585	NA	NA
YCR105W	ADH7	0.213779	0.189496	0.0873705	0.550551	0.751204	1.01557	-0.00380185	1.13329	-0.808468	-0.13838	0.307881	0.278915	0.781075	0.392559	0.59627	0.107227	0.22397	0.093412	0.500355	0.306711	NA	NADPH-dependent medium chain alcohol dehydrogenase
YCR106W	RDS1	0.421111	0.156703	0.27892	0.311499	0.46702	0.721387	0.469258	0.530326	0.301975	0.524359	0.342722	0.551472	0.17446	0.0683716	0.33051	0.38274	0.798543	0.575171	0.43009	0.474975	NA	Putative zinc cluster transcription factor
YCR107W	AAD3	0.485308	0.269225	0.426369	0.466884	0.775145	0.880675	0.487897	0.587769	0.293701	0.506193	0.144284	0.715287	0.356044	0.179518	0.693551	0.478247	-0.110627	-0.190325	0.339726	0.266998	NA	Putative aryl-alcohol dehydrogenase
YDL001W	RMD1	0.284122	0.0834875	0.333807	0.414143	0.162922	0.0412886	0.486648	0.361691	-0.66345	-0.56136	-1.56423	-2.02418	-0.328835	-0.493923	0.654019	0.6564	1.91627	0.610656	-0.59397	0.186385	NA	Cytoplasmic protein required for sporulation
YDL002C	NHP10	0.171507	0.226327	0.0719934	0.075727	-0.334122	0.0467607	0.453853	0.837611	0.171776	0.568842	0.062126	0.110957	0.600465	0.177749	0.268611	-0.0257473	0.21418	0.0949201	0.340219	0.413289	NA	Non-essential INO80 chromatin remodeling complex subunit
YDL003W	MCD1	-0.864462	-0.405002	-1.21072	-0.891776	-1.00002	-0.215982	0.546006	0.213298	-0.715749	0.0116072	NA	NA	NA	NA	NA	NA	NA	NA	NA	NA	NA	Essential alpha-kleisin subunit of the cohesin complex
YDL004W	ATP16	0.21747	0.0125126	0.190415	-0.362714	-0.569434	-1.22952	-0.16704	-1.32045	-2.47163	-3.92385	NA	NA	NA	NA	NA	NA	NA	NA	NA	NA	NA	Delta subunit of the central stalk of mitochondrial F1F0 ATP synthase
YDL005C	MED2	0.177306	0.384709	0.497655	0.520462	0.191207	0.487516	0.989158	0.10063	-0.0419572	-0.232578	0.291038	0.328954	0.414784	0.0722195	-0.338022	-0.24704	1.7125	1.58446	-0.075759	0.00550502	NA	Subunit of the RNA polymerase II mediator complex
YDL006W	PTC1	-0.168604	-0.0611257	0.484164	-0.942754	0.251368	-2.25557	NA	-0.864823	-0.815347	-1.14889	-0.609659	-1.75345	0.568136	0.244069	-0.00357428	0.798567	0.0080555	-0.1865	-0.536529	-0.51379	NA	Type 2C protein phosphatase (PP2C)
YDL007W	RPT2	-0.0992288	0.134236	0.323455	0.547075	0.32466	0.586216	0.775545	0.573694	-0.275513	-0.0724666	NA	NA	NA	NA	NA	NA	NA	NA	NA	NA	NA	ATPase of the 19S regulatory particle of the 26S proteasome
YDL008W	APC11	0.681151	0.13189	0.577659	0.383436	0.134933	0.475374	0.00382765	0.72429	-0.452294	0.14453	NA	NA	NA	NA	NA	NA	NA	NA	NA	NA	NA	Catalytic core subunit, Anaphase-Promoting Complex/Cyclosome (APC/C)
YDL009C	YDL009C	NA	NA	NA	NA	NA	NA	NA	NA	NA	NA	-0.215777	-0.366282	-0.865434	-0.318045	1.15894	0.0339681	1.18856	1.67069	0.255496	1.14483	NA	Protein of unknown function
YDL010W	GRX6	-0.364092	0.122128	0.198535	0.00706576	-0.494269	0.640587	-0.829451	-0.227519	-0.0146764	0.0968291	0.325832	0.413984	0.661304	0.90022	0.44091	0.537529	0.406417	0.528897	0.517109	0.69124	NA	Cis-golgi localized monothiol glutaredoxin, binds Fe-S cluster
YDL011C	NA	0.406727	0.362863	0.581065	0.0569506	0.357729	0.0852863	-0.322797	0.115939	-0.182338	-0.313575	0.365943	0.502641	-0.405144	0.139308	-0.789069	-0.0700688	1.1644	0.652809	0.0318081	-0.168878	NA	NA
YDL012C	YDL012C	-0.122257	-0.0492387	0.560975	0.48758	0.174928	0.73055	0.689056	0.0487834	0.531551	0.109605	0.0986333	0.736518	0.464652	0.0491646	0.540327	0.280281	0.576498	-0.0849201	0.235857	0.373336	NA	Tail-anchored plasma membrane protein with a conserved CYSTM module
YDL013W	SLX5	-0.102975	-0.387091	0.209526	0.0869063	-0.418586	-0.634738	0.426283	-0.571752	-1.46584	-1.05231	NA	NA	NA	NA	NA	NA	NA	NA	NA	NA	NA	Subunit of the Slx5-Slx8 SUMO-targeted ubiquitin ligase complex
YDL014W	NOP1	-1.05117	-1.76168	-2.02505	-2.32022	-1.81312	-2.21105	1.14141	1.10534	-0.555242	-0.0335504	NA	NA	NA	NA	NA	NA	NA	NA	NA	NA	NA	Histone glutamine methyltransferase, modifies H2A at Q105 in nucleolus
YDL015C	TSC13	NA	-1.54112	NA	NA	NA	NA	NA	NA	NA	NA	NA	NA	NA	NA	NA	NA	NA	NA	NA	NA	NA	Enoyl reductase
YDL016C	NA	0.034031	0.35131	0.49651	0.697886	0.0620527	0.235193	0.102956	-0.035189	-0.0909413	-0.109412	NA	NA	NA	NA	NA	NA	NA	NA	NA	NA	NA	NA
YDL017W	CDC7	0.641126	0.307442	0.678779	1.00858	-0.00426081	-0.121062	-0.753553	0.136027	0.683216	-0.205998	NA	NA	NA	NA	NA	NA	NA	NA	NA	NA	NA	DDK (Dbf4-dependent kinase) catalytic subunit
YDL018C	ERP3	-0.407658	-0.139191	0.657752	0.714028	-0.923584	0.0160699	-0.44465	-0.533814	-0.846679	-1.08753	0.28818	0.311576	0.844431	0.900633	0.309092	0.482035	0.82363	0.447793	0.438292	0.827123	NA	Protein with similarity to Emp24p and Erv25p
YDL019C	OSH2	0.178762	0.421409	0.943693	0.737231	0.16544	0.861713	-0.0451662	0.192658	0.0805876	0.413612	NA	NA	NA	NA	NA	NA	NA	NA	NA	NA	NA	Member of an oxysterol-binding protein family with seven members
YDL020C	RPN4	0.270639	1.10374	0.356863	0.21992	-0.166923	-0.582278	0.562818	-0.0785486	-0.0292807	-0.675538	NA	NA	NA	NA	NA	NA	-1.48513	NA	NA	NA	NA	Transcription factor that stimulates expression of proteasome genes
YDL021W	GPM2	0.278283	0.112173	0.341933	0.171379	0.253326	0.178084	-0.72635	-0.704507	0.497832	-0.336649	-0.848816	-0.546265	0.0963288	-0.0502354	1.71657	2.33644	1.7844	2.09129	-2.4091	-2.52482	NA	Homolog of Gpm1p phosphoglycerate mutase
YDL022W	GPD1	-0.269441	0.0123316	-0.982165	-1.13335	-0.256372	0.0833091	0.076631	-0.585325	-1.96731	-1.40531	NA	NA	NA	NA	NA	NA	NA	NA	NA	NA	NA	NAD-dependent glycerol-3-phosphate dehydrogenase
YDL023C	NA	-0.351337	0.718048	-0.0965821	-0.504303	0.127132	0.305662	0.681942	-0.699922	0.319844	-0.419395	0.195706	0.97874	0.0155839	0.522639	0.0793974	0.378545	-0.241684	0.797753	-0.701226	-0.302343	NA	NA
YDL024C	DIA3	0.543725	0.415306	-0.136798	0.0692583	-0.113736	-0.184105	0.12971	-0.742922	0.157863	-0.184463	0.420933	0.642511	0.502772	0.723375	0.223866	0.252246	0.2305	0.220327	0.0476961	0.459208	NA	Protein of unknown function
YDL025C	RTK1	0.551347	0.436417	0.416577	0.505688	0.500846	0.0474992	1.02997	-0.413129	0.333937	0.712129	0.379204	0.4159	1.02639	0.954602	0.253605	0.325844	-0.109735	1.53397	0.455019	0.501517	NA	Putative protein kinase, potentially phosphorylated by Cdc28p
YDL026W	NA	NA	NA	NA	NA	NA	NA	NA	NA	NA	NA	0.103706	-0.387502	0.591351	-0.0394604	-0.0724509	-0.211165	0.0866941	-0.323214	0.213812	0.0335017	NA	NA
YDL026W	NA	NA	NA	NA	NA	NA	NA	NA	NA	NA	NA	NA	NA	NA	NA	NA	NA	NA	NA	NA	NA	NA	NA
YDL027C	YDL027C	0.252188	0.401787	0.508244	0.469272	-0.101745	0.0602915	-0.115634	0.341451	-0.107086	-0.089964	0.0288614	0.646067	0.363192	0.730743	0.0558822	0.510116	0.167252	0.757413	0.537673	0.492082	NA	Putative protein of unknown function
YDL028C	MPS1	0.368298	0.627704	0.452911	0.419697	0.355593	-0.181119	0.0136869	0.722733	-0.266405	-0.229673	NA	NA	NA	NA	NA	NA	NA	NA	NA	NA	NA	Dual-specificity kinase
YDL029W	ARP2	0.767353	0.658003	1.89445	1.66429	0.373174	-0.864172	-1.34241	-1.52884	0.474791	1.11719	NA	NA	NA	NA	NA	NA	NA	NA	NA	NA	NA	Essential component of the Arp2/3 complex
YDL030W	PRP9	0.416179	0.285285	0.887115	0.671325	0.165037	0.86013	-0.0468942	0.568835	0.0267625	-0.300394	NA	NA	NA	NA	NA	NA	NA	NA	NA	NA	NA	Subunit of the SF3a splicing factor complex
YDL031W	DBP10	-0.448589	-0.612571	0.0978515	0.178381	0.564668	0.552897	-1.73261	-0.877538	-1.80776	-1.00781	NA	NA	NA	NA	NA	NA	NA	NA	NA	NA	NA	Putative ATP-dependent RNA helicase of the DEAD-box protein family
YDL032W	NA	0.178611	0.273995	0.289689	0.392783	0.0511702	-0.0689958	0.393261	-0.539607	-0.370215	-0.508405	NA	NA	NA	NA	NA	NA	NA	NA	NA	NA	NA	NA
YDL033C	SLM3	-0.0223837	0.0600419	0.473721	0.727528	-0.184842	0.155499	0.0468109	-0.130116	-0.0679085	-0.129118	-1.89179	-2.41179	-1.37956	-1.66341	-0.57485	-0.0369193	0.947473	0.417281	-2.5851	-2.6644	NA	tRNA-specific 2-thiouridylase
YDL034W	NA	-1.06127	-0.392044	-1.25895	-1.28994	-1.73451	-1.89895	-0.222086	-0.557118	1.02633	0.734537	0.649098	0.715081	0.657925	0.616191	0.426727	0.431044	0.563257	0.189078	0.535495	0.807996	NA	NA
YDL035C	GPR1	0.680134	-0.257299	-0.622624	-0.454471	-0.0250871	0.153951	1.5005	0.459644	-0.0659927	-0.427048	0.139131	0.798587	0.155028	1.37547	0.047292	0.536502	0.463208	0.455057	0.630488	0.385486	NA	Plasma membrane G protein coupled receptor (GPCR)
YDL036C	PUS9	-0.538893	-0.591595	-2.13215	-2.96078	-0.447813	-0.872684	0.327268	-0.393049	-0.269566	-0.383826	NA	NA	NA	NA	NA	NA	NA	NA	NA	NA	NA	Mitochondrial tRNA:pseudouridine synthase
YDL036C	PUS9	NA	NA	NA	NA	NA	NA	NA	NA	NA	NA	0.300863	-0.750715	-0.13256	0.0868826	-0.191417	0.256166	0.0987359	-0.0964741	-0.631773	-0.435179	NA	Mitochondrial tRNA:pseudouridine synthase
YDL037C	BSC1	0.112281	-0.0983213	0.4903	0.313501	-0.555519	1.15225	0.0953841	1.06037	-0.0587636	-0.537031	-0.0860802	0.551911	0.563971	0.167721	0.0494862	0.75128	1.84171	1.37676	0.292903	0.488748	NA	Protein of unconfirmed function
YDL038C	NA	-0.52607	-0.829888	-1.23277	-1.47566	-0.884431	-0.563492	NA	-0.645989	-0.000790346	-0.239328	0.741467	0.592291	0.821181	0.63069	0.21145	0.641541	0.64164	-0.0821952	0.765648	0.748383	NA	NA
YDL039C	PRM7	0.299605	0.0001375	0.407283	0.360882	0.106273	0.581712	-0.276615	-0.031209	-0.244829	0.0825964	NA	NA	NA	NA	NA	NA	NA	NA	NA	NA	NA	Pheromone-regulated protein
YDL040C	NAT1	0.17633	-0.984445	0.429317	-0.196955	-0.00771965	-1.56778	0.114122	-0.0561959	-1.11094	-1.33851	NA	NA	NA	NA	NA	NA	NA	NA	NA	NA	NA	Subunit of protein N-terminal acetyltransferase NatA
YDL041W	NA	-0.0309676	-0.373179	0.131558	0.224374	-0.6467	-0.340539	-1.09028	-0.795709	-0.0114155	-0.410871	NA	NA	NA	NA	NA	NA	NA	NA	NA	NA	NA	NA
YDL042C	SIR2	-2.7293	NA	NA	NA	NA	NA	NA	NA	NA	-4.50425	NA	NA	NA	NA	NA	NA	NA	NA	NA	NA	NA	Conserved NAD+ dependent histone deacetylase of the Sirtuin family
YDL043C	PRP11	-1.72418	-1.25895	-0.161956	-0.414223	-0.637508	-1.76056	-2.00182	-1.01025	-1.69098	-1.60987	NA	NA	NA	NA	NA	NA	NA	NA	NA	NA	haploinsufficient	Subunit of the SF3a splicing factor complex
YDL044C	MTF2	-0.131108	0.244861	-2.85199	-2.98398	-0.695527	-1.87001	0.17934	-1.33898	-0.806822	-0.850554	NA	NA	NA	NA	NA	NA	NA	NA	NA	NA	NA	Mitochondrial protein that interacts with mitochondrial RNA polymerase
YDL045C	FAD1	0.278822	0.36021	0.604053	0.529108	0.408543	0.77139	-0.324836	0.565193	-0.938472	-0.725552	NA	NA	NA	NA	NA	NA	NA	NA	NA	NA	NA	Flavin adenine dinucleotide (FAD) synthetase
YDL045W-A	MRP10	-0.0236156	-0.43303	-0.349609	-0.376242	-0.246783	0.282726	-0.716962	0.488796	0.409935	-0.143801	-0.0528579	-0.0923847	-0.166769	-0.617422	0.424181	0.66357	0.44712	0.221802	0.268601	0.203794	NA	Mitochondrial ribosomal protein of the small subunit
YDL046W	NPC2	0.12423	-0.148697	0.556634	0.635767	0.178288	0.0675009	0.285887	0.368702	0.471585	-0.0140115	0.198085	0.237192	-0.112492	-0.0456497	0.654325	0.555026	-1.36951	-1.87658	-3.4837	-3.23513	NA	Functional homolog of human NPC2/He1
YDL047W	SIT4	-0.0707793	0.269914	0.285916	0.361338	1.66715	1.25455	2.1926	2.1826	1.14984	0.978813	-1.23543	-1.59925	-1.44537	-1.195	1.87522	1.40776	-0.990126	0.423111	-3.51234	-2.87746	NA	Type 2A-related serine-threonine phosphatase
YDL048C	STP4	0.34713	-0.0126349	0.680745	0.710887	0.46354	0.777957	2.49905	2.19139	1.36422	0.898417	-0.300126	-0.100779	-0.0111064	0.294391	0.405445	0.289261	-1.05622	-1.13364	-1.39193	-2.16068	NA	Protein containing a Kruppel-type zinc-finger domain
YDL049C	KNH1	0.314099	1.20389	-0.534283	0.136183	-0.630923	-0.320246	-0.266598	0.239762	-0.192794	0.259868	0.544277	1.10817	0.429861	0.562045	0.891086	0.501912	-0.0830708	-0.434908	-1.24023	-0.625836	NA	Protein with similarity to Kre9p
YDL050C	NA	-0.388378	0.784319	0.919222	-0.0393091	0.814078	-1.2518	0.137098	0.929262	0.922579	-0.987699	0.489665	-1.5562	1.3591	-1.50964	-1.63293	-1.19535	NA	NA	-0.0612594	-1.56502	NA	NA
YDL051W	LHP1	0.328514	0.437429	0.290669	0.413937	0.421612	0.0603218	0.0886407	-0.301075	0.0653701	-0.393439	1.19321	0.416225	0.914569	0.813305	-0.930029	-0.664342	-0.498216	0.252391	0.423441	0.779748	NA	RNA binding protein required for maturation of tRNA and U6 snRNA
YDL052C	SLC1	0.148435	-0.133159	0.529719	0.312293	-0.389671	-0.346196	0.196161	-0.0514191	-0.634695	-0.409679	0.0323694	0.134632	-0.0439607	-0.114447	-0.365373	-0.0339298	-0.30536	0.929702	0.132544	-0.21085	NA	1-acyl-sn-glycerol-3-phosphate acyltransferase
YDL053C	PBP4	1.30118	-0.312584	0.610655	0.646702	0.848265	-1.94088	0.901052	0.824605	0.855792	0.0762774	0.306973	0.631617	1.04362	0.709906	0.81388	0.721611	0.0788807	0.343553	0.409839	0.406892	NA	Pbp1p binding protein
YDL054C	MCH1	-1.07137	0.251167	-0.384948	0.645083	-1.51913	0.480795	-1.84774	0.265643	-0.62278	0.0706111	0.305993	0.024427	0.395315	0.689852	-0.111286	0.141544	0.0173691	0.554646	0.337296	0.126852	NA	Protein with similarity to mammalian monocarboxylate permeases
YDL055C	PSA1	0.538749	-0.0223901	-0.13603	-1.04683	0.0661577	0.0338349	-0.399008	0.383906	0.192984	0.534205	NA	NA	NA	NA	NA	NA	NA	NA	NA	NA	NA	GDP-mannose pyrophosphorylase (mannose-1-phosphate guanyltransferase)
YDL056W	MBP1	0.800577	0.584521	0.487295	0.498593	0.756992	0.620682	1.13627	1.23332	0.639298	0.206127	0.325836	0.374159	0.605035	0.542245	0.255516	0.350744	1.40069	1.1781	0.848908	0.549073	NA	Transcription factor
YDL057W	YDL057W	0.203802	0.435146	-0.579031	0.818316	-0.591044	-0.223589	-0.00117331	-0.521858	0.187418	0.334083	NA	NA	NA	NA	NA	NA	NA	NA	NA	NA	NA	Putative protein of unknown function
YDL058W	USO1	0.183259	0.376371	0.752665	0.508625	0.517458	0.537004	0.400803	-0.0388785	-0.32819	-0.203308	NA	NA	NA	NA	NA	NA	NA	NA	NA	NA	NA	Essential protein involved in vesicle-mediated ER to Golgi transport
YDL059C	RAD59	-1.0064	0.938799	0.562696	-0.250712	0.55901	-1.6539	0.242853	0.385724	0.755017	-0.72898	0.152093	-0.0838565	0.525204	0.593769	0.558134	0.21752	-0.428918	0.151543	-0.123848	0.0836595	NA	Protein involved DNA double-strand break repair
YDL060W	TSR1	-0.412715	0.0415842	0.0346123	0.0216855	-0.0119896	0.134726	-0.810156	-1.49466	0.302593	0.0876012	NA	NA	NA	NA	NA	NA	NA	NA	NA	NA	NA	Protein required for processing of 20S pre-rRNA in the cytoplasm
YDL061C	RPS29B	-3.05012	-2.93275	-3.0722	-3.469	0.225143	0.378145	-0.852311	-0.18394	-0.312765	-0.123769	0.0579984	0.316523	0.420588	0.688859	2.48982	2.45427	-0.718876	-2.09577	-0.280731	-0.399528	haploinsufficient	Protein component of the small (40S) ribosomal subunit
YDL062W	NA	-0.771013	-0.495094	-0.906278	-1.15808	0.462568	0.576438	0.740116	1.00525	-0.0434806	0.109769	NA	NA	NA	NA	NA	NA	NA	NA	NA	NA	NA	NA
YDL063C	SYO1	-0.397206	-0.994997	-1.04027	-2.28074	0.530225	-1.56332	0.941229	1.42927	0.0174118	-0.623251	-1.45148	-1.0142	-1.06097	-0.895349	2.71669	2.30704	0.786497	0.355621	0.161654	0.421739	NA	Transport adaptor or symportin
YDL064W	UBC9	0.222843	0.388328	0.48458	0.439833	0.248092	0.184682	0.145412	0.416473	0.352617	0.296402	NA	NA	NA	NA	NA	NA	NA	NA	NA	NA	NA	SUMO-conjugating enzyme involved in the Smt3p conjugation pathway
YDL065C	PEX19	0.542738	-0.0445601	0.465424	0.29902	0.341451	0.731074	-0.151545	0.384383	0.213634	0.134701	NA	NA	NA	NA	NA	NA	NA	NA	NA	NA	NA	Chaperone and import receptor for newly-synthesized class I PMPs
YDL066W	IDP1	0.463299	0.655832	0.660638	0.658248	0.251022	0.670941	-0.563398	-0.475176	0.350509	-0.521336	-0.261676	-0.113724	0.502854	0.286073	0.44678	0.554741	0.304325	0.644031	0.169407	0.250741	NA	Mitochondrial NADP-specific isocitrate dehydrogenase
YDL067C	COX9	0.392639	0.227912	0.811058	0.572634	1.32282	0.798509	-0.509995	0.642318	-0.394947	-0.270617	NA	NA	NA	NA	NA	NA	NA	NA	NA	NA	NA	Subunit VIIa of cytochrome c oxidase (Complex IV)
YDL068W	NA	0.496763	-0.138725	-0.264102	-1.26799	-0.449326	-0.956303	0.527358	-0.72061	-0.259997	-0.598772	NA	NA	NA	NA	NA	NA	NA	NA	NA	NA	NA	NA
YDL069C	CBS1	NA	NA	NA	NA	NA	NA	NA	NA	NA	NA	0.0828768	0.206158	0.349945	0.506565	-0.575421	-0.243784	0.420525	1.76493	0.326505	0.417944	NA	Mitochondrial translational activator of the COB mRNA
YDL069C	CBS1	NA	NA	NA	NA	NA	NA	NA	NA	NA	NA	NA	NA	NA	NA	NA	NA	NA	NA	NA	NA	NA	Mitochondrial translational activator of the COB mRNA
YDL070W	BDF2	-0.270112	0.133264	-1.03248	0.373923	-1.95199	0.722266	-1.95178	0.0202208	-0.361459	0.36236	0.362232	-0.00306345	1.05703	0.311532	0.348247	0.402851	0.42663	0.0388549	0.459424	0.418247	NA	Protein involved in transcription initiation
YDL071C	NA	0.614337	0.175693	0.309858	0.453288	-0.0923507	0.29971	-0.655767	-0.415676	-0.190988	-0.107745	0.396168	0.257206	0.60759	0.586382	-0.0461912	0.125405	0.301498	0.301276	0.853803	0.588024	NA	NA
YDL072C	YET3	0.19442	0.385859	-0.0239726	0.250365	-0.0968788	-0.129698	0.413939	-0.711282	0.0349648	-0.541086	NA	NA	NA	NA	NA	NA	NA	NA	NA	NA	NA	Protein of unknown function
YDL073W	YDL073W	0.741753	0.70564	0.837895	0.559359	0.333259	0.280853	0.0512921	0.821381	0.982965	0.553621	NA	NA	NA	NA	NA	NA	NA	NA	NA	NA	NA	Putative protein of unknown function
YDL074C	BRE1	0.126224	0.1381	-0.113175	0.271122	0.211297	0.478069	-0.331129	-0.850951	-0.710638	-0.904443	NA	NA	NA	NA	NA	NA	NA	NA	NA	NA	NA	E3 ubiquitin ligase
YDL075W	RPL31A	-4.1739	-3.18721	-2.38193	-2.24282	-1.45333	-1.66999	-0.689431	0.504612	-4.98207	-5.35229	NA	NA	NA	NA	NA	NA	NA	NA	NA	NA	haploinsufficient	Ribosomal 60S subunit protein L31A
YDL076C	RXT3	-0.371274	-0.456529	-2.26787	-1.32106	-1.97445	-0.708838	NA	-0.174418	-0.528215	0.846823	NA	NA	NA	NA	NA	NA	NA	NA	NA	NA	NA	Component of the Rpd3L histone deacetylase complex
YDL077C	VAM6	NA	NA	NA	NA	NA	NA	NA	NA	NA	NA	-0.00575205	-0.0503084	0.105561	0.29188	0.593985	0.516163	0.486036	-0.0126449	-0.373793	-0.234969	NA	Subunit of the HOPS endocytic tethering complex
YDL077C	VAM6	NA	NA	NA	NA	NA	NA	NA	NA	NA	NA	NA	NA	NA	NA	NA	NA	NA	NA	NA	NA	NA	Subunit of the HOPS endocytic tethering complex
YDL078C	MDH3	0.148463	-0.129004	0.557521	0.41836	0.402357	0.414591	-0.0775368	-0.196883	-0.268205	-0.172119	0.0737907	-0.166055	0.865196	0.174133	0.238173	0.423614	0.152162	-0.0146079	0.24538	0.46546	NA	Peroxisomal malate dehydrogenase
YDL079C	MRK1	0.274019	0.00544883	0.0552754	0.674514	-0.177912	0.586538	0.317535	-0.0856614	-0.209531	-0.557673	0.111185	0.04294	-0.16973	-0.425124	1.53627	1.79052	0.34232	-0.560265	-0.329918	-0.366369	NA	Glycogen synthase kinase 3 (GSK-3) homolog
YDL080C	THI3	-1.53349	-0.115281	-0.61356	0.348795	-0.984233	0.269263	-1.80312	-0.150681	-0.504374	-0.0162855	0.0912137	-0.067596	0.204835	0.235394	-0.923165	-0.0393731	-0.858327	-0.681225	-1.98825	-2.01651	NA	Regulatory protein that binds Pdc2p and Thi2p transcription factors
YDL081C	RPP1A	NA	NA	NA	NA	NA	NA	NA	NA	-0.628627	NA	NA	NA	NA	NA	NA	NA	NA	NA	NA	NA	haploinsufficient	Ribosomal stalk protein P1 alpha
YDL082W	RPL13A	-1.73009	-0.927518	-4.38835	-3.93061	-0.173316	-0.40516	1.77034	0.0188387	1.23807	-0.0167954	-4.76631	-4.51715	-6.48244	-6.21039	2.30853	1.70631	-1.30866	-0.828886	-3.47728	-3.57343	haploinsufficient	Ribosomal 60S subunit protein L13A
YDL083C	RPS16B	-2.6095	-3.94763	-3.099	-3.04582	-0.0236982	0.41763	0.571612	-0.319848	0.00553819	0.564792	NA	NA	NA	NA	NA	NA	NA	NA	NA	NA	NA	Protein component of the small (40S) ribosomal subunit
YDL084W	SUB2	0.400611	-0.0910655	0.418296	0.171494	1.74257	1.3976	0.677093	0.931097	-0.274137	-0.231497	NA	NA	NA	NA	NA	NA	NA	NA	NA	NA	NA	Component of the TREX complex required for nuclear mRNA export
YDL085C-A	YDL085C-A	NA	NA	NA	NA	NA	NA	NA	NA	NA	NA	0.0125306	-0.193257	0.625998	-0.594378	0.0276159	-0.216699	-1.18365	-1.32045	-0.39023	-0.820464	NA	Putative protein of unknown function
YDL085W	NDE2	0.368063	0.211031	0.634539	0.336893	0.489219	0.566618	0.554763	0.579275	0.701234	0.488917	0.362978	0.771399	0.712407	1.15487	0.183156	0.412294	0.562645	0.222907	1.09235	0.825542	NA	Mitochondrial external NADH dehydrogenase
YDL086W	YDL086W	0.265225	0.0205213	0.494608	0.679476	-0.0174544	0.504523	-0.294891	-0.326087	-0.141822	0.0178765	NA	NA	NA	NA	NA	NA	NA	NA	NA	NA	NA	Putative carboxymethylenebutenolidase
YDL087C	LUC7	NA	NA	NA	NA	NA	NA	NA	NA	NA	NA	NA	NA	NA	NA	NA	NA	NA	NA	NA	NA	NA	Essential protein associated with the U1 snRNP complex
YDL088C	ASM4	0.106822	0.11503	-0.680431	-0.579703	-0.0126836	0.329458	-0.0115364	-0.018457	0.395657	0.408423	0.672806	-0.00756605	0.359351	0.669014	1.51655	2.06439	-0.567989	-1.75166	-0.040515	-0.179887	NA	FG-nucleoporin component of central core of nuclear pore complex (NPC)
YDL089W	NUR1	0.154778	-0.286746	-0.31279	0.570613	-0.698802	0.0994495	-0.390151	-0.571399	0.484445	0.528709	0.412699	0.161383	0.36115	0.409804	1.18836	0.973654	0.684882	0.329198	0.867639	0.650886	NA	Protein of unknown function
YDL090C	RAM1	0.340154	0.972492	0.447341	0.433799	0.251582	-0.0425985	-0.0717066	0.437432	0.305129	-0.343858	NA	NA	NA	NA	NA	NA	NA	NA	NA	NA	NA	Beta subunit of the CAAX farnesyltransferase (FTase)
YDL091C	UBX3	0.445967	0.564988	0.454699	0.416276	0.174771	0.484447	0.492876	-0.390561	-0.237981	0.125712	0.00935368	-0.0504428	0.629235	0.287838	0.596788	0.274551	0.620198	0.703565	0.0123887	0.651514	NA	Subunit of the DSC ubiquitin ligase complex
YDL092W	SRP14	0.618588	0.0847794	0.526268	-0.691236	0.520406	-1.66239	0.358791	-0.000872904	-0.161792	-0.390272	NA	NA	NA	NA	NA	NA	NA	NA	NA	NA	NA	Signal recognition particle (SRP) subunit
YDL093W	PMT5	-0.154404	0.744713	1.02871	1.17542	-0.172337	0.068569	-0.249849	-0.379421	0.637092	0.742714	0.0263483	-0.0100894	0.628888	0.0690144	-0.253787	-0.105394	0.0879786	-0.353398	0.846291	0.539911	NA	Protein O-mannosyltransferase
YDL094C	NA	0.408296	0.628447	0.476374	0.074306	0.388095	-0.0373968	-0.165716	0.313536	-0.172548	-0.0359026	-0.239897	0.144701	0.0473073	0.492699	0.0170538	-0.224019	0.802968	0.533828	0.494401	0.671968	NA	NA
YDL095W	PMT1	0.374037	0.176018	0.358062	0.278014	0.564742	0.85807	0.764049	-0.834493	-0.741404	0.0525164	0.298898	-0.0839523	0.624451	0.496404	-0.0511499	0.283544	0.170248	0.177529	0.757529	0.776149	NA	Protein O-mannosyltransferase of the ER membrane
YDL096C	NA	0.0880241	0.444643	0.428855	0.530196	0.229653	-0.0267367	-0.75264	-0.405958	0.667692	0.264401	0.2641	-0.184967	0.0125569	0.414139	0.197675	0.130261	-0.225811	-0.190617	-0.816678	-0.297923	NA	NA
YDL097C	RPN6	-0.820429	-0.890328	-0.115167	-0.231828	-0.537594	-0.648145	0.853662	0.845575	0.621922	0.207873	NA	NA	NA	NA	NA	NA	NA	NA	NA	NA	NA	Essential, non-ATPase regulatory subunit of the 26S proteasome lid
YDL098C	SNU23	0.294582	0.360231	0.354932	0.36604	0.517869	-0.130835	0.0767473	-0.068248	0.244903	0.271539	NA	NA	NA	NA	NA	NA	NA	NA	NA	NA	NA	Component of the U4/U6.U5 snRNP complex
YDL099W	BUG1	0.263161	0.187438	0.518775	0.187369	-0.259523	0.188182	0.234629	0.211783	0.74051	0.105399	0.521669	0.92486	0.542467	0.814505	0.337683	0.685718	-0.126827	-1.31162	0.37328	0.527133	NA	Cis-golgi localized protein involved in ER to Golgi transport
YDL100C	GET3	-0.0411995	0.384896	0.51023	0.331095	-0.396239	0.86299	0.23475	0.523188	-0.0586413	-0.115242	NA	NA	NA	NA	NA	NA	NA	NA	NA	NA	NA	Guanine nucleotide exchange factor for Gpa1p
YDL101C	DUN1	-0.164851	0.183688	0.245404	0.124707	-0.972088	0.464164	-0.269159	-0.125397	0.29095	-0.142339	0.119984	-0.307098	0.174919	-0.133899	0.661332	1.61487	0.670303	1.02731	0.61133	0.265858	NA	Cell-cycle checkpoint serine-threonine kinase
YDL102W	POL3	NA	NA	NA	NA	NA	NA	NA	NA	NA	NA	NA	NA	NA	NA	NA	NA	NA	NA	NA	NA	NA	Catalytic subunit of DNA polymerase delta
YDL103C	QRI1	-0.0108811	0.220121	0.761701	0.418572	0.620606	0.186809	0.481476	0.474872	1.18593	0.59144	NA	NA	NA	NA	NA	NA	NA	NA	NA	NA	NA	UDP-N-acetylglucosamine pyrophosphorylase
YDL104C	QRI7	0.434652	0.108066	0.336528	0.184068	0.231458	0.207967	0.229752	-0.00332665	-0.189104	-0.0131484	NA	NA	NA	NA	NA	NA	NA	NA	NA	NA	NA	Protein involved in threonylcarbamoyl adenosine biosynthesis
YDL105W	NSE4	-1.93559	-1.35929	-3.38505	NA	-2.2054	NA	-4.03652	NA	NA	NA	NA	NA	NA	NA	NA	NA	NA	NA	NA	NA	NA	Component of the SMC5-SMC6 complex
YDL106C	PHO2	0.209326	-0.0580817	-0.230609	0.0345257	-0.369895	-0.27161	0.616712	-0.15269	1.20877	0.269404	0.213966	0.0841924	0.621171	0.0307571	0.116755	0.430416	0.247473	-0.42564	0.66084	0.583788	NA	Homeobox transcription factor
YDL107W	MSS2	0.162403	0.073187	0.335895	0.453146	0.633015	0.330261	0.0707157	0.497247	-0.546836	0.566391	0.79437	0.369216	0.705762	0.474892	0.187548	-0.0398664	0.279006	0.201287	0.779116	0.851265	NA	Peripherally bound inner membrane protein of the mitochondrial matrix
YDL108W	KIN28	0.542411	0.220159	-1.54878	-1.24582	-0.524922	-0.577526	-0.347732	-0.720543	0.642934	0.308102	NA	NA	NA	NA	NA	NA	NA	NA	NA	NA	NA	Serine/threonine protein kinase, subunit of transcription factor TFIIH
YDL109C	YDL109C	-0.518971	0.632605	-0.802705	0.475653	-1.39396	0.579225	-1.24821	-0.833588	-0.66266	-0.0310449	NA	NA	NA	NA	NA	NA	NA	NA	NA	NA	NA	Putative lipase
YDL110C	TMA17	0.162058	0.555462	-0.832965	0.243657	0.0842289	-0.611229	0.375841	-0.966218	0.231453	-0.252919	-0.074151	0.621835	0.84719	0.576996	0.32517	0.470874	0.353097	-0.0531419	0.746287	0.858182	NA	ATPase dedicated chaperone that adapts proteasome assembly to stress
YDL111C	RRP42	-0.57781	-0.986613	-0.548794	-0.427767	0.48533	0.664516	-0.0644282	-0.299512	0.926482	0.202685	NA	NA	NA	NA	NA	NA	NA	NA	NA	NA	NA	Exosome non-catalytic core component
YDL112W	TRM3	0.106789	0.0804283	0.342826	0.249011	0.456148	0.367231	-0.359472	0.17226	0.240357	0.0557784	-1.06507	0.759391	-1.23493	0.251501	-0.881546	0.808986	-0.40916	1.03982	-0.531295	0.377549	NA	2'-O-ribose methyltransferase
YDL113C	ATG20	0.427057	-0.10606	-0.590673	-0.251008	-0.532183	0.130115	0.36508	0.124584	0.204529	0.239595	0.247112	0.365862	0.234127	0.259893	0.318813	0.158962	-0.182774	0.318393	-0.5234	-0.928328	NA	Sorting nexin family member
YDL114W	YDL114W	0.31263	0.455814	-0.414914	0.23795	-0.336877	-0.687527	0.217327	-0.770326	0.0492516	-0.290472	0.290593	0.642903	0.25893	0.667467	0.175296	-0.0487815	-0.45991	-1.36125	0.543836	0.781012	NA	Putative short-chain dehydrogenase/reductase
YDL115C	IWR1	0.444367	0.408342	0.299127	0.227494	0.410564	0.529951	-0.717319	-0.00608526	0.299746	0.117624	-1.33433	-0.9321	-1.43393	-0.607212	-0.593419	-0.66029	-1.74003	-0.897117	-1.78871	-1.73337	NA	RNA polymerase II transport factor, conserved from yeast to humans
YDL116W	NUP84	-4.5257	-6.63373	-1.77079	-3.97387	0.117733	-3.15678	-0.0577223	-1.3685	-0.471403	-0.927456	NA	NA	NA	NA	NA	NA	NA	NA	NA	NA	NA	Subunit of the Nup84p subcomplex of the nuclear pore complex (NPC)
YDL117W	CYK3	0.230076	0.539983	0.478285	0.265084	0.707911	0.511077	-0.240459	0.0917214	0.648833	0.0312894	0.252788	0.374641	0.354429	0.844862	1.15014	0.824279	1.27919	-0.0914762	0.629383	0.644411	NA	SH3-domain protein located in the bud neck and cytokinetic actin ring
YDL118W	NA	0.295702	0.644869	0.482944	0.483754	0.36153	0.465784	-0.263347	0.40897	0.710295	0.47332	-1.72597	-1.88771	-2.17084	-2.15067	-0.934569	-0.716916	3.62656	1.95026	-0.624982	-0.663961	NA	NA
YDL119C	YDL119C	0.275478	0.432523	0.243596	0.33331	0.00437026	0.259407	-0.294818	0.239714	0.224063	0.370134	0.430299	0.183182	0.563588	0.190359	0.374811	-0.109785	0.519327	0.571469	0.793665	0.973528	NA	Putative mitochondrial transport protein
YDL120W	YFH1	-0.471364	0.238285	0.398197	0.514772	0.301074	0.956075	-0.944647	-0.161562	-2.82014	-2.55997	NA	NA	NA	NA	NA	NA	NA	NA	NA	NA	NA	Mitochondrial matrix iron chaperone
YDL121C	YDL121C	-0.0440411	0.231282	-0.130566	0.208063	0.220557	0.555189	0.155361	-0.0217173	-0.000990621	0.18522	0.0846355	0.296899	0.399419	-0.0484006	0.0892237	-0.0810247	0.132919	-0.502127	-1.36049	-1.53818	NA	Putative protein of unknown function
YDL122W	UBP1	NA	NA	NA	NA	NA	NA	NA	NA	NA	NA	0.139504	0.399251	0.58177	0.222032	0.714843	0.578732	0.347323	0.18277	0.435103	0.0488454	NA	Ubiquitin-specific protease
YDL123W	SNA4	-0.833073	-0.900411	-1.40762	-1.11802	-0.407557	0.00262064	-0.0653095	0.0873073	0.134896	0.153855	0.390333	0.344119	0.969858	0.480911	0.275024	0.321417	-0.755251	-1.14487	-0.302091	-0.433561	NA	Protein of unknown function
YDL124W	YDL124W	0.182178	0.395399	0.104454	0.495737	-0.0898297	0.358345	-0.550464	-0.365151	-0.0385832	0.317785	-0.110639	0.025053	-0.95686	-0.318236	0.00920755	-0.858907	0.167557	0.3558	-0.136872	-0.189848	NA	NADPH-dependent alpha-keto amide reductase
YDL125C	HNT1	-0.283256	-0.339162	-1.58076	-0.85958	-0.758918	-0.102639	-0.0952121	0.948252	-0.362384	-0.209549	0.138141	-0.77261	0.568413	-0.799236	0.648694	0.360226	0.133911	0.0609542	1.2783	0.601677	NA	Adenosine 5'-monophosphoramidase
YDL126C	CDC48	-0.946476	-1.01124	NA	NA	NA	0.605234	NA	NA	-2.03751	0.825794	NA	NA	NA	NA	NA	NA	NA	NA	NA	NA	NA	AAA ATPase
YDL127W	PCL2	1.11398	-0.453736	-0.498569	-1.10042	0.00361947	0.281937	NA	1.01379	1.03659	0.598542	NA	NA	NA	NA	NA	NA	NA	NA	NA	NA	NA	Cyclin, interacts with cyclin-dependent kinase Pho85p
YDL128W	VCX1	0.0814077	0.467521	0.279557	0.451268	0.0284386	0.196658	-1.93735	0.150698	-0.563939	0.0600633	1.15677	0.0255637	0.53736	0.142997	0.190584	-0.0614605	-0.105031	0.322028	1.31609	0.578164	NA	Vacuolar membrane antiporter with Ca2+/H+ and K+/H+ exchange activity
YDL129W	YDL129W	0.0413936	0.407498	0.284532	0.416805	0.0556799	0.0194158	0.249971	0.319605	0.533762	0.480623	NA	NA	NA	NA	NA	NA	NA	NA	NA	NA	NA	Protein of unknown function
YDL130W	RPP1B	-3.46716	-2.96792	-3.66755	-3.51291	0.488238	0.811924	-0.0641984	0.633002	0.154966	0.535714	NA	NA	NA	NA	NA	NA	NA	NA	NA	NA	haploinsufficient	Ribosomal protein P1 beta
YDL130W-A	STF1	-0.0935157	-0.91058	0.121641	0.628682	0.519033	0.482476	-0.232362	0.61709	-0.062343	-0.102243	0.504502	0.254115	0.880173	-1.14199	-0.0780068	-0.0283431	0.156435	-0.328064	0.466027	-0.808062	NA	Protein involved in regulation of the mitochondrial F1F0-ATP synthase
YDL131W	LYS21	0.236068	0.380213	0.246779	0.33201	0.362463	0.626685	-0.110253	0.459372	0.657399	0.339586	NA	NA	NA	NA	NA	NA	NA	NA	NA	NA	NA	Homocitrate synthase isozyme
YDL132W	CDC53	-0.229705	0.290668	-0.269988	0.137362	0.207427	-0.237204	0.377019	0.504798	-0.203154	-0.500369	NA	NA	NA	NA	NA	NA	NA	NA	NA	NA	NA	Cullin
YDL133C-A	RPL41B	NA	NA	NA	NA	NA	NA	NA	NA	NA	NA	0.118008	-0.0214416	-0.105487	-0.0620195	-1.09029	-1.38782	-0.879078	-1.14718	-0.0645056	-0.0905058	NA	Ribosomal 60S subunit protein L41B
YDL133W	SRF1	0.846777	0.775632	0.473742	0.720524	0.802441	0.992487	-0.748742	0.0812862	-1.12132	0.252654	0.927213	0.06601	0.983664	0.310488	0.284437	-0.368984	-0.181326	-0.15612	0.678871	0.564786	NA	Regulator of phospholipase D (Spo14p)
YDL134C	PPH21	-0.0490909	0.309803	-0.440062	-0.427546	-0.533352	0.186249	0.343983	0.560404	0.631846	0.0421388	-0.348471	-0.0629798	-0.0749878	-0.234802	0.000185847	0.248215	-0.657875	-1.01096	-1.25181	-1.18103	NA	Catalytic subunit of protein phosphatase 2A (PP2A)
YDL134C-A	NA	0.102179	-0.0241225	-0.465696	0.308506	0.0771123	0.524778	-0.582753	-0.340716	0.379362	0.0798035	NA	NA	NA	NA	NA	NA	NA	NA	NA	NA	NA	NA
YDL135C	RDI1	0.651196	-0.0461977	-0.752046	-0.0554928	0.128349	-0.696748	0.0294174	0.0518377	0.717175	0.67342	NA	NA	NA	NA	NA	NA	NA	NA	NA	NA	NA	Rho GDP dissociation inhibitor
YDL136W	RPL35B	-2.07965	-2.51491	-2.63952	-2.74108	-0.0914885	0.525861	-0.332836	0.232943	0.0133956	0.0265818	NA	NA	NA	NA	NA	NA	NA	NA	NA	NA	haploinsufficient	Ribosomal 60S subunit protein L35B
YDL137W	ARF2	-0.00396855	0.323312	0.166936	-0.0196478	0.270023	0.458772	-0.361688	0.117358	-1.46914	-1.36037	0.233807	0.300548	0.241848	0.215412	0.530428	0.513175	1.57123	1.70365	0.801289	0.563873	NA	ADP-ribosylation factor
YDL138W	RGT2	0.747349	0.0809466	0.19347	0.124664	-0.334832	0.753071	0.181359	0.0966919	0.216934	0.230153	0.478276	0.801722	0.531028	0.0580906	0.411796	0.379013	-0.762749	0.848616	1.01818	0.900841	NA	Plasma membrane high glucose sensor that regulates glucose transport
YDL139C	SCM3	0.287352	0.402544	0.241739	0.183349	0.0976892	0.503214	0.0113787	0.340271	0.366171	0.249358	NA	NA	NA	NA	NA	NA	NA	NA	NA	NA	NA	Nonhistone component of centromeric chromatin
YDL140C	RPO21	NA	NA	NA	NA	NA	NA	NA	NA	NA	NA	NA	NA	NA	NA	NA	NA	NA	NA	NA	NA	NA	RNA polymerase II largest subunit B220
YDL141W	BPL1	0.277063	0.687591	0.862427	1.35493	0.334982	0.521446	-0.12797	-0.582856	0.678515	0.828648	NA	NA	NA	NA	NA	NA	NA	NA	NA	NA	NA	Biotin:apoprotein ligase
YDL142C	CRD1	0.401301	0.229011	-0.911978	-0.229541	-0.371965	0.342364	0.241587	-0.0206844	1.02157	0.23223	-0.0395131	0.244454	0.245787	-0.710678	-0.425504	-0.485869	-0.301308	0.165903	0.148628	0.235267	NA	Cardiolipin synthase
YDL143W	CCT4	-4.18653	-2.70957	-3.7846	-2.99623	0.350013	-0.307374	NA	NA	0.519954	-0.0868788	NA	NA	NA	NA	NA	NA	NA	NA	NA	NA	haploinsufficient	Subunit of the cytosolic chaperonin Cct ring complex
YDL144C	YDL144C	0.580655	0.430401	0.304605	0.547071	0.452201	0.555988	0.126503	0.20413	0.275533	0.23828	0.875662	1.19768	0.825515	0.688159	0.549364	0.0157628	1.62549	-0.11934	0.293752	0.421192	NA	Protein of unknown function
YDL145C	COP1	0.0918339	-0.364876	0.107086	0.360689	-0.294914	0.209438	-0.373514	0.00218324	0.296145	0.17743	NA	NA	NA	NA	NA	NA	NA	NA	NA	NA	NA	Alpha subunit of COPI vesicle coatomer complex
YDL146W	LDB17	NA	NA	NA	NA	NA	NA	NA	NA	NA	NA	2.37366	1.01571	0.395737	-1.04411	0.585763	0.839441	-0.366591	-0.247262	-1.3467	-1.66088	NA	Protein involved in the regulation of endocytosis
YDL147W	RPN5	NA	NA	NA	NA	NA	NA	NA	NA	NA	NA	NA	NA	NA	NA	NA	NA	NA	NA	NA	NA	NA	Subunit of the CSN and 26S proteasome lid complexes
YDL148C	NOP14	0.311406	-0.65656	0.352172	0.452882	0.545962	0.622605	0.114709	-0.0610369	0.138806	0.323873	NA	NA	NA	NA	NA	NA	NA	NA	NA	NA	NA	Nucleolar protein
YDL149W	ATG9	0.320321	0.542122	0.545836	0.731006	0.438721	0.257099	0.125886	0.385011	0.265541	0.0162891	-1.72141	1.43886	-1.74558	1.18202	-2.12727	-0.0518148	-1.3718	0.707968	-0.857941	0.263219	NA	Transmembrane protein involved in forming Cvt and autophagic vesicles
YDL150W	RPC53	-3.67119	-4.25466	-2.72306	-3.61413	-1.29475	0.433335	-1.60103	-1.73352	-0.236214	0.545389	NA	NA	NA	NA	NA	NA	NA	NA	NA	NA	NA	RNA polymerase III subunit C53
YDL151C	NA	-1.47142	-1.55805	-1.75267	-2.84677	-0.0405284	-1.26125	0.00425995	-0.0412154	0.525088	0.533276	-0.143338	-0.875353	-0.583265	-0.0847114	0.565907	0.491215	-0.358409	-1.20951	-1.41777	-1.13441	NA	NA
YDL152W	NA	-1.72723	-1.98782	-1.77853	-1.71748	-0.630349	-0.202615	0.230048	-0.625481	0.467873	0.37955	NA	NA	NA	NA	NA	NA	NA	NA	NA	NA	NA	NA
YDL153C	SAS10	0.164692	0.0876496	-0.00659065	0.413218	0.292931	0.459886	-0.455517	0.031134	-0.055086	-0.425605	NA	NA	NA	NA	NA	NA	NA	NA	NA	NA	NA	Subunit of U3-containing Small Subunit (SSU) processome complex
YDL154W	MSH5	0.177515	0.512564	0.445344	0.33845	0.330691	0.762277	-0.0121715	-0.484918	0.355444	0.0999935	0.101447	0.322858	0.620703	0.267276	0.325557	0.0920916	0.306399	0.259655	0.382465	0.507286	NA	Protein of the MutS family
YDL155W	CLB3	0.572677	0.187929	-0.0613796	0.434686	0.452021	0.866406	-0.0519866	0.0551107	0.565724	0.306626	-0.994046	-1.44824	-0.374888	-0.659812	1.54862	1.84168	1.14073	0.10243	-3.08904	-3.73209	NA	B-type cyclin involved in cell cycle progression
YDL156W	CMR1	-0.0264825	0.0488098	0.423024	0.195244	-0.00990437	0.947752	0.318927	-0.118942	-0.0968197	0.395596	NA	NA	NA	NA	NA	NA	NA	NA	NA	NA	NA	DNA-binding protein with preference for UV-damaged DNA
YDL157C	YDL157C	0.376893	0.640598	0.312152	0.253498	-0.0137369	0.116371	0.160858	-0.0276212	0.690798	0.0823614	0.492476	0.0543322	0.305409	-0.0449382	0.140368	-0.0204357	0.557298	0.95954	1.20169	0.75586	NA	Putative protein of unknown function
YDL158C	NA	0.760446	0.0258598	0.521538	0.214524	0.218829	0.443276	0.0444133	0.553762	0.454809	0.463118	NA	NA	NA	NA	NA	NA	NA	NA	NA	NA	NA	NA
YDL159W	STE7	0.00896979	0.307053	0.534817	0.372104	0.380621	0.830201	0.598265	-0.0162635	0.395769	0.00562232	NA	NA	NA	NA	NA	NA	NA	NA	NA	NA	NA	Signal transducing MAP kinase kinase
YDL159W-A	YDL159W-A	NA	NA	NA	NA	NA	NA	NA	NA	NA	NA	-0.269817	0.0778322	0.615898	-0.287992	0.544824	0.00264355	-0.548524	-0.852797	0.573905	0.288798	NA	Putative protein of unknown function
YDL160C	DHH1	-0.067391	-0.505247	0.0557085	0.216672	0.118132	0.299112	0.650004	0.739417	-1.22109	-1.17558	-4.76919	-8.44949	-5.62973	-7.48681	-0.776808	-2.23496	-1.21979	-2.14436	-3.10687	-5.07808	NA	Cytoplasmic DExD/H-box helicase, stimulates mRNA decapping
YDL160C-A	MHF2	NA	NA	NA	NA	NA	NA	NA	NA	NA	NA	-0.0106868	0.335213	0.621194	0.0339513	0.115517	-0.191595	-0.480454	0.0104524	-0.133375	-0.355229	NA	Component of the heterotetrameric MHF histone-fold complex
YDL161W	ENT1	0.190551	0.505842	0.327052	0.646941	0.256601	0.0906256	0.0977413	1.00103	0.638841	0.0893833	NA	NA	NA	NA	NA	NA	NA	NA	NA	NA	NA	Epsin-like protein involved in endocytosis and actin patch assembly
YDL162C	NA	-0.121083	0.192973	0.525223	0.221849	0.550482	0.0109039	-0.356805	-0.0989101	-0.740668	-0.0443936	NA	NA	NA	NA	NA	NA	NA	NA	NA	NA	NA	NA
YDL163W	NA	NA	NA	NA	NA	NA	NA	NA	NA	NA	NA	NA	NA	NA	NA	NA	NA	NA	NA	NA	NA	NA	NA
YDL164C	CDC9	0.404357	0.606401	0.463932	0.446593	0.242113	0.637084	0.736631	0.713476	0.536462	0.328931	NA	NA	NA	NA	NA	NA	NA	NA	NA	NA	NA	DNA ligase found in the nucleus and mitochondria
YDL165W	CDC36	0.752431	0.873587	0.634997	0.44997	1.02548	0.435334	2.03951	2.44878	1.66553	1.34386	NA	NA	NA	NA	NA	NA	NA	NA	NA	NA	NA	Component of the CCR4-NOT core complex
YDL166C	FAP7	0.397318	0.369425	0.336123	0.382507	0.592478	0.792827	0.417673	-0.199985	0.00913649	0.357689	NA	NA	NA	NA	NA	NA	NA	NA	NA	NA	NA	Essential NTPase required for small ribosome subunit synthesis
YDL167C	NRP1	0.625249	0.448924	-0.0288228	0.336833	0.378459	0.268527	-0.456935	-1.31473	0.339706	0.310106	-0.0247082	-0.565445	-0.455635	-0.692648	1.51753	0.809924	-1.3965	-2.11184	-8.05878	-8.38464	NA	Putative RNA binding protein of unknown function
YDL168W	SFA1	0.233836	-0.0653094	0.0572373	0.457951	-0.162882	0.770616	-0.390756	-0.443936	-0.793763	-0.590315	1.15371	0.897744	0.21044	0.351879	0.906414	0.14012	0.92411	0.811443	1.2158	0.964362	NA	Bifunctional alcohol dehydrogenase and formaldehyde dehydrogenase
YDL169C	UGX2	0.286125	0.184263	0.344551	-0.25142	-0.0562039	-0.662493	0.381103	-0.540945	0.25541	0.39586	0.56555	0.351374	1.25252	0.442123	-0.219745	0.00826926	0.739633	0.371157	0.641386	0.407627	NA	Protein of unknown function
YDL170W	UGA3	-0.869266	0.272409	0.254678	0.690745	-0.309371	-1.41168	0.872477	0.305881	0.909315	-0.24535	-0.327616	-0.52901	-0.104524	0.164315	-0.465262	-0.208748	0.650875	0.194605	-0.0339474	-0.0552753	NA	Transcriptional activator for GABA-dependent induction of GABA genes
YDL171C	GLT1	0.0513596	0.510018	0.0172005	0.27552	0.000591021	0.627537	0.791601	0.139737	0.226933	0.379314	0.404931	0.840316	0.393565	0.809881	-0.217088	0.175111	-0.127855	-0.193467	0.718078	1.07913	NA	NAD(+)-dependent glutamate synthase (GOGAT)
YDL172C	NA	0.416725	0.159546	0.0287537	0.545355	0.205717	0.520744	0.414652	-0.019897	0.294463	0.378383	NA	NA	NA	NA	NA	NA	NA	NA	NA	NA	NA	NA
YDL173W	PAR32	NA	NA	NA	NA	NA	NA	NA	NA	NA	NA	NA	NA	NA	NA	NA	NA	NA	-0.364763	NA	NA	NA	Putative protein of unknown function
YDL174C	DLD1	0.24738	-0.356713	-0.649077	-0.0640636	0.232483	0.610211	-0.0729919	0.0250944	1.07703	0.819011	0.535622	0.5762	0.470805	0.383669	0.286382	0.195872	-0.0483698	-0.15015	0.225627	0.361036	NA	D-lactate dehydrogenase
YDL175C	AIR2	0.111805	-0.665416	-0.88049	-2.45299	-0.347719	-2.72732	NA	-1.811	0.925002	-0.14897	NA	NA	NA	NA	NA	NA	NA	NA	NA	NA	NA	RNA-binding subunit of the TRAMP nuclear RNA surveillance complex
YDL176W	YDL176W	0.101495	0.332402	-0.155077	0.463591	0.0923314	0.87478	-0.0142603	-0.0067754	0.776909	0.626368	NA	NA	NA	NA	NA	NA	NA	NA	NA	NA	NA	Protein of unknown function
YDL177C	YDL177C	0.15429	0.0663479	-0.159642	0.132962	0.707698	0.52661	-0.0314735	0.475605	0.653149	0.546242	1.14637	0.441004	0.544875	-0.0344134	-0.0441089	-0.321625	0.526202	0.575164	1.01967	0.692002	NA	Putative protein of unknown function
YDL178W	DLD2	0.331419	-0.0959837	0.489593	0.705576	0.227621	0.203862	0.353699	0.137748	0.269288	0.49338	0.500042	0.345704	0.368813	0.205162	0.403337	0.133075	0.466496	0.288216	0.446364	0.609765	NA	D-lactate dehydrogenase
YDL179W	PCL9	0.551474	-0.125898	-0.928748	-0.293101	-0.576736	-0.191989	0.0287796	-0.245257	0.665965	0.956575	-0.388101	-0.00212751	-0.480871	-1.09827	-1.03472	-0.588714	-1.4708	-1.20482	-4.11107	-3.60809	NA	Cyclin
YDL180W	YDL180W	-0.182822	0.155387	-0.114161	0.0795812	0.773533	0.787163	0.0566698	0.289194	0.28648	0.579074	0.555863	-0.161157	0.474192	-0.128199	0.875752	1.03198	0.0401467	-0.0621111	1.00422	0.825484	NA	Putative protein of unknown function
YDL181W	INH1	-0.123052	0.0186698	-0.172565	0.00171084	1.12369	1.0786	0.9948	0.500854	0.138451	-0.0154848	NA	NA	NA	NA	NA	NA	NA	NA	NA	NA	NA	Protein that inhibits ATP hydrolysis by the F1F0-ATP synthase
YDL182W	LYS20	0.420749	0.527078	0.15237	0.0498541	0.127564	0.18214	-0.124582	-0.132976	0.199374	0.587314	0.0215196	0.221544	0.374236	-0.162955	-4.75245	-4.68657	0.0092088	0.0276161	0.600859	0.614352	NA	Homocitrate synthase isozyme
YDL183C	YDL183C	NA	NA	NA	NA	NA	NA	NA	NA	NA	NA	0.43994	-0.222552	-0.521433	-1.28773	-0.427474	-0.558392	NA	0.0386379	-0.30139	-0.870336	NA	Protein that may form an active mitochondrial KHE system
YDL184C	RPL41A	0.429489	-0.0315782	0.0157191	0.0423418	0.746285	0.333194	0.51212	0.531379	0.0347863	0.00381632	-0.102597	0.145254	0.0822469	0.160164	0.215213	-0.150896	0.392477	-0.173299	-1.0227	-1.15924	NA	Ribosomal 60S subunit protein L41A
YDL185W	VMA1	0.618539	0.278045	-0.382986	0.297701	-0.0910325	0.875104	-0.166312	-0.43412	-0.0944886	0.0904901	0.0776038	-0.0599902	0.0988033	-0.158299	0.138155	0.16978	-0.798013	-1.24093	-0.0971647	-0.131893	NA	Subunit A of the V1 peripheral membrane domain of V-ATPase
YDL186W	YDL186W	0.303486	0.446459	0.511515	0.269307	0.21868	1.36473	-0.474949	0.429455	0.29751	0.328586	0.909958	0.496702	0.498377	0.307645	0.194105	-0.207028	0.33367	0.644631	-0.0785974	-0.0211701	NA	Putative protein of unknown function
YDL187C	NA	NA	NA	NA	NA	NA	NA	NA	NA	NA	NA	0.489803	0.632563	0.569927	0.679852	0.387593	0.519703	0.564446	0.559244	0.711355	0.674419	NA	NA
YDL188C	PPH22	0.10461	0.341997	-0.695419	-0.540592	-0.355685	-0.237389	0.744516	1.06622	1.63301	0.861292	0.0359824	-1.14574	-1.13852	-1.26285	-0.256987	-0.934976	-1.23192	-2.2409	-1.68579	-1.68671	NA	Catalytic subunit of protein phosphatase 2A (PP2A)
YDL189W	RBS1	-0.555366	-0.0771826	-0.675471	-0.0320398	-0.885821	0.134338	-0.907103	-1.4434	-0.183834	-0.218196	1.06211	0.425803	0.867372	0.169156	0.427629	0.222839	0.523516	0.634072	-0.210422	-0.472799	NA	Protein of unknown function
YDL190C	UFD2	-0.19625	-0.339292	-0.674862	-0.826662	-1.30173	-0.72336	0.191829	0.0769222	1.31295	1.14166	0.33024	0.0145657	0.0294742	-0.193921	2.26762	1.84148	0.260912	-0.0615057	0.478831	0.708495	NA	Ubiquitin chain assembly factor (E4)
YDL191W	RPL35A	NA	-2.14188	NA	-2.07205	NA	-4.46558	NA	NA	NA	-4.98781	NA	NA	NA	NA	NA	NA	NA	NA	NA	NA	haploinsufficient	Ribosomal 60S subunit protein L35A
YDL192W	ARF1	-0.251521	0.842974	-1.606	-1.1931	-0.551739	-0.666424	1.80536	NA	-0.752504	-2.17024	NA	NA	NA	NA	NA	NA	NA	NA	NA	NA	NA	ADP-ribosylation factor
YDL193W	NUS1	0.51929	0.432248	0.224794	0.330911	0.240346	0.348359	-0.172048	-0.425812	0.287779	0.122265	NA	NA	NA	NA	NA	NA	NA	NA	NA	NA	haploinsufficient	Putative prenyltransferase
YDL194W	SNF3	0.457252	-0.159958	0.185256	0.316891	0.117726	0.80413	0.732178	1.23744	-0.446439	0.273695	NA	NA	NA	NA	NA	NA	NA	NA	NA	NA	NA	Plasma membrane low glucose sensor, regulates glucose transport
YDL195W	SEC31	-0.334745	-0.208741	-1.47203	-0.430548	-0.591207	0.421008	-0.281077	-0.367059	1.0607	1.05826	NA	NA	NA	NA	NA	NA	NA	NA	NA	NA	NA	Component of the Sec13p-Sec31p complex of the COPII vesicle coat
YDL196W	NA	NA	0.154676	-2.21525	-0.053153	-0.961345	NA	NA	NA	0.698239	NA	NA	NA	NA	NA	NA	NA	NA	NA	NA	NA	NA	NA
YDL197C	ASF2	0.317457	0.409206	0.23472	0.168917	0.606027	0.364595	0.106529	0.342105	1.07975	0.580394	-0.31788	-0.640127	-0.780715	-0.878449	0.43588	0.758678	0.966726	0.709457	-1.45153	-2.0285	NA	Anti-silencing protein
YDL198C	GGC1	NA	NA	NA	NA	NA	NA	NA	NA	NA	NA	NA	NA	NA	NA	NA	NA	NA	NA	NA	NA	NA	Mitochondrial GTP/GDP transporter
YDL199C	YDL199C	0.552775	0.342441	0.63444	0.589782	0.325004	1.17845	-0.314433	0.401736	-0.67186	0.201497	NA	NA	NA	NA	NA	NA	NA	NA	NA	NA	NA	Putative transporter
YDL200C	MGT1	0.536285	0.397012	0.0622748	0.16641	0.166647	0.445097	0.155767	0.18452	0.0622775	0.16797	0.945282	1.09946	0.843747	-0.0176378	0.380195	0.66482	0.00933126	-0.346582	0.398916	0.218268	NA	DNA repair methyltransferase (6-O-methylguanine-DNA methylase)
YDL201W	TRM8	0.524147	0.18823	-0.909203	-0.419629	-0.180955	0.688831	0.0594119	-0.101678	0.106758	0.431928	NA	NA	NA	NA	NA	NA	NA	NA	NA	NA	NA	Noncatalytic subunit of a tRNA methyltransferase complex
YDL202W	MRPL11	0.314606	0.841441	0.619113	0.71509	1.68981	1.27524	0.0231363	0.514299	-1.8799	-0.812142	0.661972	0.705248	0.14253	-0.00129911	0.565103	0.537445	-0.965289	-0.885816	-1.74462	-1.88818	NA	Mitochondrial ribosomal protein of the large subunit
YDL203C	ACK1	-0.11181	-0.149988	-0.280534	-0.02102	-0.871899	-0.273901	-1.35768	-1.87494	-1.50778	-1.17813	NA	NA	NA	NA	NA	NA	NA	NA	NA	NA	NA	Protein that functions in the cell wall integrity pathway
YDL204W	RTN2	0.491141	0.17126	-1.3961	-0.076766	-0.0975036	1.11821	0.678336	0.567487	0.138512	0.842163	0.455008	0.329529	0.390356	-0.562722	0.54269	0.467997	0.510028	-0.0970385	1.42517	1.11796	NA	Reticulon protein
YDL205C	HEM3	0.304057	0.232424	0.254037	0.400246	-7.51439	-0.743949	0.685224	1.15859	0.824985	0.214315	NA	NA	NA	NA	NA	NA	NA	NA	NA	NA	NA	Porphobilinogen deaminase
YDL206W	YDL206W	NA	NA	NA	NA	NA	NA	NA	NA	NA	NA	NA	NA	NA	NA	NA	NA	NA	NA	NA	NA	NA	Putative protein of unknown function
YDL207W	GLE1	NA	NA	NA	NA	NA	NA	NA	NA	NA	NA	NA	NA	NA	NA	NA	NA	NA	NA	NA	NA	NA	Cytoplasmic nucleoporin required for polyadenylated mRNA export
YDL208W	NHP2	-0.196552	-0.144772	-0.418588	-0.179083	0.404906	1.00499	0.857928	1.08276	0.966838	0.503612	NA	NA	NA	NA	NA	NA	NA	NA	NA	NA	NA	Protein related to mammalian high mobility group (HMG) proteins
YDL209C	CWC2	0.202311	0.184482	0.117	0.358154	0.339903	0.544242	0.55185	0.39318	0.20214	0.456474	NA	NA	NA	NA	NA	NA	NA	NA	NA	NA	NA	Member of the NineTeen Complex (NTC)
YDL210W	UGA4	0.0133916	-0.154531	-1.53298	-1.1344	-0.853116	0.654231	0.0283526	0.703574	0.262112	0.826035	NA	NA	NA	NA	NA	NA	NA	NA	NA	NA	NA	GABA (gamma-aminobutyrate) permease
YDL211C	YDL211C	-0.141716	-0.599183	-0.00832383	-0.139229	-0.177188	-0.356601	-0.32316	-1.26291	0.96626	0.540502	0.941197	1.28945	0.80821	0.625198	0.793869	0.754488	0.677423	0.96497	1.03799	1.04344	NA	Protein of unknown function
YDL212W	SHR3	0.127627	0.360699	-0.499617	0.120989	-0.0249317	0.204747	-0.286847	0.75175	0.22056	0.247959	NA	NA	NA	NA	NA	NA	NA	NA	NA	NA	NA	Endoplasmic reticulum packaging chaperone
YDL213C	NOP6	-1.26966	1.16327	-2.63916	0.0433493	-1.33047	-1.94045	-0.555122	-2.26718	-0.192905	-0.869992	NA	NA	NA	NA	NA	NA	NA	NA	NA	NA	NA	rRNA-binding protein required for 40S ribosomal subunit biogenesis
YDL214C	PRR2	0.045891	0.0633994	0.236232	0.308316	0.569693	0.49825	0.14051	0.0674683	0.282657	0.233043	NA	NA	NA	NA	NA	NA	NA	NA	NA	NA	NA	Serine/threonine protein kinase
YDL215C	GDH2	-0.179556	0.105226	0.154213	0.342544	-0.828231	-0.312747	0.0351354	0.315542	1.10594	1.10338	0.461504	0.294577	0.295423	0.609226	0.0552845	-0.205425	0.344622	0.142808	-0.0584115	-0.345135	NA	NAD(+)-dependent glutamate dehydrogenase
YDL216C	RRI1	NA	NA	NA	NA	NA	NA	NA	NA	NA	NA	0.707171	0.727964	0.825944	0.335894	1.14335	0.64084	0.177234	0.316132	1.03156	0.612581	NA	Catalytic subunit of the COP9 signalosome (CSN) complex
YDL217C	TIM22	0.426981	0.381687	0.175916	0.244872	-0.210244	0.501264	-0.464234	-0.14137	-0.158813	0.407899	NA	NA	NA	NA	NA	NA	NA	NA	NA	NA	NA	Essential core component of the mitochondrial TIM22 complex
YDL218W	YDL218W	0.292862	0.512235	0.248782	0.410547	0.328345	0.495955	0.387139	0.734597	0.674708	0.495043	NA	NA	NA	NA	NA	NA	NA	NA	NA	NA	NA	Putative protein of unknown function
YDL219W	DTD1	0.296153	0.09601	-0.789235	-0.282296	0.0219273	-0.0343983	0.461517	0.485338	0.961853	0.380652	1.2522	0.29682	0.574003	-0.503678	0.113243	-0.639977	0.0619032	0.403401	1.06472	0.893284	NA	D-Tyr-tRNA(Tyr) deacylase
YDL220C	CDC13	-1.14121	0.0861102	-3.79847	-1.62594	-1.16202	-2.1901	NA	NA	1.06661	-0.79723	NA	NA	NA	NA	NA	NA	NA	NA	NA	NA	NA	Single stranded DNA-binding protein found at TG1-3 telomere G-tails
YDL221W	NA	NA	NA	NA	NA	NA	NA	NA	NA	NA	NA	NA	NA	NA	NA	NA	NA	NA	NA	NA	NA	NA	NA
YDL222C	FMP45	-0.517065	0.396348	-0.96762	-0.0445017	0.0415556	-0.0402077	-0.0971402	0.10034	0.758213	0.471087	-11.7877	-12.3992	-11.1159	-11.6927	-8.42687	-6.85436	-6.06366	-1.38078	0.992786	-0.539468	NA	Integral membrane protein localized to mitochondria
YDL223C	HBT1	NA	NA	NA	NA	NA	NA	NA	NA	NA	NA	NA	NA	NA	NA	NA	NA	NA	NA	NA	NA	NA	Shmoo tip protein, substrate of Hub1p ubiquitin-like protein
YDL224C	WHI4	0.589905	0.26341	-0.191083	0.10787	-0.78964	0.930208	-0.189184	0.446433	0.961912	0.358177	NA	NA	NA	NA	NA	NA	NA	NA	NA	NA	NA	Putative RNA binding protein
YDL225W	SHS1	0.210853	-0.149116	-0.200408	0.319596	-0.762593	-0.33317	-0.356124	-0.399664	0.499599	0.360435	NA	NA	NA	NA	NA	NA	NA	NA	NA	NA	NA	Component of the septin ring that is required for cytokinesis
YDL226C	GCS1	0.561228	0.530146	0.305925	0.454489	-0.10598	0.33608	0.740979	-0.0595043	-0.498063	0.130831	NA	NA	NA	NA	NA	NA	NA	NA	NA	NA	NA	ADP-ribosylation factor GTPase activating protein (ARF GAP)
YDL227C	HO	0.234497	0.300717	0.367386	0.519885	0.35704	0.492421	-0.0794407	-0.0127503	0.640536	0.271469	0.361755	0.107731	0.139511	-0.165189	-0.637699	-0.829208	-6.3176	-6.344	-1.63216	-1.81814	NA	Site-specific endonuclease
YDL229W	SSB1	0.501096	0.503589	0.360846	0.560837	0.489432	0.372032	0.39484	1.20986	0.963923	1.3401	NA	NA	NA	NA	NA	NA	NA	NA	NA	NA	NA	Cytoplasmic ATPase that is a ribosome-associated molecular chaperone
YDL230W	PTP1	0.709695	0.672435	0.262019	0.850354	0.304375	0.602174	0.2897	0.809199	2.04268	2.03469	0.625054	0.401451	0.248846	0.316251	0.305873	0.23325	0.653779	0.442793	1.15862	0.712392	NA	Phosphotyrosine-specific protein phosphatase
YDL231C	BRE4	0.374209	0.128923	0.197001	0.478296	0.418045	0.53304	0.15832	0.728654	-0.117934	0.283723	0.743726	0.857565	0.684969	0.109693	0.309495	0.440435	0.642812	1.09205	0.589687	0.39525	NA	Zinc finger protein containing five transmembrane domains
YDL232W	OST4	0.285486	0.53598	-0.229485	0.230306	0.277921	0.129573	0.169461	0.462521	0.383809	0.156556	-0.246824	0.515333	0.416567	0.222583	0.352455	0.0955134	-1.59069	-0.069357	0.0709289	-0.45568	NA	Subunit of the oligosaccharyltransferase complex of the ER lumen
YDL233W	MFG1	NA	-0.503182	NA	-3.31047	NA	-1.40276	NA	NA	NA	0.12737	NA	NA	NA	NA	NA	NA	NA	NA	NA	NA	NA	Regulator of filamentous growth
YDL234C	GYP7	0.340195	0.346996	0.342699	0.618162	0.0397741	-0.677439	0.635123	-0.316947	1.38103	0.694512	NA	NA	NA	NA	NA	NA	NA	NA	NA	NA	NA	GTPase-activating protein for yeast Rab family members
YDL235C	YPD1	0.0828472	0.564157	-0.0206466	-0.0481275	0.948249	1.60924	0.46996	0.615371	-0.557022	-0.809267	NA	NA	NA	NA	NA	NA	NA	NA	NA	NA	NA	Osmotic stress-responsive phosphorelay intermediate sensor protein
YDL236W	PHO13	-0.00766865	-0.198972	-0.0554509	0.449086	0.505352	0.279902	0.023942	0.237899	0.599114	-0.0485868	1.13447	0.649949	0.582264	0.141332	1.01386	0.87699	0.250129	0.274232	1.03421	0.85247	NA	Alkaline phosphatase specific for p-nitrophenyl phosphate
YDL237W	AIM6	0.4096	-0.477919	0.125211	-1.36237	0.584153	0.0209751	0.460232	0.0325032	-0.518698	0.550833	NA	0.055606	NA	0.069341	NA	0.237756	NA	NA	NA	0.710154	NA	Putative protein of unknown function
YDL238C	GUD1	0.312752	0.461335	-0.381542	0.190077	-0.400751	0.660681	-0.207101	0.121092	0.323606	0.141594	0.992191	0.593423	0.293794	-0.425388	-0.263486	-0.708697	1.28783	0.799985	0.831909	0.709933	NA	Guanine deaminase
YDL239C	ADY3	NA	NA	NA	NA	NA	NA	NA	NA	NA	NA	0.512596	0.61465	0.423771	0.457509	0.346114	0.263622	0.983279	0.426827	0.386665	0.359	NA	Protein required for spore wall formation
YDL240W	LRG1	0.0457503	-0.219761	0.0465011	0.185347	0.619341	0.302283	1.18273	1.60374	0.789186	1.0612	NA	NA	NA	NA	NA	NA	NA	NA	NA	NA	NA	GTPase-activating protein (GAP)
YDL241W	YDL241W	0.385958	0.45401	0.501415	0.646779	0.475471	0.755862	0.529089	-0.0888503	0.671835	0.342614	0.0127478	0.305329	0.321833	-0.284155	-0.165121	0.0483935	0.67696	-0.0999905	-0.742739	-0.615446	NA	Putative protein of unknown function
YDL242W	NA	0.508765	0.685264	0.547642	0.624587	0.49658	0.405844	-0.28535	-0.154737	0.573412	0.673081	0.580593	0.684929	0.278097	-0.0696297	-0.0619243	-0.103254	0.234146	-0.00395357	-0.730441	-0.700628	NA	NA
YDL243C	AAD4	0.13201	0.419609	0.627755	0.479625	0.138635	0.794764	0.192773	0.411295	0.268132	0.759806	NA	NA	NA	NA	NA	NA	NA	NA	NA	NA	NA	Putative aryl-alcohol dehydrogenase
YDR001C	NTH1	-0.0321678	0.0792421	-1.02723	-1.00425	0.660092	-0.0807139	-0.0750138	-0.879099	-1.01804	-0.58627	-0.331926	-0.0274321	-0.539396	-0.905356	1.9485	2.21502	0.913996	-0.12667	-1.09264	-1.03029	NA	Neutral trehalase, degrades trehalose
YDR002W	YRB1	0.356354	-0.0561314	0.734154	0.365889	-0.414312	0.235398	-0.0685157	0.20961	1.66435	1.63228	NA	NA	NA	NA	NA	NA	NA	NA	NA	NA	NA	Ran GTPase binding protein
YDR003W	RCR2	0.585834	0.40179	0.222614	0.406478	-0.340238	0.215496	-0.543488	-0.32633	0.639002	0.0206338	NA	NA	NA	NA	NA	NA	NA	NA	NA	NA	NA	Vacuolar protein
YDR003W-A	YDR003W-A	NA	NA	NA	NA	NA	NA	NA	NA	NA	NA	0.494251	0.257679	0.730357	0.289671	0.50779	0.4814	-0.159102	0.0720241	0.129262	-0.0434561	NA	Putative protein of unknown function
YDR004W	RAD57	0.354995	0.274791	0.395907	0.481986	0.289809	0.6399	0.204109	1.10083	-0.418602	-0.187077	-0.10185	-0.240858	0.160924	0.32691	0.279566	0.513135	-0.297153	0.281793	-0.33136	0.00938779	NA	Protein that stimulates strand exchange
YDR005C	MAF1	1.11494	0.739287	1.17636	1.01432	-0.706999	-0.158959	-1.16773	0.000387903	0.253573	0.567197	NA	NA	NA	NA	NA	NA	NA	NA	NA	NA	NA	Highly conserved negative regulator of RNA polymerase III
YDR006C	SOK1	0.222362	0.165422	0.496952	0.453275	-0.210668	-0.279117	-0.273306	-1.72915	-0.835412	-2.15477	-0.756334	-0.0885209	0.547546	0.0727163	1.32866	1.69602	0.582616	1.38223	-0.55984	0.12019	NA	Protein of unknown function
YDR007W	TRP1	0.276511	0.331114	0.220384	0.14514	-0.337873	-0.114475	-0.426889	-0.428503	-0.128044	-0.137494	-0.228047	-0.454288	0.162462	-0.456269	0.477972	0.519404	0.0444864	0.411636	-0.84839	-0.664797	NA	Phosphoribosylanthranilate isomerase
YDR008C	NA	-0.227704	0.818557	-1.19459	-0.429898	-0.84522	-2.50225	0.118101	-0.724475	-0.424956	-1.14968	NA	NA	NA	NA	NA	NA	NA	NA	NA	NA	NA	NA
YDR009W	GAL3	0.439652	0.682804	0.428145	0.607966	-0.148005	-0.215326	-0.421273	-0.161325	-0.612897	-0.00574813	NA	NA	NA	NA	NA	NA	NA	NA	NA	NA	NA	Transcriptional regulator
YDR010C	NA	0.601074	0.275317	0.177923	0.15461	0.079249	0.318688	-0.0952204	-0.0607164	-0.330709	-0.435302	0.230561	-0.415041	0.248291	-0.614429	-0.518502	-0.719291	-0.565348	-0.209743	0.137028	-0.480391	NA	NA
YDR011W	SNQ2	0.721163	0.266565	0.414468	0.506636	0.00653731	-0.191428	0.541002	0.190646	-0.516954	-0.725802	NA	NA	NA	NA	NA	NA	NA	NA	NA	NA	NA	Plasma membrane ATP-binding cassette (ABC) transporter
YDR013W	PSF1	0.195033	0.344179	0.337895	0.305946	0.445822	0.380844	0.156259	-0.593343	-0.44855	-0.0320725	NA	NA	NA	NA	NA	NA	NA	NA	NA	NA	NA	Subunit of the GINS complex (Sld5p, Psf1p, Psf2p, Psf3p)
YDR014W	RAD61	0.210541	0.405188	0.455612	0.465562	-0.0180197	-0.27647	-0.304667	0.326985	-0.202906	-0.341391	0.416536	0.0961205	0.59435	0.425537	0.628253	0.444086	0.583283	0.818815	-0.132062	0.141174	NA	Subunit of a complex that inhibits sister chromatid cohesion
YDR015C	NA	0.357411	-0.677773	0.488148	-0.993637	-0.227541	-1.00106	-0.729705	-0.377524	-0.635994	-0.310955	0.507566	0.486288	0.673875	0.0767567	-0.230309	0.587029	0.0822966	1.11829	0.0571913	-0.0336963	NA	NA
YDR016C	DAD1	0.558507	0.389838	0.540363	0.589197	0.31058	0.526765	0.67097	0.025638	-0.97056	-0.105975	NA	NA	NA	NA	NA	NA	NA	NA	NA	NA	NA	Essential subunit of the Dam1 complex (aka DASH complex)
YDR017C	KCS1	0.00715078	0.665154	0.30405	0.441448	0.455437	0.248753	0.926366	-0.0831874	0.0484191	-0.457352	-0.580546	-0.703334	-0.990857	-1.11451	3.96203	4.72294	0.971195	1.35954	-3.31928	-3.35153	NA	Inositol hexakisphosphate and inositol heptakisphosphate kinase
YDR018C	YDR018C	0.553613	0.711485	0.586689	0.812587	0.170963	-0.138944	0.268375	0.72397	0.623102	0.58655	0.279779	0.015776	0.449599	0.579602	0.294492	0.260401	0.552912	0.347048	0.320597	0.546891	NA	Probable membrane protein with three predicted transmembrane domains
YDR019C	GCV1	0.703416	0.650938	0.272709	0.64403	0.0307895	0.194305	0.162958	-0.080565	-0.0865802	-0.057556	-0.155225	-0.252717	0.049471	0.0822897	-0.300035	0.369132	-0.603725	0.979989	-1.28876	-0.933254	NA	T subunit of the mitochondrial glycine decarboxylase complex
YDR020C	DAS2	0.267737	0.528284	0.172721	0.314614	0.308159	0.485136	-0.538128	-0.175203	0.116912	-0.0188983	-0.820555	-0.524153	-0.577531	NA	NA	NA	NA	NA	-1.89317	-1.33183	NA	Putative protein of unknown function
YDR021W	FAL1	0.200216	0.106061	0.764621	0.74235	0.368206	0.2176	1.32296	1.51921	1.36603	1.51525	NA	NA	NA	NA	NA	NA	NA	NA	NA	NA	NA	Nucleolar protein required for maturation of 18S rRNA
YDR022C	ATG31	0.0891977	0.601301	0.697133	0.4276	0.0117139	-0.064741	-0.584499	-0.307052	-1.05484	-0.504352	0.435618	-0.38882	0.503737	0.0273795	0.2552	0.18393	-0.0258415	0.367193	-0.196458	-0.684432	NA	Autophagy-specific protein required for autophagosome formation
YDR023W	SES1	0.222544	0.439801	0.421521	0.424766	0.776085	0.563956	-0.0343245	-0.298876	0.071475	-0.386507	NA	NA	NA	NA	NA	NA	NA	NA	NA	NA	NA	Cytosolic seryl-tRNA synthetase
YDR024W	NA	-2.48007	-2.98834	-2.21744	-2.32146	0.796586	0.404082	1.08948	1.30559	0.524615	0.673331	-5.41356	-5.03054	-4.08646	-4.5851	0.764094	0.338865	-0.304447	-0.43226	0.361273	0.123807	NA	NA
YDR025W	RPS11A	-3.21488	-3.3114	-2.69694	-2.84601	1.09574	0.431056	0.78243	1.72098	0.313349	0.685294	NA	NA	NA	NA	NA	NA	NA	NA	NA	NA	haploinsufficient	Protein component of the small (40S) ribosomal subunit
YDR026C	NSI1	0.49935	0.462496	0.441962	0.311273	0.332003	0.257688	0.0537326	0.164515	-0.356559	0.00986939	-0.217171	-0.0263217	0.117582	0.194519	0.323703	0.501426	0.899878	0.246295	0.131144	-0.00521114	NA	RNA polymerase I termination factor
YDR027C	VPS54	NA	NA	NA	NA	NA	NA	NA	NA	NA	NA	NA	NA	NA	NA	NA	NA	NA	NA	NA	NA	NA	Component of the GARP (Golgi-associated retrograde protein) complex
YDR028C	REG1	0.120689	-0.136411	0.497021	0.449685	0.386024	0.944349	0.422591	1.04896	-0.486994	-1.0892	0.571462	0.438573	1.2859	0.56756	3.13468	3.08889	-0.331116	-0.820755	0.276046	-0.117786	NA	Regulatory subunit of type 1 protein phosphatase Glc7p
YDR029W	NA	NA	NA	NA	NA	NA	NA	NA	NA	NA	NA	NA	NA	NA	NA	NA	NA	NA	NA	NA	NA	NA	NA
YDR030C	RAD28	0.0573528	-1.37289	-2.59014	-2.38504	-2.12201	-0.711281	NA	NA	0.584585	0.789096	0.458222	0.643126	1.03346	0.207704	0.218953	0.0471267	0.317139	0.438579	0.494	0.643212	NA	Protein involved in DNA repair
YDR031W	MIX14	0.238036	0.635195	-0.00658905	0.308926	0.448509	0.203275	0.170378	0.135244	-0.0102455	0.00961534	NA	NA	NA	NA	NA	NA	NA	NA	NA	NA	NA	Mitochondrial intermembrane space protein of unknown function
YDR032C	PST2	0.0885628	NA	NA	NA	NA	NA	NA	NA	-0.170578	NA	NA	NA	NA	NA	NA	NA	NA	NA	NA	NA	NA	Protein with similarity to a family of flavodoxin-like proteins
YDR033W	MRH1	0.158577	0.628846	0.692704	0.646369	-0.909803	-0.202883	-0.221191	-0.0654024	-0.586618	-0.101348	-0.184273	-0.118037	0.495737	0.447786	0.750917	0.645805	1.24083	0.868187	0.335786	0.596714	NA	Protein that localizes primarily to the plasma membrane
YDR034C	LYS14	NA	NA	NA	NA	NA	NA	NA	NA	NA	NA	-0.0278344	0.460885	0.604797	-0.0909864	0.153245	-0.00737707	0.934036	1.26662	-1.18111	-1.24907	NA	Transcriptional activator involved in regulating lysine biosynthesis
YDR034W-B	YDR034W-B	NA	NA	NA	NA	NA	NA	NA	NA	NA	NA	0.0463424	0.192712	0.443106	-0.272571	0.0297966	-0.234677	-0.955861	-0.586335	-0.691539	-0.827924	NA	Predicted tail-anchored plasma membrane protein
YDR035W	ARO3	0.380161	-0.0509513	0.447253	0.475563	-0.719324	-0.227251	-0.259859	-0.283734	-0.0709973	-0.241404	0.161594	-0.158952	0.460158	0.514946	-0.621302	0.343179	0.799455	-0.214282	-1.69739	-1.35673	NA	3-deoxy-D-arabino-heptulosonate-7-phosphate (DAHP) synthase
YDR036C	EHD3	0.238204	0.557115	0.553783	0.730289	-0.257932	0.602295	-0.361365	0.394581	-0.535135	0.112973	-0.382528	-0.0824153	0.315927	0.573848	0.338856	0.282612	0.106979	0.126884	-0.364696	-0.27273	NA	3-hydroxyisobutyryl-CoA hydrolase
YDR037W	KRS1	0.475358	0.155207	0.764678	0.588362	-0.309726	0.783723	1.77026	2.06261	0.359578	0.373338	NA	NA	NA	NA	NA	NA	NA	NA	NA	NA	NA	Lysyl-tRNA synthetase
YDR041W	RSM10	0.443594	-0.0695128	0.456259	0.449761	0.475945	0.484371	-0.987121	-0.815938	-0.506034	-0.151711	NA	NA	NA	NA	NA	NA	NA	NA	NA	NA	NA	Mitochondrial ribosomal protein of the small subunit
YDR042C	YDR042C	0.108604	0.640373	0.504252	0.520935	0.295187	0.169168	0.265938	0.319251	-0.00836191	-0.494568	NA	NA	NA	NA	NA	NA	NA	NA	NA	NA	NA	Putative protein of unknown function
YDR043C	NRG1	0.279921	0.359799	0.190576	0.37976	-0.0093132	0.303153	0.796579	1.09875	-0.747443	-0.0685188	NA	NA	NA	NA	NA	NA	NA	NA	NA	NA	NA	Transcriptional repressor
YDR044W	HEM13	0.0110945	-0.231633	0.938269	0.18277	0.188493	-0.723784	0.0172011	-1.44711	0.00805669	-0.104013	NA	NA	NA	NA	NA	NA	NA	NA	NA	NA	NA	Coproporphyrinogen III oxidase
YDR045C	RPC11	-0.152148	0.0471215	-0.00383004	0.154777	0.0765811	-0.487363	0.235744	0.0463924	0.0450056	0.215255	NA	NA	NA	NA	NA	NA	NA	NA	NA	NA	NA	RNA polymerase III subunit C11
YDR046C	BAP3	NA	NA	NA	NA	NA	NA	NA	NA	NA	NA	0.382686	0.442285	0.448621	0.600528	0.18598	0.467698	1.23868	1.02032	0.292261	0.347758	NA	Amino acid permease
YDR047W	HEM12	NA	NA	NA	NA	NA	NA	NA	NA	NA	NA	NA	NA	NA	NA	NA	NA	NA	NA	NA	NA	NA	Uroporphyrinogen decarboxylase
YDR048C	NA	0.303545	0.165009	0.555182	0.394168	0.406595	-0.125741	-0.31316	0.044003	-0.411289	-0.134583	0.424684	-0.317567	0.348125	0.391454	0.144205	0.522171	0.926458	0.882851	0.359603	0.625397	NA	NA
YDR049W	VMS1	-0.0760875	0.268171	0.388639	0.229002	-0.736099	-0.418606	-0.646727	-1.33332	-0.14753	-0.525074	-0.159312	0.152137	0.913011	0.46989	0.31343	0.435578	0.0975173	-0.719957	-0.370916	-0.514316	NA	Component of a Cdc48p-complex involved in protein quality control
YDR050C	TPI1	NA	NA	NA	NA	-1.44514	NA	NA	NA	NA	NA	NA	NA	NA	NA	NA	NA	NA	NA	NA	NA	NA	Triose phosphate isomerase, abundant glycolytic enzyme
YDR050C	TPI1	0.176047	0.205841	0.690551	0.435857	-0.0243994	0.0112523	-1.11675	-0.409816	-0.366274	-0.290472	NA	NA	NA	NA	NA	NA	NA	NA	NA	NA	NA	Triose phosphate isomerase, abundant glycolytic enzyme
YDR051C	DET1	0.314097	0.154362	0.447055	0.130077	-0.223242	-0.176195	0.491362	0.258714	-0.0377614	-0.333693	0.273244	0.269187	0.218502	0.22588	0.305423	0.128013	-0.0996573	-0.0752282	0.144665	0.0816302	NA	Acid phosphatase
YDR052C	DBF4	0.215649	-0.354312	0.286757	0.639755	0.738116	-0.0790272	2.98943	1.94803	3.6621	2.85656	NA	NA	NA	NA	NA	NA	NA	NA	NA	NA	NA	Regulatory subunit of Cdc7p-Dbf4p kinase complex
YDR053W	NA	-0.251824	-0.210344	0.175041	0.087752	-0.591788	0.528263	0.0622184	-0.164099	0.358971	0.424303	NA	NA	NA	NA	NA	NA	NA	NA	NA	NA	NA	NA
YDR054C	CDC34	NA	NA	NA	NA	NA	NA	NA	NA	NA	NA	NA	NA	NA	NA	NA	NA	NA	NA	NA	NA	NA	Ubiquitin-conjugating enzyme (E2)
YDR055W	PST1	NA	NA	NA	NA	NA	NA	NA	NA	NA	NA	NA	NA	NA	NA	NA	NA	NA	NA	NA	NA	NA	Cell wall protein that contains a putative GPI-attachment site
YDR056C	YDR056C	0.130357	0.584105	0.343499	0.368544	-0.380075	0.426774	-0.336263	0.223542	-0.174268	-0.160649	NA	NA	NA	NA	NA	NA	NA	NA	NA	NA	NA	Putative protein of unknown function
YDR057W	YOS9	NA	0.846749	NA	NA	NA	NA	NA	NA	NA	NA	NA	NA	NA	NA	NA	NA	NA	NA	NA	NA	NA	ER quality-control lectin
YDR058C	TGL2	0.529432	-0.0349855	0.714079	0.756333	0.0215187	-0.0739173	-0.834445	-0.709047	-0.620546	-0.277528	-0.583889	-0.877932	0.126104	0.555116	0.188166	0.657731	-2.23484	-0.884891	-1.67379	-0.80633	NA	Triacylglycerol lipase that is localized to the mitochondria
YDR059C	UBC5	0.0149036	0.356423	0.0518962	0.193797	0.724211	0.083566	0.392034	-0.433755	0.269768	-0.13542	NA	NA	NA	NA	NA	NA	NA	NA	NA	NA	NA	Ubiquitin-conjugating enzyme
YDR060W	MAK21	-1.0779	-0.266625	-0.211906	-0.20979	1.54322	0.209518	0.550148	-0.141665	0.225774	-0.202892	NA	NA	NA	NA	NA	NA	NA	NA	NA	NA	NA	Constituent of 66S pre-ribosomal particles
YDR061W	YDR061W	NA	NA	NA	NA	NA	NA	NA	NA	NA	NA	NA	NA	NA	NA	NA	NA	NA	NA	NA	NA	NA	Protein with similarity to ABC transporter family members
YDR062W	LCB2	0.38272	0.289264	0.0926969	0.186879	-0.719658	-0.166047	-0.737591	-0.666868	-0.998003	-0.497077	NA	NA	NA	NA	NA	NA	NA	NA	NA	NA	NA	Component of serine palmitoyltransferase
YDR063W	AIM7	0.375721	-0.0370647	1.73834	0.536965	0.0429058	-0.966039	-0.958034	-1.89859	0.0120867	0.189609	0.177493	0.431388	0.367351	0.949943	0.120885	0.381351	0.235807	-0.200594	-0.850203	-0.552296	NA	Protein that interacts with Arp2/3 complex
YDR064W	RPS13	-6.08427	-5.65998	-3.60725	-3.3404	1.4909	-0.0276232	3.27019	3.35549	2.30629	1.55161	NA	NA	NA	NA	NA	NA	NA	NA	NA	NA	haploinsufficient	Protein component of the small (40S) ribosomal subunit
YDR065W	RRG1	-0.0159041	-0.296101	0.586691	0.122816	-0.224849	0.075434	-0.329881	-0.612607	-0.358385	-0.38719	NA	NA	NA	NA	NA	NA	NA	NA	NA	NA	NA	Protein of unknown function
YDR066C	RTR2	-0.0185145	0.321472	-2.59142	NA	-1.8537	NA	NA	-0.945327	NA	-0.267681	NA	NA	NA	NA	NA	NA	NA	NA	NA	NA	NA	Protein of unknown function
YDR067C	OCA6	-1.20512	-1.91868	-1.87269	-1.30422	-0.413278	-0.801531	0.520885	0.727213	-1.73939	-1.19835	-0.23015	-0.821399	0.538203	-0.762792	-2.44219	-2.08165	-0.168996	-0.591942	-1.6732	-2.15865	NA	Cytoplasmic protein required for replication of Brome mosaic virus
YDR068W	DOS2	0.403544	0.458239	0.665647	0.491232	0.0997708	0.0133663	0.0746046	-0.707867	0.399691	-0.201763	0.280489	0.54989	0.73909	1.08836	0.202731	0.520426	0.371927	0.508567	0.367617	0.632129	NA	Protein of unknown function
YDR069C	DOA4	-0.0748025	0.371582	0.333027	-0.0638623	-0.0834869	0.346926	-1.15567	-0.349163	-0.436067	-0.795041	-0.643078	-0.540915	-0.0520533	0.826028	-0.540195	0.461853	0.294883	0.201146	0.395069	0.19078	NA	Ubiquitin hydrolase
YDR070C	FMP16	-0.0365107	0.39932	0.600328	0.558845	0.0960918	-0.260961	-0.0432608	-0.317012	0.0525444	-0.883407	-0.451787	-1.32511	-0.916477	-0.616651	-0.161371	0.482881	1.68917	1.24557	-1.02668	-0.674296	NA	Protein of unknown function
YDR071C	PAA1	-0.189783	0.0786602	0.445963	0.49512	-0.459213	0.315943	-0.652336	-0.236841	0.769612	0.525717	-0.11536	0.024197	0.562485	0.83445	-1.07187	-0.807459	-0.482835	0.170219	-0.05984	-0.0967161	NA	Polyamine acetyltransferase
YDR072C	IPT1	0.141696	-0.00520819	0.714711	0.434648	0.435896	0.109499	0.0105943	-0.644097	0.0912984	0.0673721	-0.322691	-0.386343	0.200207	0.495216	0.300479	0.173592	-1.43527	-1.40484	-2.49254	-2.94669	NA	Inositolphosphotransferase
YDR073W	SNF11	0.422892	0.381239	0.137921	0.627637	-0.292536	-0.98864	1.05992	0.275618	0.675305	-0.281643	-0.839923	-0.658642	-1.15561	-0.21079	0.776064	-0.266126	1.10066	0.288399	-0.00581078	-0.565523	NA	Subunit of the SWI/SNF chromatin remodeling complex
YDR074W	TPS2	0.167234	-0.0294374	0.307861	0.312508	1.61302	0.543325	0.725086	0.817878	-0.653123	-0.658632	-2.39902	-1.06907	0.157451	-0.418382	0.0599707	0.259512	-0.266593	-1.59715	-1.23102	-0.466863	NA	Phosphatase subunit of the trehalose-6-P synthase/phosphatase complex
YDR075W	PPH3	0.550314	1.14992	0.775196	0.998153	0.664353	0.0897824	-0.686784	-1.50732	-0.0520506	-0.668201	-0.0991168	0.305559	0.694531	1.08192	0.441556	0.238865	-1.41421	-1.56405	-0.121036	0.155827	NA	Catalytic subunit of protein phosphatase PP4 complex
YDR076W	RAD55	0.211682	-0.0532588	0.644718	-0.220925	0.345294	-1.04878	-0.114043	0.136316	-0.439633	-0.493973	-0.239781	0.106811	-0.066172	0.919276	-0.0587928	0.471525	-0.459202	-0.275736	-1.62402	-1.33934	NA	Protein that stimulates strand exchange
YDR077W	SED1	NA	NA	NA	NA	NA	NA	NA	NA	NA	NA	NA	NA	NA	NA	NA	NA	NA	NA	NA	NA	NA	Major stress-induced structural GPI-cell wall glycoprotein
YDR078C	SHU2	0.13069	0.294467	0.125057	0.0615988	-0.207928	-0.356811	-0.438115	-0.409909	-0.0883989	-0.499758	0.340188	0.0232848	0.86072	0.349796	1.18421	0.921193	-1.16198	-0.871213	-0.586394	-0.752293	NA	Component of Shu complex (aka PCSS complex)
YDR079C-A	TFB5	NA	NA	NA	NA	NA	NA	NA	NA	NA	NA	-1.00214	-1.41159	-0.756856	-0.908981	1.79546	1.51831	1.8659	1.19514	-1.62774	-1.39999	NA	Component of RNA polymerase II general transcription factor TFIIH
YDR079W	PET100	0.358935	0.173878	0.653707	0.336322	-0.260837	-1.1146	-0.444024	0.240036	-0.0547458	-0.524812	0.764985	1.15681	0.996691	1.19671	-0.35082	-0.343328	-0.227621	0.290461	-0.242335	0.617948	NA	Chaperone that facilitates the assembly of cytochrome c oxidase
YDR080W	VPS41	-0.00599226	0.212735	-0.485573	-0.292147	-0.799066	-0.319579	-0.120702	-0.452162	-0.575308	-0.444795	-0.692474	-0.379356	-0.651535	-2.03998	NA	NA	NA	NA	NA	-0.577027	NA	Subunit of the HOPS endocytic tethering complex
YDR081C	PDC2	0.143604	-0.21178	0.329879	0.405237	0.230681	0.0850897	-0.976417	-0.25953	-0.809236	-0.0760721	NA	NA	NA	NA	NA	NA	NA	NA	NA	NA	NA	Transcription factor for thiamine-regulated genes
YDR082W	STN1	NA	-0.125665	NA	-1.867	NA	-4.24943	NA	NA	NA	-2.5534	NA	NA	NA	NA	NA	NA	NA	NA	NA	NA	NA	Telomere end-binding and capping protein
YDR083W	RRP8	0.607923	-0.125595	0.404778	0.151074	0.395391	0.186534	-0.100799	0.44848	-0.433699	-0.672238	0.13673	-0.0475245	0.560654	0.689408	0.590126	1.78524	-0.503652	0.670615	-1.3844	-0.888157	NA	Nucleolar S-adenosylmethionine-dependent rRNA methyltransferase
YDR084C	TVP23	-0.257282	-0.267623	0.363892	-0.0507943	0.334275	-0.334399	0.474025	-0.256788	-0.294875	-0.696358	-1.14245	-0.987424	-0.370724	-0.0117711	0.174391	-0.505423	-1.01552	-0.294353	-1.42368	-1.06372	NA	Integral membrane protein
YDR085C	AFR1	0.245758	0.581884	0.657619	0.422011	0.343171	-0.152696	0.175325	-0.057316	-0.945658	-0.403087	NA	NA	NA	NA	NA	NA	NA	NA	NA	NA	NA	Protein required for pheromone-induced projection (shmoo) formation
YDR086C	SSS1	-0.802065	-0.920635	-3.71521	-4.31022	-0.85284	-2.78116	-0.0772037	-0.440506	-1.08196	-0.97611	NA	NA	NA	NA	NA	NA	NA	NA	NA	NA	NA	Subunit of the Sec61p translocation complex (Sec61p-Sss1p-Sbh1p)
YDR087C	RRP1	-0.617263	-0.201481	0.148508	0.160176	-0.380017	-0.37391	-0.798729	-0.541806	-0.251137	-1.38769	NA	NA	NA	NA	NA	NA	NA	NA	NA	NA	NA	Essential evolutionarily conserved nucleolar protein
YDR088C	SLU7	-0.0838526	-0.350756	-1.06953	-0.753688	-0.979978	-0.430401	1.02819	1.16073	-0.607473	-0.631843	NA	NA	NA	NA	NA	NA	NA	NA	NA	NA	NA	RNA splicing factor
YDR089W	YDR089W	0.244963	0.352214	-0.668294	-1.11656	-0.592581	-1.96168	0.186404	-0.369095	-0.332254	-0.615404	-0.538085	1.35757	0.675673	0.170257	-1.51039	0.646045	-0.578275	-0.767509	-1.15023	-0.12986	NA	Protein of unknown function
YDR090C	YDR090C	NA	NA	NA	NA	NA	NA	NA	NA	NA	NA	NA	NA	NA	NA	NA	NA	NA	NA	NA	NA	NA	Putative protein of unknown function
YDR090C	YDR090C	NA	NA	NA	NA	NA	NA	NA	NA	NA	NA	-0.0436846	0.279432	0.731735	0.846912	0.229534	0.658922	-0.414806	-0.912252	0.0735761	0.0717742	NA	Putative protein of unknown function
YDR091C	RLI1	-0.442165	-0.218692	0.121021	0.0700924	1.57201	-0.183303	1.96402	2.30964	-0.00620595	0.20539	NA	NA	NA	NA	NA	NA	NA	NA	NA	NA	NA	Essential Fe-S protein
YDR092W	UBC13	NA	NA	NA	NA	NA	NA	NA	NA	NA	NA	NA	NA	NA	NA	NA	NA	NA	NA	NA	NA	NA	E2 ubiquitin-conjugating enzyme
YDR092W	UBC13	NA	NA	NA	NA	NA	NA	NA	NA	NA	NA	0.372614	0.388379	0.638538	0.718408	-0.127198	0.165428	0.5866	0.672791	-0.409444	-0.394296	NA	E2 ubiquitin-conjugating enzyme
YDR093W	DNF2	-0.0715544	0.615142	0.427786	0.196245	0.213275	-1.39133	0.482186	-0.138053	0.654318	-0.683378	0.0124648	-0.189536	0.4239	0.369172	0.430195	0.870116	-0.0304639	-0.196397	-0.258682	-0.361052	NA	Aminophospholipid translocase (flippase)
YDR094W	NA	0.330339	0.192213	0.758242	0.28255	0.498612	0.194139	0.256326	0.486956	0.0260878	-0.417787	0.536033	0.153143	0.253304	0.791318	-0.167344	0.590319	-0.40213	-0.699631	-0.475763	-0.793137	NA	NA
YDR095C	NA	0.48074	0.0920961	0.58819	0.294662	-0.0768072	0.330803	-0.535327	-0.773741	-0.114562	-0.583955	-0.201785	-0.530442	0.158844	0.576334	0.659685	0.849474	0.179798	0.786627	-0.829301	-0.396604	NA	NA
YDR096W	GIS1	-0.00451707	-0.0516352	0.627242	0.457213	0.37846	0.198265	0.3994	-0.351009	0.985564	0.612028	0.0639979	0.324939	-0.015117	0.500253	-0.53585	-0.0802027	-1.02349	-0.0584009	-1.30566	-0.769697	NA	Histone demethylase and transcription factor
YDR097C	MSH6	0.118795	0.0231086	0.809669	0.652057	0.289695	-0.38218	-0.612948	-0.266295	0.0037008	-0.366767	0.949878	0.221994	0.666078	-0.0537359	-2.6343	-3.30712	0.0605076	0.473976	-0.245514	-0.192927	NA	Protein required for mismatch repair in mitosis and meiosis
YDR098C	GRX3	-0.0249206	0.0492995	0.725897	0.511391	-0.0194293	-0.423368	-0.47565	-0.315484	-0.121117	-0.246918	-0.321237	-0.521544	0.466463	0.337245	0.280426	0.478238	-0.968131	-0.0661866	-0.679942	-0.799373	NA	Glutathione-dependent oxidoreductase
YDR099W	BMH2	-0.0377127	0.011847	0.407731	0.411523	0.372507	0.22986	0.0324441	-0.164346	-0.465087	-0.13323	-0.547549	-0.0189779	0.616278	0.506984	0.423566	0.0671905	-0.849391	-1.14832	-2.08497	-1.17838	NA	14-3-3 protein, minor isoform
YDR100W	TVP15	-0.697193	0.244157	-1.93858	-0.889389	-0.646612	-3.55238	0.457835	-0.628779	0.373335	-0.631598	-0.11048	-1.44324	-1.94912	-1.56009	-0.818134	-1.36143	-1.38571	-2.72282	-0.351678	-1.65454	NA	Integral membrane protein
YDR101C	ARX1	-0.484347	-2.54149	-1.31776	-3.02925	-0.320716	NA	NA	NA	-0.438647	NA	-1.9802	-1.56463	-1.37578	-1.37732	1.62095	1.51206	-1.00967	-1.58635	-1.09258	-1.31543	NA	Nuclear export factor for the ribosomal pre-60S subunit
YDR102C	NA	0.142594	-1.14787	0.220775	-1.5352	-0.174014	-1.06954	-0.00781075	-0.594109	-0.492089	0.302637	-0.157247	0.360604	0.421169	0.609093	0.434409	0.144837	-1.0875	-0.363642	-0.344285	-0.565328	NA	NA
YDR103W	STE5	NA	1.70772	NA	NA	NA	-1.92348	NA	NA	NA	NA	NA	NA	NA	NA	NA	NA	NA	NA	NA	NA	NA	Pheromone-responsive MAPK scaffold protein
YDR104C	SPO71	0.257211	-1.15791	0.567531	-0.322971	0.716699	-3.08085	0.16062	-1.54614	-0.784194	-2.19597	-0.164038	0.0752618	0.482047	0.942311	0.18364	0.492627	0.00794921	0.475248	-0.227591	0.307854	NA	Meiosis-specific protein required for spore wall formation
YDR105C	TMS1	-0.0700116	0.119321	-1.73672	-1.02452	-1.95363	-0.559894	-1.27163	0.176115	0.272914	0.262652	-0.226121	-1.05755	0.0828584	-1.57213	-0.418722	-1.04267	-3.29268	-4.3371	-1.10458	-0.879043	NA	Vacuolar membrane protein of unknown function
YDR107C	TMN2	0.224948	0.0230054	0.361263	0.485731	-0.814641	0.441211	-1.0185	0.0780398	-0.349758	0.0582743	0.0170638	-0.177198	0.15811	0.0602203	1.22635	0.978625	0.508936	-0.374256	-0.283866	0.226104	NA	Protein with a role in cellular adhesion and filamentous growth
YDR108W	TRS85	0.165884	0.680499	0.394419	0.384408	-0.194721	-0.318894	0.222031	0.921795	0.321667	-0.0817184	-0.158719	-0.272291	0.54185	0.126315	0.391975	0.849533	0.220809	0.462412	-0.583335	-0.160901	NA	Component of transport protein particle (TRAPP) complex III
YDR109C	YDR109C	0.849303	0.701215	1.05065	1.33484	-0.26275	0.273022	-0.748989	-0.548745	0.422325	1.15048	0.420246	0.285137	0.889899	0.569524	0.458924	0.467659	-0.370748	-0.521493	0.289052	0.0863564	NA	Putative kinase
YDR110W	FOB1	-0.176341	0.287165	-0.0486406	0.23152	-0.476155	-0.885656	-0.742023	-0.978492	0.125875	-0.15303	-0.104084	-1.03868	-1.00245	-1.41491	1.38552	2.32994	2.2986	3.00344	1.31562	1.29634	NA	Nucleolar protein that binds the rDNA replication fork barrier site
YDR111C	ALT2	-0.318044	-0.230594	0.227991	0.160423	-0.979807	-0.592827	-0.848934	-1.7437	-0.308796	-0.601749	-0.0221525	-0.174345	0.391138	0.340039	0.447121	0.653744	-0.0803649	-0.106224	0.213916	0.434599	NA	Catalytically inactive alanine transaminase
YDR112W	NA	0.337948	0.0682822	0.18959	0.48449	0.200072	-0.00956372	-0.454477	0.0667663	-0.614523	-0.213534	-0.450092	-0.124714	0.698469	0.200444	1.07459	1.39984	0.616371	-0.00814438	0.0734787	0.179177	NA	NA
YDR113C	PDS1	-0.0607727	0.55965	-0.403194	0.163027	-0.571762	-0.422293	-0.0264298	0.320986	-0.351073	-0.0965678	NA	NA	NA	NA	NA	NA	NA	NA	NA	NA	NA	Securin
YDR114C	YDR114C	0.00277604	-0.484324	0.361534	-1.0436	-0.323768	-0.857704	-0.00883949	-0.993805	-1.19489	-0.295822	0.445634	0.0194265	0.237068	0.623373	0.931879	0.825553	1.39823	1.30694	0.471382	0.61023	NA	Putative protein of unknown function
YDR115W	YDR115W	-0.32176	-0.177108	0.359177	0.548283	-1.17134	-0.02106	-0.419943	-1.09142	-0.249132	-0.333961	-0.0291411	-0.0131936	0.313365	0.0933538	0.592018	0.753344	-1.14169	-0.116286	-0.4719	-0.0382872	NA	Putative mitochondrial ribosomal protein of the large subunit
YDR116C	MRPL1	-0.713818	-0.322501	NA	-1.66105	-2.99816	-3.27107	NA	NA	-0.752005	-0.75886	0.826172	0.992657	0.824048	0.59797	0.184528	0.117636	1.66834	-1.80633	-5.19146	NA	NA	Mitochondrial ribosomal protein of the large subunit
YDR117C	TMA64	0.467615	-0.12986	0.578979	0.488945	0.0445294	0.13807	0.181877	0.393488	0.521265	-0.0210787	-0.139122	-0.416304	0.465718	0.399036	-0.0445915	-0.0164916	0.549867	0.551279	-1.54013	-0.759625	NA	Protein of unknown function that associates with ribosomes
YDR118W	APC4	0.326566	-0.0778762	0.422298	0.388246	-0.101039	0.252968	0.249243	-0.557191	-0.106856	0.403951	NA	NA	NA	NA	NA	NA	NA	NA	NA	NA	NA	Subunit of the Anaphase-Promoting Complex/Cyclosome (APC/C)
YDR119W	VBA4	0.0362473	0.365386	0.507933	-0.00461466	0.382038	0.472719	0.303936	-0.347171	-0.433508	-0.215005	-0.274133	-0.0968074	0.413523	0.182383	0.397013	0.467847	0.239729	-0.441071	-0.14252	-0.473143	NA	Protein of unknown function
YDR120C	TRM1	0.520007	0.395478	0.518331	0.46698	-0.138501	-0.255655	0.336741	-0.266529	-0.0516206	0.191683	0.157451	0.184713	0.535782	0.680497	-0.176013	0.0571713	-0.402473	-0.523299	-0.773184	-0.62223	NA	tRNA methyltransferase
YDR121W	DPB4	0.487135	0.10553	0.769308	0.0734465	0.134273	-0.642784	0.436872	-0.232625	0.590226	0.159037	-0.101311	0.193347	0.28373	0.286926	0.642638	0.947514	0.0103316	0.202029	-0.170759	0.0225316	NA	Subunit of DNA pol epsilon and of ISW2 chromatin accessibility complex
YDR122W	KIN1	0.571237	0.17211	0.101863	0.0813022	-0.318659	-0.356948	-0.0484559	0.0412864	-0.0467213	0.165368	0.0272027	-0.154767	0.732175	0.429333	0.0737389	0.25634	0.731521	0.0555897	-0.180447	0.0950528	NA	Serine/threonine protein kinase involved in regulation of exocytosis
YDR123C	INO2	-0.00901182	-0.0221639	0.296847	0.402619	-0.54296	-0.266102	0.389102	0.100251	-0.484997	-0.542003	0.392272	-0.839436	0.487996	0.702847	-0.00616992	0.617543	0.114602	-0.628278	-0.663913	-0.461195	NA	Transcription factor
YDR124W	YDR124W	0.410517	0.147453	0.39075	0.0994352	-0.13764	-0.262182	0.385439	-0.304347	0.168594	-0.188516	0.00762996	-0.0734766	0.44121	0.523926	0.652005	0.278802	-0.57627	-0.661942	-0.456682	-0.373486	NA	Putative protein of unknown function
YDR125C	ECM18	0.479731	0.100176	0.587425	0.533659	0.143233	0.774139	0.948932	1.30578	-0.161006	0.258949	NA	NA	NA	NA	NA	NA	NA	NA	NA	NA	NA	Protein of unknown function
YDR126W	SWF1	0.153819	0.67996	0.291289	0.88496	0.187996	0.683496	1.84775	2.88877	-0.228954	0.286047	-0.981747	-0.66072	0.0446873	-0.305401	0.753554	0.259961	1.39967	0.760505	-1.17879	-0.680929	NA	Palmitoyltransferase that acts on transmembrane proteins
YDR127W	ARO1	0.183242	0.461524	0.357265	0.511076	-0.143378	1.11915	-0.125472	0.500081	0.0413413	-0.0419977	-0.565694	-0.947971	0.123538	-0.0226606	0.0088203	0.0762189	-2.02243	-0.859168	-0.548052	-0.163407	NA	Pentafunctional arom protein
YDR128W	MTC5	0.445303	0.451491	0.401499	0.210205	-0.637831	-0.809407	0.0255275	-0.77945	-0.0487382	-0.421299	-0.14079	0.413768	0.0755023	1.1579	0.0659177	-0.325699	-0.0301738	0.410206	-0.713461	0.197092	NA	Subunit of the SEA (Seh1-associated) complex
YDR129C	SAC6	NA	NA	NA	NA	NA	NA	NA	NA	NA	NA	-0.29407	0.0706833	0.46638	0.689593	-0.743988	-1.27317	-0.0229672	-0.460891	-0.16724	-0.0911472	NA	Fimbrin, actin-bundling protein
YDR130C	FIN1	0.176627	0.273652	0.484181	0.672581	-0.249736	-0.168709	0.856167	0.855499	-0.678437	-0.0893344	-0.0418998	-0.697355	0.501934	0.229072	0.144104	0.363517	-1.20932	-1.28512	-0.642288	-0.672799	NA	Spindle pole body-related intermediate filament protein
YDR131C	YDR131C	-0.425954	0.351289	-0.543927	-0.176326	-0.319739	-1.20051	-0.0115065	-1.06267	0.258422	-0.987839	-0.0461932	-0.273032	0.489241	0.0387418	-0.24439	0.293876	-0.493186	-0.801646	-0.745606	-0.841541	NA	F-box protein subunit of SCF ubiquitin ligase complex
YDR132C	YDR132C	-0.220999	-0.303248	0.472271	0.428021	-0.721307	-0.36157	-0.193072	-2.22823	-0.855025	-0.200217	-0.137421	0.206988	0.494415	1.10841	0.484586	0.832483	0.371424	1.31204	-0.5721	-0.269584	NA	Protein of unknown function
YDR133C	NA	0.331869	0.50491	0.278808	0.386504	-0.035756	-0.120097	-0.34835	0.502402	-0.147941	-0.143023	0.160163	0.208538	0.622232	0.297655	1.40899	0.7977	0.0152812	1.15309	-0.215849	0.371193	NA	NA
YDR134C	YDR134C	0.182975	0.62861	0.453087	0.551114	-0.0608883	0.0885706	0.0854521	0.114659	0.219803	-0.196727	0.151955	-0.160306	1.02056	0.596016	-0.208035	0.0649548	-0.30742	-0.915345	-0.48097	-0.189306	NA	Cell wall protein
YDR135C	YCF1	-0.138878	-0.244659	-1.32463	-0.988019	-1.08671	-0.932086	1.12161	0.610509	0.812655	0.254788	-1.553	-1.34175	-1.97247	-1.00093	-3.02021	-1.27172	-0.224978	1.09248	-0.674506	0.314766	NA	Vacuolar glutathione S-conjugate transporter
YDR136C	NA	0.0808924	0.0597417	-2.30964	-1.43461	-1.23569	-1.06285	NA	-0.165559	0.273036	-0.202883	-0.873204	-1.32747	-1.13543	-1.80643	0.0360276	-0.457399	-0.563888	-0.998946	-0.889183	-1.21069	NA	NA
YDR137W	RGP1	0.42939	-0.387428	0.292351	0.103601	-0.0139636	-0.909703	-0.35509	-0.439063	-0.236577	-0.097517	-0.4028	-0.295901	0.370371	0.0074606	-0.192503	0.387171	-0.489563	-1.37674	-0.553718	-0.281851	NA	Subunit of a Golgi membrane exchange factor (Ric1p-Rgp1p)
YDR138W	HPR1	0.520187	0.606877	2.0438	2.03745	0.646526	0.707233	-1.33801	-1.51627	0.607777	1.41169	NA	NA	NA	NA	NA	NA	NA	NA	NA	NA	NA	Subunit of THO/TREX complexes
YDR139C	RUB1	NA	NA	NA	NA	NA	NA	NA	NA	NA	NA	NA	NA	NA	NA	NA	NA	NA	NA	NA	NA	NA	Ubiquitin-like protein with similarity to mammalian NEDD8
YDR140W	MTQ2	-0.229182	-0.824991	0.199671	-0.581341	-1.01819	-1.0078	0.169172	-1.27706	-0.386816	-0.861731	-0.593207	1.16959	0.216626	1.19445	-0.895759	0.316894	1.34394	1.60914	-0.146072	-0.148831	NA	S-adenosylmethionine-dependent methyltransferase
YDR141C	DOP1	0.186264	0.175802	0.59537	-0.761465	-0.174871	-1.28505	-0.104526	-0.344943	-0.753975	0.121746	NA	NA	NA	NA	NA	NA	NA	NA	NA	NA	NA	Golgi-localized, leucine-zipper domain containing protein
YDR142C	PEX7	0.22893	0.0320966	0.456303	0.502473	-0.063712	0.030043	0.248637	0.600279	-0.121726	-0.27484	NA	-0.313573	-3.08689	-2.49513	NA	-0.875788	NA	-0.417927	NA	-2.13578	NA	Peroxisomal signal receptor for peroxisomal matrix proteins
YDR143C	SAN1	0.3683	-0.0259673	-1.42271	-0.455082	-1.02674	-0.181872	-0.23338	0.208208	-0.375758	-0.188921	-0.517088	-0.235331	0.502042	0.482863	0.175494	0.197014	0.223693	-0.903735	0.2919	0.465773	NA	Ubiquitin-protein ligase
YDR144C	MKC7	0.37322	0.189118	0.540224	0.423042	0.173806	0.591391	-0.176349	-0.151683	-0.43741	-0.094077	-0.950857	-0.847194	0.541556	0.235574	1.09025	1.16939	1.43119	0.558318	-0.315895	-0.203262	NA	GPI-anchored aspartyl protease
YDR145W	TAF12	-2.36611	-2.83139	-3.12262	-2.22243	-1.65778	-0.555234	-0.501254	0.916456	0.599518	1.1131	NA	NA	NA	NA	NA	NA	NA	NA	NA	NA	haploinsufficient	Subunit (61/68 kDa) of TFIID and SAGA complexes
YDR146C	SWI5	0.504719	0.912087	1.17658	1.43785	0.329011	0.787927	-0.813571	-0.522387	-0.243189	0.288261	-0.0519958	0.022235	0.630433	0.262898	0.798404	0.622146	1.30563	0.984824	0.351679	0.493535	NA	Transcription factor that recruits Mediator and Swi/Snf complexes
YDR147W	EKI1	-0.194872	0.536846	-3.69327	NA	-1.517	-2.08797	NA	-0.323773	NA	NA	NA	NA	NA	NA	NA	NA	NA	NA	NA	NA	NA	Ethanolamine kinase
YDR147W	EKI1	NA	NA	NA	NA	NA	NA	NA	NA	NA	NA	-0.214831	0.123257	0.733704	0.203309	-0.283977	0.431009	-0.937553	-1.67461	-0.718772	-0.426421	NA	Ethanolamine kinase
YDR148C	KGD2	0.157646	0.120735	0.471767	-0.123514	0.676853	-0.626202	0.202127	0.156314	0.249275	-0.126552	0.30153	-0.0736713	0.870185	0.342247	0.440235	0.34374	0.68242	0.633231	0.665607	0.583117	NA	Dihydrolipoyl transsuccinylase
YDR149C	NA	0.410491	-0.209104	0.136522	0.222781	0.0757396	-0.120586	-0.271914	-0.371828	-0.375428	-0.52293	-0.95321	-0.494259	0.0180731	-0.450265	0.771303	0.505268	0.862793	1.22463	-1.65164	-0.920011	NA	NA
YDR150W	NUM1	-11.2267	-11.2855	-7.34917	-7.84544	-7.46448	-9.03326	-2.87416	-3.28502	-6.73114	-7.0619	0.112544	-0.404009	0.0187158	0.0371295	0.194293	0.224834	-0.0965094	0.170653	-1.36343	-1.2352	NA	Protein required for nuclear migration
YDR151C	CTH1	NA	NA	NA	NA	NA	NA	NA	NA	NA	NA	NA	NA	NA	NA	NA	NA	NA	NA	NA	NA	NA	Member of the CCCH zinc finger family
YDR152W	GIR2	0.176455	0.75574	0.019197	0.13275	-0.125147	-0.440663	-1.21611	-0.213787	0.60285	0.214496	0.0836925	-0.622871	0.261153	0.297904	0.50056	0.0458695	0.594574	1.12251	0.20611	0.0257946	NA	Highly-acidic RWD domain-containing protein of unknown function
YDR153C	ENT5	-0.128601	-0.265148	0.437138	-1.22388	-0.0158139	-2.49517	-0.460527	-1.69432	-1.78789	-1.5503	0.649392	0.668357	0.917393	0.750592	0.288928	0.418145	0.00411935	-0.499231	0.00508239	0.257442	NA	Protein containing an N-terminal epsin-like domain
YDR154C	NA	0.144592	0.183555	0.436343	0.515549	0.311813	-0.59471	-0.166446	0.833879	-0.313545	0.00430219	0.0323905	0.325833	0.764737	0.138439	0.174106	0.339248	-1.06605	0.164029	0.151772	0.310745	NA	NA
YDR155C	CPR1	0.183592	0.126476	-0.914679	0.0180974	-1.38392	-0.568043	-0.407077	-0.351552	-0.217634	-0.143433	0.655477	-0.23073	0.454547	-0.973827	0.130524	0.0526414	0.0476267	-0.707375	-0.380233	0.198381	NA	Cytoplasmic peptidyl-prolyl cis-trans isomerase (cyclophilin)
YDR156W	RPA14	0.219203	-0.160577	1.46215	1.16667	0.364664	-0.220387	-1.41586	-2.28914	-2.40952	-1.75587	-0.478466	-0.623322	0.350923	0.0682634	0.492989	0.450253	-0.908732	-0.246747	-0.134986	0.0980048	NA	RNA polymerase I subunit A14
YDR157W	NA	0.0627007	0.16311	0.484259	0.335755	0.345025	-0.114434	-1.2483	0.636114	-0.895957	-0.904645	0.218607	0.0205677	0.441083	0.426168	0.726767	0.744366	-0.627215	0.214399	-0.787187	-0.458489	NA	NA
YDR158W	HOM2	NA	NA	NA	NA	NA	NA	NA	NA	NA	NA	NA	NA	NA	NA	NA	NA	NA	NA	NA	NA	NA	Aspartic beta semi-aldehyde dehydrogenase
YDR159W	SAC3	-0.143069	-0.10638	0.470746	-0.0490428	0.20918	0.145855	-0.420116	-0.0473138	-0.529276	-0.127253	-2.75159	-3.52083	-2.68948	-1.96725	0.394034	0.746732	1.98508	1.64166	-2.93933	-1.49535	NA	mRNA export factor
YDR160W	SSY1	0.117457	0.738449	-0.623946	0.271748	-0.519608	-1.06993	-0.256941	0.223865	-0.590558	-0.627729	NA	NA	NA	NA	NA	NA	NA	NA	NA	NA	NA	Component of the SPS plasma membrane amino acid sensor system
YDR161W	YDR161W	-0.552653	-0.660237	-0.543463	-0.622978	1.20472	0.532294	-0.284421	-0.199681	-0.844534	-0.428808	-1.13121	-1.16524	-0.703474	-1.05276	0.891559	1.07811	0.78582	0.537713	-0.138365	-0.0823842	NA	Putative protein of unknown function
YDR162C	NBP2	0.0318128	0.132773	0.0937459	0.267786	0.25074	-0.170055	-0.14157	-0.648355	-0.221873	-1.07508	-0.498757	-0.698251	0.402258	-0.0693435	1.59265	1.53428	-0.664603	-0.170845	-0.054337	0.320667	NA	Protein involved in the HOG (high osmolarity glycerol) pathway
YDR163W	CWC15	NA	NA	NA	NA	NA	NA	NA	NA	NA	NA	0.382399	0.00473833	0.292225	0.800746	1.44251	1.54016	-1.12515	-0.501936	-0.583093	-0.615439	NA	Non-essential protein involved in pre-mRNA splicing
YDR164C	SEC1	0.175404	0.400493	0.458669	0.335012	0.332262	-0.14432	0.198779	0.0295858	-0.507391	-0.357701	NA	NA	NA	NA	NA	NA	NA	NA	NA	NA	NA	Sm-like protein involved in docking and fusion of exocytic vesicles
YDR165W	TRM82	0.0895801	0.052794	-0.259757	-0.469043	-0.522662	-0.35462	0.020939	0.211327	-0.349794	-0.458654	-1.24514	0.0430853	-0.860518	-0.178138	-0.347803	-0.299641	-0.755008	-0.0142492	-0.0883378	0.132649	NA	Catalytic subunit of a tRNA methyltransferase complex
YDR166C	SEC5	-1.01688	0.0602484	-1.17379	0.229608	-0.994833	0.287481	-1.91235	1.35438	-0.708743	0.0982518	NA	NA	NA	NA	NA	NA	NA	NA	NA	NA	NA	Essential 107kDa subunit of the exocyst complex
YDR167W	TAF10	-0.257921	-0.0104854	-0.722629	-0.719466	-0.649754	-0.543203	-0.00842317	0.413211	0.391131	-0.199842	NA	NA	NA	NA	NA	NA	NA	NA	NA	NA	NA	Subunit (145 kDa) of TFIID and SAGA complexes
YDR168W	CDC37	-1.40125	-1.28477	0.411825	-0.23448	-3.10264	-1.92014	-2.16968	-0.683044	-0.626599	-1.03033	NA	NA	NA	NA	NA	NA	NA	NA	NA	NA	NA	Essential Hsp90p co-chaperone
YDR169C	STB3	0.389662	0.13629	0.244282	0.325613	-0.0939746	0.230793	-1.14934	-0.755052	0.155795	-0.143309	-0.283392	-0.0661902	0.777203	0.023314	0.374181	0.634807	0.0285474	1.18172	-0.0181862	0.459015	NA	Ribosomal RNA processing element (RRPE)-binding protein
YDR169C-A	YDR169C-A	NA	NA	NA	NA	NA	NA	NA	NA	NA	NA	-0.0420753	-1.24485	0.969129	-0.54246	0.143025	-0.0175642	-0.172599	-0.747891	-0.0888867	-0.468543	NA	Putative protein of unknown function
YDR170C	SEC7	0.380122	0.429361	0.480915	0.404266	0.0649042	-0.353896	0.590108	-1.23799	0.232957	-0.724609	NA	NA	NA	NA	NA	NA	NA	NA	NA	NA	NA	Guanine nucleotide exchange factor (GEF) for ADP ribosylation factors
YDR171W	HSP42	0.456969	-0.302435	0.540636	0.283009	0.145775	0.521838	0.0429672	0.273142	0.0470675	-0.633435	-0.135644	0.0909817	0.336964	0.239629	-0.427722	0.202516	-0.00210679	0.333298	-0.613094	-0.793385	NA	Small heat shock protein (sHSP) with chaperone activity
YDR172W	SUP35	0.0826273	0.0617322	0.804538	0.581273	-0.371284	-0.200799	-0.915731	-0.990058	-0.0657897	-0.188512	NA	NA	NA	NA	NA	NA	NA	NA	NA	NA	NA	Translation termination factor eRF3
YDR173C	ARG82	0.467233	0.417732	0.419784	0.372844	-0.39548	0.249068	0.372015	-0.093314	-0.177355	-0.312954	0.121231	-0.472989	0.789094	-1.05451	-3.47279	-3.51458	0.0439759	0.554865	-0.426334	-1.09243	NA	Inositol polyphosphate multikinase (IPMK)
YDR174W	HMO1	NA	NA	NA	NA	NA	NA	NA	NA	NA	NA	-0.901084	-0.0681163	0.15264	0.791501	-0.545607	0.472288	-1.86615	-1.12335	-1.0892	-1.03861	NA	Chromatin associated high mobility group (HMG) family member
YDR175C	RSM24	-0.129105	7.39385e-05	0.231803	0.120499	0.212233	0.0694933	0.589284	-0.205207	-1.4801	-1.77463	-0.43979	-0.711617	-0.064408	-0.194832	1.5106	0.985273	-1.73009	-2.14205	-6.68611	-7.0182	NA	Mitochondrial ribosomal protein of the small subunit
YDR176W	NGG1	-0.739759	-1.75416	-2.47875	-2.9091	-0.485544	0.106531	NA	-0.591019	0.732885	0.355999	-2.66269	-2.91769	-1.70141	-2.63484	0.0651	1.40804	NA	0.721192	-0.85009	-0.626887	NA	Subunit of chromatin modifying histone acetyltransferase complexes
YDR177W	UBC1	0.630971	0.193426	1.27787	1.1622	0.215535	0.786179	-0.304162	0.449787	0.0447285	0.20022	NA	NA	NA	NA	NA	NA	NA	NA	NA	NA	NA	Ubiquitin-conjugating enzyme
YDR178W	SDH4	0.40026	0.136788	0.266801	0.383348	-0.378709	0.301155	-0.0108441	-0.120939	-0.129375	-0.418301	-0.569497	-0.339056	0.265439	-0.416375	1.07598	-0.0922169	-0.551331	0.0590069	-1.28312	-0.324741	NA	Membrane anchor subunit of succinate dehydrogenase (SDH)
YDR179C	CSN9	0.537255	0.390121	0.458593	0.262387	1.22199	-0.138752	0.87041	0.417663	0.253987	-0.615006	NA	NA	NA	NA	NA	NA	NA	NA	NA	NA	NA	Subunit of the Cop9 signalosome
YDR179W-A	YDR179W-A	-0.75442	-0.645139	0.15302	-0.174936	-1.22466	-0.251994	-0.887676	0.307152	-1.59969	-2.21259	NA	NA	NA	NA	NA	NA	NA	NA	NA	NA	NA	Putative protein of unknown function
YDR179W-A	YDR179W-A	NA	NA	NA	NA	NA	NA	NA	NA	NA	NA	-0.672833	-0.721624	0.128114	0.332929	-1.4976	-0.389496	0.130017	-1.1067	-2.1886	-2.05949	NA	Putative protein of unknown function
YDR180W	SCC2	0.55604	0.266221	0.747956	0.607977	0.267615	0.207068	0.0436633	0.536979	-0.163444	-0.214684	NA	NA	NA	NA	NA	NA	NA	NA	NA	NA	NA	Subunit of cohesin loading factor (Scc2p-Scc4p)
YDR181C	SAS4	0.425204	-0.12404	0.154441	-0.00802183	0.549339	-0.557975	0.967455	0.822006	-0.831008	-0.268173	0.715472	0.716228	0.484181	0.478278	0.735457	0.7008	0.589633	1.27353	-0.310199	-0.257131	NA	Subunit of the SAS complex (Sas2p, Sas4p, Sas5p)
YDR182W	CDC1	0.577634	0.452746	0.782139	0.674275	0.285294	-0.186202	0.872411	-0.0882897	-0.284113	-0.708224	NA	NA	NA	NA	NA	NA	NA	NA	NA	NA	NA	Putative lipid phosphatase of the endoplasmic reticulum
YDR182W-A	YDR182W-A	NA	NA	NA	NA	NA	NA	NA	NA	NA	NA	0.2485	0.137832	0.897839	-0.482875	0.039967	0.694024	0.619659	0.0669758	-0.520381	-0.588322	NA	Putative protein of unknown function
YDR183W	PLP1	0.287687	0.366299	0.830758	0.609616	0.301794	0.245569	-0.303159	-0.326415	-0.261711	-0.548953	-0.268169	0.377473	0.00176399	0.535941	0.324245	0.392663	0.429326	0.0854649	-0.183859	0.725667	NA	Protein that interacts with CCT (chaperonin containing TCP-1) complex
YDR184C	ATC1	-1.76794	-2.8341	-1.52266	-1.57468	-4.46264	-3.8607	-0.514371	-1.43825	-1.90356	-2.5398	-0.174812	-0.209407	0.711887	0.665711	1.34508	1.53841	0.13156	0.614668	-0.0270023	0.065011	haploinsufficient	Nuclear protein
YDR185C	UPS3	-0.312482	-0.171939	0.819487	0.445324	0.844495	-0.132145	-0.466341	-0.151337	-0.324398	-0.198581	0.441012	0.0920994	0.565793	0.306346	0.346794	0.211948	0.798558	-0.212754	-0.114325	0.0793112	NA	Mitochondrial protein of unknown function
YDR186C	YDR186C	0.382877	0.43784	0.532196	0.712314	-0.137857	-0.345581	-0.64444	0.400072	0.0543701	-0.093774	0.32753	-0.0353504	0.774332	0.445989	0.175642	0.387419	-0.143032	0.029411	-0.0911183	-0.317417	NA	Putative protein of unknown function
YDR187C	NA	-1.43063	-1.85709	-2.80675	-2.1623	-2.06254	-4.0746	0.965716	0.978486	-4.80892	-5.61785	NA	NA	NA	NA	NA	NA	NA	NA	NA	NA	NA	NA
YDR188W	CCT6	-7.45126	-6.69024	-4.37645	-4.40698	-8.06026	-5.9662	-2.20598	-3.71904	-6.88069	-6.71704	NA	NA	NA	NA	NA	NA	NA	NA	NA	NA	haploinsufficient	Subunit of the cytosolic chaperonin Cct ring complex
YDR189W	SLY1	NA	NA	NA	NA	NA	NA	NA	NA	NA	NA	NA	NA	NA	NA	NA	NA	NA	NA	NA	NA	NA	Hydrophilic protein involved in ER/Golgi vesicle trafficking
YDR190C	RVB1	0.275742	-1.07466	-2.74388	-5.82275	0.27514	-3.30741	0.314863	NA	-0.473966	-0.752855	NA	NA	NA	NA	NA	NA	NA	NA	NA	NA	NA	ATP-dependent DNA helicase, also known as pontin
YDR191W	HST4	0.602853	0.475375	0.702307	0.799158	0.576201	-0.263475	0.0381684	-1.35038	-0.161601	-0.749826	-0.0520315	-0.259105	0.668253	0.482897	0.491757	0.529845	-0.368099	-0.126676	-0.0408271	-0.0459599	NA	Member of the Sir2 family of NAD(+)-dependent protein deacetylases
YDR192C	NUP42	-0.224073	0.270025	0.738194	0.306191	-0.0135646	0.00823894	0.6916	0.242262	-0.107773	0.195099	0.342253	-0.0787184	0.287071	0.442707	0.229816	0.476587	0.110168	0.00793233	-0.248657	-0.36058	NA	FG-nucleoporin component of central core of the nuclear pore complex
YDR193W	NA	-2.29505	-1.74225	-1.62865	-2.03975	0.691698	-0.017086	1.59711	1.27576	0.857739	0.264826	0.623064	-0.00685301	0.564373	1.18389	-0.136462	0.435366	0.303899	1.83245	0.607	0.492931	NA	NA
YDR194C	MSS116	0.221575	0.421482	0.903814	0.588489	0.05525	0.694089	0.368369	0.400555	-0.462833	-0.4573	-0.0430583	0.0221578	0.304452	0.619542	0.490056	0.67025	-0.0125102	-0.562068	-1.432	-1.29151	NA	Mitochondrial transcription elongation factor
YDR194W-A	YDR194W-A	NA	NA	NA	NA	NA	NA	NA	NA	NA	NA	NA	NA	NA	NA	NA	NA	NA	NA	NA	NA	NA	Putative protein of unknown function
YDR195W	REF2	-0.107128	-0.236153	0.353148	0.249097	0.34086	-0.24749	2.89881	2.81527	1.20649	0.706657	-4.29432	-4.30451	-3.40696	-4.09134	-0.606675	-2.18107	-4.77142	-7.10467	-7.00443	-7.1974	NA	RNA-binding protein
YDR196C	CAB5	0.318409	0.0175271	0.689709	0.412651	0.529076	0.335642	-0.59482	1.02152	0.0366288	0.0545538	NA	NA	NA	NA	NA	NA	NA	NA	NA	NA	NA	Subunit of the CoA-Synthesizing Protein Complex (CoA-SPC)
YDR197W	CBS2	0.000795411	-0.0072979	0.430124	0.456695	0.680927	0.64326	-0.147989	-1.07229	-0.564667	-0.688894	0.0803244	-0.260928	0.562879	0.672716	0.459673	0.836295	-0.72599	-1.3858	-0.599018	-0.535308	NA	Mitochondrial translational activator of the COB mRNA
YDR198C	RKM2	-0.0330315	-0.070993	0.268469	0.173449	0.0099849	-0.934098	-0.576714	-1.97559	-0.592783	-0.770201	-0.28846	0.323004	-0.167876	0.535358	-0.141884	-0.288559	0.362786	-0.191002	-0.205964	-0.0460561	NA	Ribosomal protein lysine methyltransferase
YDR199W	NA	NA	NA	NA	NA	NA	NA	NA	NA	NA	NA	NA	NA	NA	NA	NA	NA	NA	NA	NA	NA	NA	NA
YDR200C	VPS64	0.0882781	-0.0972698	0.674283	0.0947999	0.667972	0.402829	0.569786	0.902019	0.434698	0.216909	-1.10876	-0.805766	-0.193988	-0.380235	0.592162	0.678212	0.758797	0.0591836	-0.388715	-0.546353	NA	Protein required for cytoplasm to vacuole targeting of proteins
YDR201W	SPC19	0.553737	0.326139	0.731886	0.781237	0.313969	0.359034	-0.200478	-0.0690745	-0.657444	-0.813075	NA	NA	NA	NA	NA	NA	NA	NA	NA	NA	NA	Essential subunit of the Dam1 complex (aka DASH complex)
YDR202C	RAV2	0.573192	0.398943	0.688411	-0.102497	-0.0236289	-1.46473	0.00657603	0.0874593	-0.161711	-0.406385	-1.61564	NA	-1.89154	NA	NA	NA	NA	NA	NA	NA	NA	Subunit of RAVE complex (Rav1p, Rav2p, Skp1p)
YDR203W	NA	0.218669	0.613374	0.646313	0.498892	0.466923	0.0641448	0.119684	-0.159997	-1.12242	-0.951814	0.326231	0.413389	0.195983	0.589533	0.32303	-0.0396279	0.146617	0.231024	0.180932	0.467765	NA	NA
YDR204W	COQ4	0.174618	1.0033	-1.4411	0.0882484	-1.12924	-1.47448	0.385795	-0.364492	0.786376	-0.462318	-1.45284	-0.76884	0.723535	-0.696908	1.19688	-0.424107	0.731928	-0.885214	-1.44345	-0.00696456	NA	Protein with a role in ubiquinone (Coenzyme Q) biosynthesis
YDR205W	MSC2	0.403715	0.343593	0.746268	0.395319	-1.08366	-0.458263	-1.54443	-0.930682	0.514614	0.393628	0.461235	-0.275261	0.621828	0.676658	0.0705036	-0.299534	-0.182119	-0.705348	-0.384302	-0.222971	NA	Endoplasmic reticulum zinc transporter
YDR206W	EBS1	-0.189252	-0.308817	0.617911	0.0557951	0.145225	0.314267	0.958112	0.254958	0.319162	0.226228	0.130488	0.249614	0.681965	0.825588	1.12363	0.996085	0.70461	1.20053	0.0323299	0.208994	NA	Protein involved in translation inhibition and nonsense-mediated decay
YDR207C	UME6	0.467481	-0.174431	0.665246	0.665172	-0.208356	0.217077	-1.11833	-0.389555	0.195632	0.358564	-1.22736	-1.23927	-0.411474	-0.954364	-0.703927	-1.47716	-1.16506	-1.70559	-0.301375	-0.342944	NA	Rpd3L histone deacetylase complex subunit
YDR208W	MSS4	-0.147049	0.439841	0.414035	0.393727	-1.49706	-2.47888	-0.635436	-0.250125	-0.927436	-1.55292	NA	NA	NA	NA	NA	NA	NA	NA	NA	NA	NA	Phosphatidylinositol-4-phosphate 5-kinase
YDR209C	NA	-0.134213	0.743054	0.884393	0.442456	0.201915	0.41374	0.281957	0.783827	0.373012	0.189969	0.406877	-1.61132	-1.70799	-1.68847	-1.01559	-0.620834	-1.37303	0.0130249	0.447055	-0.36377	NA	NA
YDR210W	YDR210W	0.401359	0.440718	0.510601	-0.709745	-0.657983	-0.647582	0.394967	0.831583	-0.328425	0.222889	-0.482704	-0.52857	0.75781	-0.517724	0.289571	0.181005	0.0842513	-0.108873	-0.171766	-0.466367	NA	Predicted tail-anchored plasma membrane protein
YDR211W	GCD6	0.141388	0.210695	0.59156	-0.00836585	0.838301	-0.286041	-0.400788	-0.124357	0.607257	-0.250914	NA	NA	NA	NA	NA	NA	NA	NA	NA	NA	NA	Catalytic epsilon subunit of the translation initiation factor eIF2B
YDR212W	TCP1	NA	NA	NA	NA	NA	NA	NA	NA	NA	NA	NA	NA	NA	NA	NA	NA	NA	NA	NA	NA	haploinsufficient	Alpha subunit of chaperonin-containing T-complex
YDR213W	UPC2	0.449881	-1.652	-1.34073	-2.1921	-1.01311	-0.737966	NA	1.3542	1.61874	0.642674	0.171339	-0.769529	-0.940711	-1.2523	-1.42094	0.277274	0.415669	-1.08655	-0.486587	-1.04182	NA	Sterol regulatory element binding protein
YDR214W	AHA1	-1.46799	1.21248	-3.79821	-1.24001	-3.33373	-6.50499	-4.18013	NA	-2.06704	-3.04893	NA	NA	NA	NA	NA	NA	NA	NA	NA	NA	NA	Co-chaperone that binds Hsp82p and activates its ATPase activity
YDR215C	NA	0.056412	0.991074	0.770627	0.457157	-0.0981405	0.184836	-0.0206871	0.830936	0.282999	0.144464	NA	NA	NA	NA	NA	NA	NA	NA	NA	NA	NA	NA
YDR216W	ADR1	0.258904	0.204262	0.511129	0.534712	0.425811	-0.130017	0.679368	-0.527383	-0.0385155	0.425682	-1.03697	-1.68711	-0.359095	-2.92282	0.289064	-0.939539	NA	-1.9102	NA	-0.904997	NA	Carbon source-responsive zinc-finger transcription factor
YDR217C	RAD9	-0.0784273	0.345256	-0.794789	NA	-0.859681	NA	NA	NA	0.0467614	NA	NA	NA	NA	NA	NA	NA	NA	NA	NA	NA	NA	DNA damage-dependent checkpoint protein
YDR218C	SPR28	0.725533	0.349412	0.559945	0.371064	-0.0257892	0.166983	-0.0390297	-0.23094	-0.214057	-0.610095	0.356646	0.603388	0.808294	0.904989	0.723818	1.11823	0.675891	0.033038	-0.795296	-0.604287	NA	Sporulation-specific homolog of the CDC3/10/11/12 family of genes
YDR219C	MFB1	-0.136839	-0.241146	0.220127	0.208132	-0.950181	-0.582208	1.32537	-1.15886	-0.792116	-0.943414	-0.0754778	0.052958	0.510589	0.637628	-0.608446	-0.119826	0.751443	2.20132	0.029581	-0.0155213	NA	Mitochondria-associated F-box protein
YDR220C	NA	1.0499	0.182153	0.204649	-1.48356	-0.209483	-1.71591	1.53104	1.01973	1.3608	-0.250659	-0.849233	1.15158	-1.44075	0.0596158	-0.682289	1.46037	-0.253226	0.544375	-0.766859	0.499013	NA	NA
YDR221W	GTB1	-0.351104	-0.0231288	-3.27904	-2.08442	-2.59842	-3.53395	-1.78323	-1.26839	-0.891628	-0.501507	0.244935	0.15958	0.489231	0.20221	0.575546	0.529156	0.10528	-0.589431	-0.079364	0.154743	NA	Glucosidase II beta subunit, forms a complex with alpha subunit Rot2p
YDR222W	YDR222W	0.139982	0.435102	0.334161	0.513812	-0.239037	-0.29894	-0.291935	-0.100396	-0.320391	-0.202371	0.196823	-1.00892	0.00791809	0.499145	1.69143	-0.297198	0.829374	0.450318	-0.88686	-0.0414978	NA	Protein of unknown function
YDR223W	CRF1	-0.646578	-0.542759	-0.0696475	-0.114484	-0.261733	-1.23373	2.67455	2.4498	0.54587	0.0593516	0.0644029	-0.0759425	0.683376	0.210712	0.179236	0.485786	-0.209267	-0.337827	-0.00982526	0.135542	NA	Transcriptional corepressor
YDR224C	HTB1	NA	NA	NA	NA	NA	NA	NA	NA	NA	NA	NA	NA	NA	NA	NA	NA	NA	NA	NA	NA	NA	Histone H2B
YDR224C	HTB1	0.48835	0.285434	0.997498	0.553691	-0.487842	0.13749	-1.26265	-1.06663	-1.14935	-0.491685	NA	NA	NA	NA	NA	NA	NA	NA	NA	NA	NA	Histone H2B
YDR225W	HTA1	0.123476	0.415259	0.571427	0.780329	0.667196	-0.0323727	-1.18682	-0.293818	0.200189	-0.207794	0.449443	-0.723748	-0.010097	0.466755	0.262589	0.020684	0.000822928	0.0810904	0.331516	0.535576	NA	Histone H2A
YDR226W	ADK1	0.10222	0.523665	0.376246	0.330889	-0.0455014	-0.688066	-0.305104	0.0125778	0.0860037	-0.5877	-0.742983	-0.734782	-0.65431	0.0914992	-0.808692	-0.263803	1.03817	0.367702	-0.0947272	0.0925392	NA	Adenylate kinase, required for purine metabolism
YDR227W	SIR4	0.64004	-0.474871	-0.0269994	-0.194098	0.220546	0.468289	0.383076	0.175285	-0.0939437	-0.46578	NA	NA	NA	NA	NA	NA	NA	NA	NA	NA	NA	SIR protein involved in assembly of silent chromatin domains
YDR228C	PCF11	-0.552201	-0.842649	-0.992808	-1.20448	-0.913	-1.48903	-0.376522	-0.652127	-3.61012	-3.38347	NA	NA	NA	NA	NA	NA	NA	NA	NA	NA	NA	mRNA 3' end processing factor
YDR229W	IVY1	0.451947	0.27129	0.22722	0.186076	-0.19013	0.321277	-0.601364	0.74505	-0.197614	-0.344604	-0.250253	0.532933	0.478929	0.788303	0.342701	0.435697	0.417676	0.180053	0.247825	0.532027	NA	Phospholipid-binding protein that interacts with both Ypt7p and Vps33p
YDR230W	NA	-0.145733	0.376457	0.706519	0.566004	-0.167435	0.309888	-0.114242	0.452756	-0.769969	-0.51249	-1.75364	0.0629912	-2.71194	-0.35996	-0.811282	0.102385	0.382535	1.76038	-2.14175	-0.968014	NA	NA
YDR231C	COX20	0.504119	0.155596	0.44206	0.353948	-0.0798092	-0.66919	0.197496	0.03021	-0.027405	-0.297674	0.227441	0.216536	-0.0571604	0.23965	0.0982447	0.205726	0.108453	0.49502	0.267559	0.276899	NA	Mitochondrial inner membrane protein
YDR232W	HEM1	0.0851361	-0.400783	0.33966	0.443123	0.103641	-0.427789	0.858637	-0.651509	-0.478542	-0.446277	NA	NA	NA	NA	NA	NA	NA	NA	NA	NA	NA	5-aminolevulinate synthase
YDR233C	RTN1	NA	NA	NA	NA	NA	NA	NA	NA	NA	NA	0.241627	0.169619	0.673452	-0.0595857	0.385792	0.0109502	1.02939	0.283829	-0.711547	-0.914042	NA	Reticulon protein
YDR234W	LYS4	0.295844	0.308466	0.774328	0.576957	0.259845	-0.300578	-0.0637734	-0.337114	0.339338	-0.616518	0.114447	-0.101646	0.322088	0.706363	-0.164703	0.26501	-0.219783	0.562249	0.506933	0.620665	NA	Homoaconitase
YDR235W	PRP42	0.0565725	0.0323311	0.340399	0.171251	-0.624144	0.368154	-0.0413018	-0.450798	-0.157583	0.360503	NA	NA	NA	NA	NA	NA	NA	NA	NA	NA	NA	U1 snRNP protein involved in splicing
YDR236C	FMN1	0.22793	0.0892338	-1.21667	-1.33215	-0.454025	-0.648273	-0.52776	-0.786525	-0.466739	-0.620397	NA	NA	NA	NA	NA	NA	NA	NA	NA	NA	NA	Riboflavin kinase, produces riboflavin monophosphate (FMN)
YDR237W	MRPL7	-0.165542	-0.353847	-2.50445	-2.44108	-0.845647	-1.90077	-0.632418	-1.31676	-3.05571	-3.37597	0.868223	1.29542	0.231648	0.844601	0.944713	0.755632	1.6719	0.49392	-1.85739	-1.82195	NA	Mitochondrial ribosomal protein of the large subunit
YDR238C	SEC26	0.135447	0.135836	0.649248	0.212235	-6.82285	-2.72313	3.50815	3.07891	0.377771	0.508885	NA	NA	NA	NA	NA	NA	NA	NA	NA	NA	NA	Essential beta-coat protein of the COPI coatomer
YDR239C	YDR239C	0.0483973	0.340972	0.64813	0.137957	-0.0216328	0.423173	-0.32265	-0.0972876	-1.32806	-0.696264	0.168338	0.295206	0.629618	0.564214	0.235074	0.313173	0.445582	-0.0544747	0.337556	0.349818	NA	Protein of unknown function
YDR240C	SNU56	-0.0211089	-0.00287476	0.752225	0.573453	0.14049	-0.112752	0.0634352	-0.876799	0.277501	-0.00582164	NA	NA	NA	NA	NA	NA	NA	NA	NA	NA	NA	Component of U1 snRNP required for mRNA splicing via spliceosome
YDR241W	NA	0.173354	0.608633	0.29798	0.278839	0.117656	0.237661	-0.278424	-0.545956	-0.283051	0.248876	0.345435	-0.00194858	0.371711	0.229188	0.0681348	0.477491	-0.162532	0.516663	-0.922427	-0.353278	NA	NA
YDR242W	AMD2	0.260303	-0.339442	0.591537	0.158198	0.226997	0.104126	-0.625271	-0.249154	-0.65656	-0.185247	-0.180052	-0.0536244	0.963357	0.285627	-0.317738	0.42205	-0.449384	-0.471406	-0.470265	-0.56908	NA	Putative amidase
YDR242W	AMD2	-0.142642	0.55294	-1.97452	-1.2159	-0.860079	0.0219576	-0.133097	-0.475116	0.158087	-0.162649	NA	NA	NA	NA	NA	NA	NA	NA	NA	NA	NA	Putative amidase
YDR243C	PRP28	0.432969	0.387815	0.321328	0.492279	-0.461054	-0.36638	-0.336988	0.36422	-0.277316	-0.424719	NA	NA	NA	NA	NA	NA	NA	NA	NA	NA	NA	RNA helicase in the DEAD-box family
YDR244W	PEX5	0.0280429	0.0842379	0.328729	0.315969	0.252421	-0.423067	-0.121627	-0.0699464	-0.723438	-0.293939	0.0754357	-0.495753	0.201916	-0.17398	0.696	0.399859	0.277854	-0.264776	-0.015516	0.205796	NA	Peroxisomal membrane signal receptor for peroxisomal matrix proteins
YDR245W	MNN10	0.180597	0.245238	0.516548	-1.26922	0.223129	0.189653	-0.0731859	0.19386	-0.127053	-0.857617	-1.74527	-0.537383	-1.49036	0.617652	-0.984316	-0.163757	-0.266803	0.190039	-0.380688	0.140324	NA	Subunit of a Golgi mannosyltransferase complex
YDR246W	TRS23	-0.238817	-0.141961	0.860294	0.487056	0.270597	0.715595	0.150101	0.753357	0.414914	-0.145559	NA	NA	NA	NA	NA	NA	NA	NA	NA	NA	NA	Core component of transport protein particle (TRAPP) complexes I-III
YDR246W-A	YDR246W-A	NA	NA	NA	NA	NA	NA	NA	NA	NA	NA	-0.0875612	0.40237	0.769656	0.503295	-0.522561	0.335222	0.387966	0.609834	-1.05556	-0.452174	NA	Putative protein of unknown function
YDR247W	VHS1	-0.0493775	-0.629349	-1.64195	-1.49451	-0.75748	-0.807215	-0.544472	0.165205	-0.207361	0.15251	0.235896	-0.36998	-1.08953	-1.18204	-0.130092	0.327994	-0.0342923	0.84838	0.240496	0.0582421	NA	Cytoplasmic serine/threonine protein kinase
YDR248C	YDR248C	-0.356026	-1.164	0.0161044	-0.244357	-2.35935	-2.13846	5.59805	5.59321	0.355979	-0.604829	-0.380477	-0.404136	0.364745	-0.469847	0.0775836	0.523235	-0.61747	0.109715	-1.22116	-1.81509	NA	Putative gluconokinase
YDR249C	YDR249C	-0.100539	-0.626003	-1.74426	-1.45239	-1.85049	-0.998432	-1.33284	-1.12059	-0.403418	0.0463497	-0.0838604	0.657526	0.131798	-0.273943	0.305866	0.685044	0.275031	-0.131398	0.419951	-0.0458806	NA	Putative protein of unknown function
YDR250C	NA	0.824144	0.139697	-0.966596	-0.149464	-0.982673	-1.0095	-0.856617	-1.22139	0.264176	0.855304	0.142056	0.472648	0.47578	-0.6166	-0.170626	0.393939	1.01487	0.847476	-0.11474	0.499223	NA	NA
YDR251W	PAM1	0.220063	0.339068	0.0199314	0.462583	-0.0771996	0.063065	-1.54176	-0.48916	0.222539	-0.505237	0.511924	0.338276	0.35429	-0.0520098	-0.0233364	-0.335151	0.474263	-0.71105	-0.223929	-0.741543	NA	Essential protein of unknown function
YDR252W	BTT1	-0.245757	0.58259	-0.771768	0.0831808	-0.725626	-1.56122	0.251016	-1.04918	0.277552	-1.23464	-0.0215996	-0.21195	-0.0816452	-0.293957	0.402803	-0.399186	0.163867	1.10556	-0.22266	-0.499505	NA	Heterotrimeric nascent polypeptide-associated complex beta3 subunit
YDR253C	MET32	0.281703	-0.156569	0.66285	0.443601	0.158584	0.0791533	-0.991019	-0.754998	-0.123684	-0.40082	-0.825268	-0.91733	-0.299352	-0.360721	1.80208	1.04048	2.56905	1.77842	-1.10222	-1.6405	NA	Zinc-finger DNA-binding transcription factor
YDR254W	CHL4	-1.06256	-0.824703	-0.317397	-0.536059	-2.82707	-1.41651	0.669936	0.678259	-0.506273	-0.170209	-0.14859	-0.0102026	0.316556	0.251965	-0.649887	-0.237377	0.716356	1.1	-0.581129	-0.544932	NA	Outer kinetochore protein required for chromosome stability
YDR255C	RMD5	NA	NA	NA	NA	NA	NA	NA	NA	NA	NA	NA	NA	NA	NA	NA	NA	NA	NA	NA	NA	NA	Component of GID Complex that confers ubiquitin ligase (U3) activity
YDR256C	CTA1	0.444799	-0.032786	-0.459912	-0.0629724	-1.05637	-0.561326	-0.621801	-0.423291	0.871041	0.831581	-0.295155	-0.437623	-0.599061	-1.01064	-0.429464	-0.120299	-0.752915	0.187672	-0.0113637	-0.701327	NA	Catalase A
YDR257C	RKM4	-1.7167	-1.79905	-1.08124	-1.13238	-3.83615	-3.32729	-1.0261	-2.02034	-2.88477	-2.79642	-0.920395	-0.710038	-0.717865	-1.12104	0.130617	-0.549717	-3.04045	-2.74848	-3.15273	-3.11572	NA	Ribosomal lysine methyltransferase
YDR258C	HSP78	0.144185	-0.297994	0.335319	0.273906	-0.115875	-0.954228	-0.0429713	-0.931946	-1.73682	-1.16252	-0.454988	0.0659584	0.225014	0.54286	0.591391	0.573098	0.0633293	0.179116	-0.320268	0.0742997	NA	Oligomeric mitochondrial matrix chaperone
YDR259C	YAP6	0.085523	0.217885	0.656166	0.442364	0.467481	0.426909	2.18282	2.48249	0.316187	0.126221	-0.162855	0.335455	0.349307	0.163985	0.143989	0.667494	0.617556	0.554831	-0.351413	-0.392511	NA	Basic leucine zipper (bZIP) transcription factor
YDR260C	SWM1	0.546079	0.419945	0.531347	0.546516	0.333698	0.393609	1.15815	-0.164026	-0.518871	-0.618002	0.312392	0.39746	0.214695	0.540202	0.259061	0.552868	0.514038	-0.0401126	0.788894	0.728228	NA	Subunit of the anaphase-promoting complex (APC)
YDR261C	EXG2	0.308239	-0.20093	0.387862	0.416243	1.02002	0.666725	-1.06193	0.0910375	0.0848102	0.0703132	0.134165	0.062699	0.219325	0.222972	-0.216855	0.055859	0.0573194	0.501563	-0.349132	-0.226973	NA	Exo-1,3-beta-glucanase
YDR262W	YDR262W	0.299957	0.500205	0.22536	-0.040655	-0.140103	-0.182576	-0.654384	-0.757365	-0.655139	-0.866482	-0.00195602	-0.0689631	-0.405102	0.229446	-0.599702	-0.316602	0.605564	1.34309	-0.115337	-0.0544634	NA	Putative protein of unknown function
YDR263C	DIN7	0.391485	0.0874322	0.573311	0.383289	-0.440491	-0.0386253	-0.949522	-0.0514173	-0.284073	-0.206898	0.129923	-0.147768	0.108185	0.265019	-0.00554984	0.121033	0.70234	0.819382	0.315707	0.412039	NA	Mitochondrial nuclease functioning in DNA repair and replication
YDR264C	AKR1	0.147608	0.0804114	0.202179	0.282003	-2.47948	-3.03588	-2.50834	-2.73676	-3.58242	-3.89786	-1.47908	-1.56121	-0.933219	-1.52197	-1.5364	-1.61699	2.39683	2.46199	-2.32911	-2.49049	NA	Palmitoyl transferase involved in protein palmitoylation
YDR265W	PEX10	0.038474	0.713313	0.866491	0.765642	0.101166	0.283265	0.241266	-0.0940688	-0.862255	0.169319	0.240203	-0.338784	0.320408	0.691645	0.887718	-0.0537434	0.291149	-0.0503261	-0.713838	-0.440205	NA	Peroxisomal membrane E3 ubiquitin ligase
YDR266C	HEL2	0.0239375	0.468513	0.249164	0.344322	-0.111628	0.249014	0.379134	-0.392336	0.1242	-1.13241	0.161757	-0.0467079	0.394736	0.821772	-0.119614	0.0621652	-0.270433	-0.199597	0.506852	0.527469	NA	RING finger ubiquitin ligase (E3)
YDR267C	CIA1	0.981194	0.951192	1.48701	1.11155	0.368762	0.775386	0.41797	0.351361	1.66459	0.622274	NA	NA	NA	NA	NA	NA	NA	NA	NA	NA	NA	Component of cytosolic iron-sulfur protein assembly (CIA) machinery
YDR268W	MSW1	0.0437965	-0.778704	-2.25783	-2.96413	-0.32624	-0.511742	NA	0.00433745	0.399114	0.131684	-0.792809	-0.1063	-1.746	-1.89906	-0.0310211	-0.811314	-0.979596	1.06584	0.542659	0.0110063	NA	Mitochondrial tryptophanyl-tRNA synthetase
YDR269C	NA	-0.396706	-0.104778	-0.237703	-0.576879	3.7172	0.763711	1.64025	2.136	-2.0626	-4.01668	-0.195904	-0.191716	-0.268729	-0.368324	0.0607222	0.0664987	-0.48545	0.193994	-0.28089	-0.43856	NA	NA
YDR270W	CCC2	-0.310398	-0.35701	0.745024	0.144739	-0.2245	-0.359256	-0.823231	-0.508093	-1.93534	-2.50744	-0.0490054	-0.255411	0.10162	0.571878	0.0599334	0.122783	-1.17385	1.59569	-0.258054	-0.239395	NA	Cu(+2)-transporting P-type ATPase
YDR271C	NA	-0.324798	0.0487306	-0.174371	-0.510239	3.81807	0.99384	1.97357	1.35776	-2.29285	-3.70359	NA	NA	NA	NA	NA	NA	NA	NA	NA	NA	NA	NA
YDR272W	GLO2	0.237554	0.278667	0.668172	0.495146	-0.202557	0.208758	-0.109017	0.0902993	-0.143497	0.0293281	0.830439	0.118772	0.348368	0.880666	0.336393	0.626435	0.613961	0.530503	0.299162	0.666876	NA	Cytoplasmic glyoxalase II
YDR273W	DON1	0.00486463	0.0933183	0.507738	0.617669	0.38023	-0.358328	-0.271021	-0.384763	-0.0987501	-0.488865	-0.399232	0.0702099	-0.901241	0.899548	0.524564	0.691457	0.421572	0.539595	-0.734988	0.154889	NA	Meiosis-specific component of the spindle pole body
YDR274C	NA	-0.0969837	-0.68337	-1.29521	-1.51678	-1.14009	-0.66679	NA	-0.538266	-2.08643	-0.553852	0.498086	-0.60502	0.832359	-1.66642	NA	-0.274274	-0.996377	NA	NA	-0.0359605	NA	NA
YDR275W	BSC2	0.140793	0.248802	0.442686	0.439524	0.048542	0.255061	0.105746	0.219892	-0.766709	-0.268832	0.046119	0.499604	0.381651	0.676622	0.156087	0.444578	0.417585	0.352149	0.193866	0.357602	NA	Protein of unknown function
YDR276C	PMP3	NA	NA	NA	NA	NA	NA	NA	NA	NA	NA	-0.119066	0.765511	0.735571	1.03533	0.589953	0.77747	1.20041	0.894254	0.437101	0.658608	NA	Small plasma membrane protein
YDR277C	MTH1	0.23194	-0.012259	0.446447	0.291246	0.122267	-0.209531	-0.23912	-0.298128	0.584688	0.725609	0.0191339	-0.356143	-0.058638	0.0701422	-0.140286	0.0922688	-0.0979686	-0.153512	-0.542225	-0.439482	NA	Negative regulator of the glucose-sensing signal transduction pathway
YDR278C	NA	0.382537	0.158618	0.680783	0.606793	0.343453	0.603243	-0.737712	-0.58808	-0.416505	-0.43861	0.245421	0.0772268	0.585744	0.283318	0.680091	0.865483	0.567976	0.515292	0.338065	0.43914	NA	NA
YDR279W	RNH202	0.580953	-0.439704	0.170856	0.247869	-0.370473	-0.545307	4.12933	4.43808	1.10781	0.582808	0.0935518	-0.0872909	-0.316512	0.653954	0.307862	0.0225109	-0.116342	0.12094	-0.528682	-1.04239	NA	Ribonuclease H2 subunit
YDR280W	RRP45	NA	NA	NA	NA	NA	NA	NA	NA	NA	NA	NA	NA	NA	NA	NA	NA	NA	NA	NA	NA	NA	Exosome non-catalytic core component
YDR281C	PHM6	0.380171	0.354132	0.67592	0.739665	0.1418	0.905221	-0.0320292	-0.372327	-0.419693	-0.32462	-0.224805	-0.208981	0.632856	0.396312	0.685354	0.309227	0.653301	0.431426	0.270949	-0.136309	NA	Protein of unknown function
YDR282C	YDR282C	0.114434	-0.201993	NA	NA	NA	-0.0677055	NA	NA	NA	0.634187	NA	-1.4507	NA	NA	NA	NA	NA	NA	NA	-1.38846	NA	Mitochondrial inner membrane protein of unknown function
YDR283C	GCN2	NA	NA	NA	NA	NA	NA	NA	NA	NA	NA	NA	NA	NA	NA	NA	NA	NA	NA	NA	NA	NA	Protein kinase
YDR284C	DPP1	0.0554833	0.0565871	0.564512	0.873174	0.437703	0.131996	0.501631	-0.0629792	0.300996	-0.383894	-0.497476	-0.0330251	-0.0234807	0.295926	1.61495	1.62489	0.91881	1.93247	-0.860208	-1.03561	NA	Diacylglycerol pyrophosphate (DGPP) phosphatase
YDR285W	ZIP1	-0.266423	0.238814	-0.659831	-1.1252	-0.562731	-1.45141	-0.1359	-0.187709	0.0830045	-0.960825	-0.249708	-0.173288	0.449024	0.900151	0.441459	0.243816	-0.00747026	1.33309	0.355496	0.212118	NA	Transverse filament protein of the synaptonemal complex
YDR286C	YDR286C	0.147071	-1.34725	-1.95848	-1.59794	-1.11589	-0.435552	NA	-1.07001	0.411318	1.03453	-0.357607	-1.11139	-1.58863	-2.03498	-0.380527	-0.385958	-1.97186	-0.78162	-0.522878	-1.16363	NA	Putative protein of unknown function
YDR287W	INM2	-0.531875	-1.02107	-2.38415	-2.02091	-2.6834	-1.54681	NA	NA	-1.33738	0.565249	0.803193	-1.09724	-0.0148114	-1.24506	0.0682939	-0.411001	NA	NA	NA	-2.13609	NA	Inositol monophosphatase
YDR288W	NSE3	0.0815978	0.45227	0.270261	0.165149	1.11138	0.24964	-0.447232	-1.2158	0.330236	0.0399836	NA	NA	NA	NA	NA	NA	NA	NA	NA	NA	NA	Component of the SMC5-SMC6 complex
YDR289C	RTT103	0.350525	0.402666	0.396543	0.318853	1.04813	0.193992	0.24714	0.519819	-0.442352	-0.267169	-0.394769	-0.1986	0.11676	0.148592	0.0326469	-0.424935	0.559177	-0.383217	-0.182729	-0.560484	NA	Protein involved in transcription termination by RNA polymerase II
YDR290W	NA	-0.261618	-0.498991	-0.692839	-0.766388	3.36082	1.143	4.71996	2.62501	-1.56539	-1.18412	-0.0957462	-0.0254054	-0.185096	-0.0161393	0.461376	0.487084	1.41085	1.61671	-0.481012	-0.681292	NA	NA
YDR291W	HRQ1	0.0926186	0.352412	0.170186	0.361992	-0.250916	-0.0264222	0.142121	-0.317778	-0.130138	0.237703	0.209081	0.460842	0.338622	0.692399	0.341523	0.569337	0.438257	0.759222	0.113374	0.56058	NA	3'-5' DNA helicase that has DNA strand annealing activity
YDR292C	SRP101	0.435957	-0.0770062	0.556249	0.516304	-0.243832	0.66165	-0.386754	-0.582014	0.43061	-0.378645	NA	NA	NA	NA	NA	NA	NA	NA	NA	NA	NA	Signal recognition particle (SRP) receptor alpha subunit
YDR293C	SSD1	-3.05684	NA	-2.30359	NA	-3.09683	NA	-4.71936	NA	NA	NA	-2.53203	NA	-4.89119	NA	NA	NA	NA	NA	-2.65648	NA	NA	Translational repressor with a role in polar growth and wall integrity
YDR294C	DPL1	-0.113086	0.590486	-0.0126203	0.402745	-0.157386	-0.277576	-0.311747	-1.0955	-0.291005	-0.535324	-0.660348	-0.678687	0.0631653	0.0129572	0.641684	0.0775411	-0.641548	0.169363	0.213068	0.190741	NA	Dihydrosphingosine phosphate lyase
YDR295C	HDA2	0.98101	0.474958	1.06785	1.09214	-0.0454744	-0.232073	0.241443	-0.193194	-0.530668	-0.118087	-0.356962	0.038507	0.0974357	-0.0782732	2.41278	2.03033	0.412641	0.694367	-0.476428	-0.197425	NA	Subunit of the HDA1 histone deacetylase complex
YDR296W	MHR1	0.0579836	0.278465	0.273196	0.0445209	-0.23765	0.352036	0.327456	-0.263419	0.181177	-0.093061	-0.124066	-0.323454	0.318714	0.0789779	0.503538	0.392244	-1.40865	-2.13591	-5.90135	-6.0953	NA	Protein involved in homologous recombination in mitochondria
YDR297W	SUR2	0.278043	0.560845	0.607579	0.525859	0.711274	0.227005	0.812339	-0.608334	-0.0597383	0.0104616	0.282907	0.14417	0.193327	0.503137	0.0860723	0.222612	0.225656	0.4475	-0.459479	-0.313939	NA	Sphinganine C4-hydroxylase
YDR298C	ATP5	0.327296	0.150595	0.125541	0.270902	0.908704	-0.105574	0.166538	-0.468463	-2.33059	-2.21934	NA	NA	NA	NA	NA	NA	NA	NA	NA	NA	NA	Subunit 5 of the stator stalk of mitochondrial F1F0 ATP synthase
YDR299W	BFR2	-0.913844	-0.455622	-0.547126	-0.381652	0.431491	-0.0976778	-0.0184973	0.251749	0.0627944	0.24607	NA	NA	NA	NA	NA	NA	NA	NA	NA	NA	NA	Component of the SSU and 90S preribosomes
YDR300C	PRO1	-0.872922	-0.794634	1.11477	1.23366	-4.59586	-2.41106	-2.51474	-4.9151	-3.77956	-3.70228	-7.06055	-7.84739	-6.13235	-6.59878	-0.41986	-2.06951	-1.60529	-1.3274	-2.43767	-2.77365	NA	Gamma-glutamyl kinase
YDR301W	CFT1	0.0218391	-0.351887	0.265801	-0.0530901	1.16174	0.0170035	0.443593	0.215689	0.368429	-0.205766	NA	NA	NA	NA	NA	NA	NA	NA	NA	NA	NA	RNA-binding subunit of the mRNA cleavage and polyadenylation factor
YDR302W	GPI11	0.0778065	-0.128644	0.434293	0.309011	1.87972	1.1631	0.163061	-0.212824	-0.264462	-0.0654596	NA	NA	NA	NA	NA	NA	NA	NA	NA	NA	NA	ER membrane protein involved in a late step of GPI anchor assembly
YDR303C	RSC3	-0.954967	-1.15286	0.0592701	0.123353	-0.665645	-0.73761	0.405824	0.828593	0.125501	-0.536143	NA	NA	NA	NA	NA	NA	NA	NA	NA	NA	NA	Component of the RSC chromatin remodeling complex
YDR304C	CPR5	0.735162	0.430724	0.424049	0.572728	0.38913	-0.202838	0.590759	0.840467	-0.404199	-0.112882	-0.438563	0.0316686	-0.135228	0.461417	0.171874	0.42384	-0.0208697	0.0506043	0.546985	0.684702	NA	Peptidyl-prolyl cis-trans isomerase (cyclophilin) of the ER
YDR305C	HNT2	0.353392	0.0874674	0.73817	0.56505	0.0297064	-0.209553	-0.166047	-0.0637834	0.387678	-0.418231	-0.0167879	0.580276	0.310396	0.422685	0.552094	0.367481	-0.210268	0.107132	0.317176	0.290737	NA	Dinucleoside triphosphate hydrolase
YDR306C	YDR306C	-0.409453	0.220009	0.463581	0.417861	0.419288	0.295919	0.350596	0.040424	0.331432	0.00816887	0.302418	0.0596181	0.252181	0.474508	1.21015	0.873983	0.0982079	0.366006	-1.27219	-0.940788	NA	F-box protein of unknown function
YDR307W	PMT7	0.163714	0.167304	0.614126	0.509609	0.318873	0.10135	-0.0868136	-0.281493	-0.107919	-0.148377	-0.843698	-0.440711	0.307581	0.464333	-0.488101	0.116446	-0.907165	-0.446359	-1.08843	-0.990817	NA	Putative protein mannosyltransferase similar to Pmt1p
YDR308C	SRB7	0.240853	-0.326064	0.497885	0.222203	0.451352	1.28329	0.169862	0.553671	-0.0301749	-0.169643	NA	NA	NA	NA	NA	NA	NA	NA	NA	NA	haploinsufficient	Subunit of the RNA polymerase II mediator complex
YDR309C	GIC2	-0.287583	1.66625	-1.94585	-0.515953	NA	-1.56136	NA	NA	-0.105891	-1.93533	NA	NA	NA	NA	NA	NA	NA	NA	NA	NA	NA	Redundant rho-like GTPase Cdc42p effector
YDR310C	SUM1	0.226099	0.363764	0.346887	0.4152	-0.631417	0.0472478	0.0553157	0.266017	-0.742088	-0.64525	0.217632	-0.0441529	0.387717	0.399	-0.4022	-0.198572	0.364992	0.824552	0.0302906	-0.14617	NA	Transcriptional repressor that regulates middle-sporulation genes
YDR311W	TFB1	-0.291428	-0.525053	0.394409	0.0221166	1.33486	0.49432	-0.252	-0.556699	0.0698296	-0.362755	NA	NA	NA	NA	NA	NA	NA	NA	NA	NA	NA	Subunit of TFIIH and nucleotide excision repair factor 3 complexes
YDR312W	SSF2	0.22408	-0.330446	0.353872	0.241709	1.58662	0.621304	0.0184149	-0.793007	0.199046	-0.261909	0.34936	-0.0819089	0.305545	0.304737	0.486938	0.209654	0.0304303	0.059655	0.102016	0.0357122	NA	Protein required for ribosomal large subunit maturation
YDR313C	PIB1	-2.57382	-2.55483	-1.4196	-1.89289	-1.75343	-1.25838	8.05869	8.25484	-0.0323707	0.00729504	-0.416943	-0.11215	0.0890193	-0.00177142	-0.290989	-0.0334339	-0.17811	-0.557741	-1.27447	-0.984826	NA	RING-type ubiquitin ligase of the endosomal and vacuolar membranes
YDR314C	RAD34	0.471864	0.413738	0.174218	0.315132	-0.157133	-0.496696	0.395517	0.113241	0.399977	0.0422097	-0.791778	-0.615072	-0.901418	-0.918357	1.37038	1.73786	1.78009	1.96075	-3.01563	-2.85789	NA	Protein involved in nucleotide excision repair (NER)
YDR315C	IPK1	NA	NA	NA	NA	NA	NA	NA	NA	NA	NA	0.197666	-0.0347332	-0.060891	0.354012	-1.57458	-0.964012	-0.387716	-0.109635	-0.823573	-0.853952	NA	Inositol 1,3,4,5,6-pentakisphosphate 2-kinase
YDR315C	IPK1	0.444343	0.620339	-1.33737	0.0601257	-1.21773	-0.505797	0.271075	0.110558	0.34427	-0.353241	NA	NA	NA	NA	NA	NA	NA	NA	NA	NA	NA	Inositol 1,3,4,5,6-pentakisphosphate 2-kinase
YDR316W	OMS1	0.421891	0.113816	0.57758	0.398717	0.398545	0.612177	-0.0391702	-0.438129	-0.615266	-0.548788	0.392322	0.10069	0.585763	0.632708	0.193406	0.06647	0.420012	0.968739	0.69189	0.627044	NA	Protein integral to the mitochondrial membrane
YDR317W	HIM1	0.289503	0.217141	0.638785	0.517887	-0.0624669	-0.96753	-0.167026	-0.0443084	-0.278996	-0.415604	0.455351	0.379182	-0.0130225	0.941245	0.565854	-0.118605	0.694174	0.446139	-0.363955	-0.346199	NA	Protein of unknown function involved in DNA repair
YDR318W	MCM21	-0.0391485	-0.362459	-1.28641	-1.02788	-0.729015	-0.695789	0.563819	-1.29293	0.935832	-0.13016	NA	NA	NA	NA	NA	NA	NA	NA	NA	NA	NA	Component of the kinetochore sub-complex COMA
YDR318W	MCM21	NA	NA	NA	NA	NA	NA	NA	NA	NA	NA	-0.130188	0.597405	0.471209	0.163548	-0.298654	-0.268389	0.0434915	0.0269552	-0.731217	-0.349798	NA	Component of the kinetochore sub-complex COMA
YDR319C	YFT2	-0.413173	0.638914	-2.74043	-0.135693	-1.51642	-2.5182	-0.621647	NA	0.106771	-2.1356	0.299927	-0.466133	-1.11869	NA	2.38521	1.08025	NA	NA	-0.198949	-2.25883	NA	Protein required for normal ER membrane biosynthesis
YDR320C	SWA2	0.656131	0.579393	0.651836	0.318353	0.258896	0.548227	-0.155413	0.0553282	-0.559713	-0.648483	-0.802898	-1.24922	-0.427106	-0.405705	1.76856	1.96516	1.91735	2.64511	-2.12755	-2.16058	NA	Auxilin-like protein involved in vesicular transport
YDR320C-A	DAD4	NA	NA	NA	NA	NA	NA	NA	NA	NA	NA	NA	NA	NA	NA	NA	NA	NA	NA	NA	NA	NA	Essential subunit of the Dam1 complex (aka DASH complex)
YDR321W	ASP1	0.287001	0.466497	0.285728	-0.298133	0.634972	-0.338224	-0.216009	-0.795361	-0.234338	-0.0896756	-0.177816	0.335334	0.628416	0.488818	0.336364	0.255659	0.362831	0.457197	-0.0466601	-0.0423795	NA	Cytosolic L-asparaginase, involved in asparagine catabolism
YDR322C-A	TIM11	NA	NA	NA	NA	NA	NA	NA	NA	NA	NA	0.685503	-0.225453	0.549476	-0.72395	-0.476258	-0.541509	-1.74807	-1.33254	-1.069	-0.99739	NA	Subunit e of mitochondrial F1F0-ATPase
YDR322W	MRPL35	0.184211	-0.00748108	0.402849	-0.403047	0.0288408	-0.740043	-0.0328463	-0.848812	-0.774964	-0.921306	-0.493665	-0.520212	-0.156317	0.435869	0.43578	0.608135	-0.759195	-0.464697	-4.50652	-4.96971	NA	Mitochondrial ribosomal protein of the large subunit
YDR323C	PEP7	0.151778	0.512715	0.547299	0.646926	0.218901	0.244585	-0.191214	-0.948826	-0.264272	-0.569117	NA	NA	NA	NA	NA	NA	NA	NA	NA	NA	NA	Adaptor protein involved in vesicle-mediated vacuolar protein sorting
YDR324C	UTP4	-1.9961	-1.81114	-1.52246	-1.56744	1.32918	0.387435	1.83236	1.49246	0.316268	0.459223	NA	NA	NA	NA	NA	NA	NA	NA	NA	NA	haploinsufficient	Subunit of U3-containing 90S preribosome and SSU processome complexes
YDR325W	YCG1	0.0456077	0.10781	-0.663034	-0.970594	-0.110395	-0.918653	1.04939	-0.164329	0.258796	0.0334674	NA	NA	NA	NA	NA	NA	NA	NA	NA	NA	NA	Subunit of the condensin complex
YDR326C	YSP2	0.374066	0.140341	0.464797	0.241102	0.334766	0.126043	-0.545984	-0.312201	-0.582111	-0.678772	0.134201	-0.552658	0.249315	0.32542	-0.0132534	0.124886	-1.16848	-0.585992	-0.255521	-0.311272	NA	Protein involved in programmed cell death
YDR327W	NA	-0.0117173	-0.0739488	-1.64191	-0.690004	-1.50609	-2.21268	0.300184	0.506543	1.50557	1.06755	NA	NA	NA	NA	NA	NA	NA	NA	NA	NA	NA	NA
YDR328C	SKP1	0.13974	0.379317	0.451063	0.540403	0.337442	0.360661	0.833723	0.138184	0.872389	-0.0827387	NA	NA	NA	NA	NA	NA	NA	NA	NA	NA	NA	Evolutionarily conserved kinetochore protein
YDR329C	PEX3	-0.17917	-0.410776	0.28303	0.268028	1.17266	0.606553	-0.0282241	0.0405441	0.378807	0.436659	-1.09934	-1.43212	-0.215246	-0.164317	1.40961	1.05697	-0.179483	-0.572748	0.0337395	0.239055	NA	Peroxisomal membrane protein (PMP)
YDR330W	UBX5	-0.152967	0.481547	0.244086	0.541684	-0.121918	0.41964	-1.26168	-0.202589	-0.258223	-0.356158	0.0893909	0.418342	0.476249	0.493069	0.528413	0.624452	0.309863	0.705597	0.582715	0.661457	NA	UBX domain-containing protein that interacts with Cdc48p
YDR331W	GPI8	-0.0585035	-0.280929	0.410025	0.406289	1.29715	0.577655	0.3215	0.787566	0.4119	0.469979	NA	NA	NA	NA	NA	NA	NA	NA	NA	NA	NA	ER membrane glycoprotein subunit of the GPI transamidase complex
YDR332W	IRC3	-0.293282	0.169356	0.391496	0.444845	-0.777855	0.237564	-0.0863367	0.217882	-0.0824368	-0.0340209	0.45073	0.0614368	0.592199	0.452297	-1.00189	-0.850011	1.31674	0.073011	0.748312	0.575732	NA	Double-stranded DNA-dependent helicase of the DExH/D-box family
YDR333C	RQC1	0.41368	0.581855	0.42501	0.46251	0.0560858	-0.326801	0.399236	-0.0186563	-0.342572	0.101022	0.799756	0.300343	0.31133	0.551675	0.514156	0.656279	0.560981	1.10246	-0.0552572	0.0467868	NA	Component of the ribosome quality control complex (RQC)
YDR334W	SWR1	0.290839	0.21302	-0.497668	0.199011	0.341504	0.140753	0.0472079	-0.243428	-0.041252	-0.0595721	-0.432228	-1.21366	-0.356248	-0.894646	-0.265761	0.502006	-1.54355	-1.69489	-0.858975	-1.28557	NA	Swi2/Snf2-related ATPase
YDR335W	MSN5	NA	NA	NA	NA	NA	NA	NA	NA	NA	NA	NA	NA	NA	NA	NA	NA	NA	NA	NA	NA	NA	Karyopherin
YDR336W	YDR336W	-0.109828	0.742719	-1.61788	-0.882302	-0.882726	-1.59537	NA	NA	0.133975	-0.726826	-0.271052	-0.842118	-0.462351	-1.20499	-0.154763	-0.747281	NA	-0.910831	-0.230272	-1.58111	NA	Putative protein of unknown function
YDR337W	MRPS28	0.20438	0.472226	0.416514	-0.738827	0.264457	-0.739398	-0.466013	-0.424218	-1.38423	-1.07969	0.27826	-0.0597655	0.0384744	-0.540789	0.786821	-0.206947	-0.668692	-1.60893	-0.226867	-1.35995	NA	Mitochondrial ribosomal protein of the small subunit
YDR338C	YDR338C	-0.388085	0.540247	0.473323	0.574319	-0.253538	-0.30563	-0.906811	-0.106815	-0.135214	0.218809	-0.203629	0.17013	0.133725	0.343074	-0.542062	0.76142	-0.902014	-0.199273	-0.518765	-0.913476	NA	Putative protein of unknown function
YDR339C	FCF1	-0.472589	-0.173351	-2.40517	-1.23016	-1.49812	-2.11824	NA	0.119822	-1.80035	-1.18115	NA	NA	NA	NA	NA	NA	NA	NA	NA	NA	NA	Putative PINc domain nuclease
YDR340W	NA	-0.111126	0.504068	-1.72441	-0.591908	-0.322154	0.365128	2.04725	1.38107	0.794272	0.936853	-1.03145	-1.55159	-0.180616	-1.29997	0.552512	-0.0613431	0.272581	-0.570062	-0.539194	-0.186985	NA	NA
YDR341C	YDR341C	-0.655729	2.02923	-1.16247	-0.355555	NA	-3.98236	NA	NA	0.509422	-3.25408	NA	NA	NA	NA	NA	NA	NA	NA	NA	NA	NA	Arginyl-tRNA synthetase
YDR344C	NA	0.313438	0.236911	0.26641	0.411266	0.401576	0.404903	1.15279	-0.194023	-0.802272	-0.998606	0.809875	0.519999	0.78949	0.284796	0.46101	0.436587	-0.484024	0.241639	0.152024	0.0255862	NA	NA
YDR345C	HXT3	NA	NA	NA	NA	NA	NA	0.768695	-0.690135	NA	NA	NA	NA	NA	NA	NA	NA	0.503579	-0.0688507	NA	NA	NA	Low affinity glucose transporter of the major facilitator superfamily
YDR346C	SVF1	-0.0328799	-0.190516	-1.07394	-0.785302	-0.690675	-0.182452	-0.331918	-0.422755	0.0255107	0.495066	NA	NA	NA	NA	NA	NA	NA	NA	NA	NA	NA	Protein with a potential role in cell survival pathways
YDR347W	MRP1	0.339034	0.245218	0.348307	0.2172	-0.0431266	0.416932	-0.439503	-0.200387	-0.675221	-0.93529	0.284587	0.234373	0.424714	0.266421	0.792521	0.686967	-0.813127	-0.845381	-1.65706	-1.31025	NA	Mitochondrial ribosomal protein of the small subunit
YDR348C	PAL1	-1.13127	-1.09316	-0.630066	-0.850282	-0.996717	-0.851304	0.897193	0.778618	0.843211	0.198878	0.0642077	-0.291181	-0.395206	-0.7034	-0.374119	-0.224718	0.621073	0.66533	0.521042	0.85403	NA	Protein of unknown function thought to be involved in endocytosis
YDR349C	YPS7	0.454133	0.562837	0.587884	0.372617	0.470116	0.549893	-0.0441795	0.228585	-0.961375	0.15212	-0.954787	-0.178153	0.272065	0.264245	1.26436	0.820743	-0.0552468	0.104873	-0.0153577	0.358686	NA	Putative GPI-anchored aspartic protease
YDR350C	ATP22	0.399184	0.0230753	0.198836	0.272776	-0.291801	0.0629374	-1.03906	-1.04644	0.264765	0.28342	NA	NA	NA	NA	NA	NA	NA	NA	NA	NA	NA	Specific translational activator for the mitochondrial ATP6 mRNA
YDR351W	SBE2	0.666633	-0.416576	-0.129394	-0.790932	-0.489984	-1.85318	-1.19749	0.0428084	0.386081	-0.339371	-0.776891	0.779957	0.0802801	0.980014	-1.37065	0.615595	-1.15556	0.771263	-0.643018	0.173286	NA	Protein required for bud growth
YDR352W	YPQ2	0.247217	0.415876	0.208042	0.582685	-0.0118607	-0.226909	-0.470286	-0.730982	-0.0566686	-0.00745721	0.231975	0.286673	0.277398	0.361472	0.221697	0.370334	0.348449	-0.482754	0.513326	0.539784	NA	Putative vacuolar membrane transporter for cationic amino acids
YDR353W	TRR1	-0.318157	-0.439956	0.0872358	0.134329	-0.100836	-0.00431131	0.0661824	-1.61857	0.126589	-0.518021	NA	NA	NA	NA	NA	NA	NA	NA	NA	NA	NA	Cytoplasmic thioredoxin reductase
YDR354W	TRP4	0.270129	0.258494	-0.631405	-1.33342	-0.30705	-0.960835	-0.534917	-1.07069	-0.0748914	-0.337496	0.568564	0.103238	0.265393	0.178967	0.759904	0.0128723	-0.271074	-0.505139	0.487183	0.58582	NA	Anthranilate phosphoribosyl transferase
YDR355C	NA	-0.0319915	0.33871	0.647952	0.337374	0.139964	-0.29096	-0.518846	-0.218188	0.243694	-0.422368	NA	NA	NA	NA	NA	NA	NA	NA	NA	NA	NA	NA
YDR356W	SPC110	-0.18436	0.317436	0.289431	-0.134967	0.151317	-0.673709	-0.557393	-0.464421	-0.512801	-0.176159	NA	NA	NA	NA	NA	NA	NA	NA	NA	NA	NA	Inner plaque spindle pole body (SPB) component
YDR357C	CNL1	NA	NA	NA	NA	NA	NA	NA	NA	NA	NA	NA	NA	NA	NA	NA	NA	NA	NA	NA	NA	NA	Subunit of the BLOC-1 complex involved in endosomal maturation
YDR358W	GGA1	0.618191	0.313126	0.480534	0.682395	0.456604	0.283457	1.52717	-0.344734	-0.576329	-0.815063	0.526535	0.0576193	0.522047	0.577736	0.434705	0.478101	-0.479349	0.303046	0.0945946	0.258208	NA	Golgi-localized protein with homology to gamma-adaptin
YDR359C	EAF1	-0.310049	-0.277918	0.0350345	0.0865236	1.0841	0.100472	1.28346	0.5945	0.313751	0.0693075	NA	NA	NA	NA	NA	NA	NA	NA	NA	NA	haploinsufficient	Component of the NuA4 histone acetyltransferase complex
YDR360W	NA	0.574556	0.275144	0.276793	-0.0853811	-2.17578	0.281859	-0.554216	-1.43715	-0.605499	-1.70438	-0.592041	-0.452417	-0.052917	-0.458095	2.17253	1.25849	-2.1457	-2.44939	-0.35385	-0.403107	NA	NA
YDR361C	BCP1	-0.00851771	0.0654582	0.138451	0.231225	-0.0271726	0.0197497	0.561864	-0.364769	0.320586	0.111059	NA	NA	NA	NA	NA	NA	NA	NA	NA	NA	NA	Essential protein involved in nuclear export of Mss4p
YDR362C	TFC6	-0.033201	0.780384	0.569471	0.655817	-0.921553	-0.0224635	-2.02563	-1.61466	-0.454493	-0.316453	NA	NA	NA	NA	NA	NA	NA	NA	NA	NA	NA	Subunit of RNA polymerase III transcription initiation factor complex
YDR363W	ESC2	0.270165	0.200202	0.341143	0.39182	0.127851	0.525205	-1.38016	-1.32846	0.653516	-0.415861	-0.207307	-0.209582	-0.223948	0.00526242	-0.453148	-0.143822	-0.626939	0.198737	-0.896419	-0.706876	NA	Sumo-like domain protein
YDR363W-A	SEM1	0.338987	-0.0813391	0.36489	0.250723	0.16915	-0.474498	0.359736	0.390803	0.718667	0.188149	0.19717	-0.128204	-0.463073	0.303746	0.794062	0.436812	1.61252	1.23672	0.806687	0.737672	NA	Component of lid subcomplex of 26S proteasome regulatory subunit
YDR364C	CDC40	0.127727	0.146172	0.0241543	0.561205	-0.037955	0.282125	-0.244259	0.329897	0.698794	-0.0115976	NA	NA	NA	NA	NA	NA	NA	NA	NA	NA	NA	Pre-mRNA splicing factor
YDR365C	ESF1	0.666548	0.58662	0.503994	0.387656	0.52872	-0.744809	0.905243	-0.015728	0.671926	-0.313502	NA	NA	NA	NA	NA	NA	NA	NA	NA	NA	NA	Nucleolar protein involved in pre-rRNA processing
YDR367W	KEI1	0.00529269	-0.208875	-1.44811	-1.1059	0.92882	0.364025	0.00805546	-0.087289	0.364731	0.069471	NA	NA	NA	NA	NA	NA	NA	NA	NA	NA	haploinsufficient	Component of inositol phosphorylceramide (IPC) synthase
YDR368W	YPR1	0.091913	0.111751	-1.16565	-1.08287	-0.179582	-0.500062	-0.0268798	-0.810662	0.482394	0.392492	-0.431911	0.195107	-1.17184	-0.94664	-0.329353	-0.396862	-0.219884	0.123406	0.184998	-0.71239	NA	NADPH-dependent aldo-keto reductase
YDR369C	XRS2	0.0362825	1.39924	0.433359	0.513712	-0.107752	-1.89828	0.0205038	-0.690564	0.228424	-1.12895	0.330557	0.550873	0.540003	0.432949	0.301478	0.226122	-0.704698	0.311027	0.043775	0.420839	NA	Protein required for DNA repair
YDR370C	DXO1	0.296284	0.554209	0.629762	0.695918	0.294105	0.906181	0.241226	-1.01516	-0.0467804	-0.627281	-0.769775	-0.182369	-0.0969264	0.0971732	0.422918	0.801122	0.545814	0.529908	0.222684	0.496241	NA	mRNA 5'-end-capping quality-control protein
YDR371W	CTS2	-0.144314	0.379874	-0.646471	-0.143882	-0.250894	-1.02051	1.67136	2.3876	0.497789	-0.628776	-0.411569	-0.93767	-0.280083	-0.574936	0.485233	-0.490577	-0.234497	0.167485	0.4401	0.0146788	NA	Putative chitinase
YDR372C	VPS74	0.257739	0.343809	0.258224	0.226558	0.140644	-0.00841126	-0.23885	-0.739903	0.394416	0.232688	-0.264317	0.660753	0.00156662	0.285908	-0.155041	-0.469811	-0.333171	0.511566	-0.0557375	0.112367	NA	Golgi phosphatidylinositol-4-kinase effector and PtdIns4P sensor
YDR373W	FRQ1	0.0833236	0.376791	0.470506	0.417133	-0.355819	-0.231132	0.195958	-0.125855	0.113174	0.161723	NA	NA	NA	NA	NA	NA	NA	NA	NA	NA	NA	N-myristoylated calcium-binding protein
YDR374C	PHO92	0.426597	0.591745	0.311162	0.366497	-0.0207196	0.0974768	1.00394	0.529976	0.422198	0.135586	-0.00802736	0.268413	0.326637	0.645136	0.541226	0.0562625	-0.389616	0.0115842	0.271382	0.410562	NA	Posttranscriptional regulator of phosphate metabolism
YDR375C	BCS1	NA	NA	NA	NA	NA	NA	NA	NA	NA	NA	NA	NA	NA	NA	NA	NA	NA	NA	NA	NA	NA	Protein translocase and chaperone required for Complex III assembly
YDR376W	ARH1	-0.0877215	0.715372	0.30562	0.201576	-0.402015	0.0598397	0.474591	-0.138494	0.136728	0.368367	NA	NA	NA	NA	NA	NA	NA	NA	NA	NA	NA	Oxidoreductase of the mitochondrial inner membrane
YDR377W	ATP17	0.213361	0.057738	0.616367	0.388372	0.70887	0.194638	-0.222714	-0.398379	-1.02637	-1.87593	0.194994	-0.173334	0.224123	0.434552	1.47337	0.545669	-0.87288	-0.293404	-8.19816	-7.97313	NA	Subunit f of the F0 sector of mitochondrial F1F0 ATP synthase
YDR378C	LSM6	0.772477	0.186464	1.09675	0.847002	0.637599	0.479544	-0.434092	0.199494	-0.364229	-0.284954	-0.812377	0.00466099	-0.520097	-0.354098	-0.313975	0.375547	0.264158	1.12074	-0.514638	-0.00952352	NA	Lsm (Like Sm) protein
YDR379C-A	SDH6	NA	NA	NA	NA	NA	NA	NA	NA	NA	NA	0.192992	-1.14607	-0.366631	-2.15511	-0.310339	-0.383709	-1.2196	-1.01259	-0.294778	-0.968279	NA	Mitochondrial protein involved in assembly of succinate dehydrogenase
YDR379W	RGA2	0.159114	0.127151	0.282138	0.123124	0.499784	-0.365049	-0.205719	-0.209522	0.75127	0.0237162	0.0265497	0.0362977	0.451948	0.465599	-0.0468992	0.0963604	-1.74517	0.501452	0.32302	0.495672	NA	GTPase-activating protein for polarity-establishment protein Cdc42p
YDR380W	ARO10	NA	NA	NA	NA	NA	NA	NA	NA	NA	NA	NA	NA	NA	NA	NA	NA	NA	NA	NA	NA	NA	Phenylpyruvate decarboxylase
YDR381W	YRA1	0.0656902	0.643139	0.411227	0.471629	0.812157	0.80754	0.863588	0.33668	2.05344	2.70597	NA	NA	NA	NA	NA	NA	NA	NA	NA	NA	NA	Nuclear polyadenylated RNA-binding protein
YDR382W	RPP2B	-2.76483	-2.79175	-2.48547	-2.70321	0.795205	0.70352	0.538159	0.971311	0.782081	0.0602257	-5.2276	-4.23195	-4.92408	-4.60839	1.01132	0.730002	-0.459701	0.0259161	0.270407	-0.197199	haploinsufficient	Ribosomal protein P2 beta
YDR383C	NKP1	0.467177	0.237497	0.318139	0.553784	0.255534	0.324299	0.0327566	0.0825027	0.0449824	0.119022	0.128086	0.780291	0.490606	0.943923	0.49266	0.839619	-0.120322	1.14435	0.425517	0.127248	NA	Central kinetochore protein and subunit of the Ctf19 complex
YDR384C	ATO3	0.479594	0.147295	0.396974	0.323728	-0.108044	-0.403003	0.209129	0.418873	0.644682	-0.437992	0.269597	0.367965	0.427119	0.515836	0.00107929	0.0225644	-0.767183	0.460112	0.00694562	0.422897	NA	Plasma membrane protein, putative ammonium transporter
YDR385W	EFT2	0.0479383	0.0704646	0.254718	0.0783425	0.395779	-0.224175	0.346342	0.185881	0.311598	0.164175	-0.157275	-0.263147	0.116151	0.048312	0.600503	0.242354	-1.17442	0.00945335	-0.60736	-0.557521	NA	Elongation factor 2 (EF-2), also encoded by EFT1
YDR386W	MUS81	0.240072	-0.151235	-1.21914	-0.392061	-0.864145	-1.01822	-1.24103	-0.248005	-0.965908	-0.129722	0.438456	0.126211	0.2916	0.441144	-0.0993526	-0.183476	0.38974	0.440496	0.606729	0.764404	NA	Subunit of structure-specific Mms4p-Mus81p endonuclease
YDR387C	YDR387C	-0.0607624	0.497389	-1.21787	-0.648632	-0.155956	-0.159251	0.154174	-0.821899	1.0285	0.628242	0.173022	-0.111148	0.49256	-0.592637	0.197053	0.538134	-0.00204723	1.10743	0.62952	0.835027	NA	Putative transporter
YDR388W	RVS167	0.138771	0.595031	-0.878589	0.192647	0.172827	-1.58449	0.409891	0.318131	0.515889	-1.06617	-0.400881	-0.796804	-0.156507	0.0095225	0.294466	1.24939	-0.839137	-0.990037	-1.23023	-0.569429	NA	Actin-associated protein with roles in endocytosis and exocytosis
YDR389W	SAC7	0.372627	0.456883	0.333265	0.369408	0.809147	-0.0787404	0.535596	0.703706	0.354434	-0.0445481	-0.0511302	0.375022	0.709913	0.571931	0.573864	0.739667	0.456893	0.205127	0.589521	0.87021	NA	GTPase activating protein (GAP) for Rho1p
YDR390C	UBA2	NA	NA	NA	NA	NA	NA	NA	NA	NA	NA	NA	NA	NA	NA	NA	NA	NA	NA	NA	NA	NA	Subunit of heterodimeric nuclear SUMO activating enzyme E1 with Aos1p
YDR391C	YDR391C	-0.337092	-0.44407	-2.25827	-1.984	-1.36889	0.946688	-0.606261	0.208124	0.857171	-0.105688	-0.246919	-1.61983	-1.38391	-1.80351	-1.68294	-0.133866	NA	-0.799236	0.214061	-0.226427	NA	Putative protein of unknown function
YDR392W	SPT3	0.087085	0.0278908	-0.825953	-0.0552198	-0.493552	-0.815524	-0.87593	-0.206355	0.280739	-0.358042	0.310293	-0.11367	0.0768482	-0.530319	-0.491822	-0.226768	-0.481326	0.280083	0.393551	0.389839	NA	Subunit of the SAGA and SAGA-like transcriptional regulatory complexes
YDR393W	SHE9	0.655254	0.1037	0.355763	-0.806701	0.187704	-1.29549	0.0686924	-0.553063	0.537485	-0.262037	NA	NA	NA	NA	NA	NA	NA	NA	NA	NA	NA	Protein required for normal mitochondrial morphology
YDR394W	RPT3	-0.881285	-1.04102	0.307851	0.208538	0.372927	0.258403	1.27847	1.21277	0.138991	0.503518	NA	NA	NA	NA	NA	NA	NA	NA	NA	NA	haploinsufficient	ATPase of the 19S regulatory particle of the 26S proteasome
YDR395W	SXM1	0.855629	0.574753	1.09635	1.4162	0.021504	0.511913	-0.999969	-1.45594	1.03689	1.22407	0.185161	0.328243	0.260037	-0.0100812	0.900004	0.690594	0.443823	0.541126	0.428075	0.539314	NA	Nuclear transport factor (karyopherin)
YDR396W	NA	0.425906	0.560232	0.376277	0.309613	-0.170204	0.291481	0.12656	-0.513881	-0.313895	-0.311555	NA	NA	NA	NA	NA	NA	NA	NA	NA	NA	NA	NA
YDR397C	NCB2	0.881088	0.631198	1.16535	1.49472	0.420061	0.404591	0.68818	0.0873334	1.65025	1.3124	NA	NA	NA	NA	NA	NA	NA	NA	NA	NA	NA	Subunit of a heterodimeric NC2 transcription regulator complex
YDR398W	UTP5	-1.9606	-1.34553	-2.9541	-2.6146	-2.29551	NA	1.93685	-0.515159	0.667977	0.199733	NA	NA	NA	NA	NA	NA	NA	NA	NA	NA	NA	Subunit of U3-containing Small Subunit (SSU) processome complex
YDR399W	HPT1	0.518295	-0.538511	-2.25204	-1.97689	NA	-0.333547	NA	-2.1872	1.94621	1.8177	NA	-1.36021	-2.61923	-3.65765	NA	-1.72279	NA	-0.845488	NA	-1.55505	NA	Dimeric hypoxanthine-guanine phosphoribosyltransferase
YDR400W	URH1	0.36079	0.766624	0.358291	0.343778	0.291018	-0.00731571	-0.00366018	-0.422203	0.324281	-0.024221	0.0798077	0.292021	0.21744	0.119898	0.656002	0.596574	-0.133802	0.122878	-0.138271	-0.0758111	NA	Uridine nucleosidase (uridine-cytidine N-ribohydrolase)
YDR401W	NA	NA	0.528326	NA	-0.443317	NA	-8.13985	NA	NA	NA	-4.9687	NA	NA	NA	NA	NA	NA	NA	NA	NA	NA	NA	NA
YDR402C	DIT2	0.796227	0.811538	-1.00373	0.294177	-1.12161	-0.165012	0.0233948	-0.675494	0.700012	0.364826	0.207927	0.0868033	0.216755	-0.367701	-0.0297967	0.0543706	-0.11358	-0.158447	0.2025	0.523932	NA	N-formyltyrosine oxidase
YDR403W	DIT1	0.484189	0.0905738	0.612887	0.0124089	-0.0145346	-1.06537	-0.0318358	0.0242756	0.562937	0.00843509	0.460038	0.670776	0.272096	0.393871	-0.421027	0.346445	-0.550483	-0.639136	0.429946	0.590357	NA	Sporulation-specific enzyme required for spore wall maturation
YDR404C	RPB7	-5.83655	-5.57387	-2.02973	-1.93568	-3.49907	-4.19533	-1.74734	-0.802797	-0.133132	-0.388403	NA	NA	NA	NA	NA	NA	NA	NA	NA	NA	haploinsufficient	RNA polymerase II subunit B16
YDR405W	MRP20	-0.267201	-0.310951	-0.88491	-0.733543	-0.122945	-0.306017	-0.408456	-0.343601	-0.428528	-0.230812	0.0750844	0.391224	-0.581957	-0.996037	0.518746	0.065852	-0.602983	1.05962	-1.39039	-1.34005	haploinsufficient	Mitochondrial ribosomal protein of the large subunit
YDR406W	PDR15	0.759648	0.565596	0.715508	1.03784	0.0717074	0.802549	-0.0268808	-0.568891	0.531744	0.873475	0.0627457	0.333829	0.176572	-0.309371	0.703294	-0.0845806	0.673841	0.774242	0.296318	0.310083	NA	Plasma membrane ATP binding cassette (ABC) transporter
YDR407C	TRS120	0.135236	0.67714	0.396929	0.607591	0.439097	0.263397	0.800253	0.328884	0.00693873	0.268281	NA	NA	NA	NA	NA	NA	NA	NA	NA	NA	NA	Component of transport protein particle (TRAPP) complex II
YDR408C	ADE8	-0.0319265	-0.750616	-1.53439	-1.43296	-2.05901	-1.86068	NA	NA	-0.743695	-0.148414	1.24382	-1.17541	0.102834	-1.56365	-0.0881343	-0.438495	NA	NA	0.776089	-0.0277836	NA	Phosphoribosyl-glycinamide transformylase
YDR409W	SIZ1	0.59509	0.310638	0.410124	0.517638	0.163047	-0.293098	0.184496	0.43941	0.991716	0.466521	-0.976667	-0.508127	0.023617	-0.106177	2.22292	2.73597	0.391854	0.406925	-0.416189	-0.551009	NA	SUMO/Smt3 ligase
YDR410C	STE14	NA	-0.0836649	NA	NA	NA	NA	NA	NA	NA	NA	NA	NA	NA	NA	NA	NA	NA	NA	NA	NA	NA	Farnesyl cysteine-carboxyl methyltransferase
YDR411C	DFM1	-0.528632	0.192787	-1.37088	0.453233	-2.03774	0.448636	-2.28662	0.0273844	-1.22368	-0.269731	0.612686	0.609555	0.491321	0.0466019	0.163134	0.146481	0.969641	1.11689	0.327015	0.69152	NA	Endoplasmic reticulum (ER) localized protein
YDR412W	RRP17	0.751831	0.80179	0.571128	0.559829	0.714929	1.11628	0.16738	0.425659	0.0304873	0.0695709	NA	NA	NA	NA	NA	NA	NA	NA	NA	NA	NA	Component of the pre-60S pre-ribosomal particle
YDR413C	NA	0.288946	0.124162	0.128431	0.404239	-0.555479	-0.235344	0.650142	0.557386	-0.245268	0.586443	NA	NA	NA	NA	NA	NA	NA	NA	NA	NA	NA	NA
YDR414C	ERD1	0.0187328	0.360659	0.473115	0.491877	0.0681358	0.110812	-0.0346558	-1.87238	0.729424	0.453134	-0.0358933	0.225507	0.748643	0.381937	-0.140675	-0.258589	-0.591373	-0.37641	0.0971034	0.312117	NA	Predicted membrane protein required for lumenal ER protein retention
YDR415C	YDR415C	0.259712	0.488891	0.640381	0.619724	0.0218716	-2.20006	-0.244465	-3.68862	0.611345	-0.659609	1.21377	0.292881	0.251115	0.491089	0.495141	-0.0258641	-0.154316	0.170382	0.505058	0.791055	NA	Putative aminopeptidase
YDR416W	SYF1	0.18707	-0.0106287	0.421038	0.472212	0.550495	-0.00652401	-0.0359573	-1.01556	0.197232	-0.253716	NA	NA	NA	NA	NA	NA	NA	NA	NA	NA	NA	Member of the NineTeen Complex (NTC)
YDR417C	NA	-1.77653	-2.40925	-0.908539	-1.13224	-0.850032	-0.574543	2.33452	2.49998	-0.210893	0.0653355	-4.20106	-4.02669	-3.52982	-3.32018	-0.370404	-0.403059	1.02382	-0.0865895	-1.91071	-3.07591	NA	NA
YDR418W	RPL12B	-2.06032	-0.898291	-1.76434	-1.49676	-2.63246	-2.53777	3.75894	1.12855	0.680137	-0.39063	-4.48363	-3.85853	-3.9527	-3.16853	-2.67801	-1.3301	0.511894	1.06026	-2.80631	-1.82386	haploinsufficient	Ribosomal 60S subunit protein L12B
YDR419W	RAD30	0.351121	0.0206033	0.617621	-0.616571	0.423684	-1.37578	0.115936	-1.66198	-0.0159962	-0.278722	-0.272929	0.831791	0.135213	0.902773	0.10791	0.811372	-0.337507	NA	0.41055	0.829106	NA	DNA polymerase eta
YDR420W	HKR1	0.50833	0.37961	0.355559	0.646912	0.594082	0.220793	0.624603	0.826357	0.366488	0.162212	NA	NA	NA	NA	NA	NA	NA	NA	NA	NA	NA	Mucin family member that functions as an osmosensor in the HOG pathway
YDR421W	ARO80	0.371837	0.680635	0.348984	0.639189	0.692982	0.023832	0.942163	0.236838	0.018723	0.516208	-0.335489	-0.11029	0.0366163	-0.18962	0.853608	0.538421	-0.36535	0.717391	0.235686	0.613462	NA	Zinc finger transcriptional activator of the Zn2Cys6 family
YDR422C	SIP1	0.475771	0.342626	0.112799	-0.48357	-0.0794555	-0.637296	0.612964	1.73785	0.581344	0.399757	-0.0227525	0.671731	0.353469	0.134321	-0.749083	-0.511133	-0.17883	0.445275	0.469713	0.936587	NA	Alternate beta-subunit of the Snf1p kinase complex
YDR423C	CAD1	0.235698	0.366996	0.397981	0.321257	0.805341	0.607079	0.253766	0.679672	-0.565427	-0.269483	-0.0521471	-0.158768	0.332683	0.623547	0.133133	0.406676	-0.843464	-0.706759	0.363723	0.422575	NA	AP-1-like basic leucine zipper (bZIP) transcriptional activator
YDR424C	DYN2	0.285871	0.601231	0.565756	0.457962	0.586321	1.0092	-0.129194	0.10737	-0.914213	0.11088	0.574732	0.421502	-0.0464502	-0.124525	-0.0027276	-0.200702	0.458672	-0.192301	-0.0692149	-0.201243	NA	Cytoplasmic light chain dynein, microtubule motor protein
YDR425W	SNX41	0.632505	0.473915	0.78911	0.551866	0.742207	0.641346	0.474482	0.357722	-0.247361	0.318428	0.671808	0.679497	-0.00512385	-0.368048	-0.0968664	0.737416	0.224332	0.101981	0.898082	1.11373	NA	Sorting nexin
YDR426C	NA	0.290008	-0.0441085	0.577355	0.553284	0.605049	0.661411	0.539746	-0.0318218	-0.157082	-0.207619	0.390866	-0.182612	0.34717	0.431195	0.508263	0.759906	0.803545	0.420066	0.687567	0.619134	NA	NA
YDR427W	RPN9	-0.78569	-0.927213	0.0857945	0.182017	-0.264471	0.642169	1.27039	0.465407	-0.475724	-0.179432	NA	NA	NA	NA	NA	NA	NA	NA	NA	NA	NA	Non-ATPase regulatory subunit of the 26S proteasome
YDR427W	RPN9	0.166409	-0.884933	-0.436601	-0.972162	-0.577886	-0.488189	0.948312	0.562963	-0.246125	-0.0889998	NA	NA	NA	NA	NA	NA	NA	NA	NA	NA	NA	Non-ATPase regulatory subunit of the 26S proteasome
YDR428C	BNA7	NA	-0.26455	NA	NA	NA	NA	NA	NA	NA	NA	0.000124163	0.45467	0.554945	-1.03806	0.972767	0.255707	0.77322	0.564795	0.808812	0.861963	NA	Formylkynurenine formamidase
YDR429C	TIF35	-0.111744	-0.143477	-0.385365	-0.764814	0.389581	0.43545	1.94716	1.88715	2.79457	2.03968	NA	NA	NA	NA	NA	NA	NA	NA	NA	NA	haploinsufficient	eIF3g subunit of the eukaryotic translation initiation factor 3 (eIF3)
YDR430C	CYM1	0.401842	0.640755	0.538024	0.501712	0.442325	0.396884	-0.0904181	0.249771	0.231089	0.305724	0.521611	0.747475	0.563813	0.562867	0.403464	0.482118	-0.162476	-0.358827	0.304595	0.546304	NA	Lysine-specific metalloprotease of the pitrilysin family
YDR431W	NA	0.242079	0.534084	0.370403	0.145448	0.0869621	0.126832	0.985019	0.973667	-0.0753069	-0.0296984	0.505007	1.12358	0.756055	-0.152776	0.515943	0.121205	0.697371	0.221672	0.040487	0.364418	NA	NA
YDR432W	NPL3	0.797571	-0.166934	-0.185971	0.106398	-1.33792	-0.559395	-0.589791	-0.0634501	-0.0752023	-0.244621	NA	NA	NA	NA	NA	NA	NA	NA	NA	NA	NA	RNA-binding protein
YDR433W	NA	NA	NA	NA	NA	NA	NA	NA	NA	NA	NA	NA	NA	NA	NA	NA	NA	NA	NA	NA	NA	NA	NA
YDR433W	NA	NA	NA	NA	NA	NA	NA	NA	NA	NA	NA	0.0200929	0.0916526	-0.00898529	-0.480474	0.348837	0.235558	-0.351428	-0.715568	-0.738843	-0.811188	NA	NA
YDR434W	GPI17	0.261076	0.369769	0.407794	0.519264	0.073751	0.533043	0.822731	0.856476	0.784109	0.474471	NA	NA	NA	NA	NA	NA	NA	NA	NA	NA	NA	Transmembrane protein
YDR435C	PPM1	-0.887646	-0.249069	-0.908826	0.549649	-1.20681	0.340279	-1.08299	-0.963847	-0.23266	0.606953	0.468012	0.281698	0.440366	0.636401	0.869689	0.800748	-0.161784	-0.624888	0.329498	0.319465	NA	Carboxyl methyltransferase
YDR436W	PPZ2	-2.10268	-1.849	-0.68625	-0.968389	-2.52026	-2.50793	0.239578	0.588058	0.152105	0.370054	0.174685	0.131653	0.315088	0.481599	-0.495322	-0.35471	-1.16196	-0.54402	-1.10277	-0.845896	NA	Serine/threonine protein phosphatase Z, isoform of Ppz1p
YDR437W	GPI19	-0.322194	-0.648213	-0.346982	-0.107434	0.588373	0.259213	1.60978	1.65066	0.614992	0.58363	NA	NA	NA	NA	NA	NA	NA	NA	NA	NA	NA	Subunit of GPI-GlcNAc transferase involved in synthesis of GlcNAc-PI
YDR438W	THI74	NA	NA	NA	NA	NA	NA	-3.40716	NA	NA	NA	1.1589	-0.274809	0.623946	-0.0969987	0.159038	-0.473683	0.314965	-0.358029	0.754604	0.805871	NA	Mitochondrial transporter repressible by thiamine
YDR439W	LRS4	0.247593	0.592167	0.0575923	0.287816	-0.0418579	-0.674985	-0.499266	-0.600684	-0.0121305	-0.16369	0.211199	-0.0303276	0.480485	0.178043	-0.155762	0.0036293	0.112228	0.43938	0.934712	0.900553	NA	Nucleolar protein that forms a complex with Csm1p
YDR440W	DOT1	0.0990549	0.0597254	0.230474	0.241246	0.0497596	0.229261	-0.573957	0.00484257	-0.500792	0.273449	NA	NA	NA	NA	NA	NA	NA	NA	NA	NA	NA	Nucleosomal histone H3-Lys79 methylase
YDR441C	APT2	NA	NA	NA	NA	NA	NA	NA	NA	NA	NA	0.302793	-0.0776386	-0.121597	-0.638263	0.927339	0.513343	0.30245	0.329016	0.226278	0.217047	NA	Potential adenine phosphoribosyltransferase
YDR442W	NA	-0.107899	1.15763	-2.57471	-0.524606	-1.77542	-1.17845	0.758853	0.278467	0.699538	0.783491	NA	-3.15213	NA	-1.90147	NA	NA	NA	NA	NA	NA	NA	NA
YDR443C	SSN2	0.666045	0.188484	0.0453774	0.0494948	0.134662	-0.073373	0.785328	0.349728	0.115665	0.248032	0.295387	0.257416	0.403117	-0.0208389	-1.24537	-1.06188	1.48523	1.38208	0.597592	0.542235	NA	Subunit of the RNA polymerase II mediator complex
YDR444W	YDR444W	0.301256	0.312368	0.361817	0.477148	0.573724	0.304237	-0.307479	-0.0956583	-0.130477	-0.0491405	0.223186	0.0241323	0.129328	0.220205	0.130489	-0.159654	-0.38278	0.137773	-0.0183772	0.0309072	NA	Putative hydrolase acting on ester bonds
YDR445C	NA	0.217521	0.12997	0.354625	0.601422	0.449211	0.426489	-0.642364	0.0388434	-0.501461	0.09805	-1.29754	-1.09899	-0.895667	-0.834011	0.892166	0.783125	0.383092	0.840965	-1.5513	-0.86044	NA	NA
YDR446W	ECM11	0.136041	0.445462	-0.768445	-0.00710053	0.095597	0.435287	0.0784826	0.0485594	0.0566941	-0.051771	NA	NA	NA	NA	NA	NA	NA	NA	NA	NA	NA	Meiosis-specific protein
YDR447C	RPS17B	NA	NA	NA	NA	NA	NA	-3.47017	NA	NA	NA	-1.58324	-2.9993	-3.03308	-3.3196	0.504442	0.0852493	-0.54573	-0.0760438	0.075694	-0.802993	NA	Ribosomal protein 51 (rp51) of the small (40s) subunit
YDR448W	ADA2	NA	NA	NA	NA	NA	NA	NA	NA	NA	NA	NA	NA	NA	NA	NA	NA	NA	NA	NA	NA	NA	Transcription coactivator
YDR448W	ADA2	NA	NA	NA	NA	NA	NA	NA	NA	NA	NA	NA	NA	NA	NA	NA	NA	NA	NA	NA	NA	NA	Transcription coactivator
YDR449C	UTP6	NA	NA	NA	NA	NA	NA	NA	NA	NA	NA	NA	NA	NA	NA	NA	NA	NA	NA	NA	NA	haploinsufficient	Nucleolar protein
YDR450W	RPS18A	NA	NA	NA	NA	NA	NA	NA	NA	NA	NA	-7.54384	-6.84432	-7.39406	-9.24486	0.640523	-0.169401	-0.839757	-1.62612	-0.240948	-1.60821	haploinsufficient	Protein component of the small (40S) ribosomal subunit
YDR451C	YHP1	0.0173128	-0.1084	-0.313666	-0.377279	0.105397	-0.286908	0.132357	-0.364929	-0.43225	-0.204924	0.565132	0.126248	0.463928	-0.274076	-0.0212254	0.0894661	0.0171853	0.431847	0.391136	0.382512	NA	Homeobox transcriptional repressor
YDR452W	PPN1	0.419856	0.441509	-0.0178045	0.274601	0.263586	0.592399	0.124136	0.683105	-0.0295219	0.34084	0.710359	0.244348	-0.245192	0.233401	0.106307	-0.342137	0.152844	0.231858	0.411705	0.146089	NA	Vacuolar endopolyphosphatase with a role in phosphate metabolism
YDR453C	TSA2	0.542072	0.626447	0.563725	0.431808	0.029832	0.669506	0.0934818	-0.0769884	-0.106416	-0.00380615	NA	NA	NA	NA	NA	NA	NA	NA	NA	NA	NA	Stress inducible cytoplasmic thioredoxin peroxidase
YDR454C	GUK1	0.276913	0.43546	-0.582376	0.179629	-0.553435	0.413227	-0.516678	-0.600274	0.191939	0.156101	NA	NA	NA	NA	NA	NA	NA	NA	NA	NA	NA	Guanylate kinase
YDR455C	NA	0.447566	0.361171	-0.284157	0.144938	0.174738	0.13085	0.352216	0.0313446	-0.0507933	0.275995	0.572242	0.183416	0.111022	0.0601408	0.283526	0.0563737	-0.441531	-0.327857	0.597558	0.539347	NA	NA
YDR456W	NHX1	-0.0484024	0.381005	0.273632	0.309396	0.269086	0.467915	0.840829	0.129959	-0.0621124	0.233814	0.458544	-0.604939	-0.214814	-0.141314	-0.335162	-0.253297	-0.148224	0.625005	1.03033	0.0272667	NA	Na+/H+ and K+/H+ exchanger
YDR457W	TOM1	-0.153157	0.255763	-0.721167	-0.205443	0.114182	0.614657	0.952985	1.0518	-0.166606	0.0556584	0.285665	0.748705	0.532598	-0.207848	1.38724	1.9319	0.079903	0.158135	0.932546	0.76912	NA	E3 ubiquitin ligase of the hect-domain class
YDR458C	HEH2	-0.40108	-0.42029	-0.253809	0.29055	1.32252	0.529193	1.62552	1.72995	3.52853	3.61499	NA	NA	NA	NA	NA	NA	NA	NA	NA	NA	NA	Inner nuclear membrane (INM) protein
YDR459C	PFA5	0.136686	0.120562	-0.0384057	0.00305831	0.718845	0.208366	0.367887	0.455381	0.544101	0.108087	0.266343	-0.198473	0.394816	0.145928	-0.483467	0.191681	-0.560729	-0.964211	0.454969	0.487659	NA	Palmitoyltransferase with autoacylation activity
YDR460W	TFB3	0.384051	-0.331205	-0.00459368	0.187636	0.393984	-0.0570579	-0.107206	0.00614654	0.256969	-0.0230641	NA	NA	NA	NA	NA	NA	NA	NA	NA	NA	NA	Subunit of TFIIH and nucleotide excision repair factor 3 complexes
YDR461W	MFA1	-0.43605	-0.587235	-0.601153	-0.404796	3.60718	1.17823	1.02336	1.87695	-1.91862	-1.57538	NA	NA	NA	NA	NA	NA	NA	NA	NA	NA	NA	Mating pheromone a-factor
YDR462W	MRPL28	0.611537	1.05839	0.337072	0.537089	-0.370591	0.172497	-0.770842	-0.396022	0.92071	0.922329	NA	NA	NA	NA	NA	NA	NA	NA	NA	NA	NA	Mitochondrial ribosomal protein of the large subunit
YDR463W	STP1	0.580435	0.30103	0.851257	1.10268	0.644153	0.871998	-0.720028	-0.17655	-0.0772467	0.584983	-0.496344	-0.115134	0.373342	0.165541	-1.06449	-0.646579	-1.10581	-1.64115	-0.242471	0.182433	NA	Transcription factor
YDR464W	SPP41	-0.489656	-0.38505	-0.495589	0.187547	-0.486125	-0.213436	0.316735	0.73211	1.07145	0.756851	NA	NA	NA	NA	NA	NA	NA	NA	NA	NA	NA	Protein of unknown function
YDR465C	RMT2	0.319115	0.417377	-0.799899	0.0770049	0.0295953	0.51813	-0.0307505	0.624361	-0.199895	0.418662	0.45389	0.538665	0.0552806	0.644513	0.114409	0.044122	0.405355	0.766989	0.538972	0.70856	NA	Arginine N5 methyltransferase
YDR466W	PKH3	0.609122	0.395135	-0.0741348	0.411733	0.414552	0.448116	0.436716	0.273684	0.112821	0.235683	NA	NA	NA	NA	NA	NA	NA	NA	NA	NA	NA	Protein kinase with similarity to mammalian PDK1 and yeast Pkh1p/Phk2p
YDR467C	NA	-0.130289	-0.621639	-0.202116	-0.0118914	0.839703	0.535574	0.845431	1.63953	1.65614	1.19926	NA	NA	NA	NA	NA	NA	NA	NA	NA	NA	NA	NA
YDR468C	TLG1	-0.109693	0.0857836	-0.0249962	0.256097	0.0167821	-0.102322	-0.400982	-0.401597	0.517331	0.349292	NA	NA	NA	NA	NA	NA	NA	NA	NA	NA	NA	Essential t-SNARE that mediates fusion of vesicles with the late Golgi
YDR469W	SDC1	-0.0190487	-0.355574	-1.78124	-0.948352	-2.17737	-1.66032	-1.57519	-1.27833	-0.240527	0.596755	1.29962	0.634332	0.878758	-0.00407617	0.353681	-0.354559	1.54068	0.526373	0.755402	0.736089	NA	Subunit of the COMPASS (Set1C) complex
YDR470C	UGO1	NA	NA	NA	NA	NA	NA	NA	NA	NA	NA	NA	NA	NA	NA	NA	NA	NA	NA	NA	NA	NA	Outer membrane component of the mitochondrial fusion machinery
YDR471W	RPL27B	-0.837497	-1.12336	-1.43651	-1.6121	0.921956	1.45493	0.138862	0.321893	0.444731	0.348379	-2.0017	-1.47206	-3.16384	-2.9739	1.51876	1.39866	0.223869	0.325065	0.180521	0.0920954	haploinsufficient	Ribosomal 60S subunit protein L27B
YDR472W	TRS31	NA	NA	NA	NA	NA	NA	-4.10601	NA	NA	NA	NA	NA	NA	NA	NA	NA	NA	NA	NA	NA	NA	Core component of transport protein particle (TRAPP) complexes I-III
YDR473C	PRP3	0.251643	0.239826	-1.08832	-1.37604	-0.434023	-1.61083	0.0685399	-0.633493	0.513966	0.402851	NA	NA	NA	NA	NA	NA	NA	NA	NA	NA	NA	Splicing factor
YDR474C	NA	NA	NA	NA	NA	NA	NA	NA	NA	NA	NA	-0.716339	-0.592203	-0.0122673	-0.691685	0.772882	0.515703	2.07128	0.130221	-0.492555	0.246984	NA	NA
YDR475C	JIP4	0.511456	0.0168947	0.624671	0.724937	0.647842	0.78991	-0.494601	-0.246329	0.750054	1.04996	NA	NA	NA	NA	NA	NA	NA	NA	NA	NA	NA	Protein of unknown function
YDR475C	JIP4	NA	NA	NA	NA	NA	NA	NA	NA	NA	NA	0.348442	0.711758	0.429873	0.297651	0.439147	0.786944	-1.3614	0.175876	0.141231	0.234171	NA	Protein of unknown function
YDR476C	YDR476C	-0.96434	0.283965	-1.36404	0.919696	-0.728806	0.650356	-1.89621	0.357794	-0.0165269	0.532959	0.557144	0.785868	0.328955	0.660461	0.904346	0.458063	0.556703	0.285122	0.24189	0.465926	NA	Putative protein of unknown function
YDR477W	SNF1	0.292908	-0.0776546	0.469004	0.577549	0.027449	0.261101	-1.06655	-1.36606	0.525655	0.744714	NA	NA	NA	NA	NA	NA	NA	NA	NA	NA	NA	AMP-activated serine/threonine protein kinase
YDR478W	SNM1	0.280782	0.499948	-0.224322	0.132674	0.467895	0.78324	-0.0774912	-0.68023	0.864614	0.504438	NA	NA	NA	NA	NA	NA	NA	NA	NA	NA	NA	Ribonuclease MRP complex subunit
YDR479C	PEX29	-0.617878	0.534429	-1.17693	-0.313337	-0.920176	-1.55048	0.80758	-0.793475	0.454128	-0.127943	NA	NA	NA	NA	NA	NA	NA	NA	NA	NA	NA	Peroxisomal integral membrane peroxin
YDR480W	DIG2	0.453838	0.160351	0.0130637	0.460284	-0.664955	0.224284	-0.926867	-1.2147	0.0439665	-0.184224	1.02718	0.207639	0.719436	0.270745	0.312795	0.110078	0.306533	0.320292	0.847463	0.679532	NA	MAP kinase-responsive inhibitor of the Ste12p transcription factor
YDR481C	PHO8	-0.185338	-0.468924	-0.910342	-0.287546	0.131841	-0.424152	0.925666	0.787346	6.86921e-05	0.752666	0.633678	-0.264388	-0.103678	-0.90392	0.635031	0.23924	-0.672142	-0.251337	0.600707	0.329265	NA	Repressible vacuolar alkaline phosphatase
YDR482C	CWC21	-0.384602	0.23305	-0.00950328	0.29238	-0.0865056	-0.00354225	-0.0821195	-0.173454	0.854798	0.701331	0.510519	0.422348	0.739659	0.265233	0.14888	-0.168322	0.256227	-0.166283	0.756747	0.41991	NA	Protein involved in RNA splicing by the spliceosome
YDR483W	KRE2	0.426899	-0.0498318	-0.925804	-0.193064	-1.0224	-0.226677	-0.565882	-0.584956	0.90873	0.961006	-0.00514935	0.450795	-0.762563	-0.547902	-0.442427	-1.15663	0.104305	0.0177092	0.0138274	0.0488702	NA	Alpha1,2-mannosyltransferase of the Golgi
YDR484W	VPS52	0.752353	0.419113	0.321134	0.6111	0.435902	0.44842	-0.286471	0.0250777	0.810755	0.811111	0.713588	0.705761	0.657846	0.342342	0.582935	-0.278066	-0.549651	-0.369843	0.701844	0.629679	NA	Component of the GARP (Golgi-associated retrograde protein) complex
YDR485C	VPS72	NA	NA	NA	NA	NA	NA	NA	NA	NA	NA	NA	NA	NA	NA	NA	NA	NA	NA	NA	NA	NA	Htz1p-binding component of the SWR1 complex
YDR485C	VPS72	NA	NA	NA	NA	NA	NA	NA	NA	NA	NA	-0.589523	-1.14097	-0.340534	-0.51506	1.23179	1.45277	0.627651	0.167371	-1.61244	-2.2575	NA	Htz1p-binding component of the SWR1 complex
YDR486C	VPS60	0.533197	0.825775	0.234131	0.271759	0.714151	0.0901392	-0.655958	-0.592611	0.614332	0.0050209	0.0398556	0.0932062	-0.0967346	0.434391	-0.176533	0.131922	-0.0709465	0.282168	-0.0570981	-0.260108	NA	Protein involved in late endosome to vacuole transport
YDR487C	RIB3	-0.200713	0.451805	0.43018	0.555653	0.0846065	0.373718	1.28989	0.316245	0.15598	0.663181	NA	NA	NA	NA	NA	NA	NA	NA	NA	NA	NA	3,4-dihydroxy-2-butanone-4-phosphate synthase (DHBP synthase)
YDR488C	PAC11	0.244589	0.308695	0.0107415	0.0781576	0.514418	0.0394257	0.889009	1.79137	0.739622	0.913057	0.420035	0.29178	-0.472439	-0.212161	0.458123	0.250298	-0.193808	-0.189355	0.264128	0.211803	NA	Dynein intermediate chain, microtubule motor protein
YDR489W	SLD5	0.400674	0.0368814	0.372075	0.38555	0.549367	0.832966	-0.0778256	0.335844	0.247423	0.621912	NA	NA	NA	NA	NA	NA	NA	NA	NA	NA	NA	Subunit of the GINS complex (Sld5p, Psf1p, Psf2p, Psf3p)
YDR490C	PKH1	-0.00136664	-0.126099	0.344465	0.27513	0.109947	0.377735	0.133004	-0.310708	0.754746	0.0349749	0.475346	0.414983	0.722905	0.0550493	-0.156059	-0.667217	0.443084	0.478931	0.53857	0.834332	NA	Serine/threonine protein kinase
YDR491C	NA	-0.130337	-0.285914	0.429695	-0.511369	0.420485	-1.39038	1.11027	-0.0295261	0.337161	-0.0866799	NA	NA	NA	NA	NA	NA	NA	NA	NA	NA	NA	NA
YDR492W	IZH1	-1.66725	NA	-1.20614	NA	-1.61079	NA	-4.17937	NA	NA	NA	0.348297	0.337098	0.230817	0.111383	0.250594	0.164722	0.981362	0.296325	0.515521	0.483031	NA	Membrane protein involved in zinc ion homeostasis
YDR493W	MZM1	0.207544	0.0207053	0.229604	0.220587	0.719902	0.599355	-0.21143	-0.354066	-1.23026	-0.726278	0.00165493	0.00613478	0.189633	0.260625	0.140518	-0.240179	0.261229	-0.106027	0.0486505	-0.0853812	NA	Protein required for assembly of the cytochrome bc(1) complex
YDR494W	RSM28	0.017807	0.494907	-0.1103	0.272318	0.528176	0.622479	0.495291	0.278191	0.675261	0.0742713	0.513923	0.637384	0.302718	0.0401433	-0.465439	0.353986	-0.996477	-0.194098	0.126072	0.0502227	NA	Mitochondrial ribosomal protein of the small subunit
YDR495C	VPS3	0.208324	0.0834149	0.0879331	0.279234	0.39275	0.28717	0.339018	0.143261	0.271482	0.555806	0.396601	0.376269	0.225069	0.207056	0.747855	0.0808715	0.0188837	-0.0161331	-0.124397	-0.316713	NA	Component of CORVET membrane tethering complex
YDR496C	PUF6	0.11825	-0.261233	-0.108451	0.107275	0.936013	0.914962	0.160844	0.609586	-0.160621	0.482843	NA	NA	NA	NA	NA	NA	NA	NA	NA	NA	NA	Pumilio-homology domain protein
YDR497C	ITR1	-0.652838	-0.405937	-0.995526	-0.952193	1.73575	1.88084	-0.300758	-0.331624	0.439159	0.483939	0.234237	0.324189	0.551123	0.432978	-0.253399	0.283422	0.474557	1.21099	1.00207	0.923232	NA	Myo-inositol transporter
YDR498C	SEC20	-0.0374618	0.401044	0.177643	0.224948	0.385994	-0.0845149	-0.511363	0.131731	0.333321	-0.0362892	NA	NA	NA	NA	NA	NA	NA	NA	NA	NA	NA	Membrane glycoprotein v-SNARE
YDR499W	LCD1	0.517025	0.4342	0.420061	0.725245	0.356219	1.02265	-0.36221	0.929875	-0.514364	0.461758	NA	NA	NA	NA	NA	NA	NA	NA	NA	NA	NA	Essential protein required for the DNA integrity checkpoint pathways
YDR500C	RPL37B	-0.528565	-0.971353	-1.87662	-1.02992	-0.429328	-0.147204	-0.613237	-0.00452895	-0.128936	-0.420037	NA	NA	NA	NA	NA	NA	NA	NA	NA	NA	NA	Ribosomal 60S subunit protein L37B
YDR500C	RPL37B	-0.846616	-1.08773	-1.3699	-1.41608	0.932792	0.475958	0.709897	0.216757	0.579889	0.10962	-1.60668	-2.28829	-3.32504	-3.23665	0.116078	0.000479643	-1.10483	-0.570124	-0.29807	-0.123544	NA	Ribosomal 60S subunit protein L37B
YDR501W	PLM2	NA	NA	NA	NA	NA	NA	NA	NA	NA	NA	NA	NA	NA	NA	NA	NA	NA	NA	NA	NA	NA	Putative transcription factor, contains Forkhead Associated domain
YDR501W	PLM2	NA	NA	NA	NA	NA	NA	NA	NA	NA	NA	0.0176512	0.379341	0.346178	0.298535	-0.0956767	0.0414761	-0.994927	-0.828548	-0.199405	-0.40803	NA	Putative transcription factor, contains Forkhead Associated domain
YDR502C	SAM2	0.0901456	0.283016	0.328024	0.350575	0.669926	0.362876	0.359008	0.318661	0.19828	0.089348	0.256319	0.289901	0.132634	0.254307	-0.114329	-0.174121	0.03087	-0.415723	0.218609	0.391231	NA	S-adenosylmethionine synthetase
YDR503C	LPP1	0.229162	0.070532	0.160623	0.472351	0.163935	0.651851	0.606828	-0.0774485	-0.0683556	0.398006	0.344784	0.404243	0.601073	0.0838223	0.577977	0.0995051	0.629078	0.42753	0.8371	0.709647	NA	Lipid phosphate phosphatase
YDR504C	SPG3	0.287905	0.313846	-0.0759237	0.0344975	0.508217	0.449359	-0.0448026	-0.230631	0.518655	0.555464	0.872595	-0.012007	0.118579	0.143937	0.161838	0.000198467	0.23288	0.434684	0.204074	0.213033	NA	Protein required for high temperature survival during stationary phase
YDR505C	PSP1	-0.255339	0.0509511	0.420414	0.61428	0.00550428	-0.831195	0.426195	0.387014	1.576	1.25943	0.822787	0.350981	0.654206	0.333795	0.546993	-0.171198	0.841494	0.909698	1.24789	1.19087	NA	Asn and gln rich protein of unknown function
YDR506C	GMC1	NA	NA	NA	NA	NA	NA	NA	NA	NA	NA	NA	NA	NA	NA	NA	NA	NA	NA	NA	NA	NA	Protein involved in meiotic progression
YDR506C	GMC1	0.0463161	-0.0680371	0.211739	0.208889	0.800241	0.298573	0.632093	0.929811	0.29258	0.542713	0.251143	0.273074	0.648004	0.331605	0.0204414	0.289609	-0.255329	-0.324265	0.316091	0.407887	NA	Protein involved in meiotic progression
YDR507C	GIN4	NA	NA	-0.585841	NA	-1.22008	NA	-3.68824	NA	NA	NA	NA	NA	NA	NA	NA	NA	NA	NA	NA	NA	NA	Protein kinase involved in bud growth and assembly of the septin ring
YDR508C	GNP1	NA	NA	NA	NA	NA	NA	NA	NA	NA	NA	0.235227	0.78979	0.150261	-0.170549	0.885951	0.435832	0.973506	0.0374059	0.785842	0.854615	NA	High-affinity glutamine permease
YDR509W	NA	0.399895	1.13366	-0.207469	0.506403	-0.223146	0.152761	1.18757	1.89452	1.27455	0.979418	0.697504	0.0205408	0.493486	-0.513722	0.951158	0.275437	0.539091	1.23789	1.249	0.813073	NA	NA
YDR510W	SMT3	0.147004	0.0958886	0.265497	0.248304	0.297247	0.433738	-0.511735	0.593939	0.8702	1.15254	NA	NA	NA	NA	NA	NA	NA	NA	NA	NA	NA	Ubiquitin-like protein of the SUMO family
YDR511W	SDH7	0.592682	0.838901	-0.29884	-0.00587406	0.11573	0.230031	0.396202	0.580745	0.865595	0.409535	-0.215838	0.865219	0.0684862	0.840703	-0.731888	-0.256444	0.197967	0.566043	0.937139	1.11207	NA	Mitochondrial protein involved in assembly of succinate dehydrogenase
YDR512C	EMI1	0.198018	0.029541	-1.09525	-0.852929	-0.759944	-0.324464	0.512511	0.201117	0.461282	0.592295	-0.190074	-0.115077	-0.840259	-1.15705	-0.652083	-0.947047	-0.686857	-0.885105	0.263389	-0.11167	NA	Non-essential protein of unknown function
YDR512C	EMI1	0.390397	-0.0437586	0.471478	0.293644	-0.463123	0.990931	0.122531	-0.0591855	0.159941	0.158169	NA	NA	NA	NA	NA	NA	NA	NA	NA	NA	NA	Non-essential protein of unknown function
YDR513W	GRX2	0.406773	-0.132785	0.273278	0.595433	-0.103854	0.428342	-0.144187	-0.447299	-0.0600805	0.423863	0.312253	0.883278	0.62103	0.0270402	0.305699	0.0975062	0.378197	0.119553	0.440369	0.695217	NA	Cytoplasmic glutaredoxin
YDR514C	YDR514C	0.120972	0.421376	0.012228	-0.0353955	-0.299749	0.0527555	-0.617108	-0.296356	-0.152593	0.163455	0.170122	-0.511423	0.319035	-1.05557	0.736143	-0.0832962	1.40303	-0.570616	0.711576	0.53642	NA	Protein of unknown function that localizes to mitochondria
YDR515W	SLF1	0.329626	0.0104191	-0.220172	-0.899621	-0.158802	-1.01883	-0.100501	-1.51399	-0.0682196	0.130496	-0.0812968	0.319606	-0.313404	0.30758	-1.58664	-0.721219	0.627066	0.575756	0.331908	0.184179	NA	RNA binding protein that associates with polysomes
YDR516C	EMI2	-2.60598	-3.91144	-1.83259	-1.98821	-2.20349	-3.99365	NA	-1.8257	-1.97759	-1.36584	0.893924	0.396584	0.248257	-0.0913185	-0.187023	-0.332973	-0.150438	0.110997	0.153005	-0.13078	NA	Non-essential protein of unknown function
YDR517W	GRH1	0.559387	0.593943	0.352522	0.436728	0.466466	0.478855	-0.187788	-0.380231	0.188775	0.548028	0.441552	0.502384	0.51715	0.350312	0.406514	0.282535	0.926457	0.27513	0.942254	0.97544	NA	Acetylated cis-Golgi protein, involved in ER to Golgi transport
YDR518W	EUG1	NA	NA	NA	NA	NA	NA	NA	NA	NA	NA	NA	NA	NA	NA	NA	NA	NA	NA	NA	NA	NA	Protein disulfide isomerase of the endoplasmic reticulum lumen
YDR518W	EUG1	NA	NA	NA	NA	NA	NA	NA	NA	NA	NA	-0.0414291	0.47063	0.348868	0.224724	-0.592765	-0.261354	0.129167	-0.0738123	-0.9727	-0.984979	NA	Protein disulfide isomerase of the endoplasmic reticulum lumen
YDR519W	FPR2	0.14095	0.478017	-0.069224	0.149246	0.320611	0.251312	0.625447	0.641765	0.263886	0.584111	0.468658	0.144538	-0.538338	-0.687929	-1.02541	-0.204867	1.35314	0.290582	0.486236	0.419259	NA	Membrane-bound peptidyl-prolyl cis-trans isomerase (PPIase)
YDR520C	URC2	0.427125	0.111991	0.468213	0.708266	-0.204286	0.627976	-0.210587	-0.250634	0.09542	0.265566	NA	NA	NA	NA	NA	NA	NA	NA	NA	NA	NA	Putative Zn(II)2Cys6 motif containing transcription factor
YDR521W	NA	0.429385	0.373055	0.46303	0.54186	-0.164006	-0.124616	0.478592	0.430359	-0.283136	0.391297	NA	NA	NA	NA	NA	NA	NA	NA	NA	NA	NA	NA
YDR522C	SPS2	0.247808	-0.259049	0.126649	0.388925	0.00751723	0.886436	-0.800647	0.0784664	-0.371712	0.108909	-0.996539	-1.96541	-1.05134	-0.856374	0.105424	0.293976	0.44814	0.438467	-2.31834	-3.30134	NA	Protein expressed during sporulation
YDR523C	SPS1	-0.224452	0.0722195	0.22689	0.293565	-0.192955	-0.0655118	-1.44404	-1.38395	-1.56632	-1.67528	NA	NA	NA	NA	NA	NA	NA	NA	NA	NA	NA	Putative protein serine/threonine kinase
YDR524C	AGE1	0.527615	0.353117	0.348214	0.768287	-0.130075	0.974983	0.511503	1.18342	1.19338	0.866944	-0.506901	0.232748	-1.20981	0.298922	-0.208975	0.898864	-0.200348	0.552989	-0.0557054	0.834105	NA	ADP-ribosylation factor (ARF) GTPase activating protein (GAP) effector
YDR524C-B	YDR524C-B	NA	NA	NA	NA	NA	NA	NA	NA	NA	NA	-2.03579	-2.49211	0.679194	-1.26178	-0.806928	-0.780444	1.00185	0.846011	0.525843	0.361183	NA	Putative protein of unknown function
YDR524W-A	NA	NA	NA	NA	NA	NA	NA	NA	NA	NA	NA	NA	NA	NA	NA	NA	NA	NA	NA	NA	NA	NA	NA
YDR525W	NA	-0.103101	-0.13161	0.322439	0.355048	0.0876707	0.708267	0.398478	0.715767	0.893458	0.677963	NA	NA	NA	NA	NA	NA	NA	NA	NA	NA	NA	NA
YDR525W-A	SNA2	0.315069	0.165654	0.279692	0.459803	0.153851	0.503806	-0.162932	0.1494	-0.215976	0.453324	-0.0160524	0.15209	0.327978	0.103053	0.43192	0.456874	-0.302757	-0.589224	0.00479374	-0.0659911	NA	Protein of unknown function
YDR526C	NA	0.632194	-0.112557	-0.149434	-1.5891	0.646243	-0.899558	0.11744	-1.14895	0.445563	0.0103526	NA	NA	NA	NA	NA	NA	NA	NA	NA	NA	NA	NA
YDR527W	RBA50	0.308639	0.12664	0.0730836	0.109314	-0.0840263	0.166528	-0.0444133	-0.173098	-0.133373	0.434991	NA	NA	NA	NA	NA	NA	NA	NA	NA	NA	NA	Protein involved in transcription
YDR528W	HLR1	-0.449445	0.00336068	0.452349	0.357907	-0.0302384	0.309588	0.904278	0.573364	0.893558	0.456783	0.0421426	0.275136	0.582468	0.165999	-0.818207	-1.06973	1.7279	1.0363	1.10876	0.575055	NA	Protein involved in regulation of cell wall composition and integrity
YDR529C	QCR7	0.036629	0.583563	0.263866	0.522332	0.122259	0.00849372	-0.45115	0.689915	0.658502	0.125406	0.152412	0.0981362	0.62928	0.590204	0.428235	0.200075	0.803489	-0.30087	-0.467939	-0.476735	NA	Subunit 7 of ubiquinol cytochrome-c reductase (Complex III)
YDR530C	APA2	0.34962	1.07626	0.533258	0.82558	0.330649	0.629604	-1.18719	NA	-0.460686	0.6251	-0.689715	-0.0321374	-0.16921	-0.444195	1.20423	1.04595	1.25489	0.133314	-0.0422302	0.224184	NA	Diadenosine 5',5'''-P1,P4-tetraphosphate phosphorylase II
YDR531W	CAB1	0.303788	-0.142211	0.217951	0.123477	-1.24929	0.478488	-1.18673	-1.10289	0.169214	0.0235063	NA	NA	NA	NA	NA	NA	NA	NA	NA	NA	NA	Pantothenate kinase, ATP:D-pantothenate 4'-phosphotransferase
YDR532C	KRE28	-0.541832	-0.208937	-1.48049	0.315548	-1.94526	0.00329139	-1.8825	-0.302495	-1.52591	-0.798335	-5.59004	-5.32567	-3.03691	-3.87925	-2.99239	-3.16084	0.0634915	-1.18066	-1.66836	-1.14168	NA	Subunit of a kinetochore-microtubule binding complex
YDR533C	HSP31	0.103246	0.078665	0.0813836	0.134658	0.449852	0.401922	-0.171859	0.141185	0.235373	0.379845	0.58298	0.389411	0.489205	0.449076	0.0938719	-0.0374856	0.581286	0.247143	0.934195	0.708826	NA	Methylglyoxalase that converts methylglyoxal to D-lactate
YDR534C	FIT1	0.615257	0.514199	-0.844606	-0.550071	-0.501471	0.218829	0.403339	0.292867	0.115592	0.522129	0.35609	-0.00611525	0.0476283	0.430238	-0.172759	-0.0188729	-0.45216	0.0661691	-0.387704	-0.825525	NA	Mannoprotein that is incorporated into the cell wall
YDR535C	NA	0.354538	0.414396	-0.345172	-0.277842	-0.215224	-0.667004	-0.203923	0.0534087	0.360168	0.2077	-0.636097	0.658961	-1.08509	0.397741	-0.0960788	-0.250196	0.636125	-0.0148	-0.17635	-0.183633	NA	NA
YDR536W	STL1	0.31077	-0.210111	0.659678	0.666076	-0.416455	0.346734	0.0862765	0.455108	-0.273218	-0.0593061	-0.000551365	0.36457	0.458913	0.586188	0.386565	0.185339	0.700505	0.112954	0.502446	0.594516	NA	Glycerol proton symporter of the plasma membrane
YDR537C	NA	0.29064	0.210773	0.507062	0.577669	0.36196	0.812223	0.605248	0.103705	0.708692	0.542938	0.341759	0.147154	0.0968595	-0.263159	-0.093878	-0.832526	0.782134	0.816561	-0.0781573	0.478543	NA	NA
YDR538W	PAD1	0.662117	0.314058	0.447522	0.426732	0.814777	0.578615	1.10667	0.913819	0.440814	0.704748	0.363749	0.318278	0.267961	0.372341	0.210579	0.22212	0.00763242	-0.273019	0.175129	0.0478003	NA	Phenylacrylic acid decarboxylase
YDR539W	FDC1	0.282605	0.0563233	0.395508	0.458658	0.317282	0.485753	0.335882	0.452784	0.136307	0.589078	0.790765	0.547944	0.243046	0.373559	0.400817	0.35557	0.0981808	-0.548639	0.0488136	0.0283987	NA	Putative phenylacrylic acid decarboxylase
YDR540C	IRC4	0.0749044	0.340244	0.0505541	0.31873	0.352058	0.367028	0.855404	1.00876	1.19096	0.644651	0.650572	0.481265	0.320626	0.16313	0.179301	0.0725376	0.658894	0.469368	0.562791	0.702166	NA	Putative protein of unknown function
YDR541C	YDR541C	0.48018	0.481382	0.364675	0.493777	0.209975	0.137355	-0.246884	0.288753	-0.0326669	0.204922	1.10393	0.613591	0.614947	0.595969	-0.239372	-0.235515	-0.220317	0.367899	1.00949	0.730533	NA	Putative dihydrokaempferol 4-reductase
YEL001C	IRC22	0.223636	0.397438	0.489732	0.184621	0.0194711	0.752848	-0.477607	-0.0974858	0.0632574	0.216404	NA	NA	NA	NA	NA	NA	NA	NA	NA	NA	NA	Putative protein of unknown function
YEL002C	WBP1	0.742389	0.561991	0.537354	0.535378	0.12565	-0.0489695	0.0548145	-0.786115	0.343148	0.427967	NA	NA	NA	NA	NA	NA	NA	NA	NA	NA	NA	Beta subunit of the oligosaccharyl transferase glycoprotein complex
YEL003W	GIM4	0.33771	-0.525749	0.231468	0.518793	-0.0702539	0.890765	0.444883	-0.190795	-0.321143	0.423004	NA	NA	NA	NA	NA	NA	NA	NA	NA	NA	NA	Subunit of the heterohexameric cochaperone prefoldin complex
YEL004W	YEA4	0.437756	-0.213783	0.345377	-0.440712	0.32693	-0.540104	0.718756	-1.22828	0.406307	-0.249275	-0.242999	0.869771	0.144819	0.884429	0.158869	1.36251	0.160172	0.53997	0.777394	0.966148	NA	Uridine diphosphate-N-acetylglucosamine (UDP-GlcNAc) transporter
YEL005C	VAB2	0.0549048	0.134013	-4.17225	-3.62553	-0.997805	-3.37459	-0.26969	-1.44764	-0.405299	-0.098724	0.76378	0.371067	0.433156	0.641877	0.0318743	0.272055	0.111499	0.203652	0.559731	0.894942	NA	Subunit of the BLOC-1 complex involved in endosomal maturation
YEL006W	YEA6	0.286611	0.620337	0.576207	0.162019	0.892688	0.528735	0.00915706	0.756513	-0.327591	-0.164386	0.925903	0.894708	0.198225	0.116196	1.35925	1.02705	0.963081	1.21245	0.839813	1.01312	NA	Putative mitochondrial NAD+ transporter
YEL007W	MIT1	0.304341	0.40201	1.18988	0.971224	0.547787	0.866832	-1.41508	-0.52143	0.832518	-0.168594	0.302309	0.511023	0.526995	0.424008	-1.74217	-1.69943	-0.484589	-1.0278	-0.703208	-0.267612	NA	Transcriptional regulator of pseudohyphal growth
YEL008W	NA	-0.154251	-0.12434	0.31735	0.430962	-0.479036	0.405664	-0.421505	-0.273257	-0.125515	0.0397761	-0.204581	0.0745501	-0.600786	-0.696749	-0.96242	-0.352173	-0.681146	-0.408643	-0.108458	-0.113131	NA	NA
YEL009C	GCN4	0.441883	0.0909756	0.94701	1.16397	0.127756	0.317247	-0.746315	-1.29202	-0.257194	-0.172196	-0.0180635	-0.246818	-0.000988628	-0.0266118	2.25784	2.12625	1.70582	1.233	-0.564461	-0.0981808	NA	bZIP transcriptional activator of amino acid biosynthetic genes
YEL010W	NA	0.537578	0.0433518	-0.246544	0.118652	-0.121526	0.434474	-0.289418	-0.418896	0.0800399	0.431021	-0.0994631	-1.06319	0.285409	-1.36743	-0.763374	-0.473338	-2.37563	0.53707	0.377346	0.516214	NA	NA
YEL011W	GLC3	0.257156	0.0672028	0.287061	0.518839	0.383798	0.341785	-0.1235	0.262354	0.15542	0.0652035	0.268363	0.409997	0.369803	0.317711	0.072105	-0.0640934	0.00371774	-0.276757	0.393207	0.597401	NA	Glycogen branching enzyme, involved in glycogen accumulation
YEL012W	UBC8	0.259258	0.803059	0.833395	0.813575	0.279524	0.413576	-0.995778	-0.695108	-0.395752	0.493491	0.166747	0.256864	0.546237	0.239624	-0.109856	-0.288734	-0.0472159	-0.119797	0.444361	0.509857	NA	Ubiquitin-conjugating enzyme that regulates gluconeogenesis
YEL013W	VAC8	-0.183809	-0.356238	-0.836249	-0.884415	0.428602	-0.756085	1.71471	1.8138	0.262383	0.0687267	0.784436	1.38831	0.723427	1.12313	-0.526849	-0.962506	1.0062	2.1488	1.05882	1.55162	NA	Phosphorylated and palmitoylated vacuolar membrane protein
YEL014C	NA	0.378678	0.251616	0.0992982	0.165458	0.315489	0.850461	-0.40675	0.419483	0.140089	0.0828754	0.024056	0.679864	0.424556	0.273788	0.484503	0.390179	0.345272	0.282968	0.777009	0.830514	NA	NA
YEL015W	EDC3	0.0467914	-0.239551	0.134386	0.00173511	0.909673	1.02009	-0.127432	-0.299473	0.400689	0.737019	0.530457	0.729476	0.141288	0.0640788	0.794544	-0.0776032	0.712081	0.566285	0.505265	0.475077	NA	Non-essential conserved protein with a role in mRNA decapping
YEL016C	NPP2	0.590009	0.526075	0.334058	0.514741	0.307186	0.606524	-0.258507	-0.108887	0.539086	0.486661	0.330394	0.313193	0.539949	0.339794	0.231849	0.25558	-1.1207	-1.69215	0.590858	0.587574	NA	Nucleotide pyrophosphatase/phosphodiesterase
YEL017C-A	PMP2	0.18521	0.918354	0.71578	1.01737	-0.107828	0.194815	-1.23651	-0.560066	1.06309	0.995752	-0.0208541	0.225236	0.222014	0.183379	-0.196475	-0.486148	0.607347	0.0441415	0.392239	0.412429	NA	Proteolipid associated with plasma membrane H(+)-ATPase (Pma1p)
YEL017W	GTT3	0.1474	-0.473314	0.333396	0.475054	0.115688	0.374792	-0.840352	-0.429035	-0.43965	-0.622006	0.720977	0.293713	0.552045	0.352733	0.458464	0.228495	-0.666632	-0.99541	0.487002	0.60668	NA	Protein of unknown function may be involved in glutathione metabolism
YEL018W	EAF5	0.364663	0.488751	0.776919	0.905514	0.225747	0.871967	-1.03561	-0.874395	0.378249	0.749187	NA	NA	NA	NA	NA	NA	NA	NA	NA	NA	NA	Non-essential subunit of the NuA4 acetyltransferase complex
YEL019C	MMS21	-0.11916	0.0596327	0.356634	0.386211	-0.455533	0.433964	0.887551	-0.225629	0.139937	0.387729	NA	NA	NA	NA	NA	NA	NA	NA	NA	NA	NA	SUMO ligase and component of the SMC5-SMC6 complex
YEL020C	YEL020C	-0.00322356	-0.0798768	-0.523736	-0.184358	-0.00486683	0.857655	-0.210109	-0.275689	0.432201	0.753994	0.309682	0.412574	0.0417797	0.147799	0.271109	-0.316083	0.161627	-0.192673	0.805904	1.01965	NA	Protein of unknown function with low sequence identity to Pdc1p
YEL022W	GEA2	NA	NA	NA	NA	NA	NA	NA	NA	NA	NA	0.354448	0.312695	0.311333	0.336692	-0.252141	0.0063953	0.0992189	-0.936269	0.143578	-0.080267	NA	Guanine nucleotide exchange factor for ADP ribosylation factors (ARFs)
YEL023C	YEL023C	0.773104	0.658456	0.942716	1.09368	0.194232	0.582388	-0.715634	-0.429168	0.423806	0.789096	-0.34101	-0.0758184	-0.0175912	0.0542306	-0.267134	-0.280974	-0.427868	-0.708262	-0.226012	-0.363281	NA	Putative protein of unknown function
YEL024W	RIP1	-1.16963	-1.17455	-0.0302409	-0.0103295	-1.1415	0.392206	-0.791043	-1.12688	-3.1571	-2.75174	NA	NA	NA	NA	NA	NA	NA	NA	NA	NA	NA	Ubiquinol-cytochrome-c reductase
YEL025C	YEL025C	NA	NA	NA	NA	NA	NA	NA	NA	NA	NA	-0.305728	0.227108	-0.170253	-0.0933696	0.168172	0.268027	0.128985	-0.430724	0.724559	0.702067	NA	Putative protein of unknown function
YEL026W	SNU13	0.626786	0.0983446	-0.131824	0.455743	0.0866148	0.53345	-0.0108087	-0.0268056	0.578388	0.454308	NA	NA	NA	NA	NA	NA	NA	NA	NA	NA	NA	RNA binding protein
YEL027W	VMA3	-0.0682601	0.244817	-0.246412	-0.0336654	-0.494326	0.152722	0.411727	0.722088	-1.85709	-1.5137	NA	NA	NA	NA	NA	NA	NA	NA	NA	NA	NA	Proteolipid subunit c of the V0 domain of vacuolar H(+)-ATPase
YEL028W	NA	0.463766	0.35527	0.115285	0.119153	-0.308926	-0.103315	0.29542	0.655167	0.569836	0.475152	0.349272	0.226043	-0.393147	0.223126	-0.446973	-0.939523	-0.295137	-0.868133	0.728449	0.323023	NA	NA
YEL029C	BUD16	0.334274	0.110477	0.639055	0.391286	0.0285519	0.402576	-0.063958	0.10458	0.463661	0.341719	NA	NA	NA	NA	NA	NA	NA	NA	NA	NA	NA	Putative pyridoxal kinase
YEL030W	ECM10	NA	NA	NA	NA	NA	NA	NA	NA	NA	NA	NA	NA	NA	NA	NA	NA	NA	NA	NA	NA	NA	Heat shock protein of the Hsp70 family
YEL031W	SPF1	0.440685	0.702448	0.523172	0.46917	0.0175998	0.464312	0.333042	0.182672	-0.236339	0.258413	NA	NA	NA	NA	NA	NA	NA	NA	NA	NA	NA	P-type ATPase, ion transporter of the ER membrane
YEL032W	MCM3	NA	NA	NA	NA	NA	NA	NA	NA	NA	NA	NA	NA	NA	NA	NA	NA	NA	NA	NA	NA	NA	Protein involved in DNA replication
YEL033W	MTC7	-1.74271	-1.20003	-1.45715	-1.4746	-0.159569	-0.654196	0.197128	-0.186429	-1.03712	-1.04602	0.264153	-0.0205008	-0.826173	-0.727162	0.606098	0.551607	2.44332	2.10852	1.3255	1.33066	NA	Protein of unknown function
YEL034W	HYP2	-2.49174	-1.41805	-1.32683	-1.4222	-0.590871	0.443775	0.526947	0.674276	-1.11213	-0.48844	NA	NA	NA	NA	NA	NA	NA	NA	NA	NA	haploinsufficient	Translation elongation factor eIF-5A
YEL035C	UTR5	-1.7878	-2.01686	-1.65857	-1.16761	-0.754436	-0.52859	0.804677	1.49086	-1.10399	-0.781313	NA	NA	NA	NA	NA	NA	NA	NA	NA	NA	haploinsufficient	Protein of unknown function
YEL036C	ANP1	-0.213593	-0.63741	0.088388	0.201236	-0.930786	0.00935376	-0.00224148	0.57238	-0.131253	0.268449	NA	NA	NA	NA	NA	NA	NA	NA	NA	NA	NA	Subunit of the alpha-1,6 mannosyltransferase complex
YEL037C	RAD23	-0.144454	-0.45092	-0.982454	-0.845573	-0.28769	0.162902	-0.215504	-0.405886	-2.3711	-1.17304	NA	NA	NA	NA	NA	NA	NA	NA	NA	NA	NA	Protein with ubiquitin-like N terminus
YEL038W	UTR4	0.304212	-0.028439	0.427212	0.497353	-0.22502	0.577213	0.313217	0.106573	-0.340055	0.442174	0.156623	0.369388	0.645112	0.0324938	-0.52936	-0.197577	-1.2143	-0.251133	0.315325	0.0427783	NA	Protein with sequence similarity to acireductone synthases
YEL039C	CYC7	0.0865638	0.682613	0.653262	0.406795	-0.112994	0.167491	-0.251449	0.129512	0.27469	0.273694	-0.121819	0.524144	0.17021	0.311639	-0.199158	-0.179077	-0.403711	-0.176929	0.653673	0.834229	NA	Cytochrome c isoform 2, expressed under hypoxic conditions
YEL040W	UTR2	0.412688	0.359651	0.330376	0.377079	-0.358521	0.630439	-0.49442	0.39824	0.283379	0.379449	NA	NA	NA	NA	NA	NA	NA	NA	NA	NA	NA	Chitin transglycosylase
YEL041W	YEF1	NA	NA	NA	NA	NA	NA	NA	NA	NA	NA	NA	NA	NA	NA	NA	NA	NA	NA	NA	NA	NA	ATP-NADH kinase
YEL041W	YEF1	NA	NA	NA	NA	NA	NA	NA	NA	NA	NA	0.556219	0.538845	-0.0137149	0.0626911	-0.44286	-0.293111	-0.285276	-1.20903	0.0743366	-0.0538602	NA	ATP-NADH kinase
YEL042W	GDA1	NA	NA	NA	NA	NA	NA	NA	NA	NA	NA	0.298103	0.524083	0.290918	0.2708	-0.387302	-0.395404	-0.0560996	-0.177084	0.687809	0.889603	NA	Guanosine diphosphatase located in the Golgi
YEL043W	YEL043W	0.182458	0.196223	0.103006	0.281302	-0.451418	-0.11903	0.251983	-0.367908	0.202408	0.435753	0.139967	0.151733	0.0728009	0.112687	-0.30272	0.0182703	-0.945316	0.566458	0.479064	0.648713	NA	Predicted cytoskeleton protein involved in intracellular signaling
YEL044W	IES6	-0.149878	-0.348373	-0.894746	-1.46543	-0.737733	-1.73996	1.05077	0.561638	0.888138	-0.0988681	NA	NA	NA	NA	NA	NA	NA	NA	NA	NA	NA	Component of the INO80 chromatin remodeling complex
YEL045C	NA	0.660076	0.107444	-0.809208	-0.73787	-0.961678	-1.06818	-0.820636	-0.313982	0.63933	-0.190094	0.388165	-0.346965	-0.342329	-1.12205	-1.58166	-0.953521	0.255188	1.15818	-0.181875	-0.317118	NA	NA
YEL046C	GLY1	0.439525	-0.326833	0.791295	0.491263	0.591724	0.0501205	0.157411	0.0581642	0.799581	-0.0119045	0.80113	1.08365	0.191922	0.878107	-1.21573	0.315657	-0.135794	0.441002	0.943527	0.894582	NA	Threonine aldolase
YEL047C	FRD1	NA	NA	NA	NA	NA	NA	NA	NA	NA	NA	0.244752	0.418055	0.258495	0.364215	-0.830329	-0.455136	-0.700592	-0.222246	-0.809347	-0.573495	NA	Soluble fumarate reductase
YEL048C	TCA17	0.216823	-0.00743012	0.414959	0.305131	-0.142613	0.597355	-0.398918	0.483203	0.129565	0.0979778	0.289201	0.0359976	0.396129	0.16308	-0.362275	-0.325321	-0.484454	0.370258	0.320547	0.462809	NA	Component of transport protein particle (TRAPP) complex II
YEL049W	PAU2	0.449736	0.509834	0.529503	0.496874	-0.072843	0.315754	-0.381128	0.0298661	-0.347361	0.0284574	-0.421093	0.693719	-0.917238	-0.167357	-0.403765	-1.0677	-1.96963	1.26501	0.401351	0.324762	NA	Member of the seripauperin multigene family
YEL050C	RML2	0.276351	0.513889	1.57749	1.2948	0.707466	0.388	-1.50767	-0.304083	0.12012	0.288191	NA	NA	NA	NA	NA	NA	NA	NA	NA	NA	NA	Mitochondrial ribosomal protein of the large subunit (L2)
YEL051W	VMA8	0.288156	0.253881	0.299077	0.296188	0.538816	0.324649	-0.312823	-0.47537	-0.405973	0.381781	0.351577	0.0641463	-0.0185901	-0.0306606	-0.304762	-0.231227	-3.2854	-4.28516	-1.32103	-1.41471	NA	Subunit D of the V1 peripheral membrane domain of V-ATPase
YEL052W	AFG1	NA	NA	NA	NA	NA	NA	NA	NA	NA	NA	0.448394	0.625705	0.400408	0.0596137	-0.17597	-0.647257	0.17752	0.198177	0.654251	0.48923	NA	Protein that may act as a chaperone for cytochrome c oxidase subunits
YEL053C	MAK10	0.210606	0.311082	0.372131	0.327032	-0.144745	0.198123	0.109746	-0.391817	0.255092	0.283399	0.899005	0.836613	0.478075	0.163858	-1.56705	-1.62196	0.586749	0.513657	0.81922	0.667644	NA	Non-catalytic subunit of N-terminal acetyltransferase of the NatC type
YEL054C	RPL12A	-3.54854	-3.10315	-3.44614	-3.30165	0.734573	0.728542	0.188369	0.303623	1.02289	0.724946	0.344808	-0.173132	-0.477746	-0.567636	-2.11347	-3.14508	0.416148	0.0356434	0.785266	0.427288	haploinsufficient	Ribosomal 60S subunit protein L12A
YEL055C	POL5	0.704244	0.236372	1.493	1.27923	0.358436	1.03107	-1.09763	-0.95413	1.44834	1.47803	NA	NA	NA	NA	NA	NA	NA	NA	NA	NA	NA	DNA Polymerase phi
YEL056W	HAT2	0.525865	0.416175	0.0471648	0.20523	0.243136	0.449382	-0.1203	0.089495	0.344954	0.549008	0.388614	0.560354	0.326218	-0.269462	-0.982329	-0.884375	0.726976	0.556581	0.710551	0.779945	NA	Subunit of the Hat1p-Hat2p histone acetyltransferase complex
YEL057C	YEL057C	-0.366742	0.702696	-0.428252	0.412806	0.0945323	-1.24072	-0.2416	-0.377352	0.712168	-0.241369	0.174724	0.170954	-0.511516	-0.257014	0.0868085	-0.436553	-0.00114416	0.105469	0.28102	0.0940014	NA	Protein of unknown function involved in telomere maintenance
YEL058W	PCM1	-0.0275792	0.317293	0.0357875	0.281106	0.454427	0.46936	-0.118906	-0.174273	-0.0910661	0.0991131	NA	NA	NA	NA	NA	NA	NA	NA	NA	NA	NA	Essential N-acetylglucosamine-phosphate mutase
YEL059C-A	SOM1	NA	NA	NA	NA	NA	NA	NA	NA	NA	NA	-0.523193	0.353758	-1.56273	0.319286	-0.662182	-0.561042	-1.87581	-1.06415	-0.219456	0.502695	NA	Subunit of the mitochondrial inner membrane peptidase (IMP)
YEL059W	NA	0.414922	0.264661	0.221147	-0.201909	0.420229	-0.207696	0.665406	-0.311658	2.77674	2.14567	-0.608395	0.0278823	-0.610519	0.173159	-1.16504	-0.971404	2.61917	3.47408	0.106169	-0.271881	NA	NA
YEL060C	PRB1	-0.0217274	0.0293027	0.077756	0.117881	-0.259321	0.0537878	0.309402	-0.184405	-0.874112	-0.452168	0.537233	0.359828	0.310265	0.392749	0.56584	0.507978	0.0987091	0.112223	0.74594	1.06381	NA	Vacuolar proteinase B (yscB) with H3 N-terminal endopeptidase activity
YEL061C	CIN8	0.352997	0.103874	0.300453	0.291811	-0.0039314	0.495369	-0.0154162	-0.154038	-0.210978	0.0582508	0.489517	-0.087801	0.0982977	-0.202542	0.0830056	0.0695383	3.45022	3.40499	0.454251	0.439114	NA	Kinesin motor protein
YEL062W	NPR2	0.246127	0.329154	0.479889	0.371721	0.214141	0.610812	-0.0468023	-0.22237	0.224055	0.0843768	0.395437	0.650772	0.423144	-0.0113632	0.0487936	-0.144799	-0.561809	-0.883498	0.0650511	0.144317	NA	Subunit of SEA (Seh1-associated), Npr2/3, and Iml1p complexes
YEL063C	CAN1	0.0549847	-0.0466085	-1.23587	-0.801434	-0.00382128	0.514842	-0.186648	0.050454	0.212864	0.224902	0.331831	0.12724	0.230447	-0.430367	-0.172222	-0.492419	-0.0941813	-0.505344	0.357226	0.326313	NA	Plasma membrane arginine permease
YEL064C	AVT2	-0.0480171	0.130373	-1.17343	-0.167923	-0.351288	-1.46707	-0.388944	-0.0293981	0.806546	-0.451433	0.854044	0.801832	0.270918	-0.189072	-0.00271236	-0.0934591	0.12676	-0.20601	0.868344	0.750752	NA	Putative transporter
YEL065W	SIT1	NA	NA	NA	NA	NA	NA	NA	NA	NA	NA	0.645406	0.142437	0.152212	-0.425739	1.00961	0.418949	-0.494414	-0.461288	0.738803	0.782008	NA	Ferrioxamine B transporter
YEL066W	HPA3	0.46803	-0.204801	0.373363	0.360035	0.421502	0.452001	-0.279555	0.505519	-0.255656	0.196108	1.0084	0.889443	0.256304	-0.149849	0.146166	-1.02757	-0.520581	0.873518	0.556542	0.325383	NA	D-Amino acid N-acetyltransferase that detoxifies D-amino acids
YEL067C	YEL067C	0.282464	0.21222	0.194483	0.259439	0.180805	-0.0309393	0.0276211	0.225154	0.460981	0.428583	NA	NA	NA	NA	NA	NA	NA	NA	NA	NA	NA	Putative protein of unknown function
YEL068C	YEL068C	0.432176	0.303374	0.286877	0.241406	0.369591	0.523658	0.473514	0.761961	0.338118	0.59486	NA	NA	NA	NA	NA	NA	NA	NA	NA	NA	NA	Protein of unknown function
YEL071W	DLD3	0.12076	0.366151	0.418454	0.429274	0.091007	0.681567	0.701525	0.449891	0.923423	0.599554	0.657152	0.703946	0.29803	0.464281	0.928318	-0.00453062	0.144747	-0.275713	0.960881	1.0885	NA	D-lactate dehydrogenase
YEL072W	RMD6	0.0406162	0.144659	0.118098	0.293282	0.89508	1.21242	0.778906	0.664067	0.647025	0.313045	NA	NA	NA	NA	NA	NA	NA	NA	NA	NA	NA	Protein required for sporulation
YER001W	MNN1	-0.00521794	0.406918	-0.670307	-0.349889	-0.347599	-2.19455	0.245453	-0.113257	0.176225	-0.645487	0.423997	0.45887	0.423932	0.457882	0.187611	0.113503	-1.27466	-0.857315	0.337139	0.479631	NA	Alpha-1,3-mannosyltransferase
YER002W	NOP16	0.198789	1.31625	-2.23511	0.0596818	-0.999106	-1.79886	0.256278	-1.02069	1.14368	-0.561564	2.1191	1.19346	0.179339	-1.08638	-0.87797	-0.388556	0.671765	0.880655	NA	1.4216	NA	Constituent of 66S pre-ribosomal particles
YER003C	PMI40	0.215287	-0.0464138	-0.943506	0.0601181	0.0297803	0.390521	0.112519	-0.434711	0.543884	0.318065	NA	NA	NA	NA	NA	NA	NA	NA	NA	NA	NA	Mannose-6-phosphate isomerase
YER004W	FMP52	NA	NA	NA	NA	NA	NA	NA	NA	NA	NA	NA	NA	NA	NA	NA	NA	NA	NA	NA	NA	NA	Protein of unknown function
YER005W	YND1	0.848484	0.624219	1.5762	1.93651	0.629755	0.901936	-1.39853	-1.58498	0.958747	1.7403	0.613455	0.573329	0.142482	0.302227	-0.253476	-0.56591	0.329798	0.397677	0.902961	1.11439	NA	Apyrase with wide substrate specificity
YER006W	NUG1	-0.0187882	0.174109	0.0525515	0.170867	-0.0388842	0.99323	0.0755956	-0.226381	0.035365	0.636374	NA	NA	NA	NA	NA	NA	NA	NA	NA	NA	NA	GTPase that associates with nuclear 60S pre-ribosomes
YER007C-A	TMA20	0.451322	-0.207833	0.500019	0.480223	0.320441	0.0831814	-1.36386	0.444212	0.80653	-0.068757	0.282522	0.411966	0.445805	0.4555	0.128843	-0.0669619	-0.524578	-0.494526	0.0575506	0.285918	NA	Protein of unknown function that associates with ribosomes
YER007W	PAC2	NA	NA	NA	NA	NA	NA	NA	NA	NA	NA	NA	NA	NA	NA	NA	NA	NA	NA	NA	NA	NA	Microtubule effector required for tubulin heterodimer formation
YER007W	PAC2	NA	NA	NA	NA	NA	NA	NA	NA	NA	NA	NA	NA	NA	NA	NA	NA	NA	NA	NA	NA	NA	Microtubule effector required for tubulin heterodimer formation
YER008C	SEC3	0.413222	0.476714	0.428926	0.445119	0.0273863	-0.00424785	0.0882255	-0.639639	1.0568	0.530321	NA	NA	NA	NA	NA	NA	NA	NA	NA	NA	NA	Subunit of the exocyst complex
YER009W	NTF2	-0.348929	-0.690153	-0.392313	-0.381323	-0.347021	0.526919	0.127491	0.879832	0.923325	0.673305	NA	NA	NA	NA	NA	NA	NA	NA	NA	NA	NA	Nuclear envelope protein
YER010C	YER010C	-0.0866933	-0.0670381	-1.48669	-2.2114	-0.703478	-1.88936	-0.652068	-0.75243	0.59531	0.0266978	0.317162	0.368762	0.0383908	0.401801	0.281705	0.0221045	-0.158593	0.2079	0.459816	0.53824	NA	Bifunctional HMG aldolase/oxaloacetate decarboxylase
YER011W	TIR1	0.415778	0.532267	0.11623	0.344103	0.0621154	0.449755	0.142735	-0.39702	-0.15148	0.457307	0.877784	-0.0932898	0.668017	0.200481	0.0413867	-0.0984964	-0.529159	-0.284495	0.324792	0.655303	NA	Cell wall mannoprotein
YER012W	PRE1	-1.13833	-0.819443	0.0424008	-0.461355	-2.67473	-0.375023	0.119921	0.943926	1.58385	0.300977	NA	NA	NA	NA	NA	NA	NA	NA	NA	NA	NA	Beta 4 subunit of the 20S proteasome
YER013W	PRP22	0.350227	0.364096	0.645512	0.700674	0.218048	0.826681	0.675098	0.203693	0.0988571	0.234086	NA	NA	NA	NA	NA	NA	NA	NA	NA	NA	NA	DEAH-box RNA-dependent ATPase/ATP-dependent RNA helicase
YER014C-A	BUD25	0.72879	0.389399	0.261825	0.51435	0.311514	0.0855274	0.463627	0.141171	0.208654	0.275712	NA	NA	NA	NA	NA	NA	NA	NA	NA	NA	NA	Protein involved in bud-site selection
YER014W	HEM14	0.329137	0.129153	0.46916	0.450675	-0.00241568	-0.00201753	-0.458132	-0.666779	-0.800183	-0.0325029	NA	NA	NA	NA	NA	NA	NA	NA	NA	NA	NA	Protoporphyrinogen oxidase
YER015W	FAA2	NA	NA	NA	NA	NA	NA	NA	NA	NA	NA	0.456822	0.659856	0.430082	0.101505	-0.617447	-0.536706	-0.473174	-1.08282	-0.403982	-0.428113	NA	Medium chain fatty acyl-CoA synthetase
YER016W	BIM1	0.18703	-0.00531544	0.34545	0.439404	0.104977	0.583938	0.255748	0.00684386	0.143093	0.309348	NA	NA	NA	NA	NA	NA	NA	NA	NA	NA	NA	Microtubule plus end-tracking protein
YER016W	BIM1	NA	NA	NA	NA	NA	NA	NA	NA	NA	NA	NA	NA	NA	NA	NA	NA	NA	NA	NA	NA	NA	Microtubule plus end-tracking protein
YER017C	AFG3	0.205933	0.227153	0.688056	0.479627	1.75306	1.00234	0.484794	0.0753352	0.463934	0.487538	0.018351	-0.120564	-0.38083	-0.142141	0.459034	0.161619	-0.0639127	-0.914572	-7.06799	-6.12112	NA	Mitochondrial inner membrane m-AAA protease component
YER018C	SPC25	-0.0412468	0.176447	0.319327	0.297823	1.0531	0.743149	0.586083	0.689849	0.422291	0.673078	NA	NA	NA	NA	NA	NA	NA	NA	NA	NA	NA	Component of the kinetochore-associated Ndc80 complex
YER019C-A	SBH2	-0.0835329	-0.368928	0.291473	0.14405	0.143039	0.525533	-0.420043	0.633916	0.284177	0.35607	0.199468	0.628169	0.197249	0.971137	-1.34721	-0.39351	-1.36966	-0.545192	-0.0306001	0.0829709	NA	Ssh1p-Sss1p-Sbh2p complex component
YER019W	ISC1	0.0943804	0.126377	0.171272	0.161032	0.29747	0.258376	0.549642	0.370188	-0.42324	-0.017235	-0.168346	0.9543	-0.615914	0.624767	0.524979	1.3037	-0.565257	0.253441	0.129175	0.519388	NA	Inositol phosphosphingolipid phospholipase C
YER020W	GPA2	-0.606092	-0.483816	-1.47683	-1.07418	-0.115568	-1.3122	0.696672	0.153222	0.841277	0.119041	-1.10839	-0.998272	-0.887824	-0.607797	1.3324	1.36523	1.19508	1.06881	0.0533603	0.404483	NA	Nucleotide binding alpha subunit of the heterotrimeric G protein
YER021W	RPN3	-0.930339	-1.47682	-0.16687	0.0255395	-0.206628	0.395466	0.833907	0.504101	-1.34801	-0.762243	NA	NA	NA	NA	NA	NA	NA	NA	NA	NA	NA	Essential non-ATPase regulatory subunit of the 26S proteasome lid
YER022W	SRB4	0.15415	0.333044	0.552858	0.319164	-0.284923	0.0413532	-0.198624	-0.578847	-0.73416	-0.343436	NA	NA	NA	NA	NA	NA	NA	NA	NA	NA	NA	Subunit of the RNA polymerase II mediator complex
YER023W	PRO3	0.601394	0.367912	0.66319	0.732144	0.512437	0.434094	0.179824	-0.180862	0.104898	0.243249	NA	NA	NA	NA	NA	NA	NA	NA	NA	NA	NA	Delta 1-pyrroline-5-carboxylate reductase
YER024W	YAT2	0.0544226	0.35189	0.376732	0.441399	-0.0786919	0.236186	-0.240932	0.326639	0.151261	-0.173847	0.148305	-0.169236	0.205947	-0.194362	0.370154	-0.0336071	-0.296557	-0.49148	-0.827123	-0.365482	NA	Carnitine acetyltransferase
YER025W	GCD11	-0.667981	-0.655912	-1.016	-1.09943	0.278194	0.355044	2.93545	2.68394	1.9967	1.19442	NA	NA	NA	NA	NA	NA	NA	NA	NA	NA	NA	Gamma subunit of the translation initiation factor eIF2
YER026C	CHO1	NA	NA	NA	NA	NA	NA	NA	NA	NA	NA	NA	NA	NA	NA	NA	NA	NA	NA	NA	NA	NA	Phosphatidylserine synthase
YER027C	GAL83	-0.775782	-0.341772	-0.877788	-1.96256	1.76704	-1.7886	2.52558	NA	5.0049	3.74291	NA	NA	NA	NA	NA	NA	NA	NA	NA	NA	NA	One of three possible beta-subunits of the Snf1 kinase complex
YER027C	GAL83	0.289538	0.239162	0.642048	0.353566	0.34692	0.457979	0.53346	0.279791	0.0688375	0.0926459	0.414982	0.169669	0.472022	0.445889	-2.03305	-2.11603	-0.2693	0.120424	0.262293	-0.244462	NA	One of three possible beta-subunits of the Snf1 kinase complex
YER028C	MIG3	-0.367921	-0.767219	0.332488	-0.963522	0.520347	-1.3643	-0.000487494	0.262731	-1.20193	-0.297696	0.385304	-0.211442	0.289313	0.352675	0.322799	-0.0775833	-0.0821252	-0.502475	0.228166	0.097489	NA	Transcriptional regulator
YER029C	SMB1	NA	NA	NA	NA	NA	NA	NA	NA	NA	NA	NA	NA	NA	NA	NA	NA	NA	NA	NA	NA	NA	Core Sm protein Sm B
YER030W	CHZ1	0.729191	-0.0525432	0.46064	0.617209	0.116254	0.00613331	0.0406496	-0.00352884	-0.911566	-0.0531715	0.533441	0.433085	0.41054	0.472941	0.414334	-0.132907	-0.680999	-1.00797	-0.0351459	0.0403908	NA	Histone chaperone for Htz1p/H2A-H2B dimer
YER031C	YPT31	NA	NA	NA	NA	NA	NA	NA	NA	NA	NA	NA	NA	NA	NA	NA	NA	NA	NA	NA	NA	NA	Rab family GTPase
YER032W	FIR1	0.551409	0.151063	0.536996	0.485517	0.981251	-0.265224	-0.186164	1.08533	1.31278	0.524309	-1.03277	0.617006	-1.91361	0.677809	-1.28395	-0.437061	0.247123	0.0892149	-1.00011	0.702885	NA	Protein involved in 3' mRNA processing
YER033C	ZRG8	0.363498	0.444351	0.652345	0.690801	0.928138	0.763678	0.355668	0.125767	0.736376	0.582158	0.477697	0.23751	0.526421	0.662384	-0.327289	-0.276149	-0.100001	-0.662845	0.382869	0.523042	NA	Protein of unknown function
YER034W	YER034W	-0.417851	-0.0822922	-0.502246	-0.116142	-0.625359	0.469643	-1.01394	-0.858249	-0.0565684	-0.286303	NA	NA	NA	NA	NA	NA	NA	NA	NA	NA	NA	Protein of unknown function
YER035W	EDC2	0.141419	0.388737	-0.292963	-0.245759	-0.224728	0.284839	-0.366918	-0.52771	-0.506679	0.00837625	0.72221	0.448176	0.422476	-0.280423	-0.228148	-0.32603	-0.635689	-0.1706	0.451353	0.108922	NA	RNA-binding protein that directly activates mRNA decapping
YER036C	ARB1	0.347128	-0.0253063	-0.0181221	-0.0566135	0.328239	0.694669	-0.143962	0.218632	0.388636	-0.218217	NA	NA	NA	NA	NA	NA	NA	NA	NA	NA	NA	ATPase of the ATP-binding cassette (ABC) family
YER037W	PHM8	-0.0633525	-0.180525	-0.323826	-0.449364	3.52659	1.55348	4.14247	4.4076	-0.631378	-0.914214	-0.0741778	-0.323718	0.223931	0.203825	0.0844346	0.151168	-0.547359	-0.100386	-1.02163	-1.06402	NA	Lysophosphatidic acid (LPA) phosphatase, nucleotidase
YER037W	PHM8	0.551256	0.237115	0.37131	0.226362	0.559388	0.139246	0.968808	0.872774	0.466256	0.417226	NA	NA	NA	NA	NA	NA	NA	NA	NA	NA	NA	Lysophosphatidic acid (LPA) phosphatase, nucleotidase
YER038C	KRE29	0.406847	0.219646	0.60954	0.351467	0.175805	0.647207	0.11646	-0.145602	0.315208	-0.224476	NA	NA	NA	NA	NA	NA	NA	NA	NA	NA	NA	Subunit of the SMC5-SMC6 complex
YER038W-A	YER038W-A	-0.067539	0.200171	0.29456	0.185015	-0.392734	-0.332735	-0.0656371	-0.363224	0.0922819	0.0690557	0.117851	0.499312	0.133326	0.36646	-0.187232	0.278401	-0.220573	-0.193822	0.0528543	0.256427	NA	Mitochondrial protein of unknown function
YER039C	HVG1	1.05828	0.673422	0.0742789	0.593914	-0.59035	1.02048	-1.74115	-1.68224	1.15962	0.93986	0.971897	-0.71053	0.0685103	-0.855609	-0.387292	-1.07071	-1.32873	-2.75848	-1.4524	-0.727517	NA	Protein of unknown function
YER039C-A	YER039C-A	0.373797	0.217459	0.455879	0.622292	0.119534	0.944482	-0.00699311	-0.132526	-0.243024	0.369687	0.1615	0.136919	0.297481	0.235728	0.0292289	0.472379	-0.221758	-0.654722	-0.0798526	-0.640087	NA	Putative protein of unknown function
YER040W	GLN3	0.388809	0.355805	0.613909	0.364532	0.716777	0.691836	-0.447416	-0.156368	0.236024	0.459958	0.443282	0.315051	0.30818	0.453691	-0.954804	-4.02805	-1.09691	-2.04255	-0.362773	-0.359669	NA	Transcriptional activator of genes regulated by nitrogen catabolite r
YER041W	YEN1	0.459423	0.0747282	0.654164	0.6974	0.330785	0.426005	-0.386471	-0.969601	0.0867356	0.423002	0.00506331	0.46997	0.256041	0.535957	0.35171	0.100703	-0.360625	-0.163613	0.812591	0.656758	NA	Holliday junction resolvase
YER042W	MXR1	0.235913	0.337199	0.314043	0.307755	-0.0958106	0.527854	-0.555849	-0.376103	0.241864	0.302137	0.309898	0.0394307	0.420639	0.0151653	1.56756	0.875482	0.61905	0.492212	0.0917554	0.191493	NA	Methionine-S-sulfoxide reductase
YER043C	SAH1	0.491099	0.512039	0.677236	0.452508	0.351474	0.278485	1.24693	0.892463	0.559231	0.117111	NA	NA	NA	NA	NA	NA	NA	NA	NA	NA	NA	S-adenosyl-L-homocysteine hydrolase
YER044C	ERG28	-0.0421939	0.125789	0.304077	0.677914	0.189353	0.76091	1.12399	1.48683	0.651878	0.465247	0.319683	0.26212	0.0431951	0.150725	0.715843	0.46965	0.587599	0.539637	0.76383	0.515019	NA	Endoplasmic reticulum membrane protein
YER044C-A	MEI4	0.433421	-0.144409	0.783086	0.558838	0.0868246	0.357158	0.305047	0.449965	0.418946	0.403117	-0.595512	0.143038	0.20945	1.05359	0.923051	0.532079	0.133954	-1.648	-0.285088	0.481686	NA	Meiosis-specific protein involved in forming DSBs
YER045C	ACA1	0.0954167	0.356223	0.161384	0.00513967	0.853627	0.893473	2.09798	2.53369	1.87748	1.1838	-0.609768	0.382235	-0.159384	0.761415	-0.27641	0.264737	-0.855428	-0.0869726	0.571225	0.640694	NA	ATF/CREB family basic leucine zipper (bZIP) transcription factor
YER046W	SPO73	0.12269	0.215697	0.338614	0.274119	0.493095	0.658258	0.361298	0.0696964	-0.101211	0.0234969	NA	NA	NA	NA	NA	NA	NA	NA	NA	NA	NA	Meiosis-specific protein of unknown function
YER046W-A	NA	0.333823	0.298938	0.402851	0.44566	0.404484	0.49033	0.371644	-0.322602	0.328138	0.086764	0.302009	-1.27066	-0.186931	0.144401	-0.134791	-0.246881	-0.722154	-0.125	0.424154	0.787611	NA	NA
YER047C	SAP1	NA	NA	NA	NA	NA	NA	NA	NA	NA	NA	NA	NA	NA	NA	NA	NA	NA	NA	NA	NA	NA	Putative ATPase of the AAA family
YER048C	CAJ1	0.120671	0.284397	0.316912	0.753296	-0.1686	0.0693158	0.524813	0.251602	-0.455252	-0.362217	-0.222977	-0.101036	-0.323977	0.277821	0.232315	0.351588	1.5749	1.83745	-1.6243	-0.444725	NA	Nuclear type II J heat shock protein of the E. coli dnaJ family
YER048W-A	ISD11	0.369653	0.454281	0.248997	-0.470357	-4.06596	-2.54805	-2.80598	-2.43758	0.139279	0.231367	NA	NA	NA	NA	NA	NA	NA	NA	NA	NA	NA	Cysteine desulfurase (Nfs1p) activator
YER049W	TPA1	NA	NA	NA	NA	NA	NA	NA	NA	NA	NA	NA	NA	NA	NA	NA	NA	NA	NA	NA	NA	NA	Fe(II)/2-oxoglutarate-dependent dioxygenase family member
YER050C	RSM18	0.156461	0.188232	0.876262	0.450473	0.384517	0.0634162	0.197138	-0.734926	0.4424	0.0497802	-1.48247	0.0286315	-2.04977	0.529561	-2.01072	0.43991	0.226681	0.103133	-2.09916	-0.43052	NA	Mitochondrial ribosomal protein of the small subunit
YER051W	JHD1	0.277604	0.394797	0.344492	0.0319844	0.594949	0.376014	0.471365	0.318982	0.783797	0.37823	NA	NA	NA	NA	NA	NA	NA	NA	NA	NA	NA	JmjC domain family histone demethylase specific for H3-K36
YER052C	HOM3	-0.493743	-0.0180894	0.285755	0.374176	0.215917	-0.583176	-0.808273	-0.130797	-0.115685	-0.252712	NA	NA	NA	NA	NA	NA	NA	NA	NA	NA	NA	Aspartate kinase (L-aspartate 4-P-transferase)
YER053C	PIC2	0.273991	0.472728	0.706144	0.486457	0.0659838	-2.13162	0.178777	0.0527359	0.377601	-0.903927	0.886712	1.2634	0.656293	0.609558	0.128234	-0.131508	-0.930752	-0.19721	0.0261433	0.00579982	NA	Mitochondrial copper and phosphate carrier
YER053C-A	YER053C-A	NA	NA	NA	NA	NA	NA	NA	NA	NA	NA	1.08502	-0.478723	0.609503	-1.09249	-0.452912	-0.277944	-0.672027	-1.48162	0.140794	-0.703558	NA	Protein of unknown function
YER054C	GIP2	0.360291	-0.090861	-0.64927	-0.38206	0.0121099	0.488775	-0.108959	0.299519	0.450971	-0.0594902	0.179903	0.759832	0.0918059	0.313969	0.375283	0.0219799	0.307809	-0.355764	0.429249	0.296942	NA	Putative regulatory subunit of protein phosphatase Glc7p
YER055C	HIS1	0.29983	0.463518	0.57643	0.348332	0.163073	0.391343	0.0648825	0.699127	0.244816	0.166671	-0.217721	0.616672	0.325662	0.333519	-0.0186	0.0613359	-0.0930383	0.113499	0.117275	0.126198	NA	ATP phosphoribosyltransferase
YER056C	FCY2	0.615496	0.37829	0.388379	0.619237	0.192047	0.38154	-0.287406	-0.405103	-0.151493	-0.0832795	NA	NA	NA	NA	NA	NA	NA	NA	NA	NA	NA	Purine-cytosine permease
YER056C-A	RPL34A	-2.02365	-3.34327	-4.02252	-4.77223	0.556306	-1.63724	1.38216	0.827458	0.502025	-0.466675	-2.4734	-0.569796	-2.42927	-0.00616932	-3.18688	-1.32741	-1.83258	-0.705329	-1.38058	-0.366972	haploinsufficient	Ribosomal 60S subunit protein L34A
YER057C	HMF1	-1.13417	-1.00587	-0.445023	-0.809389	-0.165237	-0.498478	-0.467058	-0.390544	-0.948006	-1.21306	-0.115287	0.057884	0.438676	0.349515	-0.0726631	0.259484	-0.344677	-0.727233	0.452097	0.663166	NA	Member of the p14.5 protein family
YER058W	PET117	NA	NA	NA	NA	NA	NA	NA	NA	NA	NA	NA	NA	NA	NA	NA	NA	NA	NA	NA	NA	NA	Protein required for assembly of cytochrome c oxidase
YER059W	PCL6	-0.0430909	0.140395	0.40911	0.316871	0.0695965	0.50647	-0.818949	-0.50755	-0.606385	-0.0190338	0.127408	0.527239	0.555088	0.829722	0.349549	0.528221	-1.71267	-1.64259	-0.466173	-0.497999	NA	Pho85p cyclin of the Pho80p subfamily
YER060W	FCY21	0.402523	0.292511	0.64396	0.39592	0.217255	0.380109	-0.212731	0.208625	-0.429248	-0.215274	0.268913	0.917492	0.811649	0.679298	0.0112151	-0.199252	0.588567	0.677325	0.933297	0.789196	NA	Putative purine-cytosine permease
YER060W-A	FCY22	-0.321934	0.911864	-0.798287	0.138087	-0.28007	-0.561672	0.148585	-0.121292	0.0843495	-0.816944	0.671533	0.605591	0.759319	0.900054	0.389788	0.502859	-0.198608	-0.202954	0.225353	0.178824	NA	Putative purine-cytosine permease
YER061C	CEM1	0.69311	0.713499	1.10321	1.09563	0.558761	0.444326	-0.61027	0.24001	1.37109	1.15292	0.604309	0.630192	0.286437	0.271454	0.596701	-0.143867	0.281091	0.216456	0.480672	0.934502	NA	Mitochondrial beta-keto-acyl synthase
YER062C	GPP2	0.716665	0.175878	-3.04619	-1.88995	-2.4477	-1.60531	-1.45373	NA	-0.271706	-0.363402	NA	NA	NA	NA	NA	NA	NA	NA	NA	NA	NA	DL-glycerol-3-phosphate phosphatase involved in glycerol biosynthesis
YER063W	THO1	-0.0276359	0.233311	0.4465	0.331538	-0.173906	0.423487	-1.1781	-0.582341	0.356934	0.527501	0.197342	0.748218	0.196828	0.297376	-0.62047	0.0716448	0.552821	0.189435	0.543975	0.337471	NA	Conserved nuclear RNA-binding protein
YER064C	VHR2	-0.413452	-0.301236	0.231484	0.0812022	0.431983	0.201684	0.241569	0.0136573	0.274557	0.453057	0.190054	0.362231	0.358111	0.136247	-0.0352008	-0.133955	1.13336	0.585011	0.143555	-0.0434354	NA	Non-essential nuclear protein
YER065C	ICL1	-0.317227	0.0137359	-0.201481	0.124842	-0.235423	-1.10476	-0.12736	-1.21418	0.38051	-0.616932	0.765143	0.291845	NA	1.00021	0.215101	0.198908	NA	-1.46247	0.501233	0.735964	NA	Isocitrate lyase
YER066C-A	NA	NA	NA	NA	NA	NA	NA	NA	NA	NA	NA	NA	NA	NA	NA	NA	NA	NA	NA	NA	NA	NA	NA
YER066W	RRT13	0.555101	0.109556	0.361963	0.274314	0.148406	-0.0387313	-0.218888	-0.541032	-0.056671	-0.0908296	NA	NA	NA	NA	NA	NA	NA	NA	NA	NA	NA	Putative protein of unknown function
YER067C-A	NA	0.297283	0.133006	0.0705554	0.333689	0.199194	0.245992	0.0909363	-0.0138733	-0.152466	0.0606185	0.339136	0.341513	0.513517	0.341494	0.282073	-0.0428021	-0.898246	-0.880235	0.0562805	0.4416	NA	NA
YER067W	RGI1	0.0365576	0.144344	0.309857	0.582568	-0.170429	-0.017066	-0.537496	-1.72645	-1.22595	-0.163081	0.325675	0.86599	0.415953	0.767978	-0.215516	0.0381416	-1.01808	0.226761	0.319798	0.850224	NA	Protein of unknown function
YER068C-A	NA	0.197734	0.446068	0.33034	0.380476	0.461104	-0.0329567	-0.186971	-1.30687	-0.293276	0.296316	-0.0671079	0.282305	0.690905	-0.167992	-0.356391	-0.390277	0.347608	-0.257124	0.382829	0.747202	NA	NA
YER068W	MOT2	0.446283	0.604271	-0.213916	0.0355327	0.270295	-0.294347	0.996126	1.38907	0.525004	0.818753	NA	NA	NA	NA	NA	NA	NA	NA	NA	NA	NA	Ubiquitin-protein ligase subunit of the CCR4-NOT complex
YER069W	ARG5,6	0.00157294	0.192932	0.678146	0.37842	-0.121738	0.425704	-0.505129	-0.237777	0.0206182	0.112446	0.169481	0.49439	0.211714	0.362508	-0.479219	0.168057	-0.72995	-0.736517	-0.022194	0.118554	NA	Acetylglutamate kinase and N-acetyl-gamma-glutamyl-phosphate reductase
YER070W	RNR1	-0.0397193	-0.56302	0.426769	0.208507	-0.729835	0.516039	-0.219657	-0.0308688	-0.0128113	0.324039	NA	NA	NA	NA	NA	NA	NA	NA	NA	NA	NA	Major isoform of large subunit of ribonucleotide-diphosphate reductase
YER071C	TDA2	0.617535	0.334658	-1.07427	-1.27951	-0.399524	0.0532082	-0.188622	-0.858218	0.375187	0.213612	0.587776	-0.0890311	0.80255	-0.484071	-0.269419	-0.471586	0.225145	-0.177092	0.2637	-0.39569	NA	Protein of unknown function
YER072W	VTC1	0.238065	0.380939	0.649394	0.61026	0.0539608	0.21629	0.117684	-0.0499592	0.34334	0.0102316	-0.186352	-0.328883	0.188395	-0.121978	1.30526	0.50795	0.845784	NA	-1.55184	-0.00383094	NA	Subunit of the vacuolar transporter chaperone (VTC) complex
YER073W	ALD5	-0.0810591	0.208149	-0.111033	0.262514	-0.27352	0.0183299	-1.32817	0.00453036	0.343131	0.024296	0.469802	0.670571	0.701898	-0.208951	-0.105219	-0.140709	-0.551926	-0.673536	-0.181507	-0.480188	NA	Mitochondrial aldehyde dehydrogenase
YER074W	RPS24A	-5.25218	-6.06944	-5.18912	-5.51926	-2.97854	0.121297	3.19657	3.50244	1.73826	1.5931	-3.98746	NA	-3.87597	-3.71736	-3.33452	NA	-0.0872461	-2.09107	0.162238	NA	haploinsufficient	Protein component of the small (40S) ribosomal subunit
YER074W-A	YOS1	NA	NA	NA	NA	NA	NA	NA	NA	NA	NA	NA	NA	NA	NA	NA	NA	NA	NA	NA	NA	NA	Integral membrane protein required for ER to Golgi transport
YER075C	PTP3	1.40064	-1.21602	-0.0952555	-3.33152	0.588395	-2.3717	NA	NA	-0.218592	-0.785444	-0.859048	-0.352584	NA	-0.0862341	0.26758	0.775003	0.126856	0.609256	0.310147	1.14697	NA	Phosphotyrosine-specific protein phosphatase
YER076C	YER076C	NA	NA	NA	NA	NA	NA	NA	NA	NA	NA	0.344031	-0.374553	0.258868	-0.186755	-0.16669	-0.229081	0.112994	-1.29375	-0.54347	-0.139847	NA	Putative protein of unknown function
YER077C	YER077C	NA	NA	NA	NA	NA	NA	NA	NA	NA	NA	NA	NA	NA	NA	NA	NA	NA	NA	NA	NA	NA	Putative protein of unknown function
YER078C	ICP55	0.0289286	0.0154576	0.327168	0.39233	-0.103496	0.64432	0.306303	0.339751	-0.158334	0.311844	0.111187	0.0612513	0.434114	-0.00786543	-0.39822	-0.24312	-0.742168	-0.586377	0.0106249	-0.109859	NA	Mitochondrial aminopeptidase
YER079W	YER079W	0.327312	0.217375	0.242455	0.290757	0.0905681	0.218753	-0.126805	0.0680055	-0.10823	-0.105448	1.28627	0.841421	0.183936	-0.0883388	0.609831	-0.212034	-0.295411	-0.993973	-0.51676	-0.329672	NA	Putative protein of unknown function
YER080W	AIM9	0.720206	0.396708	0.378512	-1.15947	0.58058	-1.386	-0.0896707	-0.819956	0.319587	-0.213663	0.690472	0.655361	0.648999	0.16865	0.133423	0.298053	-0.764305	-0.857226	-0.620238	-0.575802	NA	Putative protein of unknown function
YER081W	SER3	0.746329	0.265122	1.50022	1.58787	0.609437	0.706082	-0.866633	-1.05226	1.30485	1.32889	0.270066	0.210161	0.48313	0.22597	-0.258594	-0.0396383	-0.163038	-0.0665379	0.218729	0.318502	NA	3-phosphoglycerate dehydrogenase
YER082C	UTP7	0.439649	0.282509	-0.205601	0.325202	0.488353	0.0386694	0.13655	0.295274	-0.0789313	-0.171207	NA	NA	NA	NA	NA	NA	NA	NA	NA	NA	NA	Nucleolar protein
YER083C	GET2	-3.39987	-2.5495	-2.33664	-2.50522	-1.29896	-1.24589	-0.662704	-0.606974	-0.492904	-0.461284	0.276962	-0.67719	0.520003	0.359624	-1.66139	-1.12963	-1.15331	-0.659308	0.402659	0.434153	NA	Subunit of the GET complex
YER084W	YER084W	0.138607	0.594007	0.188057	0.400994	-0.598071	0.167467	0.588916	-0.260039	0.207432	-0.443278	0.172029	0.523188	-0.134463	0.231741	-0.406138	-0.0946107	NA	-0.963698	0.573	1.6743	NA	Protein of unknown function
YER085C	YER085C	0.449836	0.805789	1.88615	2.01978	0.408636	0.479478	-1.25751	-1.58915	0.37552	0.67057	NA	-0.469611	-0.61992	NA	-2.02759	-0.199956	NA	-2.56081	NA	NA	NA	Putative protein of unknown function
YER086W	ILV1	NA	NA	NA	NA	NA	NA	NA	NA	NA	NA	NA	NA	NA	NA	NA	NA	NA	NA	NA	NA	NA	Threonine deaminase, catalyzes first step in isoleucine biosynthesis
YER087C-A	NA	0.101414	0.312672	0.585575	0.456753	0.650041	0.112336	-0.174976	-0.151632	0.243103	0.0165108	-0.234213	0.120211	0.109547	0.252573	-0.553274	-0.211757	-0.579	-0.605973	-0.586801	-1.02407	NA	NA
YER087C-B	SBH1	NA	NA	NA	NA	NA	NA	NA	NA	NA	NA	NA	NA	NA	NA	NA	NA	NA	NA	NA	NA	NA	Beta subunit of Sec61p ER translocation complex (Sec61p-Sss1p-Sbh1p)
YER087W	AIM10	0.273499	0.158537	0.613172	0.491545	0.0655409	0.13919	0.236596	-0.0696351	0.0802235	-0.113306	-0.0244477	0.00978513	-0.123994	-0.267047	-0.171439	-0.364046	0.871085	1.45727	0.877057	0.751773	NA	Protein with similarity to tRNA synthetases
YER088C	DOT6	0.647445	0.566127	0.797	0.96724	-0.0376974	0.899765	-1.36965	-1.42695	-0.543418	0.261852	0.231472	0.742324	0.539792	0.71337	0.0579754	-0.0686574	0.0672361	1.06035	0.819339	0.906197	NA	Protein involved in rRNA and ribosome biogenesis
YER089C	PTC2	0.290703	0.398027	0.0979037	0.153871	0.620391	0.127573	-0.572492	-0.544846	-0.0435755	0.269109	0.146719	0.210165	0.522594	-0.127357	0.0220865	-0.271852	-0.818799	-0.462563	0.0307781	-0.144642	NA	Type 2C protein phosphatase (PP2C)
YER090W	TRP2	0.426161	0.134759	0.631601	0.619213	0.353227	0.294926	0.495	-0.0434648	-0.752882	0.217438	-0.0780029	0.320581	0.115509	0.00117019	0.575379	0.578659	0.126259	-0.242606	0.596315	0.678893	NA	Anthranilate synthase
YER091C	MET6	NA	1.34555	NA	0.111917	NA	-1.91581	NA	NA	NA	-1.18793	0.606525	-0.36886	0.424611	0.18206	-0.00253136	-0.0630047	0.497011	0.258424	-0.157577	-0.513637	NA	Cobalamin-independent methionine synthase
YER091C-A	NA	0.589678	0.0650663	0.506998	0.264714	0.416069	0.879676	0.415694	0.499643	0.112059	0.118003	0.0696296	0.390564	-0.0623219	-0.0236635	1.09409	0.453016	0.692895	0.592912	-0.187134	-0.303065	NA	NA
YER092W	IES5	0.721572	0.277442	0.643928	0.3633	0.135647	0.411937	0.753943	0.906131	-0.389994	0.181993	0.488855	0.221071	0.405711	0.400144	-0.264875	-0.303819	-0.304225	-0.416529	0.668944	0.460738	NA	Non-essential INO80 chromatin remodeling complex subunit
YER093C	TSC11	NA	1.84748	NA	NA	NA	NA	NA	NA	NA	-1.6912	NA	NA	NA	NA	NA	NA	NA	NA	NA	NA	NA	Subunit of TORC2 (Tor2p-Lst8p-Avo1-Avo2-Tsc11p-Bit61p)
YER093C-A	AIM11	1.03005	0.700831	0.958244	0.858514	0.377023	0.421906	1.80725	0.970911	1.2271	1.70413	-0.507091	0.608936	-0.449199	0.720191	-1.86892	0.0761299	-1.06688	0.437736	-0.551693	-0.238977	NA	Protein of unknown function
YER094C	PUP3	-1.46721	-1.63909	-0.703644	-0.889444	-1.54666	-1.47501	1.1362	0.578566	-0.335344	-1.34024	NA	NA	NA	NA	NA	NA	NA	NA	NA	NA	NA	Beta 3 subunit of the 20S proteasome
YER095W	RAD51	-1.27162	-1.40294	-1.02851	-1.25175	-2.58136	-2.49026	-0.828908	-0.569946	-2.80545	-2.34313	NA	NA	NA	NA	NA	NA	NA	NA	NA	NA	NA	Strand exchange protein
YER096W	SHC1	0.885615	0.119524	0.296052	-0.301928	0.139295	-0.325578	-0.108049	-0.845847	-0.0545594	0.160835	0.588684	0.109873	0.552778	0.0961428	0.322082	0.215077	0.374848	0.718725	0.692895	0.61665	NA	Sporulation-specific activator of Chs3p (chitin synthase III)
YER097W	NA	0.850288	-0.246914	-0.493387	0.400482	-0.0556696	-1.00997	-0.0626486	-0.148528	-0.593234	-1.90279	NA	NA	NA	NA	NA	NA	NA	NA	NA	NA	NA	NA
YER098W	UBP9	0.61543	0.534692	0.52058	0.581233	0.0427878	0.672686	0.375853	0.429883	-1.42536	-0.160666	0.570086	0.384786	0.515381	0.494607	0.301065	0.0184929	-0.557621	-1.09661	-0.206383	-0.408275	NA	Ubiquitin-specific protease that cleaves ubiquitin-protein fusions
YER099C	PRS2	NA	NA	NA	NA	NA	NA	NA	NA	NA	NA	NA	NA	NA	NA	NA	NA	NA	NA	NA	NA	NA	5-phospho-ribosyl-1(alpha)-pyrophosphate synthetase, synthesizes PRPP
YER101C	AST2	NA	NA	NA	NA	NA	NA	NA	NA	NA	NA	0.219612	0.210749	0.445765	0.92277	0.171981	0.259757	-0.0503141	-0.0642248	0.780968	0.774471	NA	Lipid raft associated protein
YER103W	SSA4	0.287116	0.261937	0.39539	0.27919	0.344473	0.20212	-0.712848	-0.326864	-0.197852	-0.0586612	0.508052	0.203149	0.240219	0.331281	0.595309	0.254167	0.642243	-0.562346	-1.72755	-1.2866	NA	Heat shock protein that is highly induced upon stress
YER104W	RTT105	0.319851	0.119299	0.460074	0.377434	0.930722	0.11326	-0.118038	0.0160376	0.44466	-0.151898	NA	NA	NA	NA	NA	NA	NA	NA	NA	NA	NA	Protein with a role in regulation of Ty1 transposition
YER105C	NUP157	NA	NA	NA	NA	NA	NA	NA	NA	NA	NA	NA	NA	NA	NA	NA	NA	NA	NA	NA	NA	NA	Subunit of the inner ring of the nuclear pore complex (NPC)
YER106W	MAM1	-0.76788	-0.385995	-0.736995	-0.675849	1.68397	1.72112	-0.487339	-0.123663	-0.625689	-0.257479	0.291101	0.373938	0.539185	0.454125	0.0292705	0.107582	-0.202558	-0.338278	0.504022	0.836532	NA	Monopolin
YER107C	GLE2	-0.0154786	0.197014	-0.585904	-0.450208	0.878507	1.19846	0.0355029	-0.0883202	-0.566717	-0.489304	NA	NA	NA	NA	NA	NA	NA	NA	NA	NA	NA	RNA export factor associated with the nuclear pore complex (NPC)
YER108C	NA	0.65914	0.568427	0.365837	0.304003	0.38873	0.45993	-0.0483366	0.0189357	-1.07142	-0.3521	NA	NA	NA	NA	NA	NA	NA	NA	NA	NA	NA	NA
YER109C	FLO8	0.736788	0.821202	0.988842	0.968076	1.62936	1.16453	0.542221	0.7576	3.03455	2.98974	NA	NA	NA	NA	NA	NA	NA	NA	NA	NA	NA	Transcription factor
YER109C	FLO8	NA	NA	NA	NA	NA	NA	NA	NA	NA	NA	0.179802	-0.215272	0.0918478	-0.184545	0.198198	0.346367	0.220742	-0.348165	-0.364131	-0.313381	NA	Transcription factor
YER110C	KAP123	0.729438	0.796416	1.54422	1.89855	-0.528443	0.829671	-1.94667	-2.90076	0.228183	1.52554	-1.29378	-1.77644	-0.867494	-1.62019	-0.123787	-2.08396	2.53181	2.97433	-3.50791	-3.63459	NA	Karyopherin beta
YER111C	SWI4	0.244833	0.137582	0.102454	0.1291	0.958439	0.687926	2.54865	3.05667	-1.02965	-0.00303489	1.04235	0.758617	0.68215	0.373168	-0.186997	-0.440897	1.01113	1.76123	1.66726	1.3498	NA	DNA binding component of the SBF complex (Swi4p-Swi6p)
YER112W	LSM4	1.04328	1.09131	1.23221	1.04631	0.24666	0.940037	1.94831	1.95417	0.0627676	-0.129612	NA	NA	NA	NA	NA	NA	NA	NA	NA	NA	NA	Lsm (Like Sm) protein
YER113C	TMN3	-0.0740188	-0.253068	0.279556	0.270221	0.205022	0.283915	-0.396371	0.366043	-0.537461	-0.0127697	-0.313354	-0.346165	0.659624	0.198011	-0.731844	-0.655219	0.524835	0.258294	1.10148	0.927256	NA	Protein with a role in cellular adhesion and filamentous growth
YER114C	BOI2	0.23466	0.317041	-0.505035	0.0276993	0.63361	0.200835	-0.308393	0.0559497	0.0587061	0.0709012	-0.485576	-0.756227	-0.172521	-1.23578	1.77676	1.50292	0.903974	1.21343	-0.343222	-0.376494	NA	Protein implicated in polar growth, functionally redundant with Boi1p
YER115C	SPR6	0.0730921	0.269506	-0.301727	0.129572	0.0603837	0.115428	-0.198504	0.292304	0.298724	0.256192	0.896482	-0.0733504	0.0558048	-0.4691	-0.203348	0.144462	0.485082	1.10666	0.786828	0.658164	NA	Protein of unknown function
YER116C	SLX8	-0.770133	-1.40607	-0.307015	-0.371947	-2.83241	-1.40655	1.62912	2.34516	-0.00992112	-0.0891028	0.223017	0.488354	0.0725641	0.188259	-1.07515	-0.756133	0.0101398	-0.318001	0.630316	0.589742	NA	Subunit of Slx5-Slx8 SUMO-targeted ubiquitin ligase (STUbL) complex
YER117W	RPL23B	-5.12672	-5.43632	-5.60267	-6.03879	1.71302	0.95282	2.4502	2.57207	0.00953178	0.249178	NA	NA	NA	NA	NA	NA	NA	NA	NA	NA	haploinsufficient	Ribosomal 60S subunit protein L23B
YER118C	SHO1	0.640859	1.01676	1.4667	1.39254	0.113743	0.410608	-1.91964	-3.05101	0.990106	1.35977	0.604352	0.160496	-0.0165786	0.192099	0.176736	-0.0712413	0.577803	0.518642	1.08025	0.751704	NA	Transmembrane osmosensor for filamentous growth and HOG pathways
YER119C	AVT6	0.411714	0.497334	0.290527	0.54363	0.417911	0.384383	-0.466614	-0.0347144	0.720965	0.173606	0.269876	0.607278	0.259253	0.463844	0.696987	0.0136164	0.103058	1.79147	0.945369	0.843537	NA	Vacuolar aspartate and glutamate exporter
YER119C-A	NA	0.580737	0.429433	0.19335	0.0225675	-0.129804	0.39979	-1.16511	-0.346772	-0.620938	-0.457739	NA	NA	NA	NA	NA	NA	NA	NA	NA	NA	NA	NA
YER120W	SCS2	0.0640643	0.706639	-0.82412	-0.22496	-0.348917	-0.735316	0.219362	-0.991442	-0.477303	-1.286	-0.0711342	0.275609	-0.0875109	-0.233191	-0.275725	-0.769713	-0.955705	-0.359732	0.965802	0.805108	NA	Integral ER membrane protein, regulates phospholipid metabolism
YER121W	YER121W	0.197134	0.180038	0.275482	0.43769	0.231987	0.485932	0.384403	NA	-0.740228	0.115387	-0.350098	-0.0946024	0.142568	-0.27985	-1.00635	-0.704685	0.641619	0.36554	-0.243476	-0.347075	NA	Putative protein of unknown function
YER122C	GLO3	0.386713	0.39723	0.457258	0.458113	0.106601	0.400178	0.0078288	0.560154	-0.00138722	-0.192405	0.362445	-0.355357	0.274534	0.27917	1.08703	1.16286	0.0921454	-0.340214	1.2274	1.15702	NA	ADP-ribosylation factor GTPase activating protein (ARF GAP)
YER123W	YCK3	0.374307	0.392801	0.504137	0.560892	0.212163	0.329902	0.198366	0.60587	-0.288063	-0.106504	0.373322	-0.109235	0.540659	-0.460507	0.206523	-0.859222	-0.320446	-0.211303	0.105062	0.633482	NA	Palmitoylated vacuolar membrane-localized casein kinase I isoform
YER124C	DSE1	0.204173	0.476148	0.411551	0.499426	-0.203899	0.188339	-0.17732	-0.438531	0.052056	-0.094731	0.281201	0.0470119	0.568744	0.191764	-0.0250945	-0.497628	0.220088	-0.244957	0.717177	0.763386	NA	Daughter cell-specific protein
YER125W	RSP5	-0.0436469	0.104211	-0.580269	0.0555235	0.963341	0.254105	-2.38629	-3.19887	0.0664732	-0.0585043	NA	NA	NA	NA	NA	NA	NA	NA	NA	NA	NA	E3 ubiquitin ligase of NEDD4 family
YER126C	NSA2	0.135897	-0.011627	-0.0383203	-0.902507	0.859055	-1.00648	0.22214	-0.247767	-0.14589	0.0509816	NA	NA	NA	NA	NA	NA	NA	NA	NA	NA	NA	Protein constituent of 66S pre-ribosomal particles
YER127W	LCP5	-0.322513	-0.204188	-0.624483	-0.506699	0.329766	0.0592373	-0.423354	0.313288	0.106541	0.378249	NA	NA	NA	NA	NA	NA	NA	NA	NA	NA	NA	Essential protein involved in maturation of 18S rRNA
YER128W	VFA1	0.177915	0.487379	0.34978	0.409654	0.301286	0.371015	-0.192757	-0.405271	-0.00654724	0.059526	0.426417	0.127295	0.0965021	-0.13943	-0.307447	-0.306896	0.0899869	0.273705	0.576825	0.615415	NA	Protein that interacts with Vps4p and has a role in vacuolar sorting
YER129W	SAK1	NA	NA	NA	NA	NA	NA	NA	NA	NA	NA	0.0161715	0.444647	0.372639	0.264815	-1.31237	-1.66208	0.392612	0.0378989	0.905566	1.05015	NA	Upstream serine/threonine kinase for the SNF1 complex
YER130C	COM2	0.210966	0.288349	0.316011	0.440747	0.512673	0.304521	0.346763	0.436175	0.257614	0.11637	0.292012	-0.362194	0.174366	-0.246403	0.00594503	0.235939	-0.20789	0.711233	0.768438	0.774552	NA	Transcription factor that binds IME1 Upstream Activation Signal (UAS)
YER131W	RPS26B	-0.87896	-1.48831	-0.670126	-0.613361	0.746267	0.580309	-0.50728	0.0302035	-0.367784	0.272379	-1.27919	-1.97358	-1.49475	-2.06415	0.647919	0.496165	0.30371	-0.251643	0.70279	0.426239	NA	Protein component of the small (40S) ribosomal subunit
YER132C	PMD1	0.0434728	0.163558	-0.222355	-0.258881	-0.220509	-0.273125	0.048486	0.338734	-0.420499	-0.383881	0.66271	0.306438	0.433436	0.196668	0.490447	0.380802	0.0564603	0.345958	0.748229	0.772506	NA	Protein with an N-terminal kelch-like domain
YER133W	GLC7	-2.12009	-2.44896	-3.86391	-3.97668	-1.64299	-0.57515	-0.374752	0.101487	-1.27204	-2.02713	NA	NA	NA	NA	NA	NA	NA	NA	NA	NA	haploinsufficient	Type 1 serine/threonine protein phosphatase catalytic subunit
YER134C	YER134C	0.165501	0.0803743	0.322601	0.348677	0.381912	-0.14191	-0.113123	0.399624	0.527219	0.166403	0.344969	0.224098	0.8676	0.152427	-0.568341	-0.140372	-0.134153	0.491681	0.974452	1.08532	NA	Magnesium-dependent acid phosphatase
YER135C	NA	0.395948	0.312668	0.648714	0.590765	0.469925	-0.244979	-0.481365	0.191638	0.256538	0.550772	0.252079	0.405304	0.299841	0.0960932	0.491033	0.198551	0.120164	0.934597	0.739541	0.668249	NA	NA
YER136W	GDI1	0.541332	0.525749	0.485856	0.573975	0.949237	0.436517	-0.145091	0.476721	0.0851769	-0.306551	NA	NA	NA	NA	NA	NA	NA	NA	NA	NA	NA	GDP dissociation inhibitor
YER137C	YER137C	0.189844	0.286957	0.76333	0.657571	0.704531	0.776495	-0.227292	0.321359	0.806829	0.138416	0.544365	0.316069	0.602382	0.0896296	-0.229335	-0.265406	0.703347	-0.0521321	0.755766	0.733713	NA	Putative protein of unknown function
YER139C	RTR1	NA	NA	NA	NA	NA	NA	NA	NA	NA	NA	0.654858	0.317971	0.375	0.629122	0.191944	0.313267	0.850072	0.226435	0.886824	0.908298	NA	CTD phosphatase
YER140W	EMP65	0.122914	-0.166278	-1.59623	-0.896806	-0.906564	-1.17417	-1.40597	0.00815388	0.0741152	0.242453	0.625233	-0.251792	0.140057	-0.296613	0.541603	-0.0732117	-0.362029	0.440962	0.713755	0.861463	NA	ER membrane protein of unknown function
YER141W	COX15	0.312589	0.219406	0.206513	0.530778	0.862217	0.481831	0.0680597	0.449332	-0.112891	0.47912	NA	NA	NA	NA	NA	NA	NA	NA	NA	NA	NA	Protein required for the hydroxylation of heme O to form heme A
YER142C	MAG1	0.392866	0.598594	0.545769	0.593565	0.45814	0.235587	0.278647	-0.423073	-0.183645	0.0173365	0.467415	0.0758004	0.0514904	-0.428902	-0.146906	-0.280521	-0.315137	-0.285948	0.540412	0.712012	NA	3-methyl-adenine DNA glycosylase
YER143W	DDI1	0.104645	0.677379	0.124343	-0.024545	0.286677	-0.177347	-0.837245	-0.55667	0.333175	-0.014996	0.368358	0.43871	0.446599	0.506539	0.520854	0.244042	0.519618	0.822613	0.822833	0.941637	NA	DNA damage-inducible v-SNARE binding protein
YER144C	UBP5	0.340487	0.469929	0.287684	0.126705	0.272164	0.267188	0.969102	0.960173	1.38928	0.729011	0.495286	-0.619329	0.677814	-0.0738816	1.36128	1.28804	-0.332165	-0.682655	0.823602	0.560549	NA	Putative ubiquitin-specific protease
YER145C	FTR1	0.419552	0.431466	0.439794	0.462919	0.855528	0.258138	-0.238887	0.469764	-0.599572	-0.847582	0.0631666	0.162457	0.174141	0.408965	0.582928	-0.0830756	0.241354	-0.254863	0.840798	0.408271	NA	High affinity iron permease
YER146W	LSM5	0.596513	0.11941	0.473907	0.424382	0.44014	0.59451	-0.136136	-0.615572	-0.530109	-0.133314	NA	NA	NA	NA	NA	NA	NA	NA	NA	NA	NA	Lsm (Like Sm) protein
YER147C	SCC4	0.186842	0.231772	0.152097	0.18956	0.679142	0.531742	0.417727	0.0595255	-0.0797109	0.250348	NA	NA	NA	NA	NA	NA	NA	NA	NA	NA	NA	Subunit of cohesin loading factor (Scc2p-Scc4p)
YER148W	SPT15	-0.0914336	-0.0455122	0.114412	0.170547	0.239391	0.433469	0.220179	0.129281	0.530913	0.701472	NA	NA	NA	NA	NA	NA	NA	NA	NA	NA	NA	TATA-binding protein
YER149C	PEA2	0.532304	0.262027	0.352368	0.258935	0.631256	0.417737	0.229607	-0.814961	-0.263389	-0.299556	0.327976	0.617178	0.284542	0.775597	1.43667	1.23615	0.151741	0.381893	1.05996	0.995009	NA	Coiled-coil 12S polarisome subunit
YER150W	SPI1	0.69307	0.0828716	-0.411584	-0.480176	0.525526	0.456072	0.256558	0.207769	0.150699	0.430961	0.560575	0.8777	0.176914	1.01909	-0.123259	0.0386413	0.468386	0.873041	0.520875	0.994071	NA	GPI-anchored cell wall protein involved in weak acid resistance
YER151C	UBP3	0.130416	0.534422	-0.703485	-0.545	0.115682	0.728731	0.124609	-0.0346108	0.846228	0.746962	0.780038	0.714821	0.14643	0.129648	1.01863	0.706468	1.11544	0.775145	0.0507016	-0.122626	NA	Ubiquitin-specific protease involved in transport and osmotic response
YER152C	YER152C	NA	NA	NA	NA	NA	NA	NA	NA	NA	NA	0.802908	0.197717	0.623998	0.532715	0.606729	0.317249	0.424821	0.413339	0.779575	1.19292	NA	Protein with 2-aminoadipate transaminase activity
YER153C	PET122	0.41181	0.466484	-0.393069	-0.39214	0.288801	-0.530437	1.34309	1.31247	1.22977	1.00771	0.354548	0.347475	0.207185	0.228123	-0.211807	-0.028631	0.515259	0.287945	0.869964	0.932361	NA	Mitochondrial translational activator specific for the COX3 mRNA
YER154W	OXA1	-0.250533	0.237712	-0.375468	-0.411222	-0.690646	0.504877	0.015677	-0.0593442	-0.665783	0.582174	NA	NA	NA	NA	NA	NA	NA	NA	NA	NA	NA	Mitochondrial inner membrane insertase
YER155C	BEM2	NA	NA	NA	NA	NA	NA	NA	NA	NA	NA	NA	NA	NA	NA	NA	NA	NA	NA	NA	NA	NA	Rho GTPase activating protein (RhoGAP)
YER155C	BEM2	-0.188559	-0.488791	-0.91227	-2.84657	-1.47191	-0.296452	NA	0.623814	-0.114092	1.66693	NA	NA	NA	NA	NA	NA	NA	NA	NA	NA	NA	Rho GTPase activating protein (RhoGAP)
YER156C	YER156C	0.439208	0.506106	0.192378	0.439988	0.57453	0.559505	-0.271817	0.211432	-0.0624707	0.296126	0.54334	0.518405	0.217821	0.349002	0.228192	0.177141	-0.0937333	0.0033396	0.599466	0.398621	NA	Putative protein of unknown function
YER157W	COG3	NA	NA	NA	NA	NA	NA	NA	NA	NA	NA	NA	NA	NA	NA	NA	NA	NA	NA	NA	NA	haploinsufficient	Essential component of the conserved oligomeric Golgi complex
YER158C	YER158C	0.0272735	-0.0605149	0.182738	-0.0340749	-0.230805	0.21937	-1.14053	-1.43918	-0.128517	-0.215741	0.625766	0.155042	0.713152	0.54296	0.0559193	0.158832	0.397459	-0.327816	0.79047	0.762493	NA	Protein of unknown function
YER159C	BUR6	0.304209	0.2351	0.293006	0.331999	0.697323	1.1109	-0.134322	0.0283725	-0.855005	0.0568657	NA	NA	NA	NA	NA	NA	NA	NA	NA	NA	NA	Subunit of a heterodimeric NC2 transcription regulator complex
YER161C	SPT2	0.337322	-0.0263558	0.435868	0.305784	0.324834	0.28874	-0.278934	-0.214291	0.743168	0.629841	NA	NA	-2.15712	NA	NA	NA	NA	1.16942	NA	NA	NA	Protein involved in negative regulation of transcription
YER162C	RAD4	NA	NA	NA	NA	NA	NA	NA	NA	NA	NA	-0.899648	-0.424784	-0.134961	0.14502	0.425041	0.32619	0.483721	1.80484	0.204447	0.628416	NA	Protein that recognizes and binds damaged DNA (with Rad23p) during NER
YER163C	GCG1	0.468888	0.417087	0.55364	0.449457	0.320648	0.974235	-0.872456	-0.551177	-0.215638	0.00850092	0.613431	0.577147	0.334573	0.217838	-0.435245	-0.152083	-0.0730088	0.394059	0.761579	0.905001	NA	Gamma-glutamyl cyclotransferase
YER164W	CHD1	0.448536	0.233604	-0.545498	-0.0527851	-0.847606	-1.22279	0.391196	0.147121	0.28746	0.657681	0.588278	0.284857	0.301497	0.182957	-0.383702	0.0887321	-0.778451	0.0207588	0.620119	0.565116	NA	Chromatin remodeler that regulates various aspects of transcription
YER165W	PAB1	-2.53583	-2.98318	-2.14459	-2.63005	-1.34964	-1.1553	-1.35074	-0.727553	-1.87269	-1.14513	NA	NA	NA	NA	NA	NA	NA	NA	NA	NA	haploinsufficient	Poly(A) binding protein
YER166W	DNF1	0.798525	0.850147	1.4068	1.53289	-0.237892	0.341363	-1.30279	-1.4543	1.43324	2.00683	0.652576	0.200064	0.319398	0.275277	0.031098	-0.00560025	0.574308	-0.060098	0.212735	0.219886	NA	Aminophospholipid translocase (flippase)
YER167W	BCK2	0.337639	0.233547	0.525337	0.6753	1.08125	0.481787	2.22857	1.74796	1.34821	1.72527	0.49419	-0.32277	0.830714	0.573254	-1.15416	-1.43002	2.24313	1.62003	0.982465	0.812921	NA	Serine/threonine-rich protein involved in PKC1 signaling pathway
YER168C	CCA1	0.168235	0.0360169	0.40174	0.260246	0.32826	0.559899	0.300838	-0.0725156	0.151768	0.0883941	NA	NA	NA	NA	NA	NA	NA	NA	NA	NA	NA	ATP (CTP):tRNA-specific tRNA nucleotidyltransferase
YER169W	RPH1	0.069606	0.284282	0.479065	0.657754	-0.264782	0.422413	0.13704	0.486901	0.0101217	0.316914	-0.274858	0.893558	0.29468	0.684834	0.644057	0.316158	1.05187	-0.119664	1.21201	1.25774	NA	JmjC domain-containing histone demethylase
YER170W	ADK2	0.341702	0.206411	0.409826	0.52279	0.823431	0.3651	0.329758	0.246694	0.470651	0.252542	0.684405	0.751127	0.569281	0.333119	-0.306327	-0.173226	0.991856	0.468412	1.08968	0.753376	NA	Mitochondrial adenylate kinase
YER171W	RAD3	0.268345	0.535428	0.547954	0.424887	1.12978	0.586022	0.901542	1.1282	-0.566294	-0.292955	NA	NA	NA	NA	NA	NA	NA	NA	NA	NA	NA	5' to 3' DNA helicase
YER172C	BRR2	0.202152	-0.0704876	0.348023	0.366875	-0.0036061	0.331303	0.216513	0.539615	0.20475	0.0562061	NA	NA	NA	NA	NA	NA	NA	NA	NA	NA	NA	RNA-dependent ATPase RNA helicase (DEIH box)
YER173W	RAD24	-0.295149	-0.270344	-0.382208	-0.301973	-0.783675	0.159627	0.355276	0.198853	-1.75252	-0.552291	-1.29647	0.287371	0.102419	0.660888	-0.751703	0.35421	-0.394845	0.0268561	-0.128641	0.933454	NA	Checkpoint protein
YER174C	GRX4	0.228099	0.337978	0.433239	0.408631	0.619363	0.443996	0.0622488	-0.0975861	0.73687	0.543456	0.310265	0.809619	0.114081	0.246262	0.333257	0.263387	-0.339267	-0.030137	0.254246	0.0632119	NA	Glutathione-dependent oxidoreductase
YER175C	TMT1	0.0422642	-1.13672	-1.91212	-1.533	-1.31782	-1.60043	NA	NA	0.297288	0.651589	0.825824	0.310731	0.561437	0.346863	0.260042	0.0206313	0.590558	0.454704	0.622605	0.367032	NA	Trans-aconitate methyltransferase
YER175W-A	YER175W-A	NA	NA	NA	NA	NA	NA	NA	NA	NA	NA	0.476014	0.388191	0.32157	0.338166	-0.0953419	-0.125935	1.34864	1.24286	0.520558	0.731132	NA	Putative protein of unknown function
YER176W	ECM32	0.590556	0.242314	0.45728	0.505694	0.799021	0.376019	-0.147186	-0.254649	0.461531	0.178	0.492787	0.593423	0.155665	0.318373	0.154571	-0.241731	0.689012	1.07518	0.789783	0.993067	NA	DNA dependent ATPase/DNA helicase
YER177W	BMH1	-0.211636	0.221052	-0.14928	-0.511053	0.980429	0.478496	1.60723	1.42359	-0.837468	-0.474674	0.132119	-0.0840829	0.35114	0.542846	-0.611702	-0.703309	-1.12597	-0.762431	-0.540317	-0.35488	NA	14-3-3 protein, major isoform
YER178W	PDA1	-0.362124	-0.117537	-1.48886	-0.819277	-1.15936	-0.0693157	-0.194499	-0.413056	0.622607	0.922916	0.461626	-0.35555	-1.04765	-0.511206	-0.26215	-0.991829	-0.16982	-0.972864	-1.05242	-1.72159	NA	E1 alpha subunit of the pyruvate dehydrogenase (PDH) complex
YER179W	DMC1	0.144906	-0.273592	-1.9536	-1.70774	-0.830143	-0.311878	0.260462	0.385909	0.600497	0.562772	-0.00516409	0.391293	0.00914042	-0.176409	0.751487	0.886205	0.45698	0.917494	0.153486	0.281869	NA	Meiosis-specific recombinase required for repair of double-strand bre
YER180C	ISC10	0.291337	0.375274	0.45059	0.284711	0.447018	0.281787	0.0556726	-0.170168	-0.213622	-0.259519	0.478028	0.342203	0.374012	0.461896	-0.201279	-0.0980481	-0.0710184	-0.0319485	0.568284	0.678465	NA	Protein required for sporulation
YER180C-A	SLO1	NA	NA	NA	NA	NA	NA	NA	NA	NA	NA	0.617849	-0.238713	0.465998	-0.229602	0.209199	-0.0747678	-0.46236	-0.486346	0.351931	-0.147947	NA	Protein interacting with Arl3p
YER181C	NA	0.267646	0.266936	-0.716133	-0.13969	-0.0980201	-0.183221	0.182052	0.0112393	0.244027	0.466336	0.664356	0.511578	0.611388	0.302463	0.420709	-0.00970007	-0.296853	0.748414	0.72456	0.667401	NA	NA
YER182W	FMP10	0.227308	0.0209563	0.336867	0.288212	0.833414	0.443603	0.0395936	0.11407	0.104318	0.3655	0.206658	0.373789	0.322731	0.370985	0.0332205	0.38447	0.410825	0.567033	0.531207	0.382576	NA	Putative protein of unknown function
YER183C	FAU1	0.287381	0.323953	0.44275	0.402048	0.669097	0.0584817	0.480132	0.433702	0.0653424	-0.0598315	0.82292	0.573412	0.291376	0.762449	1.42814	0.96297	-0.0388994	-0.224512	0.516083	0.768666	NA	5,10-methenyltetrahydrofolate synthetase
YER184C	TOG1	0.310621	0.35595	0.302486	0.481407	0.635102	0.621957	1.25351	1.92176	0.0160091	0.190939	0.280114	-0.0305674	0.216339	-0.0106166	-0.0811047	0.154897	-0.0211836	-0.344	-0.320685	-0.851365	NA	Transcriptional activator of oleate genes
YER185W	PUG1	0.526368	0.224735	0.50612	0.531593	0.587461	0.497451	0.316977	0.692368	0.168617	0.167851	0.573027	0.803957	0.313772	0.441638	0.316612	0.25715	0.336186	0.697991	0.835997	0.806273	NA	Plasma membrane protein involved in protoprophyrin and heme transport
YER186C	YER186C	-0.051484	-0.260294	-1.11252	-0.584612	-0.57429	0.0473464	-0.401951	0.142213	-0.463192	0.612583	0.471948	0.114471	-0.156472	-0.822225	-0.278697	-0.409097	0.200789	0.561342	0.623172	0.605556	NA	Putative protein of unknown function
YER186W-A	NA	NA	NA	NA	NA	NA	NA	NA	NA	NA	NA	NA	NA	NA	NA	NA	NA	NA	NA	NA	NA	NA	NA
YER187W	YER187W	0.133308	0.115544	0.379196	0.434418	0.974545	0.61063	0.755365	0.739353	0.106173	0.312189	0.146787	0.499117	-0.148894	1.07555	-0.214958	0.300545	0.278898	0.347501	0.739635	0.82437	NA	Putative protein of unknown function
YER188W	NA	-2.08835	-1.71825	-0.585085	-0.898894	-7.29234	-4.72732	-5.41562	-3.7359	0.221899	-0.338992	-0.214003	0.206289	-0.84757	-0.759866	-0.224423	-0.129923	-0.916291	-0.172744	-0.123551	-0.0698452	NA	NA
YFL001W	DEG1	0.608863	0.00338518	0.370084	0.402104	-0.402716	-0.0141967	0.329566	-0.710832	0.0132352	0.10211	0.509057	-0.0445524	0.028089	-0.44701	0.863457	-0.100347	0.124568	-0.239103	0.257599	0.25555	NA	tRNA:pseudouridine synthase
YFL002C	SPB4	-0.397593	-0.684713	-0.922017	-1.57054	-0.459553	0.118014	-1.93722	-0.864077	0.180634	0.427722	NA	NA	NA	NA	NA	NA	NA	NA	NA	NA	NA	Putative ATP-dependent RNA helicase
YFL003C	MSH4	0.583711	0.331435	0.466091	0.171765	0.522113	0.584077	-2.13121	-0.26554	0.307838	0.0858025	0.356606	0.310249	0.100582	0.229011	0.204181	0.0578944	-0.691653	-0.17769	0.113043	0.242407	NA	Protein involved in meiotic recombination
YFL004W	VTC2	NA	NA	NA	NA	NA	NA	NA	NA	NA	NA	-0.0183108	-0.00853262	-0.167316	-0.132598	-0.400199	-0.439247	0.730757	0.30021	-0.0446778	-0.578021	NA	Subunit of vacuolar transporter chaperone (VTC) complex
YFL005W	SEC4	-0.284052	-0.292251	0.524016	0.394061	-0.418857	-0.575412	-0.114315	0.721763	-0.106046	0.264979	NA	NA	NA	NA	NA	NA	NA	NA	NA	NA	NA	Rab family GTPase
YFL006W	NA	0.281891	0.11204	0.157656	0.54243	-0.479987	0.0343296	0.047335	0.299474	0.258882	0.0449166	0.239621	-0.0164446	0.242744	-0.31332	0.205682	-0.353312	-0.753252	-1.53977	0.562833	0.722693	NA	NA
YFL007W	BLM10	0.103974	0.24277	0.337271	0.294105	-0.282944	0.175916	-0.15131	-0.909896	-0.063874	0.0142266	0.348789	0.317287	0.163019	0.193594	0.141198	0.183607	-0.512562	-0.867437	0.19233	0.335941	NA	Proteasome activator
YFL008W	SMC1	NA	NA	NA	NA	NA	NA	NA	NA	NA	NA	NA	NA	NA	NA	NA	NA	NA	NA	NA	NA	haploinsufficient	Subunit of the multiprotein cohesin complex
YFL009W	CDC4	0.213108	-0.231926	0.274221	0.602028	-0.229432	0.483907	-2.1437	0.327564	-1.91953	0.791724	NA	NA	NA	NA	NA	NA	NA	NA	NA	NA	NA	F-box protein required for both the G1/S and G2/M phase transitions
YFL010C	WWM1	0.0619168	0.411173	0.290583	0.342202	0.169134	0.216921	-0.0511418	-0.436342	-0.30254	0.0639965	0.621092	-0.33327	0.22128	0.324383	0.135715	0.522132	0.315951	0.254117	0.123577	0.0524137	NA	WW domain containing protein of unknown function
YFL010W-A	AUA1	NA	NA	NA	NA	NA	NA	NA	NA	NA	NA	0.498897	-0.155791	0.195496	0.270812	0.18715	0.421154	-0.0194559	-0.0257857	0.5905	0.217688	NA	Protein required for the negative regulation by ammonia of Gap1p
YFL010W-A	AUA1	NA	NA	NA	NA	NA	NA	NA	NA	NA	NA	NA	NA	NA	NA	NA	NA	NA	NA	NA	NA	NA	Protein required for the negative regulation by ammonia of Gap1p
YFL011W	HXT10	0.2782	0.144311	0.735112	0.665939	0.2764	1.01377	-0.231658	0.385883	-0.286915	0.153965	0.481873	0.475047	0.5591	0.0950815	0.239012	-0.403463	-0.0327348	-0.290643	0.452897	0.733802	NA	Putative hexose transporter
YFL012W	YFL012W	0.266033	0.0761385	0.116793	0.278118	0.340956	-1.9498	-0.794089	-3.07182	0.453682	-1.59866	0.382517	0.166379	0.00192376	0.082149	0.427223	-0.147409	-0.200539	-0.214643	0.131138	-0.148649	NA	Putative protein of unknown function
YFL013C	IES1	0.261709	0.237951	0.338129	0.411268	0.559683	0.759561	-0.76667	-0.179043	0.236687	0.0466902	0.339393	0.594694	0.6608	-0.0493427	-0.221999	-0.398525	0.0568321	-0.527071	-0.0647818	-0.36927	NA	Subunit of the INO80 chromatin remodeling complex
YFL013W-A	NA	0.699854	0.566047	0.319483	0.128739	0.329561	0.295465	0.398352	-0.0607255	-0.39693	0.0229386	0.394201	0.141903	0.340331	-0.182081	-0.0378676	-0.553661	-0.178073	-1.19959	0.113255	-0.01127	NA	NA
YFL014W	HSP12	0.29351	0.277577	0.0752436	0.470889	-0.0038877	0.247539	-0.195918	-1.34686	0.633351	0.69928	0.817542	0.250203	0.276255	0.225277	0.121035	0.289697	0.178813	-0.3928	0.621316	0.477738	NA	Plasma membrane protein involved in maintaining membrane organization
YFL015C	NA	0.220321	0.498541	0.40695	0.358871	0.241908	0.490853	-0.230117	-0.0203896	-0.0257368	0.446995	0.258169	0.634078	0.478152	0.109226	0.374163	0.261606	-0.252592	0.334898	0.310629	0.214963	NA	NA
YFL016C	MDJ1	-0.895831	-1.57607	0.0477312	-0.684104	-0.884684	-1.45755	-1.12243	-2.04445	-1.74223	-1.70445	-1.15301	-0.814744	-0.522062	-0.0710461	-0.48733	-0.0395235	0.205686	0.740111	0.304297	0.719377	NA	Co-chaperone that stimulates HSP70 protein Ssc1p ATPase activity
YFL017C	GNA1	NA	NA	NA	NA	NA	NA	NA	NA	NA	NA	NA	NA	NA	NA	NA	NA	NA	NA	NA	NA	NA	Glucosamine-6-phosphate acetyltransferase
YFL018C	LPD1	-0.00514657	-0.102051	0.130281	0.0227326	0.379218	1.15844	-0.59943	-0.715107	0.550731	0.893481	0.692753	0.874574	0.366724	0.272771	0.565585	0.177105	-0.528456	-0.935588	0.223744	0.232446	NA	Dihydrolipoamide dehydrogenase
YFL018W-A	NA	0.295693	0.310069	0.453107	0.497129	0.188723	-0.309859	0.0615107	-0.101161	0.504505	0.462465	NA	NA	NA	NA	NA	NA	NA	NA	NA	NA	NA	NA
YFL019C	NA	0.296981	0.212671	0.230978	0.387554	0.447789	0.266473	0.176365	0.44716	0.344894	0.482856	0.125251	0.4008	0.292386	0.411729	0.683115	-0.378857	-0.627937	-0.376748	0.686319	0.338287	NA	NA
YFL020C	PAU5	0.310526	0.940761	0.415897	0.517435	0.228359	-0.189009	0.860767	0.753573	0.726452	0.71608	0.302267	0.646817	0.810716	0.0697074	-0.151047	-0.166382	0.66196	-0.000578019	0.460156	0.626356	NA	Member of the seripauperin multigene family
YFL021W	GAT1	0.624973	0.408914	0.358177	0.526354	0.572567	0.72983	0.686242	0.204404	0.743085	0.814577	0.37358	0.473123	0.569859	0.0931366	-0.548765	-0.212675	-0.565515	-0.815863	-0.750952	-0.943781	NA	Transcriptional activator of nitrogen catabolite repression genes
YFL022C	FRS2	0.187286	-0.474713	0.280407	0.473319	0.222669	0.548618	0.224614	0.037456	-0.0929926	0.409748	NA	NA	NA	NA	NA	NA	NA	NA	NA	NA	NA	Alpha subunit of cytoplasmic phenylalanyl-tRNA synthetase
YFL023W	BUD27	0.111713	0.510395	0.1432	0.270606	0.778754	0.610666	0.384185	0.600066	0.85023	0.522593	NA	NA	NA	NA	NA	NA	NA	NA	NA	NA	NA	Unconventional prefoldin protein involved in translation initiation
YFL024C	EPL1	0.428259	0.299353	0.219466	0.46232	0.831836	0.176855	0.0126702	0.422522	0.174992	0.474714	NA	NA	NA	NA	NA	NA	NA	NA	NA	NA	NA	Subunit of NuA4, an essential histone H4/H2A acetyltransferase complex
YFL025C	BST1	0.329988	0.307727	0.134652	0.134561	-0.128236	0.558913	-0.203367	-1.13922	0.781739	0.423976	NA	NA	NA	NA	NA	-1.784	-0.14731	NA	1.12761	NA	NA	GPI inositol deacylase of the endoplasmic reticulum (ER)
YFL026W	STE2	-0.258547	-0.240968	-0.24829	-0.467137	-0.106325	-0.0534056	-0.398301	-0.0606911	-0.248722	0.258025	NA	NA	NA	NA	NA	NA	NA	NA	NA	NA	NA	Receptor for alpha-factor pheromone
YFL026W	STE2	0.129358	0.287158	0.399124	0.271328	0.319049	0.281408	-0.614274	-0.165809	0.246467	0.428591	NA	NA	NA	NA	NA	NA	NA	NA	NA	NA	NA	Receptor for alpha-factor pheromone
YFL027C	GYP8	0.168552	0.415327	0.485734	0.309968	0.315961	0.628192	0.249992	0.623074	0.480209	0.311859	0.171791	-0.0100319	0.323461	0.292961	-0.441554	-0.226004	-0.689355	-1.49231	0.320979	0.386569	NA	GTPase-activating protein for yeast Rab family members
YFL028C	CAF16	1.15428	NA	NA	NA	NA	NA	NA	NA	0.846291	NA	-3.10934	NA	-4.29644	NA	-4.31636	NA	NA	NA	-3.11691	NA	NA	Part of evolutionarily-conserved CCR4-NOT regulatory complex
YFL029C	CAK1	-0.104077	0.0219043	0.400077	0.12717	0.223771	0.385245	0.421296	-0.282219	0.376782	-0.0194361	NA	NA	NA	NA	NA	NA	NA	NA	NA	NA	NA	Cyclin-dependent kinase-activating kinase
YFL030W	AGX1	0.30547	0.872619	0.565948	0.558287	0.850388	0.717619	0.0628636	-0.0265701	1.04408	0.386981	-0.111739	0.626274	-0.37472	0.627044	-0.968929	0.0756567	-1.24919	-0.500284	-0.499835	-0.179639	NA	Alanine:glyoxylate aminotransferase (AGT)
YFL031W	HAC1	0.107692	0.619809	0.482172	0.557087	-0.0524951	1.04458	0.701295	0.580204	0.475512	0.728649	NA	NA	NA	NA	NA	NA	NA	NA	NA	NA	NA	Basic leucine zipper (bZIP) transcription factor (ATF/CREB1 homolog)
YFL031W	HAC1	NA	NA	NA	NA	NA	NA	NA	NA	NA	NA	0.724138	0.898944	0.611312	0.296416	0.201004	-0.277299	-0.972021	-1.25398	-0.739774	-0.699506	NA	Basic leucine zipper (bZIP) transcription factor (ATF/CREB1 homolog)
YFL032W	NA	0.585562	1.22751	-0.229752	-0.011954	-0.302242	0.309444	-0.17928	-0.980793	0.866894	0.445492	0.289575	0.477645	-0.11723	0.00261898	0.375307	-0.227063	-0.169179	-0.621432	0.402529	0.0747369	NA	NA
YFL033C	RIM15	-0.0950487	0.312625	0.35188	0.479258	0.633431	0.58451	-0.825962	-0.531973	0.419365	0.348415	-0.209835	0.25204	0.188352	0.0577817	-0.104816	-0.64372	-0.502503	-0.381114	0.0605752	0.387541	NA	Protein kinase involved in cell proliferation in response to nutrients
YFL034C-A	RPL22B	-0.034516	0.520385	0.135604	0.291011	0.219729	0.521156	-0.299889	-0.199004	0.686922	0.288404	0.009968	-0.146345	0.215834	-0.302978	0.173847	-0.0414876	0.0807096	-0.33639	-0.859969	-1.37844	NA	Ribosomal 60S subunit protein L22B
YFL034W	YFL034W	0.260336	0.65498	0.475458	0.585462	0.124915	0.585822	-0.0657014	0.642281	0.992426	0.662391	1.33591	0.329677	0.609925	0.437459	0.491301	-0.365853	0.186467	0.801361	0.933058	0.677824	NA	Putative integral membrane protein that interacts with Rpp0p
YFL035C	NA	0.448479	0.272224	0.270115	0.504476	0.74913	1.06254	0.633701	1.0457	0.463417	0.54918	NA	NA	NA	NA	NA	NA	NA	NA	NA	NA	NA	NA
YFL035C-A	NA	0.372186	-0.253676	-1.45025	-1.4582	-0.199365	-0.0329288	0.797816	0.127459	0.8124	0.470763	NA	NA	NA	NA	NA	NA	NA	NA	NA	NA	NA	NA
YFL035C-B	NA	-0.0874831	0.733055	-1.32922	0.147256	0.0539738	-1.16601	0.601847	-0.153526	1.00367	-0.671323	1.31408	1.28571	0.103263	0.236804	-0.00645091	0.807332	-0.763433	-0.420707	1.17846	1.05836	NA	NA
YFL036W	RPO41	0.244779	-0.261303	0.21059	0.23409	0.274177	0.378188	0.149084	0.272403	0.165842	0.490583	-0.14781	-0.0375997	-0.45954	0.277028	0.167299	-0.251535	-1.45844	-1.1284	-1.06882	-0.945164	NA	Mitochondrial RNA polymerase
YFL037W	TUB2	0.438265	0.155197	-0.195805	-1.00712	-1.35738	-1.90408	-0.868655	-1.21746	0.870766	0.789687	NA	NA	NA	NA	NA	NA	NA	NA	NA	NA	NA	Beta-tubulin
YFL038C	YPT1	0.489652	0.25014	0.324093	0.595639	0.088525	0.750713	0.934887	1.31262	1.027	0.938098	NA	NA	NA	NA	NA	NA	NA	NA	NA	NA	NA	Rab family GTPase
YFL039C	ACT1	NA	NA	NA	NA	NA	NA	NA	NA	NA	NA	NA	NA	NA	NA	NA	NA	NA	NA	NA	NA	haploinsufficient	Actin
YFL040W	YFL040W	-0.277959	0.358562	0.172142	0.223159	-0.26752	0.406208	-0.181672	-0.15793	-0.0590294	0.847686	0.49453	0.407071	0.380267	0.37986	0.0531575	-0.0936734	0.124107	0.884696	0.667905	0.191035	NA	Putative transporter
YFL041W	FET5	0.126691	0.481628	0.261206	0.321228	0.353235	0.577484	0.0280754	-0.010824	-0.143724	0.0917027	0.909569	0.357233	0.43293	0.047089	0.21956	-0.299568	-0.117617	NA	0.553108	0.393342	NA	Multicopper oxidase
YFL041W-A	YFL041W-A	NA	NA	NA	NA	NA	NA	NA	NA	NA	NA	NA	NA	NA	NA	NA	NA	NA	NA	NA	NA	NA	Putative protein of unknown function
YFL042C	YFL042C	NA	NA	NA	NA	NA	NA	NA	NA	NA	NA	NA	NA	NA	NA	NA	NA	NA	NA	NA	NA	NA	Putative protein of unknown function
YFL042C	YFL042C	0.377141	-0.0238349	0.41843	0.485557	0.426626	0.598961	0.894846	0.982654	0.202145	0.472839	NA	NA	NA	NA	NA	NA	NA	NA	NA	NA	NA	Putative protein of unknown function
YFL043C	NA	0.673156	0.394925	0.703262	0.53219	0.289653	0.575915	-0.365265	-0.0995805	0.640346	0.721991	0.731723	0.226692	0.598229	0.514176	-0.581108	-0.481194	0.187174	-0.797733	0.0539076	-0.165997	NA	NA
YFL044C	OTU1	0.511934	0.48514	0.332801	0.384439	0.261786	0.710592	1.02317	0.875486	0.840267	0.591356	0.155986	0.696342	0.555342	0.492437	-0.217202	-0.0729319	-0.986215	-0.444483	0.497197	0.407459	NA	Deubiquitylation enzyme that binds to the chaperone-ATPase Cdc48p
YFL045C	SEC53	0.70779	0.396841	-0.216537	0.513573	-0.484094	0.42406	-1.31674	-1.93038	1.73602	2.45947	NA	NA	NA	NA	NA	NA	NA	NA	NA	NA	NA	Phosphomannomutase
YFL046W	FMP32	0.317077	0.513332	-1.19899	-1.74874	-0.194375	-1.14703	0.173612	-0.766423	0.282293	0.552483	0.387172	-0.81935	0.0874132	-0.389515	0.494229	0.306849	-0.361823	-0.773634	-0.152513	-0.344402	NA	Putative protein of unknown function
YFL047W	RGD2	0.369881	0.303187	0.186213	0.49882	0.500585	0.645286	0.595494	0.956635	0.501428	0.766679	0.513734	0.0576132	0.447302	0.391232	0.259414	-0.274774	-0.461747	-0.273885	0.141065	0.378512	NA	GTPase-activating protein (RhoGAP) for Cdc42p and Rho5p
YFL048C	EMP47	0.0618921	-0.285586	0.140671	-0.801987	-0.137237	-0.580876	0.307539	-0.517826	0.77225	0.345373	0.0896978	-0.159501	0.303661	0.26689	0.344058	0.346041	-0.0140441	0.0858042	-1.32039	-0.939473	NA	Integral membrane component of ER-derived COPII-coated vesicles
YFL049W	SWP82	0.319297	0.0991009	0.293613	0.344984	-0.0177304	0.428039	0.423286	0.094907	1.04318	0.7765	0.661435	0.56873	0.417424	0.338238	0.213644	-0.113225	0.551454	-0.16829	0.197485	0.33932	NA	Member of the SWI/SNF chromatin remodeling complex
YFL050C	ALR2	0.126646	0.206821	0.0820667	0.534722	0.542068	0.185936	0.510977	-0.00745607	0.428992	0.925485	0.109305	0.494226	0.627556	0.385514	0.412453	0.496037	-0.547701	-0.0745418	0.355213	0.420539	NA	Probable Mg(2+) transporter
YFL051C	YFL051C	0.304512	0.517734	0.672904	0.816977	-0.501111	0.936442	-0.644248	-0.773201	0.340399	1.46683	0.639704	0.95667	0.65028	0.633914	0.0446452	0.0108526	1.01504	1.4656	0.603693	0.956641	NA	Putative protein of unknown function
YFL052W	YFL052W	0.423454	0.14895	0.302883	0.22689	0.467183	0.726691	0.326614	1.01206	0.932877	0.972243	0.613574	0.252433	0.336178	0.25702	0.390278	0.532225	-1.11949	-0.963573	0.421676	0.419023	NA	Putative zinc cluster protein that contains a DNA binding domain
YFL053W	DAK2	0.267962	0.174708	0.602694	0.70284	0.00436637	0.46702	0.43123	0.432088	0.474243	0.767375	0.767873	0.669552	0.331209	0.611268	0.112668	0.0987453	-0.239596	-0.00544006	0.672143	0.750336	NA	Dihydroxyacetone kinase
YFL054C	YFL054C	0.294678	0.595251	0.331526	0.518734	0.420379	0.66697	0.0897853	0.0351752	0.41764	0.454824	0.0145152	NA	-0.354768	NA	-0.404187	NA	-0.0308385	-0.741516	0.350498	NA	NA	Putative channel-like protein
[truncated: 4,436 more rows]
