# Supplementary material for: Heterosis as a consequence of regulatory incompatibility
Source: BMC Biol. 2017 May 11;15:38. doi: 10.1186/s12915-017-0373-7 (PMC5426048; doi:10.1186/s12915-017-0373-7)
Supplement: Supplementary file 11 — Z-scores of inferred growth rates for each experimental condition and each pool for strains that grew slower (Z-score < –1.5 in both replicates) in at least one condition and genetic background. The categories and gene groups we assigned each strain to are provided. Categories are major functional groups, whereas gene groups are subgroups within the categories. The ‘Cell.Size.Upon.Deletion’ column states the phenotype on cell size when a gene is deleted, as determined by [50]. (XLSX 270 kb) [file 12915_2017_373_MOESM11_ESM.xlsx]

## Sheet: Table_S5
SysName	GeneName	YPD.Cerevisiae1.Znorm	YPD.Cerevisiae2.Znorm	Sorbitol.Cerevisiae1.Znorm	Sorbitol.Cerevisiae2.Znorm	YPD_Heat.Cerevisiae1.Znorm	YPD_Heat.Cerevisiae2.Znorm	YPD_8Ethanol.Cerevisiae1.Znorm	YPD_8Ethanol.Cerevisiae2.Znorm	YP_6Ethanol.Cerevisiae1.Znorm	YP_6Ethanol.Cerevisiae2.Znorm	YPD.Hybrid1.Znorm	YPD.Hybrid2.Znorm	Sorbitol.Hybrid1.Znorm	Sorbitol.Hybrid2.Znorm	YPD_Heat.Hybrid1.Znorm	YPD_Heat.Hybrid2.Znorm	YPD_8Ethanol.Hybrid1.Znorm	YPD_8Ethanol.Hybrid2.Znorm	YP_6Ethanol.Hybrid1.Znorm	YP_6Ethanol.Hybrid2.Znorm	gene.group	category	Specificity	Description	Cell.Size.Upon.Deletion
YAL004W	NA	-0.548669	-0.613542	-0.476848	-1.83233	1.04848	-0.41246	1.35526	0.222678	-1.54727	-2.25337	0.155696	1.08123	0.508186	0.593037	1.62414	1.95895	0.0534651	0.0285473	2.37374	2.35572	NA	NA	control	NA	NA
YAL016W	TPD3	-0.199392	0.616765	-0.367322	-0.0993525	-0.319451	1.17463	1.70485	1.19315	0.446366	-0.0193403	-4.35304	-4.90398	-3.15455	-2.9677	-8.1286	-8.04658	-0.420908	-0.773435	-4.95956	-5.53471	Mitosis.spindle.chromatid.separation	cell_cycle	hybrid	Regulatory subunit A of the heterotrimeric PP2A complex	increased
YAL017W	PSK1	-1.93233	-1.6041	-0.859772	-1.35284	-3.3352	-2.50829	-1.04491	-0.476394	10.7264	0.225398	-0.202601	0.475493	-0.735549	0.226904	0.308305	0.189696	0.095591	0.467871	0.425993	0.764978	Glycerol.OxidativeRadicals.OsmoStress	glucose_repression_and_stress_related_cell_cycle	control	PAS domain-containing serine/threonine protein kinase	NA
YAL023C	PMT2	-1.92612	-1.3143	-0.851711	-1.15232	-3.33447	-1.88877	-0.960966	-1.06609	-1.94414	-1.3984	1.49358	0.812759	1.06588	0.191248	0.343073	0.0139281	0.695684	-0.152031	0.842599	0.998991	protein.modification.lipids	metabolics	control	Protein O-mannosyltransferase of the ER membrane	NA
YAL037W	YAL037W	0.780941	0.268384	0.419494	0.453602	1.05411	0.930867	-0.545976	0.659459	-3.2664	-1.68829	0.26771	0.33448	0.298538	0.203753	0.292859	0.121325	1.09671	0.443723	1.3328	1.37401	NA	NA	control	Putative protein of unknown function	NA
YAL038W	CDC19	-1.89673	-1.75198	-0.306292	-0.402162	-0.912303	-0.507708	-0.915533	-0.457909	-1.35669	-0.656529	NA	NA	NA	NA	NA	NA	NA	NA	NA	NA	other	all_other	control	Pyruvate kinase	NA
YAR047C	NA	-1.27417	-1.30365	-0.777528	-0.691163	-1.86851	-0.115959	-0.743697	-1.6927	-1.55061	-1.53279	0.45454	0.421141	0.489268	0.338215	0.360149	-0.189746	0.127432	-0.0993892	0.656607	0.457254	NA	NA	control	NA	NA
YBL006C	LDB7	-1.9099	-0.411784	-2.12185	-1.27875	-2.42264	-3.53471	NA	NA	-0.603076	-2.49475	-0.334646	-0.091103	-0.168743	-0.334301	2.15741	2.32913	0.427211	0.496668	-2.65201	-2.98134	chromatin	core_processes	both	Component of the RSC chromatin remodeling complex	increased
YBL013W	FMT1	-0.173042	0.141671	-0.0131531	0.0928434	-0.117882	-0.355272	0.0381164	1.06581	-3.96948	-3.95239	0.61478	-0.595033	0.196957	-0.487949	0.508553	-0.604368	0.0722222	-1.31589	0.625797	0.465005	translation.transcription	mitochondria	control	Methionyl-tRNA formyltransferase	NA
YBL017C	PEP1	-1.42086	0.353535	-3.64397	-1.34403	-1.74503	-4.29084	-1.87625	NA	-0.267063	-1.71056	0.484594	0.290518	-2.44196	0.357576	0.281324	0.450781	0.415943	0.189399	0.771466	0.854635	Inter.organele.recycling	metabolics	control	Type I transmembrane sorting receptor for multiple vacuolar hydrolases	NA
YBL024W	NCL1	-0.00730882	0.546701	0.333012	0.338599	0.286825	1.08396	0.604153	0.697771	-0.455675	0.273012	-1.40447	-0.643709	-0.556485	-0.175232	-1.94401	-1.43859	-2.59601	-1.75423	-1.14526	-0.805831	translation.mRNA.metabolism	core_processes	hybrid	S-adenosyl-L-methionine-dependent tRNA: m5C-methyltransferase	increased
YBL027W	RPL19B	-4.6616	-4.50937	-4.60749	-5.00741	1.52541	1.35651	4.11275	4.38603	1.21689	0.443548	-2.21823	-2.582	-1.90619	-2.28967	-0.139771	-0.457891	0.634266	0.514888	-2.90823	-2.83224	ribosomal.proteins	core_processes	both	Ribosomal 60S subunit protein L19B	NA
YBL071C-B	YBL071C-B	NA	NA	NA	NA	NA	NA	NA	NA	NA	NA	-3.19545	-3.06834	-4.19799	-3.31727	0.32449	-0.625298	0.931712	1.22961	-0.0689097	-0.526309	NA	NA	hybrid	Putative protein of unknown function	NA
YBL072C	RPS8A	-2.58542	-2.50581	-2.1298	-2.70752	1.28047	0.993209	3.85624	2.31085	0.491326	1.10424	-1.38295	-1.60729	-1.96424	-2.46755	-0.577669	-0.894111	1.50095	1.24267	-0.845759	-0.905151	ribosomal.proteins	core_processes	both	Protein component of the small (40S) ribosomal subunit	decreased
YBL086C	YBL086C	-0.229257	-0.243782	-1.10456	-0.757397	0.116541	-0.396686	0.388338	0.0396627	-2.90387	-3.1486	0.539132	0.875517	0.509354	0.264124	0.324566	0.0632069	0.633626	0.796891	0.465178	0.616497	NA	NA	control	Protein of unknown function	NA
YBL087C	RPL23A	NA	NA	NA	NA	NA	NA	NA	NA	NA	NA	-2.58881	-3.29152	NA	NA	NA	NA	1.17208	NA	-1.32937	NA	ribosomal.proteins	core_processes	hybrid	Ribosomal 60S subunit protein L23A	decreased
YBL092W	RPL32	-0.595571	-1.05929	-0.191098	-0.435757	0.967184	-0.509163	3.2033	3.567	-2.43547	-2.61086	NA	NA	NA	NA	NA	NA	NA	NA	NA	NA	ribosomal.proteins	core_processes	control	Ribosomal 60S subunit protein L32	NA
YBL093C	ROX3	NA	NA	NA	NA	NA	NA	NA	NA	NA	NA	-3.43826	-2.48654	-4.28465	-4.92284	1.15534	1.19403	2.42903	0.734479	-4.19707	-4.72198	transcription	core_processes	hybrid	Subunit of the RNA polymerase II mediator complex	increased
YBL096C	NA	0.591743	0.415652	0.227747	0.199733	0.871557	0.540067	0.323185	0.16816	0.00686938	0.77949	-1.98101	-0.181724	-3.45677	-1.5387	-2.2232	-0.72894	NA	NA	-2.4491	-0.888347	NA	NA	hybrid	NA	NA
YBL099W	ATP1	0.067473	0.274393	0.290582	0.329671	-1.444	0.571827	-0.542085	0.403692	-1.47147	-1.08189	0.535075	-0.0216485	-0.110239	-0.319109	0.899156	0.875416	-0.995903	-0.151135	-6.96942	-6.2731	respiration.metabolism	mitochondria	hybrid	Alpha subunit of the F1 sector of mitochondrial F1F0 ATP synthase	decreased
YBL100C	NA	0.191085	0.101187	0.264724	0.41727	-0.882339	0.356777	-0.347485	-0.485455	-1.70771	-0.882548	0.446874	-0.0323229	-0.129264	-0.384704	0.0385584	-0.0232702	-0.76007	-1.15049	-8.87759	-8.75253	NA	NA	hybrid	NA	NA
YBL103C	RTG3	0.176973	0.18269	0.575023	0.362462	-0.490167	0.0775914	-2.04844	-1.92879	-1.1078	-0.879328	0.649713	0.203831	0.114193	-0.230053	0.928297	0.383768	-6.58799	-8.33071	-0.632684	-0.831619	Retrograde	glucose_repression_and_stress_related_cell_cycle	both	bHLH/Zip transcription factor for retrograde (RTG) and TOR pathways	NA
YBR020W	GAL1	-3.39334	-4.41575	-3.60046	-2.93562	-5.87434	-0.217467	NA	NA	-3.33601	-3.02004	0.370107	-0.0920763	0.39713	-0.0925995	0.0759383	-0.252773	0.103592	0.218624	0.459021	0.421775	other	all_other	control	Galactokinase	NA
YBR038W	CHS2	1.19927	0.302274	-0.100201	-0.325869	-7.13983	-4.31718	0.0830918	0.158758	0.855846	0.0232153	NA	NA	NA	NA	NA	NA	NA	NA	NA	NA	cell.wall	metabolics	control	Chitin synthase II	NA
YBR044C	TCM62	0.484237	0.465231	0.63984	0.381823	0.590038	-0.00503718	0.427844	0.164359	0.0204299	-0.440286	0.424532	-0.296409	-1.75481	-1.62877	-0.113095	0.616403	-10.1572	NA	0.248704	-0.318259	respiration.metabolism	mitochondria	hybrid	Protein involved in assembly of the succinate dehydrogenase complex	NA
YBR048W	RPS11B	-0.40999	-0.649438	-0.607363	-0.851766	0.597268	0.241334	0.445575	0.871336	0.219775	0.240673	-4.67541	-3.37857	-4.85882	-3.21671	0.187796	0.290547	-0.666925	-0.143111	0.993951	1.69524	ribosomal.proteins	core_processes	hybrid	Protein component of the small (40S) ribosomal subunit	NA
YBR078W	ECM33	-1.42513	-2.31344	-0.214884	-0.0829609	-8.99024	-7.21048	-6.99767	-6.36238	-1.33513	-1.60697	-0.196479	0.2797	-0.87681	-0.2773	-2.73438	-1.73993	-1.25053	-0.0268383	-1.16351	-0.985337	cell.wall	metabolics	both	GPI-anchored protein of unknown function	increased
YBR084C-A	RPL19A	-3.16748	-2.46065	-4.76909	-3.684	-0.223771	-1.14909	3.25599	2.32856	0.603835	-0.325159	-5.0876	-5.98917	-5.78625	-7.02223	2.37639	1.63851	-0.645329	-0.40982	-1.53899	-2.18008	ribosomal.proteins	core_processes	both	Ribosomal 60S subunit protein L19A	decreased
YBR085C-A	YBR085C-A	NA	NA	NA	NA	NA	NA	NA	NA	NA	NA	-1.65286	-1.15023	-1.05868	-1.13968	1.10201	1.06637	0.450391	0.671956	-2.21789	-2.47745	NA	NA	hybrid	Protein of unknown function	NA
YBR085W	AAC3	-0.489543	-0.0494052	0.258001	0.288505	-1.4495	-0.276458	-0.606838	-1.14337	0.649385	-0.1717	-1.21484	-1.11895	-0.579785	-1.28113	2.03936	2.03081	1.94483	1.44701	-3.8868	-4.31187	respiration.metabolism	mitochondria	hybrid	Mitochondrial inner membrane ADP/ATP translocator	increased
YBR086C	IST2	0.375018	-0.380262	-1.64697	-1.88401	-0.994631	-0.538046	NA	-0.420525	0.426318	-0.0141993	NA	NA	NA	NA	NA	NA	NA	NA	NA	NA	ER	metabolics	control	Cortical ER protein involved in ER-plasma membrane tethering	NA
YBR091C	TIM12	-1.34202	-0.952222	-0.328185	-0.147159	1.43981	0.0459152	3.85301	4.8084	-1.96255	-3.05728	NA	NA	NA	NA	NA	NA	NA	NA	NA	NA	transport	mitochondria	control	Essential protein of the inner mitochondrial membrane	decreased
YBR095C	RXT2	-1.87949	-1.66164	-0.0318658	-0.82071	-5.19248	-1.85624	-3.67228	-5.14465	0.129813	-1.20785	-0.0622889	0.367529	0.41848	0.119364	-0.240041	0.268815	1.03466	1.81335	0.501591	0.898168	chromatin	core_processes	control	Component of the histone deacetylase Rpd3L complex	NA
YBR101C	FES1	-7.44231	-8.11077	-6.0616	-4.70808	-1.7411	-3.37661	1.81896	2.79867	-5.7176	-6.33932	NA	NA	NA	NA	NA	NA	NA	NA	NA	NA	chaperone	all_other	control	Hsp70 (Ssa1p) nucleotide exchange factor	NA
YBR103W	SIF2	-1.778	-1.81231	-0.408508	-0.626859	0.293829	0.869262	0.278173	-0.959075	0.0466557	-0.264881	0.0902262	-0.00612376	0.518796	0.745053	-0.0185114	-0.205665	-1.84713	-0.695211	0.0168551	0.0970817	chromatin	core_processes	control	WD40 repeat-containing subunit of Set3C histone deacetylase complex	NA
YBR106W	PHO88	0.300481	0.32534	0.289005	0.411707	0.161289	0.380352	-0.361807	-0.151906	-0.148019	-0.163819	-2.80672	-2.9317	-3.00688	-3.1642	-1.64728	-3.08268	1.66681	2.1445	-2.6614	-3.66244	other	all_other	hybrid	Probable membrane protein	NA
YBR106W	PHO88	0.300481	0.32534	0.289005	0.411707	0.161289	0.380352	-0.361807	-0.151906	-0.148019	-0.163819	-2.80672	-2.9317	-3.00688	-3.1642	-1.64728	-3.08268	1.66681	2.1445	-2.6614	-3.66244	Inter.organele.recycling	metabolics	hybrid	Probable membrane protein	NA
YBR110W	ALG1	-1.01101	-1.65722	-3.33716	-1.76019	-3.81849	-3.948	-1.7044	-1.37703	-0.0746592	0.73802	NA	NA	NA	NA	NA	NA	NA	NA	NA	NA	protein.modification.lipids	metabolics	control	Mannosyltransferase	NA
YBR111C	YSA1	-0.546461	-0.0106445	0.3063	0.0261709	-0.0166101	-0.0562799	0.145479	2.08693	-1.11372	-1.5968	-0.976498	-0.7927	-0.899511	-0.686988	1.2366	1.27942	-5.22207	-5.77273	-6.49431	-5.65774	translation.transcription	mitochondria	hybrid	Nudix hydrolase family member with ADP-ribose pyrophosphatase activity	NA
YBR111C	YSA1	-0.546461	-0.0106445	0.3063	0.0261709	-0.0166101	-0.0562799	0.145479	2.08693	-1.11372	-1.5968	-0.976498	-0.7927	-0.899511	-0.686988	1.2366	1.27942	-5.22207	-5.77273	-6.49431	-5.65774	respiration.metabolism	mitochondria	hybrid	Nudix hydrolase family member with ADP-ribose pyrophosphatase activity	NA
YBR112C	CYC8	0.501463	0.552984	0.520351	0.86984	0.858673	-0.158069	-0.304921	0.379186	-2.07272	-1.86426	NA	NA	NA	NA	NA	NA	NA	NA	NA	NA	Regulators.favoring.respiration	glucose_repression_and_stress_related_cell_cycle	control	General transcriptional co-repressor	increased
YBR113W	NA	-0.353133	0.938844	-0.191468	0.419999	-0.47147	-1.27995	-0.154266	-0.303343	-2.38827	-2.95204	-1.75641	-0.550845	0.316412	-0.467302	0.768052	0.480055	0.580077	0.89575	-0.91425	-1.06118	NA	NA	control	NA	NA
YBR115C	LYS2	-2.7436	-2.25684	-0.894341	-0.579669	-6.07475	-2.48383	-2.98105	-2.18807	-0.893709	-1.69319	0.234219	0.567445	0.316875	0.362871	0.652893	0.399482	0.246805	-0.550426	-0.380468	0.117391	other	all_other	control	Alpha aminoadipate reductase	NA
YBR115C	LYS2	-2.7436	-2.25684	-0.894341	-0.579669	-6.07475	-2.48383	-2.98105	-2.18807	-0.893709	-1.69319	0.234219	0.567445	0.316875	0.362871	0.652893	0.399482	0.246805	-0.550426	-0.380468	0.117391	amino.acid.biosynthesis	all_other	control	Alpha aminoadipate reductase	NA
YBR119W	MUD1	-3.09622	-2.98379	-2.31032	-2.68715	0.395132	0.0432486	0.394667	0.226143	-1.79025	-2.57422	NA	NA	NA	NA	NA	NA	NA	NA	NA	NA	translation.mRNA.metabolism	core_processes	control	U1 snRNP A protein	NA
YBR122C	MRPL36	NA	NA	NA	NA	NA	NA	NA	NA	NA	NA	0.092866	-0.653092	0.136216	-0.326981	0.67099	0.288754	-0.458865	-0.335687	-1.58135	-1.50249	translation.transcription	mitochondria	hybrid	Mitochondrial ribosomal protein of the large subunit	increased
YBR133C	HSL7	-3.12754	-2.19018	-3.9711	-3.96254	-2.09618	-1.6936	1.23494	-0.137993	-4.86042	-4.93521	-3.16255	-2.15232	-1.93144	-2.27477	-0.641991	-0.424616	-2.65823	-1.66896	-0.380976	-1.34724	Mitosis.spindle.chromatid.separation	cell_cycle	both	Protein arginine N-methyltransferase	NA
YBR140C	IRA1	0.236568	0.571478	1.40001	1.50737	0.297021	0.522917	-1.94872	-1.85457	0.73901	0.931083	NA	NA	NA	NA	NA	NA	NA	NA	NA	NA	Regulators.favoring.respiration	glucose_repression_and_stress_related_cell_cycle	control	GTPase-activating protein	NA
YBR143C	SUP45	-1.87049	-1.95303	-0.41602	-0.638696	-0.344742	-0.57852	-0.369412	0.00282909	-5.33651	-4.53463	NA	NA	NA	NA	NA	NA	NA	NA	NA	NA	translation.mRNA.metabolism	core_processes	control	Polypeptide release factor (eRF1) in translation termination	NA
YBR148W	YSW1	-0.571578	-1.10738	-1.99991	-1.86999	-3.77704	-2.11461	-0.28706	-0.522428	-3.58171	-3.77892	0.308526	-0.405217	0.461125	0.398448	1.04832	0.82137	-0.336184	0.157995	-0.00528832	-0.422244	cell.wall	metabolics	control	Protein required for normal prospore membrane formation	NA
YBR154C	RPB5	-7.32767	-7.14487	-6.07408	-6.05131	-2.30042	-1.49134	4.10474	3.89895	1.82933	1.80998	NA	NA	NA	NA	NA	NA	NA	NA	NA	NA	transcription	core_processes	control	RNA polymerase subunit ABC27	decreased
YBR156C	SLI15	-2.72632	-4.09422	-2.94006	-2.82733	-0.14974	-1.9017	3.97409	NA	-3.78093	-3.71602	0.320189	0.838448	-1.32353	-0.00650951	0.454669	0.571233	0.516784	0.489964	0.370423	0.113363	Mitosis.spindle.chromatid.separation	cell_cycle	control	Subunit of the conserved chromosomal passenger complex (CPC)	NA
YBR158W	AMN1	0.139385	-0.974476	-2.3118	-2.61044	-1.13224	1.05781	NA	NA	0.918675	0.943958	-1.33511	-0.349422	-1.71428	-1.86848	-0.712977	-0.665803	NA	-1.39994	-1.23886	-1.78971	G1STransition.budsite.selection.morphogenesis	cell_cycle	both	Protein required for daughter cell separation	NA
YBR158W	AMN1	0.139385	-0.974476	-2.3118	-2.61044	-1.13224	1.05781	NA	NA	0.918675	0.943958	-1.33511	-0.349422	-1.71428	-1.86848	-0.712977	-0.665803	NA	-1.39994	-1.23886	-1.78971	Mitosis.spindle.chromatid.separation	cell_cycle	both	Protein required for daughter cell separation	NA
YBR169C	SSE2	0.430792	0.311328	0.628928	0.522075	0.10517	0.59965	-0.307522	-0.547338	0.288672	0.292099	-1.22694	-1.99213	-1.18103	-0.685251	1.56482	1.65916	2.31097	2.33483	-4.61445	-4.30598	chaperone	all_other	hybrid	Member of the heat shock protein 70 (HSP70) family	NA
YBR173C	UMP1	-1.93316	-2.81554	-1.9841	-1.13384	-3.1174	-1.04097	1.40215	1.23002	0.946213	0.64203	0.139473	-0.758667	0.215842	-1.1251	0.0202941	-0.0998363	-0.589717	-1.34204	-0.0451171	-0.210856	chaperone	all_other	control	Chaperone required for correct maturation of the 20S proteasome	NA
YBR175W	SWD3	-0.0344604	-0.279721	0.301303	0.215338	-1.78683	-0.441175	-0.612011	-1.10972	-0.356005	-0.0348212	-9.29984	-10.2031	-8.59843	-8.38178	-8.30364	-8.05159	-8.51283	-5.91364	-1.99873	-1.71429	chromatin	core_processes	hybrid	Essential subunit of the COMPASS (Set1C) complex	NA
YBR181C	RPS6B	NA	NA	NA	NA	NA	NA	0.280717	0.214022	NA	NA	-5.17422	-4.98246	-4.63359	-3.9788	-0.457108	-0.95697	-0.13135	0.385577	0.679678	0.457839	ribosomal.proteins	core_processes	hybrid	Protein component of the small (40S) ribosomal subunit	decreased
YBR187W	GDT1	0.514597	0.815838	1.43079	1.54358	0.884139	0.492245	-2.28994	-2.42756	1.44895	0.83918	0.243704	0.263319	0.273501	0.786699	-0.134785	0.1319	0.0945313	0.0649675	0.534118	0.783186	protein.modification.lipids	metabolics	control	Protein of unknown function involved in calcium homeostasis	NA
YBR189W	RPS9B	-1.95299	-1.37377	-1.617	-1.68209	1.04321	-0.973321	0.896988	0.416612	0.866787	-0.849875	NA	NA	NA	NA	NA	NA	NA	NA	NA	NA	ribosomal.proteins	core_processes	control	Protein component of the small (40S) ribosomal subunit	NA
YBR190W	NA	-5.01798	-4.02629	-4.30502	-6.09545	0.149896	0.482373	-0.190897	0.346427	-0.815892	-1.12552	NA	NA	NA	NA	NA	NA	NA	NA	NA	NA	NA	NA	control	NA	NA
YBR191W	RPL21A	-4.2882	-5.53708	-5.3365	-6.08861	0.67036	0.0952003	2.00143	1.59201	0.133333	0.740922	-2.23793	-1.69514	-1.02677	-1.4403	0.263326	-0.619319	1.8863	1.57898	-2.75022	-2.83982	ribosomal.proteins	core_processes	both	Ribosomal 60S subunit protein L21A	NA
YBR191W	RPL21A	-4.93182	-4.59359	-5.63317	-5.66884	0.923548	0.632329	1.53187	2.27757	0.276004	0.133762	NA	NA	NA	NA	NA	NA	NA	NA	NA	NA	ribosomal.proteins	core_processes	control	Ribosomal 60S subunit protein L21A	NA
YBR192W	RIM2	-2.1674	-1.65685	-1.86245	-2.63412	-3.53862	-3.60373	NA	NA	0.205941	-2.2921	NA	NA	NA	NA	NA	NA	NA	NA	NA	NA	translation.transcription	mitochondria	control	Mitochondrial pyrimidine nucleotide transporter	NA
YBR196C-A	YBR196C-A	NA	NA	NA	NA	NA	NA	NA	NA	NA	NA	-2.8126	-1.98936	-3.72069	-2.73151	-2.26012	-1.14199	0.794598	2.25546	-2.95002	-3.51442	NA	NA	hybrid	Putative protein of unknown function	NA
YBR200W	BEM1	0.144617	0.46933	0.0541727	0.272891	0.0931777	-0.373955	1.08416	-0.0333446	-0.818066	-0.854643	-0.377789	-0.325709	-0.483598	-0.61551	1.83418	2.31824	1.03304	0.952016	-1.55614	-1.66358	G1STransition.budsite.selection.morphogenesis	cell_cycle	hybrid	Protein containing SH3-domains	increased
YBR202W	MCM7	-1.91576	-1.93246	-3.00661	-2.57985	0.943629	0.731941	-0.965372	-1.49178	1.22011	0.717466	NA	NA	NA	NA	NA	NA	NA	NA	NA	NA	replication	core_processes	control	Component of the Mcm2-7 hexameric helicase complex	increased
YBR239C	ERT1	-1.12972	-0.606357	-3.65041	-1.65674	-2.09048	-2.61352	-0.39494	-0.877652	-0.171646	-0.406992	0.262691	-0.261075	0.533297	-0.0707696	0.0872967	-0.250049	0.13327	0.0903861	0.499839	0.603776	Regulators.favoring.respiration	glucose_repression_and_stress_related_cell_cycle	control	Transcriptional regulator	NA
YBR248C	HIS7	-0.436146	0.0695985	-1.60564	-1.41324	-0.461972	-1.76762	0.611103	-0.0711502	-0.126208	-0.305264	0.296633	0.341463	-0.536675	0.190485	-3.12221	-7.1	-0.448554	-1.63886	-1.34167	-0.835238	amino.acid.biosynthesis	all_other	hybrid	Imidazole glycerol phosphate synthase	NA
YBR249C	ARO4	0.633646	0.161256	0.188724	0.533258	0.229091	0.641929	0.337491	0.700624	0.250543	0.297116	1.28817	-0.540594	0.790222	-0.208933	1.8047	-0.50493	-0.866113	-2.29537	-1.72483	-1.75681	other	all_other	hybrid	3-deoxy-D-arabino-heptulosonate-7-phosphate (DAHP) synthase	NA
YBR257W	POP4	-0.426798	-0.212549	0.0955155	0.31478	-5.82582	-1.75727	0.97259	1.15488	0.868873	0.709791	NA	NA	NA	NA	NA	NA	NA	NA	NA	NA	rRNA.processing	core_processes	control	Subunit of both RNase MRP and nuclear RNase P	NA
YBR278W	DPB3	-0.844536	-0.73632	0.496315	0.385648	-1.77504	-0.103252	-1.13362	-0.179639	-2.04775	-2.13295	-1.63827	-2.60953	-1.64904	-1.05585	-3.24511	-5.79479	1.84496	0.00238144	-0.102027	-0.148303	replication	core_processes	both	Third-largest subunit of DNA polymerase II (DNA polymerase epsilon)	increased
YBR278W	DPB3	-0.844536	-0.73632	0.496315	0.385648	-1.77504	-0.103252	-1.13362	-0.179639	-2.04775	-2.13295	-1.63827	-2.60953	-1.64904	-1.05585	-3.24511	-5.79479	1.84496	0.00238144	-0.102027	-0.148303	transcription	core_processes	both	Third-largest subunit of DNA polymerase II (DNA polymerase epsilon)	increased
YBR279W	PAF1	-2.4647	-2.55973	-0.337406	-0.496441	-0.874814	-0.107253	-0.361231	0.0349928	-0.569541	-1.09586	NA	NA	NA	NA	NA	NA	NA	NA	NA	NA	transcription	core_processes	control	Component of the Paf1p complex involved in transcription elongation	increased
YBR281C	DUG2	-0.47551	-0.696336	0.69344	0.633473	-1.05087	0.619808	-0.18027	-0.13465	-2.45198	-2.29371	-1.73933	-2.21548	-1.56751	-1.66613	-3.14401	-6.33391	0.569167	0.7496	0.446707	0.265808	other	all_other	both	Component of glutamine amidotransferase (GATase II)	NA
YBR281C	DUG2	-0.47551	-0.696336	0.69344	0.633473	-1.05087	0.619808	-0.18027	-0.13465	-2.45198	-2.29371	-1.73933	-2.21548	-1.56751	-1.66613	-3.14401	-6.33391	0.569167	0.7496	0.446707	0.265808	Glycerol.OxidativeRadicals.OsmoStress	glucose_repression_and_stress_related_cell_cycle	both	Component of glutamine amidotransferase (GATase II)	NA
YBR282W	MRPL27	-0.231986	-0.244802	0.68676	0.510731	-1.54196	0.274904	0.184258	1.08747	-1.78008	-1.72393	0.571738	0.298241	0.339499	0.311736	0.347471	-0.0735854	-0.348881	-0.82554	-0.0301127	0.206644	translation.transcription	mitochondria	control	Mitochondrial ribosomal protein of the large subunit	NA
YBR284W	YBR284W	-0.269917	-0.298358	0.743269	0.750522	-1.51419	0.295709	0.0716299	0.0923897	-2.06283	-2.33109	-2.53261	-1.71534	-1.25181	-1.16218	-3.04852	-6.75674	0.506919	0.103161	-0.704788	-0.98652	metal.homeostasis	all_other	both	Putative metallo-dependent hydrolase superfamily protein	NA
YBR285W	YBR285W	-0.226587	-0.329271	0.83881	0.677884	-1.52785	0.601541	-0.5009	-1.2315	-2.3969	-1.88228	0.804679	0.612219	0.448467	0.45671	0.450753	0.804458	0.103553	-0.496478	0.00319787	0.0862683	NA	NA	control	Putative protein of unknown function	NA
YBR286W	APE3	-0.577885	-0.595381	0.16752	0.362437	-1.65298	0.58102	-1.1049	-0.516346	-1.51652	-1.98793	-2.30478	-2.0417	-1.83444	-2.3363	-3.05307	-5.43023	0.291725	1.06179	0.228159	-0.045863	vacuole	metabolics	both	Vacuolar aminopeptidase Y	NA
YBR290W	BSD2	-0.34905	-0.924078	0.542279	0.445061	-1.73268	0.732297	-0.732833	-0.143759	-2.60944	-1.82308	0.440495	0.72145	0.410519	0.531689	0.374137	0.544702	0.46797	-0.189917	-0.0607835	0.110202	metal.homeostasis	all_other	control	Heavy metal ion homeostasis protein	NA
YBR291C	CTP1	-0.599899	-0.592022	0.795737	0.622201	-1.58607	0.238113	-0.337697	0.250942	-1.88248	-2.17409	-2.31099	-2.08248	-1.34276	-1.41395	-3.30497	-6.27929	0.761783	0.972164	-0.435833	-0.973951	transport	mitochondria	both	Mitochondrial inner membrane citrate transporter	NA
YBR292C	NA	-0.197842	-0.540822	0.656727	0.781027	-1.4176	0.341328	-0.766506	-0.0388087	-2.80493	-2.48436	0.615897	0.164809	0.138344	0.26218	-0.0673051	0.122417	0.706551	-0.223966	0.508699	0.915345	NA	NA	control	NA	NA
YBR295W	PCA1	NA	NA	NA	NA	NA	NA	NA	NA	NA	NA	-2.2367	-2.24107	-1.19447	-1.40391	-2.94661	-6.52416	0.658671	-0.00251974	0.20374	-0.258404	other	all_other	hybrid	Cadmium transporting P-type ATPase	NA
YBR295W	PCA1	NA	NA	NA	NA	NA	NA	NA	NA	NA	NA	-2.2367	-2.24107	-1.19447	-1.40391	-2.94661	-6.52416	0.658671	-0.00251974	0.20374	-0.258404	metal.homeostasis	all_other	hybrid	Cadmium transporting P-type ATPase	NA
YBR298C	MAL31	NA	NA	NA	NA	NA	NA	NA	NA	NA	NA	-1.64532	-2.00341	-1.39612	-1.65512	-2.63005	-6.12473	0.0917054	0.70005	-0.56758	-0.931363	other	all_other	hybrid	Maltose permease	NA
YCL005W	LDB16	0.00361328	0.396378	-0.810891	-1.54937	-0.238986	-1.40996	-0.68442	-0.616404	-0.15122	-0.905137	-0.482635	-0.564014	-0.589868	-0.526318	1.70616	2.05944	2.02201	1.87715	-2.02818	-1.77588	resident	mitochondria	hybrid	Protein of unknown function	increased
YCL005W-A	VMA9	NA	NA	NA	NA	NA	NA	NA	NA	NA	NA	0.456378	0.603384	0.118439	0.285214	-3.30649	-2.95617	1.10005	1.01836	0.284672	0.25327	vacuole	metabolics	hybrid	Vacuolar H+ ATPase subunit e of the V-ATPase V0 subcomplex	NA
YCL029C	BIK1	NA	NA	NA	NA	NA	NA	NA	NA	NA	NA	-3.10596	-2.88656	-3.29726	-4.13922	-1.42921	-1.58669	1.42112	-1.11219	-1.33366	-1.44107	Mitosis.spindle.chromatid.separation	cell_cycle	hybrid	Microtubule-associated protein	NA
YCL036W	GFD2	0.114242	0.0936279	-0.0531554	0.140677	1.40279	-0.423712	3.86047	4.61257	0.917508	0.569971	0.390232	0.139271	0.260758	-0.182967	-1.74337	-2.85126	1.86345	1.4073	0.627472	0.448365	other	all_other	hybrid	Protein of unknown function	NA
YCL037C	SRO9	-3.27825	-3.26661	-1.65596	-1.67355	-1.67979	-2.19371	-0.497972	-1.06278	0.578365	0.0432605	-2.54833	-3.13607	-2.99117	-3.41505	-0.11906	-0.826325	2.69678	2.77304	-1.11098	-1.9767	metal.homeostasis	all_other	both	Cytoplasmic RNA-binding protein	NA
YCL037C	SRO9	-3.27825	-3.26661	-1.65596	-1.67355	-1.67979	-2.19371	-0.497972	-1.06278	0.578365	0.0432605	-2.54833	-3.13607	-2.99117	-3.41505	-0.11906	-0.826325	2.69678	2.77304	-1.11098	-1.9767	resident	mitochondria	both	Cytoplasmic RNA-binding protein	NA
YCL045C	EMC1	-1.07648	-0.525467	-2.89975	-1.87277	-1.68763	0.123939	NA	0.143646	-0.947908	0.783632	0.401463	0.455488	0.412489	-0.191657	0.709905	0.164838	0.243843	-0.634987	0.0417114	0.109362	ER	metabolics	control	Member of conserved endoplasmic reticulum membrane complex	NA
YCL053C	NA	-2.97642	-2.42577	-3.14354	-3.16996	0.511492	0.61581	0.442052	0.779161	0.622935	0.782069	NA	NA	NA	NA	NA	NA	NA	NA	NA	NA	NA	NA	control	NA	NA
YCL054W	SPB1	-2.38431	-2.24266	-2.52917	-2.84323	0.382336	0.234666	-0.690951	-0.510589	0.135393	0.232004	NA	NA	NA	NA	NA	NA	NA	NA	NA	NA	other	all_other	control	AdoMet-dependent methyltransferase	NA
YCL054W	SPB1	-2.38431	-2.24266	-2.52917	-2.84323	0.382336	0.234666	-0.690951	-0.510589	0.135393	0.232004	NA	NA	NA	NA	NA	NA	NA	NA	NA	NA	rRNA.processing	core_processes	control	AdoMet-dependent methyltransferase	NA
YCL056C	PEX34	0.325489	-0.290043	0.267114	0.37816	0.0728822	0.730933	-0.468176	-0.235018	0.0894931	0.260836	0.771484	1.05288	0.742649	0.615516	-1.57585	-1.65888	1.89325	0.379949	1.46489	1.48282	peroxisome	metabolics	hybrid	Protein that regulates peroxisome populations	NA
YCL063W	VAC17	0.442034	0.412138	0.120853	0.0734508	-0.0905452	-1.00311	-0.591212	-0.518407	0.0577873	-0.224784	-0.897919	-0.859899	-1.65296	-3.35152	-3.83803	-5.10344	1.25355	-1.17116	-1.74197	-1.85059	vacuole	metabolics	hybrid	Phosphoprotein involved in vacuole inheritance	NA
YCR002C	CDC10	-0.788551	-0.817925	0.273776	-0.631597	-0.70434	0.396376	-2.51834	-1.47411	-0.968215	0.408361	-0.97528	-0.748959	-2.10457	-1.72458	1.89231	0.849443	0.847417	1.11014	-5.54883	-5.07211	G1STransition.budsite.selection.morphogenesis	cell_cycle	hybrid	Component of the septin ring, required for cytokinesis	increased
YCR002C	CDC10	-0.788551	-0.817925	0.273776	-0.631597	-0.70434	0.396376	-2.51834	-1.47411	-0.968215	0.408361	-0.97528	-0.748959	-2.10457	-1.72458	1.89231	0.849443	0.847417	1.11014	-5.54883	-5.07211	Mitosis.spindle.chromatid.separation	cell_cycle	hybrid	Component of the septin ring, required for cytokinesis	increased
YCR003W	MRPL32	0.0564573	-0.0196247	0.302688	0.360551	1.01131	0.0935399	0.496925	0.45639	-0.349486	0.0448093	0.177462	0.291663	-0.088591	-0.0480928	0.517127	-0.0427923	-0.0469442	-0.373439	-2.32852	-1.98354	translation.transcription	mitochondria	hybrid	Mitochondrial ribosomal protein of the large subunit	NA
YCR004C	YCP4	0.210101	-0.162751	0.250673	0.33918	0.0323257	0.218761	-0.792386	-0.59355	-0.182218	-0.205412	-0.196985	0.271646	-0.525281	-0.479593	0.925029	-0.0337775	-0.0780712	-0.468245	-4.94481	-5.21049	resident	mitochondria	hybrid	Protein of unknown function	decreased
YCR006C	NA	-0.0559486	0.374829	-0.540595	-0.069636	-0.318738	-0.164581	-1.47689	-2.69792	-0.692024	-0.439595	-0.669847	-1.02997	-1.96551	-2.7318	-0.584985	-0.845125	-2.26321	-0.986378	-1.29419	-1.82827	NA	NA	hybrid	NA	NA
YCR013C	NA	0.805233	-0.779125	0.0632129	-2.71075	0.245153	-3.69551	-1.78108	-3.81864	-0.226802	-1.89825	NA	NA	NA	NA	NA	NA	NA	NA	NA	NA	NA	NA	control	NA	NA
YCR014C	POL4	0.117448	-0.447801	-1.97682	-1.85824	-1.60161	0.219381	-0.429922	-1.14867	1.04709	0.567318	0.992394	1.01108	0.224598	0.653927	1.18581	0.741314	-0.372243	-0.417333	0.633263	0.761324	replication	core_processes	control	DNA polymerase IV	NA
YCR017C	CWH43	-1.60525	-2.2784	0.429915	0.142374	-4.9325	-2.36016	-4.13015	-1.72119	0.624818	-0.104154	0.329098	0.668812	0.340758	0.198277	0.179356	-0.283166	0.68381	-0.20557	-0.155301	0.14314	cell.wall	metabolics	control	Putative sensor/transporter protein involved in cell wall biogenesis	NA
YCR020W-B	HTL1	NA	NA	NA	NA	NA	NA	NA	NA	NA	NA	-5.60912	-5.98312	-5.34534	-5.26693	-5.95046	-5.59577	-0.690945	-0.629273	-4.12705	-5.72995	chromatin	core_processes	hybrid	Component of the RSC chromatin remodeling complex	increased
YCR024C-A	PMP1	NA	NA	NA	NA	NA	NA	NA	NA	NA	NA	-1.45767	-1.98032	-1.24974	-1.37646	-3.98544	-6.47196	1.35502	1.87236	0.406581	0.178942	metal.homeostasis	all_other	hybrid	Regulatory subunit for the plasma membrane H(+)-ATPase Pma1p	increased
YCR025C	NA	NA	NA	NA	NA	NA	NA	NA	NA	NA	NA	-1.87755	-2.39392	-1.15231	-1.306	-3.76484	-6.35816	0.289932	0.626712	0.0188302	-0.278995	NA	NA	hybrid	NA	NA
YCR026C	NPP1	NA	NA	NA	NA	NA	NA	NA	NA	NA	NA	-1.3396	-2.4913	-1.41282	-1.40107	-1.65016	-3.1317	-0.403732	0.705605	-0.217262	-0.303073	cell.wall	metabolics	hybrid	Nucleotide pyrophosphatase/phosphodiesterase	increased
YCR028C	FEN2	-0.865818	-0.641349	0.278758	0.521127	-2.20868	-0.398789	-1.31789	-1.32169	-2.15323	-2.37409	0.921613	0.354906	0.796992	-0.110515	0.48961	0.0722984	0.805952	-0.0271259	0.723391	0.842896	other	all_other	control	Plasma membrane H+-pantothenate symporter	NA
YCR028C-A	RIM1	-4.48139	-5.12695	-1.31498	-1.17518	-3.26634	-0.532855	0.340357	-0.229974	-0.96187	-0.408557	NA	NA	NA	NA	NA	NA	NA	NA	NA	NA	translation.transcription	mitochondria	control	ssDNA-binding protein essential for mitochondrial genome maintenance	decreased
YCR033W	SNT1	0.358136	0.396134	-0.639499	-0.424172	-0.324905	0.427148	-0.391029	-0.803787	0.931302	0.835583	0.65958	0.529374	0.207462	0.220399	-1.0015	-0.722666	-1.59656	-1.5015	0.0140762	-0.0861991	chromatin	core_processes	hybrid	Subunit of the Set3C deacetylase complex	NA
YCR034W	ELO2	-1.16473	-0.249591	0.162439	0.531883	-2.3934	0.315658	-2.72291	-1.4138	-2.35242	-1.79125	0.152592	-0.144778	0.140705	0.0756342	0.427348	0.502585	2.06253	1.7492	0.731779	0.85169	protein.modification.lipids	metabolics	control	Fatty acid elongase, involved in sphingolipid biosynthesis	NA
YCR035C	RRP43	-1.94475	-3.95741	-2.27117	-4.46893	-1.64518	-3.53168	-1.00879	-2.26461	-0.775053	-3.09882	NA	NA	NA	NA	NA	NA	NA	NA	NA	NA	rRNA.processing	core_processes	control	Exosome non-catalytic core component	increased
YCR036W	RBK1	-0.0992301	-0.204768	0.671547	-0.0884042	-1.57194	-0.926384	0.0947992	-1.17377	-1.92199	-2.1172	-2.69793	-2.48028	-1.40793	-0.881643	-4.2449	-5.78596	-0.487218	1.34539	-0.341221	-0.944062	other	all_other	both	Putative ribokinase	NA
YCR036W	RBK1	-0.0992301	-0.204768	0.671547	-0.0884042	-1.57194	-0.926384	0.0947992	-1.17377	-1.92199	-2.1172	-2.69793	-2.48028	-1.40793	-0.881643	-4.2449	-5.78596	-0.487218	1.34539	-0.341221	-0.944062	nucleotide.metabolism	all_other	both	Putative ribokinase	NA
YCR037C	PHO87	-0.192332	-0.187612	0.635357	0.620824	-1.35277	0.0519231	-0.735321	-0.744835	-2.09616	-2.3735	0.591474	0.820786	0.42117	0.242591	-0.230066	-0.146662	0.923145	0.904332	0.956206	0.846067	other	all_other	control	Low-affinity inorganic phosphate (Pi) transporter	NA
YCR044C	PER1	-0.174806	-0.134542	0.325171	-0.0355331	-1.91254	0.0328337	-0.27856	-0.539621	-1.5872	-2.5946	0.463081	0.746861	0.353515	0.16699	-0.115846	-0.592785	0.685719	-0.555483	0.560937	0.609107	ER	metabolics	control	Protein of the endoplasmic reticulum	NA
YCR045C	RRT12	-0.565602	-0.179237	0.555535	0.617486	-1.45902	-0.161428	-0.49833	0.188806	-2.13926	-1.90798	-2.27669	-2.99066	-1.44987	-1.65247	-3.30013	-5.24574	0.424943	0.587138	-0.095596	-0.371576	cell.wall	metabolics	both	Probable subtilisin-family protease	increased
YCR047C	BUD23	0.404498	0.21191	0.476431	0.23291	0.526223	0.337299	0.284814	0.661256	1.00162	0.120318	-2.88316	-2.21728	-2.70468	-2.45008	1.88607	1.54163	-1.19013	0.553684	-0.0779247	-0.262776	rRNA.processing	core_processes	hybrid	Methyltransferase	NA
YCR049C	NA	-0.0523488	-0.45838	0.375185	0.370716	-1.78728	0.847356	-0.388745	-0.333742	-2.39587	-2.32243	0.171014	-0.0325224	0.205253	0.177666	-0.132332	-0.0804976	0.026555	-0.431534	0.251768	0.270106	NA	NA	control	NA	NA
YCR050C	YCR050C	-0.341826	-0.587949	0.525149	0.407826	-1.48651	0.266693	-0.860338	-0.0193191	-2.38449	-1.68443	-2.52484	-2.74499	-1.90883	-2.44527	-2.39368	-5.89716	0.852926	0.14032	0.835919	-0.686375	NA	NA	both	Non-essential protein of unknown function	increased
YCR051W	YCR051W	-0.58725	-0.597893	0.615669	0.966255	-0.634173	0.267172	-0.382025	-0.0986369	-2.46228	-2.28888	0.951478	0.312681	0.134803	0.434628	0.158951	0.223066	-0.327308	-0.241313	0.673349	0.465767	NA	NA	control	Putative protein of unknown function	NA
YCR052W	RSC6	-1.23533	-2.02424	-0.273483	-0.649253	-2.75155	-0.837039	-1.79021	-1.1515	-2.98794	-5.15029	NA	NA	NA	NA	NA	NA	NA	NA	NA	NA	chromatin	core_processes	control	Component of the RSC chromatin remodeling complex	increased
YCR059C	YIH1	-0.372547	-1.56465	-0.787313	-0.49771	-2.57809	-0.493404	0.324494	-0.845998	-2.00665	-2.44847	0.671087	0.54633	-0.0370552	-0.70502	-0.745386	-0.690695	0.514438	0.0952101	0.751279	0.0756275	stress.related.cell.cycle.progression	glucose_repression_and_stress_related_cell_cycle	control	Negative regulator of eIF2 kinase Gcn2p	NA
YCR063W	BUD31	-0.105019	-1.03716	0.740826	0.510894	-0.918379	0.0729567	-0.502504	-0.698002	-1.14473	-2.38909	-3.65837	-3.35469	-4.52755	-3.83703	-0.421643	-1.1857	-0.676576	1.3756	-3.15423	-2.12944	translation.mRNA.metabolism	core_processes	hybrid	Component of the SF3b subcomplex of the U2 snRNP	increased
YCR063W	BUD31	-0.105019	-1.03716	0.740826	0.510894	-0.918379	0.0729567	-0.502504	-0.698002	-1.14473	-2.38909	-3.65837	-3.35469	-4.52755	-3.83703	-0.421643	-1.1857	-0.676576	1.3756	-3.15423	-2.12944	G1STransition.budsite.selection.morphogenesis	cell_cycle	hybrid	Component of the SF3b subcomplex of the U2 snRNP	increased
YCR065W	HCM1	-0.743056	-0.322875	0.296975	0.648491	-2.13435	0.122872	-1.09405	-0.877231	-2.70428	-1.78356	0.242982	0.449722	0.0613379	0.263121	-0.549017	-0.0881235	0.652556	0.614322	0.657467	0.567296	Regulators.favoring.respiration	glucose_repression_and_stress_related_cell_cycle	control	Forkhead transcription factor	increased
YCR066W	RAD18	-0.867234	-0.693644	0.461297	0.61198	-1.36085	-0.365406	0.193255	0.693433	-2.41289	-2.14847	NA	NA	NA	NA	NA	NA	NA	NA	NA	NA	DNAreplication.damage	cell_cycle	control	E3 ubiquitin ligase	NA
YCR071C	IMG2	-0.319419	-0.277672	0.26729	-0.079663	-1.66726	-0.617522	-0.258706	0.408018	-1.85846	-2.01777	0.779053	0.706289	0.0590211	0.459479	-0.239133	-0.00436563	0.20472	0.615172	-1.71195	-1.739	translation.transcription	mitochondria	both	Mitochondrial ribosomal protein of the large subunit	NA
YCR076C	FUB1	-0.0986771	-0.647992	0.359598	-0.316454	-1.31953	-1.17633	0.130226	-0.188107	-1.72114	-1.88603	NA	NA	NA	NA	NA	NA	NA	NA	NA	NA	other	all_other	control	Proteasome-binding protein	NA
YCR077C	PAT1	-0.510558	-0.180437	1.12274	1.02782	-1.67438	-0.444345	-0.31037	0.0695436	-1.70826	-2.72043	0.0363466	-0.163345	-0.58828	-0.707986	1.43007	0.520168	0.675078	0.91409	0.223916	0.0488502	translation.mRNA.metabolism	core_processes	control	Deadenylation-dependent mRNA-decapping factor	NA
YCR082W	AHC2	-0.916977	0.404366	-0.764046	-0.682814	-2.83849	-2.41459	NA	NA	-1.58859	-2.6488	0.0465872	-0.445287	-1.60502	-0.110711	-1.07718	-0.291031	0.392198	NA	0.293191	0.199887	chromatin	core_processes	control	Component of the ADA histone acetyltransferase complex	NA
YCR084C	TUP1	0.125396	0.397839	0.552405	0.472654	0.485766	0.227427	1.21644	0.959429	-5.49867	-4.56717	NA	NA	NA	NA	NA	NA	NA	NA	NA	NA	Regulators.favoring.respiration	glucose_repression_and_stress_related_cell_cycle	control	General repressor of transcription	NA
YCR085W	NA	-0.44684	-0.560457	0.427337	0.71515	-1.4047	0.280279	-0.402797	-0.611429	-2.11013	-2.4794	-1.9162	-2.27074	-1.09296	-1.60838	-3.20439	-6.43641	0.249239	0.726131	0.175008	0.282246	NA	NA	both	NA	NA
YCR086W	CSM1	-1.79246	-0.0291441	-1.59861	-1.3962	-2.87142	-3.02958	NA	NA	-1.39014	-2.77875	0.155291	0.454179	0.460125	0.242814	0.187756	-0.51855	0.104666	-0.38499	0.426817	0.396218	stress.related.cell.cycle.progression	glucose_repression_and_stress_related_cell_cycle	control	Nucleolar protein that mediates homolog segregation during meiosis I	NA
YCR087C-A	YCR087C-A	-0.624644	-0.486493	0.274485	0.398023	-1.87835	0.0154562	-0.716032	-0.978519	-1.92405	-1.77706	-1.31662	-2.45756	-1.3071	-1.92218	-3.15771	-5.33892	0.527336	0.828221	0.334012	-0.239216	NA	NA	both	Putative protein of unknown function	increased
YCR087W	NA	-0.445046	-0.946089	-0.359753	-0.491563	-2.93587	-0.143821	-1.07199	-0.632334	-2.13471	-2.479	-0.267794	-1.02526	-0.820722	-0.366193	-1.23018	-1.64052	-0.292162	0.699891	0.0175408	-0.441341	NA	NA	control	NA	NA
YCR094W	CDC50	0.514271	0.249867	0.459523	0.542858	0.237117	1.0434	0.932419	0.928292	-0.24471	0.861357	-2.56779	-2.77241	-2.28392	-2.33125	-4.26177	-4.40574	-0.350926	-0.606608	-2.65837	-2.72816	protein.modification.lipids	metabolics	hybrid	Endosomal protein that interacts with phospholipid flippase Drs2p	increased
YCR094W	CDC50	0.514271	0.249867	0.459523	0.542858	0.237117	1.0434	0.932419	0.928292	-0.24471	0.861357	-2.56779	-2.77241	-2.28392	-2.33125	-4.26177	-4.40574	-0.350926	-0.606608	-2.65837	-2.72816	Inter.organele.recycling	metabolics	hybrid	Endosomal protein that interacts with phospholipid flippase Drs2p	increased
YCR095C	OCA4	NA	NA	NA	NA	NA	NA	NA	NA	NA	NA	0.80142	0.607227	0.686295	0.567206	-2.42145	-2.45374	-0.078601	-0.259872	0.686076	0.338244	Glycerol.OxidativeRadicals.OsmoStress	glucose_repression_and_stress_related_cell_cycle	hybrid	Cytoplasmic protein required for replication of Brome mosaic virus	NA
YDL001W	RMD1	0.284122	0.0834875	0.333807	0.414143	0.162922	0.0412886	0.486648	0.361691	-0.66345	-0.56136	-1.56423	-2.02418	-0.328835	-0.493923	0.654019	0.6564	1.91627	0.610656	-0.59397	0.186385	other	all_other	hybrid	Cytoplasmic protein required for sporulation	NA
YDL004W	ATP16	0.21747	0.0125126	0.190415	-0.362714	-0.569434	-1.22952	-0.16704	-1.32045	-2.47163	-3.92385	NA	NA	NA	NA	NA	NA	NA	NA	NA	NA	respiration.metabolism	mitochondria	control	Delta subunit of the central stalk of mitochondrial F1F0 ATP synthase	NA
YDL014W	NOP1	-1.05117	-1.76168	-2.02505	-2.32022	-1.81312	-2.21105	1.14141	1.10534	-0.555242	-0.0335504	NA	NA	NA	NA	NA	NA	NA	NA	NA	NA	chromatin	core_processes	control	Histone glutamine methyltransferase, modifies H2A at Q105 in nucleolus	decreased
YDL021W	GPM2	0.278283	0.112173	0.341933	0.171379	0.253326	0.178084	-0.72635	-0.704507	0.497832	-0.336649	-0.848816	-0.546265	0.0963288	-0.0502354	1.71657	2.33644	1.7844	2.09129	-2.4091	-2.52482	other	all_other	hybrid	Homolog of Gpm1p phosphoglycerate mutase	increased
YDL033C	SLM3	-0.0223837	0.0600419	0.473721	0.727528	-0.184842	0.155499	0.0468109	-0.130116	-0.0679085	-0.129118	-1.89179	-2.41179	-1.37956	-1.66341	-0.57485	-0.0369193	0.947473	0.417281	-2.5851	-2.6644	translation.transcription	mitochondria	hybrid	tRNA-specific 2-thiouridylase	NA
YDL034W	NA	-1.06127	-0.392044	-1.25895	-1.28994	-1.73451	-1.89895	-0.222086	-0.557118	1.02633	0.734537	0.649098	0.715081	0.657925	0.616191	0.426727	0.431044	0.563257	0.189078	0.535495	0.807996	NA	NA	control	NA	NA
YDL036C	PUS9	-0.538893	-0.591595	-2.13215	-2.96078	-0.447813	-0.872684	0.327268	-0.393049	-0.269566	-0.383826	NA	NA	NA	NA	NA	NA	NA	NA	NA	NA	translation.transcription	mitochondria	control	Mitochondrial tRNA:pseudouridine synthase	NA
YDL043C	PRP11	-1.72418	-1.25895	-0.161956	-0.414223	-0.637508	-1.76056	-2.00182	-1.01025	-1.69098	-1.60987	NA	NA	NA	NA	NA	NA	NA	NA	NA	NA	translation.mRNA.metabolism	core_processes	control	Subunit of the SF3a splicing factor complex	NA
YDL044C	MTF2	-0.131108	0.244861	-2.85199	-2.98398	-0.695527	-1.87001	0.17934	-1.33898	-0.806822	-0.850554	NA	NA	NA	NA	NA	NA	NA	NA	NA	NA	translation.transcription	mitochondria	control	Mitochondrial protein that interacts with mitochondrial RNA polymerase	NA
YDL046W	NPC2	0.12423	-0.148697	0.556634	0.635767	0.178288	0.0675009	0.285887	0.368702	0.471585	-0.0140115	0.198085	0.237192	-0.112492	-0.0456497	0.654325	0.555026	-1.36951	-1.87658	-3.4837	-3.23513	protein.modification.lipids	metabolics	hybrid	Functional homolog of human NPC2/He1	NA
YDL047W	SIT4	-0.0707793	0.269914	0.285916	0.361338	1.66715	1.25455	2.1926	2.1826	1.14984	0.978813	-1.23543	-1.59925	-1.44537	-1.195	1.87522	1.40776	-0.990126	0.423111	-3.51234	-2.87746	G1STransition.budsite.selection.morphogenesis	cell_cycle	hybrid	Type 2A-related serine-threonine phosphatase	NA
YDL061C	RPS29B	-3.05012	-2.93275	-3.0722	-3.469	0.225143	0.378145	-0.852311	-0.18394	-0.312765	-0.123769	0.0579984	0.316523	0.420588	0.688859	2.48982	2.45427	-0.718876	-2.09577	-0.280731	-0.399528	ribosomal.proteins	core_processes	control	Protein component of the small (40S) ribosomal subunit	decreased
YDL075W	RPL31A	-4.1739	-3.18721	-2.38193	-2.24282	-1.45333	-1.66999	-0.689431	0.504612	-4.98207	-5.35229	NA	NA	NA	NA	NA	NA	NA	NA	NA	NA	ribosomal.proteins	core_processes	control	Ribosomal 60S subunit protein L31A	decreased
YDL080C	THI3	-1.53349	-0.115281	-0.61356	0.348795	-0.984233	0.269263	-1.80312	-0.150681	-0.504374	-0.0162855	0.0912137	-0.067596	0.204835	0.235394	-0.923165	-0.0393731	-0.858327	-0.681225	-1.98825	-2.01651	other	all_other	hybrid	Regulatory protein that binds Pdc2p and Thi2p transcription factors	NA
YDL082W	RPL13A	-1.73009	-0.927518	-4.38835	-3.93061	-0.173316	-0.40516	1.77034	0.0188387	1.23807	-0.0167954	-4.76631	-4.51715	-6.48244	-6.21039	2.30853	1.70631	-1.30866	-0.828886	-3.47728	-3.57343	ribosomal.proteins	core_processes	both	Ribosomal 60S subunit protein L13A	decreased
YDL083C	RPS16B	-2.6095	-3.94763	-3.099	-3.04582	-0.0236982	0.41763	0.571612	-0.319848	0.00553819	0.564792	NA	NA	NA	NA	NA	NA	NA	NA	NA	NA	ribosomal.proteins	core_processes	control	Protein component of the small (40S) ribosomal subunit	decreased
YDL115C	IWR1	0.444367	0.408342	0.299127	0.227494	0.410564	0.529951	-0.717319	-0.00608526	0.299746	0.117624	-1.33433	-0.9321	-1.43393	-0.607212	-0.593419	-0.66029	-1.74003	-0.897117	-1.78871	-1.73337	transcription	core_processes	hybrid	RNA polymerase II transport factor, conserved from yeast to humans	NA
YDL116W	NUP84	-4.5257	-6.63373	-1.77079	-3.97387	0.117733	-3.15678	-0.0577223	-1.3685	-0.471403	-0.927456	NA	NA	NA	NA	NA	NA	NA	NA	NA	NA	nuclear.pore	core_processes	control	Subunit of the Nup84p subcomplex of the nuclear pore complex (NPC)	NA
YDL118W	NA	0.295702	0.644869	0.482944	0.483754	0.36153	0.465784	-0.263347	0.40897	0.710295	0.47332	-1.72597	-1.88771	-2.17084	-2.15067	-0.934569	-0.716916	3.62656	1.95026	-0.624982	-0.663961	NA	NA	hybrid	NA	NA
YDL120W	YFH1	-0.471364	0.238285	0.398197	0.514772	0.301074	0.956075	-0.944647	-0.161562	-2.82014	-2.55997	NA	NA	NA	NA	NA	NA	NA	NA	NA	NA	Mitochondria.chaperone	mitochondria	control	Mitochondrial matrix iron chaperone	NA
YDL130W	RPP1B	-3.46716	-2.96792	-3.66755	-3.51291	0.488238	0.811924	-0.0641984	0.633002	0.154966	0.535714	NA	NA	NA	NA	NA	NA	NA	NA	NA	NA	ribosomal.proteins	core_processes	control	Ribosomal protein P1 beta	NA
YDL136W	RPL35B	-2.07965	-2.51491	-2.63952	-2.74108	-0.0914885	0.525861	-0.332836	0.232943	0.0133956	0.0265818	NA	NA	NA	NA	NA	NA	NA	NA	NA	NA	ribosomal.proteins	core_processes	control	Ribosomal 60S subunit protein L35B	decreased
YDL143W	CCT4	-4.18653	-2.70957	-3.7846	-2.99623	0.350013	-0.307374	NA	NA	0.519954	-0.0868788	NA	NA	NA	NA	NA	NA	NA	NA	NA	NA	chaperone	all_other	control	Subunit of the cytosolic chaperonin Cct ring complex	NA
YDL150W	RPC53	-3.67119	-4.25466	-2.72306	-3.61413	-1.29475	0.433335	-1.60103	-1.73352	-0.236214	0.545389	NA	NA	NA	NA	NA	NA	NA	NA	NA	NA	transcription	core_processes	control	RNA polymerase III subunit C53	NA
YDL151C	NA	-1.47142	-1.55805	-1.75267	-2.84677	-0.0405284	-1.26125	0.00425995	-0.0412154	0.525088	0.533276	-0.143338	-0.875353	-0.583265	-0.0847114	0.565907	0.491215	-0.358409	-1.20951	-1.41777	-1.13441	NA	NA	control	NA	NA
YDL152W	NA	-1.72723	-1.98782	-1.77853	-1.71748	-0.630349	-0.202615	0.230048	-0.625481	0.467873	0.37955	NA	NA	NA	NA	NA	NA	NA	NA	NA	NA	NA	NA	control	NA	NA
YDL155W	CLB3	0.572677	0.187929	-0.0613796	0.434686	0.452021	0.866406	-0.0519866	0.0551107	0.565724	0.306626	-0.994046	-1.44824	-0.374888	-0.659812	1.54862	1.84168	1.14073	0.10243	-3.08904	-3.73209	Mitosis.spindle.chromatid.separation	cell_cycle	hybrid	B-type cyclin involved in cell cycle progression	NA
YDL160C	DHH1	-0.067391	-0.505247	0.0557085	0.216672	0.118132	0.299112	0.650004	0.739417	-1.22109	-1.17558	-4.76919	-8.44949	-5.62973	-7.48681	-0.776808	-2.23496	-1.21979	-2.14436	-3.10687	-5.07808	translation.mRNA.metabolism	core_processes	hybrid	Cytoplasmic DExD/H-box helicase, stimulates mRNA decapping	NA
YDL167C	NRP1	0.625249	0.448924	-0.0288228	0.336833	0.378459	0.268527	-0.456935	-1.31473	0.339706	0.310106	-0.0247082	-0.565445	-0.455635	-0.692648	1.51753	0.809924	-1.3965	-2.11184	-8.05878	-8.38464	rRNA.processing	core_processes	hybrid	Putative RNA binding protein of unknown function	NA
YDL179W	PCL9	0.551474	-0.125898	-0.928748	-0.293101	-0.576736	-0.191989	0.0287796	-0.245257	0.665965	0.956575	-0.388101	-0.00212751	-0.480871	-1.09827	-1.03472	-0.588714	-1.4708	-1.20482	-4.11107	-3.60809	G1STransition.budsite.selection.morphogenesis	cell_cycle	hybrid	Cyclin	NA
YDL182W	LYS20	0.420749	0.527078	0.15237	0.0498541	0.127564	0.18214	-0.124582	-0.132976	0.199374	0.587314	0.0215196	0.221544	0.374236	-0.162955	-4.75245	-4.68657	0.0092088	0.0276161	0.600859	0.614352	DNAreplication.damage	cell_cycle	hybrid	Homocitrate synthase isozyme	NA
YDL188C	PPH22	0.10461	0.341997	-0.695419	-0.540592	-0.355685	-0.237389	0.744516	1.06622	1.63301	0.861292	0.0359824	-1.14574	-1.13852	-1.26285	-0.256987	-0.934976	-1.23192	-2.2409	-1.68579	-1.68671	Mitosis.spindle.chromatid.separation	cell_cycle	hybrid	Catalytic subunit of protein phosphatase 2A (PP2A)	NA
YDL202W	MRPL11	0.314606	0.841441	0.619113	0.71509	1.68981	1.27524	0.0231363	0.514299	-1.8799	-0.812142	0.661972	0.705248	0.14253	-0.00129911	0.565103	0.537445	-0.965289	-0.885816	-1.74462	-1.88818	translation.transcription	mitochondria	hybrid	Mitochondrial ribosomal protein of the large subunit	NA
YDL220C	CDC13	-1.14121	0.0861102	-3.79847	-1.62594	-1.16202	-2.1901	NA	NA	1.06661	-0.79723	NA	NA	NA	NA	NA	NA	NA	NA	NA	NA	replication	core_processes	control	Single stranded DNA-binding protein found at TG1-3 telomere G-tails	NA
YDL222C	FMP45	-0.517065	0.396348	-0.96762	-0.0445017	0.0415556	-0.0402077	-0.0971402	0.10034	0.758213	0.471087	-11.7877	-12.3992	-11.1159	-11.6927	-8.42687	-6.85436	-6.06366	-1.38078	0.992786	-0.539468	respiration.metabolism	mitochondria	hybrid	Integral membrane protein localized to mitochondria	NA
YDL222C	FMP45	-0.517065	0.396348	-0.96762	-0.0445017	0.0415556	-0.0402077	-0.0971402	0.10034	0.758213	0.471087	-11.7877	-12.3992	-11.1159	-11.6927	-8.42687	-6.85436	-6.06366	-1.38078	0.992786	-0.539468	resident	mitochondria	hybrid	Integral membrane protein localized to mitochondria	NA
YDL222C	FMP45	-0.517065	0.396348	-0.96762	-0.0445017	0.0415556	-0.0402077	-0.0971402	0.10034	0.758213	0.471087	-11.7877	-12.3992	-11.1159	-11.6927	-8.42687	-6.85436	-6.06366	-1.38078	0.992786	-0.539468	transport	mitochondria	hybrid	Integral membrane protein localized to mitochondria	NA
YDL227C	HO	0.234497	0.300717	0.367386	0.519885	0.35704	0.492421	-0.0794407	-0.0127503	0.640536	0.271469	0.361755	0.107731	0.139511	-0.165189	-0.637699	-0.829208	-6.3176	-6.344	-1.63216	-1.81814	nuclear.pore	core_processes	hybrid	Site-specific endonuclease	NA
YDR017C	KCS1	0.00715078	0.665154	0.30405	0.441448	0.455437	0.248753	0.926366	-0.0831874	0.0484191	-0.457352	-0.580546	-0.703334	-0.990857	-1.11451	3.96203	4.72294	0.971195	1.35954	-3.31928	-3.35153	protein.modification.lipids	metabolics	hybrid	Inositol hexakisphosphate and inositol heptakisphosphate kinase	NA
YDR024W	NA	-2.48007	-2.98834	-2.21744	-2.32146	0.796586	0.404082	1.08948	1.30559	0.524615	0.673331	-5.41356	-5.03054	-4.08646	-4.5851	0.764094	0.338865	-0.304447	-0.43226	0.361273	0.123807	NA	NA	both	NA	NA
YDR025W	RPS11A	-3.21488	-3.3114	-2.69694	-2.84601	1.09574	0.431056	0.78243	1.72098	0.313349	0.685294	NA	NA	NA	NA	NA	NA	NA	NA	NA	NA	ribosomal.proteins	core_processes	control	Protein component of the small (40S) ribosomal subunit	NA
YDR030C	RAD28	0.0573528	-1.37289	-2.59014	-2.38504	-2.12201	-0.711281	NA	NA	0.584585	0.789096	0.458222	0.643126	1.03346	0.207704	0.218953	0.0471267	0.317139	0.438579	0.494	0.643212	Transcription.DNAdamage	cell_cycle	control	Protein involved in DNA repair	NA
YDR064W	RPS13	-6.08427	-5.65998	-3.60725	-3.3404	1.4909	-0.0276232	3.27019	3.35549	2.30629	1.55161	NA	NA	NA	NA	NA	NA	NA	NA	NA	NA	ribosomal.proteins	core_processes	control	Protein component of the small (40S) ribosomal subunit	decreased
YDR067C	OCA6	-1.20512	-1.91868	-1.87269	-1.30422	-0.413278	-0.801531	0.520885	0.727213	-1.73939	-1.19835	-0.23015	-0.821399	0.538203	-0.762792	-2.44219	-2.08165	-0.168996	-0.591942	-1.6732	-2.15865	Glycerol.OxidativeRadicals.OsmoStress	glucose_repression_and_stress_related_cell_cycle	hybrid	Cytoplasmic protein required for replication of Brome mosaic virus	NA
YDR072C	IPT1	0.141696	-0.00520819	0.714711	0.434648	0.435896	0.109499	0.0105943	-0.644097	0.0912984	0.0673721	-0.322691	-0.386343	0.200207	0.495216	0.300479	0.173592	-1.43527	-1.40484	-2.49254	-2.94669	protein.modification.lipids	metabolics	hybrid	Inositolphosphotransferase	NA
YDR086C	SSS1	-0.802065	-0.920635	-3.71521	-4.31022	-0.85284	-2.78116	-0.0772037	-0.440506	-1.08196	-0.97611	NA	NA	NA	NA	NA	NA	NA	NA	NA	NA	Transport.vesicles	metabolics	control	Subunit of the Sec61p translocation complex (Sec61p-Sss1p-Sbh1p)	NA
YDR097C	MSH6	0.118795	0.0231086	0.809669	0.652057	0.289695	-0.38218	-0.612948	-0.266295	0.0037008	-0.366767	0.949878	0.221994	0.666078	-0.0537359	-2.6343	-3.30712	0.0605076	0.473976	-0.245514	-0.192927	DNAreplication.damage	cell_cycle	hybrid	Protein required for mismatch repair in mitosis and meiosis	NA
YDR100W	TVP15	-0.697193	0.244157	-1.93858	-0.889389	-0.646612	-3.55238	0.457835	-0.628779	0.373335	-0.631598	-0.11048	-1.44324	-1.94912	-1.56009	-0.818134	-1.36143	-1.38571	-2.72282	-0.351678	-1.65454	Inter.organele.recycling	metabolics	hybrid	Integral membrane protein	NA
YDR101C	ARX1	-0.484347	-2.54149	-1.31776	-3.02925	-0.320716	NA	NA	NA	-0.438647	NA	-1.9802	-1.56463	-1.37578	-1.37732	1.62095	1.51206	-1.00967	-1.58635	-1.09258	-1.31543	nuclear.pore	core_processes	hybrid	Nuclear export factor for the ribosomal pre-60S subunit	decreased
YDR105C	TMS1	-0.0700116	0.119321	-1.73672	-1.02452	-1.95363	-0.559894	-1.27163	0.176115	0.272914	0.262652	-0.226121	-1.05755	0.0828584	-1.57213	-0.418722	-1.04267	-3.29268	-4.3371	-1.10458	-0.879043	vacuole	metabolics	hybrid	Vacuolar membrane protein of unknown function	NA
YDR116C	MRPL1	-0.713818	-0.322501	NA	-1.66105	-2.99816	-3.27107	NA	NA	-0.752005	-0.75886	0.826172	0.992657	0.824048	0.59797	0.184528	0.117636	1.66834	-1.80633	-5.19146	NA	translation.transcription	mitochondria	control	Mitochondrial ribosomal protein of the large subunit	NA
YDR142C	PEX7	0.22893	0.0320966	0.456303	0.502473	-0.063712	0.030043	0.248637	0.600279	-0.121726	-0.27484	NA	-0.313573	-3.08689	-2.49513	NA	-0.875788	NA	-0.417927	NA	-2.13578	peroxisome	metabolics	hybrid	Peroxisomal signal receptor for peroxisomal matrix proteins	NA
YDR145W	TAF12	-2.36611	-2.83139	-3.12262	-2.22243	-1.65778	-0.555234	-0.501254	0.916456	0.599518	1.1131	NA	NA	NA	NA	NA	NA	NA	NA	NA	NA	transcription	core_processes	control	Subunit (61/68 kDa) of TFIID and SAGA complexes	NA
YDR145W	TAF12	-2.36611	-2.83139	-3.12262	-2.22243	-1.65778	-0.555234	-0.501254	0.916456	0.599518	1.1131	NA	NA	NA	NA	NA	NA	NA	NA	NA	NA	translation.mRNA.metabolism	core_processes	control	Subunit (61/68 kDa) of TFIID and SAGA complexes	NA
YDR147W	EKI1	-0.194872	0.536846	-3.69327	NA	-1.517	-2.08797	NA	-0.323773	NA	NA	NA	NA	NA	NA	NA	NA	NA	NA	NA	NA	other	all_other	control	Ethanolamine kinase	NA
YDR150W	NUM1	-11.2267	-11.2855	-7.34917	-7.84544	-7.46448	-9.03326	-2.87416	-3.28502	-6.73114	-7.0619	0.112544	-0.404009	0.0187158	0.0371295	0.194293	0.224834	-0.0965094	0.170653	-1.36343	-1.2352	interorganelle.links	metabolics	control	Protein required for nuclear migration	NA
YDR153C	ENT5	-0.128601	-0.265148	0.437138	-1.22388	-0.0158139	-2.49517	-0.460527	-1.69432	-1.78789	-1.5503	0.649392	0.668357	0.917393	0.750592	0.288928	0.418145	0.00411935	-0.499231	0.00508239	0.257442	NA	NA	control	Protein containing an N-terminal epsin-like domain	NA
YDR156W	RPA14	0.219203	-0.160577	1.46215	1.16667	0.364664	-0.220387	-1.41586	-2.28914	-2.40952	-1.75587	-0.478466	-0.623322	0.350923	0.0682634	0.492989	0.450253	-0.908732	-0.246747	-0.134986	0.0980048	transcription	core_processes	control	RNA polymerase I subunit A14	decreased
YDR159W	SAC3	-0.143069	-0.10638	0.470746	-0.0490428	0.20918	0.145855	-0.420116	-0.0473138	-0.529276	-0.127253	-2.75159	-3.52083	-2.68948	-1.96725	0.394034	0.746732	1.98508	1.64166	-2.93933	-1.49535	translation.mRNA.metabolism	core_processes	hybrid	mRNA export factor	increased
YDR168W	CDC37	-1.40125	-1.28477	0.411825	-0.23448	-3.10264	-1.92014	-2.16968	-0.683044	-0.626599	-1.03033	NA	NA	NA	NA	NA	NA	NA	NA	NA	NA	chaperone	all_other	control	Essential Hsp90p co-chaperone	NA
YDR173C	ARG82	0.467233	0.417732	0.419784	0.372844	-0.39548	0.249068	0.372015	-0.093314	-0.177355	-0.312954	0.121231	-0.472989	0.789094	-1.05451	-3.47279	-3.51458	0.0439759	0.554865	-0.426334	-1.09243	protein.modification.lipids	metabolics	hybrid	Inositol polyphosphate multikinase (IPMK)	NA
YDR175C	RSM24	-0.129105	7.39385e-05	0.231803	0.120499	0.212233	0.0694933	0.589284	-0.205207	-1.4801	-1.77463	-0.43979	-0.711617	-0.064408	-0.194832	1.5106	0.985273	-1.73009	-2.14205	-6.68611	-7.0182	translation.transcription	mitochondria	hybrid	Mitochondrial ribosomal protein of the small subunit	NA
YDR176W	NGG1	-0.739759	-1.75416	-2.47875	-2.9091	-0.485544	0.106531	NA	-0.591019	0.732885	0.355999	-2.66269	-2.91769	-1.70141	-2.63484	0.0651	1.40804	NA	0.721192	-0.85009	-0.626887	chromatin	core_processes	both	Subunit of chromatin modifying histone acetyltransferase complexes	NA
YDR179W-A	YDR179W-A	-0.75442	-0.645139	0.15302	-0.174936	-1.22466	-0.251994	-0.887676	0.307152	-1.59969	-2.21259	NA	NA	NA	NA	NA	NA	NA	NA	NA	NA	NA	NA	control	Putative protein of unknown function	NA
YDR179W-A	YDR179W-A	NA	NA	NA	NA	NA	NA	NA	NA	NA	NA	-0.672833	-0.721624	0.128114	0.332929	-1.4976	-0.389496	0.130017	-1.1067	-2.1886	-2.05949	NA	NA	hybrid	Putative protein of unknown function	NA
YDR184C	ATC1	-1.76794	-2.8341	-1.52266	-1.57468	-4.46264	-3.8607	-0.514371	-1.43825	-1.90356	-2.5398	-0.174812	-0.209407	0.711887	0.665711	1.34508	1.53841	0.13156	0.614668	-0.0270023	0.065011	metal.homeostasis	all_other	control	Nuclear protein	NA
YDR184C	ATC1	-1.76794	-2.8341	-1.52266	-1.57468	-4.46264	-3.8607	-0.514371	-1.43825	-1.90356	-2.5398	-0.174812	-0.209407	0.711887	0.665711	1.34508	1.53841	0.13156	0.614668	-0.0270023	0.065011	Glycerol.OxidativeRadicals.OsmoStress	glucose_repression_and_stress_related_cell_cycle	control	Nuclear protein	NA
YDR187C	NA	-1.43063	-1.85709	-2.80675	-2.1623	-2.06254	-4.0746	0.965716	0.978486	-4.80892	-5.61785	NA	NA	NA	NA	NA	NA	NA	NA	NA	NA	NA	NA	control	NA	NA
YDR188W	CCT6	-7.45126	-6.69024	-4.37645	-4.40698	-8.06026	-5.9662	-2.20598	-3.71904	-6.88069	-6.71704	NA	NA	NA	NA	NA	NA	NA	NA	NA	NA	chaperone	all_other	control	Subunit of the cytosolic chaperonin Cct ring complex	NA
YDR190C	RVB1	0.275742	-1.07466	-2.74388	-5.82275	0.27514	-3.30741	0.314863	NA	-0.473966	-0.752855	NA	NA	NA	NA	NA	NA	NA	NA	NA	NA	transcription	core_processes	control	ATP-dependent DNA helicase, also known as pontin	NA
YDR193W	NA	-2.29505	-1.74225	-1.62865	-2.03975	0.691698	-0.017086	1.59711	1.27576	0.857739	0.264826	0.623064	-0.00685301	0.564373	1.18389	-0.136462	0.435366	0.303899	1.83245	0.607	0.492931	NA	NA	control	NA	NA
YDR195W	REF2	-0.107128	-0.236153	0.353148	0.249097	0.34086	-0.24749	2.89881	2.81527	1.20649	0.706657	-4.29432	-4.30451	-3.40696	-4.09134	-0.606675	-2.18107	-4.77142	-7.10467	-7.00443	-7.1974	translation.mRNA.metabolism	core_processes	hybrid	RNA-binding protein	increased
YDR209C	NA	-0.134213	0.743054	0.884393	0.442456	0.201915	0.41374	0.281957	0.783827	0.373012	0.189969	0.406877	-1.61132	-1.70799	-1.68847	-1.01559	-0.620834	-1.37303	0.0130249	0.447055	-0.36377	NA	NA	hybrid	NA	NA
YDR214W	AHA1	-1.46799	1.21248	-3.79821	-1.24001	-3.33373	-6.50499	-4.18013	NA	-2.06704	-3.04893	NA	NA	NA	NA	NA	NA	NA	NA	NA	NA	chaperone	all_other	control	Co-chaperone that binds Hsp82p and activates its ATPase activity	NA
YDR221W	GTB1	-0.351104	-0.0231288	-3.27904	-2.08442	-2.59842	-3.53395	-1.78323	-1.26839	-0.891628	-0.501507	0.244935	0.15958	0.489231	0.20221	0.575546	0.529156	0.10528	-0.589431	-0.079364	0.154743	protein.modification.lipids	metabolics	control	Glucosidase II beta subunit, forms a complex with alpha subunit Rot2p	NA
YDR221W	GTB1	-0.351104	-0.0231288	-3.27904	-2.08442	-2.59842	-3.53395	-1.78323	-1.26839	-0.891628	-0.501507	0.244935	0.15958	0.489231	0.20221	0.575546	0.529156	0.10528	-0.589431	-0.079364	0.154743	ER	metabolics	control	Glucosidase II beta subunit, forms a complex with alpha subunit Rot2p	NA
YDR228C	PCF11	-0.552201	-0.842649	-0.992808	-1.20448	-0.913	-1.48903	-0.376522	-0.652127	-3.61012	-3.38347	NA	NA	NA	NA	NA	NA	NA	NA	NA	NA	translation.mRNA.metabolism	core_processes	control	mRNA 3' end processing factor	NA
YDR237W	MRPL7	-0.165542	-0.353847	-2.50445	-2.44108	-0.845647	-1.90077	-0.632418	-1.31676	-3.05571	-3.37597	0.868223	1.29542	0.231648	0.844601	0.944713	0.755632	1.6719	0.49392	-1.85739	-1.82195	translation.transcription	mitochondria	both	Mitochondrial ribosomal protein of the large subunit	NA
YDR238C	SEC26	0.135447	0.135836	0.649248	0.212235	-6.82285	-2.72313	3.50815	3.07891	0.377771	0.508885	NA	NA	NA	NA	NA	NA	NA	NA	NA	NA	Transport.vesicles	metabolics	control	Essential beta-coat protein of the COPI coatomer	NA
YDR248C	YDR248C	-0.356026	-1.164	0.0161044	-0.244357	-2.35935	-2.13846	5.59805	5.59321	0.355979	-0.604829	-0.380477	-0.404136	0.364745	-0.469847	0.0775836	0.523235	-0.61747	0.109715	-1.22116	-1.81509	other	all_other	control	Putative gluconokinase	NA
YDR257C	RKM4	-1.7167	-1.79905	-1.08124	-1.13238	-3.83615	-3.32729	-1.0261	-2.02034	-2.88477	-2.79642	-0.920395	-0.710038	-0.717865	-1.12104	0.130617	-0.549717	-3.04045	-2.74848	-3.15273	-3.11572	rRNA.processing	core_processes	both	Ribosomal lysine methyltransferase	NA
YDR264C	AKR1	0.147608	0.0804114	0.202179	0.282003	-2.47948	-3.03588	-2.50834	-2.73676	-3.58242	-3.89786	-1.47908	-1.56121	-0.933219	-1.52197	-1.5364	-1.61699	2.39683	2.46199	-2.32911	-2.49049	protein.modification.lipids	metabolics	both	Palmitoyl transferase involved in protein palmitoylation	increased
YDR268W	MSW1	0.0437965	-0.778704	-2.25783	-2.96413	-0.32624	-0.511742	NA	0.00433745	0.399114	0.131684	-0.792809	-0.1063	-1.746	-1.89906	-0.0310211	-0.811314	-0.979596	1.06584	0.542659	0.0110063	translation.transcription	mitochondria	both	Mitochondrial tryptophanyl-tRNA synthetase	NA
YDR269C	NA	-0.396706	-0.104778	-0.237703	-0.576879	3.7172	0.763711	1.64025	2.136	-2.0626	-4.01668	-0.195904	-0.191716	-0.268729	-0.368324	0.0607222	0.0664987	-0.48545	0.193994	-0.28089	-0.43856	NA	NA	control	NA	NA
YDR270W	CCC2	-0.310398	-0.35701	0.745024	0.144739	-0.2245	-0.359256	-0.823231	-0.508093	-1.93534	-2.50744	-0.0490054	-0.255411	0.10162	0.571878	0.0599334	0.122783	-1.17385	1.59569	-0.258054	-0.239395	metal.homeostasis	all_other	control	Cu(+2)-transporting P-type ATPase	NA
YDR271C	NA	-0.324798	0.0487306	-0.174371	-0.510239	3.81807	0.99384	1.97357	1.35776	-2.29285	-3.70359	NA	NA	NA	NA	NA	NA	NA	NA	NA	NA	NA	NA	control	NA	NA
YDR286C	YDR286C	0.147071	-1.34725	-1.95848	-1.59794	-1.11589	-0.435552	NA	-1.07001	0.411318	1.03453	-0.357607	-1.11139	-1.58863	-2.03498	-0.380527	-0.385958	-1.97186	-0.78162	-0.522878	-1.16363	NA	NA	both	Putative protein of unknown function	NA
YDR287W	INM2	-0.531875	-1.02107	-2.38415	-2.02091	-2.6834	-1.54681	NA	NA	-1.33738	0.565249	0.803193	-1.09724	-0.0148114	-1.24506	0.0682939	-0.411001	NA	NA	NA	-2.13609	protein.modification.lipids	metabolics	control	Inositol monophosphatase	NA
YDR296W	MHR1	0.0579836	0.278465	0.273196	0.0445209	-0.23765	0.352036	0.327456	-0.263419	0.181177	-0.093061	-0.124066	-0.323454	0.318714	0.0789779	0.503538	0.392244	-1.40865	-2.13591	-5.90135	-6.0953	translation.transcription	mitochondria	hybrid	Protein involved in homologous recombination in mitochondria	NA
YDR298C	ATP5	0.327296	0.150595	0.125541	0.270902	0.908704	-0.105574	0.166538	-0.468463	-2.33059	-2.21934	NA	NA	NA	NA	NA	NA	NA	NA	NA	NA	respiration.metabolism	mitochondria	control	Subunit 5 of the stator stalk of mitochondrial F1F0 ATP synthase	NA
YDR300C	PRO1	-0.872922	-0.794634	1.11477	1.23366	-4.59586	-2.41106	-2.51474	-4.9151	-3.77956	-3.70228	-7.06055	-7.84739	-6.13235	-6.59878	-0.41986	-2.06951	-1.60529	-1.3274	-2.43767	-2.77365	amino.acid.biosynthesis	all_other	both	Gamma-glutamyl kinase	increased
YDR313C	PIB1	-2.57382	-2.55483	-1.4196	-1.89289	-1.75343	-1.25838	8.05869	8.25484	-0.0323707	0.00729504	-0.416943	-0.11215	0.0890193	-0.00177142	-0.290989	-0.0334339	-0.17811	-0.557741	-1.27447	-0.984826	vacuole	metabolics	control	RING-type ubiquitin ligase of the endosomal and vacuolar membranes	NA
YDR314C	RAD34	0.471864	0.413738	0.174218	0.315132	-0.157133	-0.496696	0.395517	0.113241	0.399977	0.0422097	-0.791778	-0.615072	-0.901418	-0.918357	1.37038	1.73786	1.78009	1.96075	-3.01563	-2.85789	DNAreplication.damage	cell_cycle	hybrid	Protein involved in nucleotide excision repair (NER)	NA
YDR319C	YFT2	-0.413173	0.638914	-2.74043	-0.135693	-1.51642	-2.5182	-0.621647	NA	0.106771	-2.1356	0.299927	-0.466133	-1.11869	NA	2.38521	1.08025	NA	NA	-0.198949	-2.25883	ER	metabolics	control	Protein required for normal ER membrane biosynthesis	NA
YDR320C	SWA2	0.656131	0.579393	0.651836	0.318353	0.258896	0.548227	-0.155413	0.0553282	-0.559713	-0.648483	-0.802898	-1.24922	-0.427106	-0.405705	1.76856	1.96516	1.91735	2.64511	-2.12755	-2.16058	Inter.organele.recycling	metabolics	hybrid	Auxilin-like protein involved in vesicular transport	NA
YDR322W	MRPL35	0.184211	-0.00748108	0.402849	-0.403047	0.0288408	-0.740043	-0.0328463	-0.848812	-0.774964	-0.921306	-0.493665	-0.520212	-0.156317	0.435869	0.43578	0.608135	-0.759195	-0.464697	-4.50652	-4.96971	translation.transcription	mitochondria	hybrid	Mitochondrial ribosomal protein of the large subunit	NA
YDR324C	UTP4	-1.9961	-1.81114	-1.52246	-1.56744	1.32918	0.387435	1.83236	1.49246	0.316268	0.459223	NA	NA	NA	NA	NA	NA	NA	NA	NA	NA	rRNA.processing	core_processes	control	Subunit of U3-containing 90S preribosome and SSU processome complexes	NA
YDR327W	NA	-0.0117173	-0.0739488	-1.64191	-0.690004	-1.50609	-2.21268	0.300184	0.506543	1.50557	1.06755	NA	NA	NA	NA	NA	NA	NA	NA	NA	NA	NA	NA	control	NA	NA
YDR334W	SWR1	0.290839	0.21302	-0.497668	0.199011	0.341504	0.140753	0.0472079	-0.243428	-0.041252	-0.0595721	-0.432228	-1.21366	-0.356248	-0.894646	-0.265761	0.502006	-1.54355	-1.69489	-0.858975	-1.28557	chromatin	core_processes	hybrid	Swi2/Snf2-related ATPase	NA
YDR360W	NA	0.574556	0.275144	0.276793	-0.0853811	-2.17578	0.281859	-0.554216	-1.43715	-0.605499	-1.70438	-0.592041	-0.452417	-0.052917	-0.458095	2.17253	1.25849	-2.1457	-2.44939	-0.35385	-0.403107	NA	NA	hybrid	NA	NA
YDR362C	TFC6	-0.033201	0.780384	0.569471	0.655817	-0.921553	-0.0224635	-2.02563	-1.61466	-0.454493	-0.316453	NA	NA	NA	NA	NA	NA	NA	NA	NA	NA	transcription	core_processes	control	Subunit of RNA polymerase III transcription initiation factor complex	NA
YDR377W	ATP17	0.213361	0.057738	0.616367	0.388372	0.70887	0.194638	-0.222714	-0.398379	-1.02637	-1.87593	0.194994	-0.173334	0.224123	0.434552	1.47337	0.545669	-0.87288	-0.293404	-8.19816	-7.97313	respiration.metabolism	mitochondria	hybrid	Subunit f of the F0 sector of mitochondrial F1F0 ATP synthase	decreased
YDR382W	RPP2B	-2.76483	-2.79175	-2.48547	-2.70321	0.795205	0.70352	0.538159	0.971311	0.782081	0.0602257	-5.2276	-4.23195	-4.92408	-4.60839	1.01132	0.730002	-0.459701	0.0259161	0.270407	-0.197199	ribosomal.proteins	core_processes	both	Ribosomal protein P2 beta	decreased
YDR391C	YDR391C	-0.337092	-0.44407	-2.25827	-1.984	-1.36889	0.946688	-0.606261	0.208124	0.857171	-0.105688	-0.246919	-1.61983	-1.38391	-1.80351	-1.68294	-0.133866	NA	-0.799236	0.214061	-0.226427	NA	NA	control	Putative protein of unknown function	NA
YDR398W	UTP5	-1.9606	-1.34553	-2.9541	-2.6146	-2.29551	NA	1.93685	-0.515159	0.667977	0.199733	NA	NA	NA	NA	NA	NA	NA	NA	NA	NA	rRNA.processing	core_processes	control	Subunit of U3-containing Small Subunit (SSU) processome complex	NA
YDR399W	HPT1	0.518295	-0.538511	-2.25204	-1.97689	NA	-0.333547	NA	-2.1872	1.94621	1.8177	NA	-1.36021	-2.61923	-3.65765	NA	-1.72279	NA	-0.845488	NA	-1.55505	nucleotide.metabolism	all_other	both	Dimeric hypoxanthine-guanine phosphoribosyltransferase	NA
YDR404C	RPB7	-5.83655	-5.57387	-2.02973	-1.93568	-3.49907	-4.19533	-1.74734	-0.802797	-0.133132	-0.388403	NA	NA	NA	NA	NA	NA	NA	NA	NA	NA	transcription	core_processes	control	RNA polymerase II subunit B16	increased
YDR408C	ADE8	-0.0319265	-0.750616	-1.53439	-1.43296	-2.05901	-1.86068	NA	NA	-0.743695	-0.148414	1.24382	-1.17541	0.102834	-1.56365	-0.0881343	-0.438495	NA	NA	0.776089	-0.0277836	nucleotide.metabolism	all_other	control	Phosphoribosyl-glycinamide transformylase	NA
YDR417C	NA	-1.77653	-2.40925	-0.908539	-1.13224	-0.850032	-0.574543	2.33452	2.49998	-0.210893	0.0653355	-4.20106	-4.02669	-3.52982	-3.32018	-0.370404	-0.403059	1.02382	-0.0865895	-1.91071	-3.07591	NA	NA	both	NA	NA
YDR418W	RPL12B	-2.06032	-0.898291	-1.76434	-1.49676	-2.63246	-2.53777	3.75894	1.12855	0.680137	-0.39063	-4.48363	-3.85853	-3.9527	-3.16853	-2.67801	-1.3301	0.511894	1.06026	-2.80631	-1.82386	ribosomal.proteins	core_processes	both	Ribosomal 60S subunit protein L12B	NA
YDR436W	PPZ2	-2.10268	-1.849	-0.68625	-0.968389	-2.52026	-2.50793	0.239578	0.588058	0.152105	0.370054	0.174685	0.131653	0.315088	0.481599	-0.495322	-0.35471	-1.16196	-0.54402	-1.10277	-0.845896	other	all_other	control	Serine/threonine protein phosphatase Z, isoform of Ppz1p	NA
YDR436W	PPZ2	-2.10268	-1.849	-0.68625	-0.968389	-2.52026	-2.50793	0.239578	0.588058	0.152105	0.370054	0.174685	0.131653	0.315088	0.481599	-0.495322	-0.35471	-1.16196	-0.54402	-1.10277	-0.845896	Glycerol.OxidativeRadicals.OsmoStress	glucose_repression_and_stress_related_cell_cycle	control	Serine/threonine protein phosphatase Z, isoform of Ppz1p	NA
YDR447C	RPS17B	NA	NA	NA	NA	NA	NA	-3.47017	NA	NA	NA	-1.58324	-2.9993	-3.03308	-3.3196	0.504442	0.0852493	-0.54573	-0.0760438	0.075694	-0.802993	ribosomal.proteins	core_processes	hybrid	Ribosomal protein 51 (rp51) of the small (40s) subunit	NA
YDR450W	RPS18A	NA	NA	NA	NA	NA	NA	NA	NA	NA	NA	-7.54384	-6.84432	-7.39406	-9.24486	0.640523	-0.169401	-0.839757	-1.62612	-0.240948	-1.60821	ribosomal.proteins	core_processes	hybrid	Protein component of the small (40S) ribosomal subunit	decreased
YDR461W	MFA1	-0.43605	-0.587235	-0.601153	-0.404796	3.60718	1.17823	1.02336	1.87695	-1.91862	-1.57538	NA	NA	NA	NA	NA	NA	NA	NA	NA	NA	other	all_other	control	Mating pheromone a-factor	NA
YDR469W	SDC1	-0.0190487	-0.355574	-1.78124	-0.948352	-2.17737	-1.66032	-1.57519	-1.27833	-0.240527	0.596755	1.29962	0.634332	0.878758	-0.00407617	0.353681	-0.354559	1.54068	0.526373	0.755402	0.736089	chromatin	core_processes	control	Subunit of the COMPASS (Set1C) complex	NA
YDR471W	RPL27B	-0.837497	-1.12336	-1.43651	-1.6121	0.921956	1.45493	0.138862	0.321893	0.444731	0.348379	-2.0017	-1.47206	-3.16384	-2.9739	1.51876	1.39866	0.223869	0.325065	0.180521	0.0920954	ribosomal.proteins	core_processes	hybrid	Ribosomal 60S subunit protein L27B	NA
YDR485C	VPS72	NA	NA	NA	NA	NA	NA	NA	NA	NA	NA	-0.589523	-1.14097	-0.340534	-0.51506	1.23179	1.45277	0.627651	0.167371	-1.61244	-2.2575	chromatin	core_processes	hybrid	Htz1p-binding component of the SWR1 complex	NA
YDR500C	RPL37B	-0.846616	-1.08773	-1.3699	-1.41608	0.932792	0.475958	0.709897	0.216757	0.579889	0.10962	-1.60668	-2.28829	-3.32504	-3.23665	0.116078	0.000479643	-1.10483	-0.570124	-0.29807	-0.123544	ribosomal.proteins	core_processes	hybrid	Ribosomal 60S subunit protein L37B	decreased
YDR516C	EMI2	-2.60598	-3.91144	-1.83259	-1.98821	-2.20349	-3.99365	NA	-1.8257	-1.97759	-1.36584	0.893924	0.396584	0.248257	-0.0913185	-0.187023	-0.332973	-0.150438	0.110997	0.153005	-0.13078	cell.wall	metabolics	control	Non-essential protein of unknown function	NA
YDR516C	EMI2	-2.60598	-3.91144	-1.83259	-1.98821	-2.20349	-3.99365	NA	-1.8257	-1.97759	-1.36584	0.893924	0.396584	0.248257	-0.0913185	-0.187023	-0.332973	-0.150438	0.110997	0.153005	-0.13078	other	all_other	control	Non-essential protein of unknown function	NA
YDR522C	SPS2	0.247808	-0.259049	0.126649	0.388925	0.00751723	0.886436	-0.800647	0.0784664	-0.371712	0.108909	-0.996539	-1.96541	-1.05134	-0.856374	0.105424	0.293976	0.44814	0.438467	-2.31834	-3.30134	cell.wall	metabolics	hybrid	Protein expressed during sporulation	NA
YDR523C	SPS1	-0.224452	0.0722195	0.22689	0.293565	-0.192955	-0.0655118	-1.44404	-1.38395	-1.56632	-1.67528	NA	NA	NA	NA	NA	NA	NA	NA	NA	NA	cell.wall	metabolics	control	Putative protein serine/threonine kinase	NA
YDR524C-B	YDR524C-B	NA	NA	NA	NA	NA	NA	NA	NA	NA	NA	-2.03579	-2.49211	0.679194	-1.26178	-0.806928	-0.780444	1.00185	0.846011	0.525843	0.361183	NA	NA	hybrid	Putative protein of unknown function	NA
YDR532C	KRE28	-0.541832	-0.208937	-1.48049	0.315548	-1.94526	0.00329139	-1.8825	-0.302495	-1.52591	-0.798335	-5.59004	-5.32567	-3.03691	-3.87925	-2.99239	-3.16084	0.0634915	-1.18066	-1.66836	-1.14168	Mitosis.spindle.chromatid.separation	cell_cycle	hybrid	Subunit of a kinetochore-microtubule binding complex	increased
YEL005C	VAB2	0.0549048	0.134013	-4.17225	-3.62553	-0.997805	-3.37459	-0.26969	-1.44764	-0.405299	-0.098724	0.76378	0.371067	0.433156	0.641877	0.0318743	0.272055	0.111499	0.203652	0.559731	0.894942	Inter.organele.recycling	metabolics	control	Subunit of the BLOC-1 complex involved in endosomal maturation	NA
YEL007W	MIT1	0.304341	0.40201	1.18988	0.971224	0.547787	0.866832	-1.41508	-0.52143	0.832518	-0.168594	0.302309	0.511023	0.526995	0.424008	-1.74217	-1.69943	-0.484589	-1.0278	-0.703208	-0.267612	other	all_other	hybrid	Transcriptional regulator of pseudohyphal growth	NA
YEL024W	RIP1	-1.16963	-1.17455	-0.0302409	-0.0103295	-1.1415	0.392206	-0.791043	-1.12688	-3.1571	-2.75174	NA	NA	NA	NA	NA	NA	NA	NA	NA	NA	respiration.metabolism	mitochondria	control	Ubiquinol-cytochrome-c reductase	NA
YEL027W	VMA3	-0.0682601	0.244817	-0.246412	-0.0336654	-0.494326	0.152722	0.411727	0.722088	-1.85709	-1.5137	NA	NA	NA	NA	NA	NA	NA	NA	NA	NA	vacuole	metabolics	control	Proteolipid subunit c of the V0 domain of vacuolar H(+)-ATPase	NA
YEL035C	UTR5	-1.7878	-2.01686	-1.65857	-1.16761	-0.754436	-0.52859	0.804677	1.49086	-1.10399	-0.781313	NA	NA	NA	NA	NA	NA	NA	NA	NA	NA	other	all_other	control	Protein of unknown function	NA
YEL051W	VMA8	0.288156	0.253881	0.299077	0.296188	0.538816	0.324649	-0.312823	-0.47537	-0.405973	0.381781	0.351577	0.0641463	-0.0185901	-0.0306606	-0.304762	-0.231227	-3.2854	-4.28516	-1.32103	-1.41471	vacuole	metabolics	hybrid	Subunit D of the V1 peripheral membrane domain of V-ATPase	NA
YEL053C	MAK10	0.210606	0.311082	0.372131	0.327032	-0.144745	0.198123	0.109746	-0.391817	0.255092	0.283399	0.899005	0.836613	0.478075	0.163858	-1.56705	-1.62196	0.586749	0.513657	0.81922	0.667644	other	all_other	hybrid	Non-catalytic subunit of N-terminal acetyltransferase of the NatC type	NA
YEL054C	RPL12A	-3.54854	-3.10315	-3.44614	-3.30165	0.734573	0.728542	0.188369	0.303623	1.02289	0.724946	0.344808	-0.173132	-0.477746	-0.567636	-2.11347	-3.14508	0.416148	0.0356434	0.785266	0.427288	ribosomal.proteins	core_processes	both	Ribosomal 60S subunit protein L12A	decreased
YER017C	AFG3	0.205933	0.227153	0.688056	0.479627	1.75306	1.00234	0.484794	0.0753352	0.463934	0.487538	0.018351	-0.120564	-0.38083	-0.142141	0.459034	0.161619	-0.0639127	-0.914572	-7.06799	-6.12112	respiration.metabolism	mitochondria	hybrid	Mitochondrial inner membrane m-AAA protease component	NA
YER027C	GAL83	0.289538	0.239162	0.642048	0.353566	0.34692	0.457979	0.53346	0.279791	0.0688375	0.0926459	0.414982	0.169669	0.472022	0.445889	-2.03305	-2.11603	-0.2693	0.120424	0.262293	-0.244462	Regulators.favoring.fermentation	glucose_repression_and_stress_related_cell_cycle	hybrid	One of three possible beta-subunits of the Snf1 kinase complex	NA
YER039C	HVG1	1.05828	0.673422	0.0742789	0.593914	-0.59035	1.02048	-1.74115	-1.68224	1.15962	0.93986	0.971897	-0.71053	0.0685103	-0.855609	-0.387292	-1.07071	-1.32873	-2.75848	-1.4524	-0.727517	other	all_other	control	Protein of unknown function	NA
YER048W-A	ISD11	0.369653	0.454281	0.248997	-0.470357	-4.06596	-2.54805	-2.80598	-2.43758	0.139279	0.231367	NA	NA	NA	NA	NA	NA	NA	NA	NA	NA	respiration.metabolism	mitochondria	control	Cysteine desulfurase (Nfs1p) activator	NA
YER056C-A	RPL34A	-2.02365	-3.34327	-4.02252	-4.77223	0.556306	-1.63724	1.38216	0.827458	0.502025	-0.466675	-2.4734	-0.569796	-2.42927	-0.00616932	-3.18688	-1.32741	-1.83258	-0.705329	-1.38058	-0.366972	ribosomal.proteins	core_processes	control	Ribosomal 60S subunit protein L34A	NA
YER059W	PCL6	-0.0430909	0.140395	0.40911	0.316871	0.0695965	0.50647	-0.818949	-0.50755	-0.606385	-0.0190338	0.127408	0.527239	0.555088	0.829722	0.349549	0.528221	-1.71267	-1.64259	-0.466173	-0.497999	Glycerol.OxidativeRadicals.OsmoStress	glucose_repression_and_stress_related_cell_cycle	hybrid	Pho85p cyclin of the Pho80p subfamily	NA
YER062C	GPP2	0.716665	0.175878	-3.04619	-1.88995	-2.4477	-1.60531	-1.45373	NA	-0.271706	-0.363402	NA	NA	NA	NA	NA	NA	NA	NA	NA	NA	Glycerol.OxidativeRadicals.OsmoStress	glucose_repression_and_stress_related_cell_cycle	control	DL-glycerol-3-phosphate phosphatase involved in glycerol biosynthesis	NA
YER074W	RPS24A	-5.25218	-6.06944	-5.18912	-5.51926	-2.97854	0.121297	3.19657	3.50244	1.73826	1.5931	-3.98746	NA	-3.87597	-3.71736	-3.33452	NA	-0.0872461	-2.09107	0.162238	NA	ribosomal.proteins	core_processes	both	Protein component of the small (40S) ribosomal subunit	NA
YER083C	GET2	-3.39987	-2.5495	-2.33664	-2.50522	-1.29896	-1.24589	-0.662704	-0.606974	-0.492904	-0.461284	0.276962	-0.67719	0.520003	0.359624	-1.66139	-1.12963	-1.15331	-0.659308	0.402659	0.434153	ER	metabolics	control	Subunit of the GET complex	NA
YER095W	RAD51	-1.27162	-1.40294	-1.02851	-1.25175	-2.58136	-2.49026	-0.828908	-0.569946	-2.80545	-2.34313	NA	NA	NA	NA	NA	NA	NA	NA	NA	NA	DNAreplication.damage	cell_cycle	control	Strand exchange protein	NA
YER110C	KAP123	0.729438	0.796416	1.54422	1.89855	-0.528443	0.829671	-1.94667	-2.90076	0.228183	1.52554	-1.29378	-1.77644	-0.867494	-1.62019	-0.123787	-2.08396	2.53181	2.97433	-3.50791	-3.63459	nuclear.pore	core_processes	both	Karyopherin beta	NA
YER117W	RPL23B	-5.12672	-5.43632	-5.60267	-6.03879	1.71302	0.95282	2.4502	2.57207	0.00953178	0.249178	NA	NA	NA	NA	NA	NA	NA	NA	NA	NA	ribosomal.proteins	core_processes	control	Ribosomal 60S subunit protein L23B	NA
YER118C	SHO1	0.640859	1.01676	1.4667	1.39254	0.113743	0.410608	-1.91964	-3.05101	0.990106	1.35977	0.604352	0.160496	-0.0165786	0.192099	0.176736	-0.0712413	0.577803	0.518642	1.08025	0.751704	Glycerol.OxidativeRadicals.OsmoStress	glucose_repression_and_stress_related_cell_cycle	control	Transmembrane osmosensor for filamentous growth and HOG pathways	NA
YER125W	RSP5	-0.0436469	0.104211	-0.580269	0.0555235	0.963341	0.254105	-2.38629	-3.19887	0.0664732	-0.0585043	NA	NA	NA	NA	NA	NA	NA	NA	NA	NA	protein.modification.lipids	metabolics	control	E3 ubiquitin ligase of NEDD4 family	increased
YER133W	GLC7	-2.12009	-2.44896	-3.86391	-3.97668	-1.64299	-0.57515	-0.374752	0.101487	-1.27204	-2.02713	NA	NA	NA	NA	NA	NA	NA	NA	NA	NA	other	all_other	control	Type 1 serine/threonine protein phosphatase catalytic subunit	NA
YER133W	GLC7	-2.12009	-2.44896	-3.86391	-3.97668	-1.64299	-0.57515	-0.374752	0.101487	-1.27204	-2.02713	NA	NA	NA	NA	NA	NA	NA	NA	NA	NA	translation.mRNA.metabolism	core_processes	control	Type 1 serine/threonine protein phosphatase catalytic subunit	NA
YER165W	PAB1	-2.53583	-2.98318	-2.14459	-2.63005	-1.34964	-1.1553	-1.35074	-0.727553	-1.87269	-1.14513	NA	NA	NA	NA	NA	NA	NA	NA	NA	NA	translation.mRNA.metabolism	core_processes	control	Poly(A) binding protein	NA
YER175C	TMT1	0.0422642	-1.13672	-1.91212	-1.533	-1.31782	-1.60043	NA	NA	0.297288	0.651589	0.825824	0.310731	0.561437	0.346863	0.260042	0.0206313	0.590558	0.454704	0.622605	0.367032	amino.acid.biosynthesis	all_other	control	Trans-aconitate methyltransferase	NA
YER179W	DMC1	0.144906	-0.273592	-1.9536	-1.70774	-0.830143	-0.311878	0.260462	0.385909	0.600497	0.562772	-0.00516409	0.391293	0.00914042	-0.176409	0.751487	0.886205	0.45698	0.917494	0.153486	0.281869	other	all_other	control	Meiosis-specific recombinase required for repair of double-strand bre	NA
YER188W	NA	-2.08835	-1.71825	-0.585085	-0.898894	-7.29234	-4.72732	-5.41562	-3.7359	0.221899	-0.338992	-0.214003	0.206289	-0.84757	-0.759866	-0.224423	-0.129923	-0.916291	-0.172744	-0.123551	-0.0698452	NA	NA	control	NA	NA
YFL016C	MDJ1	-0.895831	-1.57607	0.0477312	-0.684104	-0.884684	-1.45755	-1.12243	-2.04445	-1.74223	-1.70445	-1.15301	-0.814744	-0.522062	-0.0710461	-0.48733	-0.0395235	0.205686	0.740111	0.304297	0.719377	chaperone	all_other	control	Co-chaperone that stimulates HSP70 protein Ssc1p ATPase activity	NA
YFR002W	NIC96	-3.50575	-3.82704	-4.16137	-4.62217	0.194282	-0.337234	-0.395187	-0.626562	-2.01461	-1.72286	NA	NA	NA	NA	NA	NA	NA	NA	NA	NA	nuclear.pore	core_processes	control	Linker nucleoporin component of the nuclear pore complex (NPC)	NA
YFR032C-A	RPL29	-1.40516	-1.64784	-1.00574	-1.21868	1.51537	0.594948	0.654011	0.766602	-0.493624	-0.0585829	-4.05801	-5.13604	-3.2509	-3.95864	2.38033	1.9473	0.393828	1.45989	-0.242942	-0.3653	ribosomal.proteins	core_processes	hybrid	Ribosomal 60S subunit protein L29	NA
YFR032C-B	YFR032C-B	NA	NA	NA	NA	NA	NA	NA	NA	NA	NA	-4.65532	-5.49122	-3.57632	-4.33422	1.83566	1.67553	-1.12328	-0.00506705	-1.52223	-1.10629	NA	NA	hybrid	Putative protein of unknown function	NA
YFR037C	RSC8	-2.61121	-3.1648	-2.51526	-3.63211	-2.32635	-2.53942	-1.40881	-1.37855	-3.22086	-3.30874	NA	NA	NA	NA	NA	NA	NA	NA	NA	NA	chromatin	core_processes	control	Component of the RSC chromatin remodeling complex	NA
YGL007C-A	YGL007C-A	NA	NA	NA	NA	NA	NA	NA	NA	NA	NA	-1.17956	-1.06712	-1.03593	-1.01644	-1.7215	-2.33702	2.29615	2.26041	-0.747677	-0.739183	NA	NA	hybrid	Putative protein of unknown function	NA
YGL010W	MPO1	0.373297	0.470838	0.345538	0.1143	-0.0586722	0.481564	-0.0255431	-0.569623	-0.803724	-0.436665	-1.27911	-1.95693	-0.967901	-1.11503	-1.32031	-1.87892	-1.69542	-1.19105	-1.62562	-1.63579	other	all_other	hybrid	Protein involved in metabolism of phytosphingosine	NA
YGL024W	NA	0.0769764	-0.0520788	0.549891	0.247723	-1.10568	-1.04206	-0.248626	-0.452266	-2.23348	-2.2069	0.0732741	-0.664577	0.127531	0.162314	-2.33791	-2.64234	3.3162	3.3509	-1.3769	-1.56002	NA	NA	both	NA	NA
YGL025C	PGD1	0.819091	0.382611	0.862128	0.726017	-0.441384	-0.690486	0.014551	-0.256271	-1.96008	-2.20146	NA	NA	NA	NA	NA	NA	NA	NA	NA	NA	transcription	core_processes	control	Subunit of the RNA polymerase II mediator complex	NA
YGL031C	RPL24A	-3.51723	-3.78707	-3.64958	-3.8014	1.4274	0.591082	0.5921	0.41915	0.0751127	0.482889	NA	NA	-5.02725	NA	NA	NA	0.0697306	NA	NA	NA	ribosomal.proteins	core_processes	control	Ribosomal 60S subunit protein L24A	NA
YGL032C	AGA2	0.110603	-0.013149	-2.75076	-3.28238	-0.39336	-2.22249	-1.65143	-2.99338	-0.423972	-0.284665	NA	NA	NA	NA	NA	NA	NA	NA	NA	NA	cell.wall	metabolics	control	Adhesion subunit of a-agglutinin of a-cells	NA
YGL040C	HEM2	-0.056317	-0.0117166	-3.46594	-1.49148	-1.92246	-1.54953	-2.44982	-0.0880054	-1.29619	-0.199092	NA	NA	NA	NA	NA	NA	NA	NA	NA	NA	other	all_other	control	Aminolevulinate dehydratase	NA
YGL041C-B	YGL041C-B	NA	NA	NA	NA	NA	NA	NA	NA	NA	NA	-0.0714042	-0.168963	0.114461	0.66383	-2.26829	-1.76011	-0.512396	-0.278446	-0.780253	-0.26611	NA	NA	hybrid	Putative protein of unknown function	NA
YGL049C	TIF4632	-1.0031	-1.1004	-0.952848	-3.49957	-0.952373	-3.58955	-3.41174	-1.81559	-0.766066	-2.50516	-2.05385	1.8682	-2.49521	1.04405	-3.86247	-0.645484	-0.332333	1.30006	-1.33964	-0.116539	translation.mRNA.metabolism	core_processes	control	Translation initiation factor eIF4G	NA
YGL053W	PRM8	-7.13754	-6.29556	-4.13338	-4.19881	0.338416	0.350534	0.432152	1.479	1.37546	1.06035	0.017804	0.311268	0.539685	0.0780725	0.223059	0.27708	0.574721	1.05842	0.0631371	0.40338	ER	metabolics	control	Pheromone-regulated protein	NA
YGL061C	DUO1	0.42775	0.599957	0.502262	0.286838	-0.0248398	-0.316129	-1.81253	-1.86856	1.05531	1.08242	NA	NA	NA	NA	NA	NA	NA	NA	NA	NA	Mitosis.spindle.chromatid.separation	cell_cycle	control	Essential subunit of the Dam1 complex (aka DASH complex)	NA
YGL063W	PUS2	-0.669916	-1.04451	-0.552202	-2.2826	-1.10769	-4.02816	-1.09314	-1.88484	-2.1148	-2.43339	-0.221057	0.6124	-0.136232	1.76624	-0.886424	0.62178	-1.45881	1.30598	-0.424857	-0.083304	translation.transcription	mitochondria	control	Mitochondrial tRNA:pseudouridine synthase	NA
YGL065C	ALG2	0.418585	0.31226	-0.183783	-0.642939	-1.19264	-1.46471	-1.83155	-3.91251	0.607107	1.35291	NA	NA	NA	NA	NA	NA	NA	NA	NA	NA	protein.modification.lipids	metabolics	control	Mannosyltransferase in the N-linked glycosylation pathway	NA
YGL068W	MNP1	0.407156	0.596898	0.0620128	0.410114	0.141055	0.465891	-0.0988568	-0.302612	-3.13661	-2.42821	NA	NA	NA	NA	NA	NA	NA	NA	NA	NA	translation.transcription	mitochondria	control	Protein associated with the mitochondrial nucleoid	NA
YGL069C	NA	-0.523678	0.202921	0.200453	0.181152	0.246988	-1.27575	-0.864501	-1.39829	-2.72959	-3.30008	NA	NA	NA	NA	NA	NA	NA	NA	NA	NA	NA	NA	control	NA	NA
YGL070C	RPB9	-3.23158	-3.05854	-1.17805	-1.5308	-1.31311	-2.49057	-2.9681	-2.61154	-2.92388	-2.733	-0.309988	-0.83539	-0.336272	-0.705964	-0.686811	-0.974154	1.38748	1.09777	0.290313	-0.130431	transcription	core_processes	control	RNA polymerase II subunit B12.6	NA
YGL071W	AFT1	0.325051	-0.28233	-0.37153	-0.138861	0.153623	-0.397343	-0.626727	-0.619484	-4.67622	-3.9401	0.342751	-0.148507	0.55765	-0.085074	0.219925	-0.261645	0.171874	0.201788	0.377349	-0.0633004	metal.homeostasis	all_other	control	Transcription factor involved in iron utilization and homeostasis	decreased
YGL072C	NA	0.176575	0.0911777	0.396838	0.00405056	-0.466309	-3.14598	-0.907477	-1.85294	-1.57454	-1.58623	-2.78905	-4.34845	-3.89937	-5.43724	-4.15771	-4.43382	-3.30254	-4.04047	-2.72438	-4.85346	NA	NA	both	NA	NA
YGL074C	NA	0.356267	0.642888	0.459672	0.404517	-3.44514	-3.2577	-0.443409	-0.755285	-0.662418	-0.179166	NA	NA	NA	NA	NA	NA	NA	NA	NA	NA	NA	NA	control	NA	NA
YGL076C	RPL7A	-1.51415	-1.73049	-1.49695	-1.10416	1.00173	1.01584	1.7745	1.20181	0.0486571	0.000942174	NA	NA	NA	NA	NA	NA	NA	NA	NA	NA	ribosomal.proteins	core_processes	control	Ribosomal 60S subunit protein L7A	decreased
YGL085W	LCL3	0.0196273	-0.0975103	-0.295849	0.326423	-0.65967	0.19847	-0.534035	-0.484386	-0.225671	-0.253826	-0.187403	-1.24793	-0.666385	-1.12495	0.311784	-0.163688	0.764108	-0.316611	-2.19086	-1.91931	resident	mitochondria	hybrid	Putative protein of unknown function	NA
YGL086W	MAD1	0.342169	0.26484	-0.229788	0.0348188	-0.0523794	0.411699	-0.702372	-0.775255	0.877666	0.680022	0.342601	-0.729566	0.0198708	-0.376966	-2.15416	-2.32582	-0.528345	-0.529887	0.335012	0.555752	Mitosis.spindle.chromatid.separation	cell_cycle	hybrid	Coiled-coil protein involved in spindle-assembly checkpoint	NA
YGL092W	NUP145	-4.33906	-4.35587	-2.58814	-2.41299	-1.63697	-1.43883	-0.53395	-0.509091	-0.708106	-1.06635	NA	NA	NA	NA	NA	NA	NA	NA	NA	NA	nuclear.pore	core_processes	control	Essential protein with distinct roles in two nuclear pore subcomplexes	NA
YGL107C	RMD9	0.0644623	-0.0892661	0.143864	0.337812	0.328008	0.479161	-0.685858	-0.423112	-2.28997	-2.19492	-2.19574	NA	-0.0221389	-0.41653	0.611251	-0.99887	NA	-4.51253	-2.33649	-2.83024	respiration.metabolism	mitochondria	both	Mitochondrial protein required for respiratory growth	decreased
YGL120C	PRP43	-0.00599931	-0.355661	-2.16766	-2.11638	-1.33122	-2.13809	NA	NA	-0.616701	0.215572	NA	NA	NA	NA	NA	NA	NA	NA	NA	NA	rRNA.processing	core_processes	control	RNA helicase in the DEAH-box family	NA
YGL135W	RPL1B	-0.306403	-0.595057	-0.693616	-0.595696	0.788119	0.583772	0.43028	-0.0107109	-0.18551	0.250524	-3.8609	-2.35213	-5.18696	-4.40934	0.882059	1.88216	-1.01933	0.862288	-0.259342	0.409036	ribosomal.proteins	core_processes	hybrid	Ribosomal 60S subunit protein L1B	decreased
YGL139W	FLC3	0.0235981	-0.150968	-1.89904	-1.66263	-0.482375	-1.19386	0.27883	-0.739547	-0.341156	-0.583284	0.564158	-0.0589883	0.412992	0.0413017	0.922414	0.8628	1.00294	-0.0302373	0.658099	0.382779	ER	metabolics	control	Putative FAD transporter, similar to Flc1p and Flc2p	NA
YGL167C	PMR1	0.440464	0.523715	0.318925	0.315103	1.78482	1.24172	1.45735	1.29549	0.430478	-0.118613	-0.679428	-0.221404	-1.71091	-3.04204	0.131116	0.303732	-0.0242338	0.760165	-0.111076	-0.495907	metal.homeostasis	all_other	hybrid	High affinity Ca2+/Mn2+ P-type ATPase	NA
YGL172W	NUP49	-2.19743	-3.00481	-3.56044	-5.67178	1.16225	-1.72047	1.57303	-0.527752	-1.89179	-2.21069	NA	NA	NA	NA	NA	NA	NA	NA	NA	NA	nuclear.pore	core_processes	control	FG-nucleoporin component of central core of the nuclear pore complex	NA
YGL188C-A	YGL188C-A	NA	NA	NA	NA	NA	NA	NA	NA	NA	NA	-4.88463	-5.50689	-5.37169	-4.77718	-1.289	-1.20845	-0.671069	-0.353985	-1.45474	-2.02571	NA	NA	hybrid	Putative protein of unknown function	NA
YGL198W	YIP4	-0.4284	0.861833	-1.6397	-1.81562	-0.947668	-2.50092	NA	NA	0.20753	-0.808419	-0.439898	NA	NA	NA	NA	NA	NA	NA	NA	NA	Transport.vesicles	metabolics	control	Protein that interacts with Rab GTPases	NA
YGL202W	ARO8	0.101257	-0.703295	-1.73113	-2.84559	-0.988196	-1.16728	0.95292	-0.0531153	0.653677	0.556758	NA	NA	NA	NA	NA	NA	NA	NA	NA	NA	amino.acid.biosynthesis	all_other	control	Aromatic aminotransferase I	NA
YGL205W	POX1	0.0502302	-0.0781493	-2.21676	-2.20935	-0.18236	-1.23423	0.0612181	-0.947609	-0.0805866	0.0227871	1.39213	1.96935	0.783961	0.917048	0.426286	0.334548	1.73117	1.71949	1.0829	1.56235	protein.modification.lipids	metabolics	control	Fatty-acyl coenzyme A oxidase	NA
YGL207W	SPT16	0.401843	0.590804	0.28293	0.442659	-0.126925	-0.804437	-0.222375	-0.0109183	-5.28272	-4.14149	NA	NA	NA	NA	NA	NA	NA	NA	NA	NA	chromatin	core_processes	control	Subunit of the heterodimeric FACT complex (Spt16p-Pob3p)	NA
YGL209W	MIG2	0.300616	0.431853	0.738504	0.84402	-0.425928	-0.287746	-2.40058	-2.19377	-2.48483	-2.89329	0.348913	0.388361	0.66637	-0.0491356	0.712006	0.4359	0.90144	0.541837	0.860073	1.02485	Regulators.favoring.fermentation	glucose_repression_and_stress_related_cell_cycle	control	Zinc finger transcriptional repressor	NA
YGL211W	NCS6	-0.98605	-0.718462	-1.74146	-1.52714	-0.926346	0.106	-0.525507	-0.842125	-0.704214	-0.282485	NA	NA	NA	NA	NA	NA	NA	NA	NA	NA	translation.mRNA.metabolism	core_processes	control	Protein required for uridine thiolation of Gln, Lys, and Glu tRNAs	NA
YGL215W	CLG1	-0.303027	-0.811087	-3.41158	-1.95124	-1.64173	-2.98853	-1.6054	-1.22303	-1.56912	-0.974445	0.462211	0.293163	0.0682759	0.183974	0.482576	0.206878	-0.0927669	-0.192883	0.436774	0.175519	interorganelle.links	metabolics	control	Cyclin-like protein that interacts with Pho85p	NA
YGL224C	SDT1	-0.852887	-0.600391	-3.1094	-2.64519	-1.22357	-2.1276	-0.680971	-1.39832	0.408613	-0.312271	NA	NA	NA	NA	NA	NA	NA	NA	NA	NA	nucleotide.metabolism	all_other	control	Pyrimidine nucleotidase	NA
YGL228W	SHE10	-3.87081	-4.28844	-3.09984	-3.54063	-1.86784	-3.82074	NA	-2.53297	-0.916912	-1.51121	NA	NA	NA	NA	NA	NA	NA	NA	NA	NA	cell.wall	metabolics	control	Protein involved in outer spore wall assembly	NA
YGL237C	HAP2	-0.442935	-0.896582	-3.42222	-4.54622	-0.256908	-2.12714	0.88258	-0.152859	0.714562	0.369092	NA	NA	NA	NA	NA	NA	NA	NA	NA	NA	Regulators.favoring.respiration	glucose_repression_and_stress_related_cell_cycle	control	Subunit of the Hap2p/3p/4p/5p CCAAT-binding complex	NA
YGL252C	RTG2	-0.396305	-0.459134	0.163847	0.0883628	-1.30943	-0.0285767	-2.93545	-2.5853	-0.829112	-0.785703	-2.36564	-2.32983	-2.44984	-2.68318	0.20607	-0.910498	-10.1603	-8.1728	-6.53689	-6.02739	Retrograde	glucose_repression_and_stress_related_cell_cycle	both	Sensor of mitochondrial dysfunction	NA
YGL252C	RTG2	-0.396305	-0.459134	0.163847	0.0883628	-1.30943	-0.0285767	-2.93545	-2.5853	-0.829112	-0.785703	-2.36564	-2.32983	-2.44984	-2.68318	0.20607	-0.910498	-10.1603	-8.1728	-6.53689	-6.02739	Regulators.favoring.respiration	glucose_repression_and_stress_related_cell_cycle	both	Sensor of mitochondrial dysfunction	NA
YGR034W	RPL26B	-3.05811	-3.60814	-1.24915	-1.76082	1.3202	0.297542	-0.379642	0.934414	-0.177655	-0.000523373	NA	NA	NA	NA	NA	NA	NA	NA	NA	NA	ribosomal.proteins	core_processes	control	Ribosomal 60S subunit protein L26B	NA
YGR035C	YGR035C	0.0154767	0.173247	0.617277	0.19285	-0.48111	0.699611	-0.812415	-0.823701	-2.36063	-1.90269	NA	NA	NA	NA	NA	NA	NA	NA	NA	NA	NA	NA	control	Putative protein of unknown function, potential Cdc28p substrate	NA
YGR037C	ACB1	NA	NA	NA	NA	NA	NA	NA	NA	NA	NA	-1.46135	-2.1013	-2.03439	-2.06927	0.997077	1.23037	-0.949502	-1.24273	-5.11704	-4.84228	protein.modification.lipids	metabolics	hybrid	Acyl-CoA-binding protein	NA
YGR082W	TOM20	-0.308879	0.83903	-1.13671	-0.414167	-1.2741	-1.21729	-2.16769	-1.99393	0.215055	-0.595464	NA	NA	NA	NA	NA	NA	NA	NA	NA	NA	translation.transcription	mitochondria	control	Component of the TOM (translocase of outer membrane) complex	NA
YGR092W	DBF2	0.399313	-0.708232	-0.985534	-0.367008	-0.190628	0.673911	0.247817	0.494978	-0.388886	-0.260085	-1.72242	-1.63454	-2.17982	-2.73741	-1.61937	-3.33984	0.477786	1.25427	0.656297	0.886789	G1STransition.budsite.selection.morphogenesis	cell_cycle	hybrid	Ser/Thr kinase involved in transcription and stress response	increased
YGR092W	DBF2	0.399313	-0.708232	-0.985534	-0.367008	-0.190628	0.673911	0.247817	0.494978	-0.388886	-0.260085	-1.72242	-1.63454	-2.17982	-2.73741	-1.61937	-3.33984	0.477786	1.25427	0.656297	0.886789	Mitosis.spindle.chromatid.separation	cell_cycle	hybrid	Ser/Thr kinase involved in transcription and stress response	increased
YGR095C	RRP46	-2.83509	-2.73108	-2.25781	-2.51432	0.998848	0.601319	-0.0859114	0.641866	-0.17619	-0.418929	NA	NA	NA	NA	NA	NA	NA	NA	NA	NA	rRNA.processing	core_processes	control	Exosome non-catalytic core component	NA
YGR098C	ESP1	-0.00214951	-0.620981	0.273784	0.432642	-0.829693	-1.38137	-0.434209	-2.25732	-2.04788	-1.83244	NA	NA	NA	NA	NA	NA	NA	NA	NA	NA	Mitosis.spindle.chromatid.separation	cell_cycle	control	Separase, a caspase-like cysteine protease	NA
YGR112W	SHY1	0.276857	-0.921917	-2.36228	-2.10904	-1.4606	-0.919759	NA	NA	-0.344329	0.427522	NA	NA	NA	NA	NA	NA	NA	NA	NA	NA	Mitochondria.chaperone	mitochondria	control	Mitochondrial inner membrane protein required for complex IV assembly	NA
YGR115C	NA	-1.80667	-2.04159	-0.584821	-2.28692	-7.03425	-6.31972	-0.460358	0.0577341	-0.951516	-0.336257	NA	NA	NA	NA	NA	NA	NA	NA	NA	NA	NA	NA	control	NA	NA
YGR116W	SPT6	-2.41258	-1.91708	-0.648143	-0.928484	-8.40526	-5.03452	-1.4784	0.0481216	-0.44142	-0.29574	NA	NA	NA	NA	NA	NA	NA	NA	NA	NA	chromatin	core_processes	control	Nucleosome remodeling protein	NA
YGR118W	RPS23A	-1.84742	-2.54098	-2.98717	-2.5205	-1.37267	0.738995	0.365501	0.250467	0.167014	-0.0419183	NA	NA	NA	NA	NA	NA	NA	NA	NA	NA	ribosomal.proteins	core_processes	control	Ribosomal protein 28 (rp28) of the small (40S) ribosomal subunit	NA
YGR119C	NUP57	-2.37211	-1.8478	-2.86334	-3.1713	0.6028	1.14989	0.29859	0.610364	-3.20992	-2.59074	NA	NA	NA	NA	NA	NA	NA	NA	NA	NA	nuclear.pore	core_processes	control	FG-nucleoporin component of central core of the nuclear pore complex	NA
YGR120C	COG2	-0.253883	-0.588236	-0.19077	0.0388676	-2.37576	-2.31631	5.40037	5.41652	2.1416	1.02588	NA	NA	NA	NA	NA	NA	NA	NA	NA	NA	Transport.vesicles	metabolics	control	Essential component of the conserved oligomeric Golgi complex	NA
YGR122W	YGR122W	0.013306	-0.118375	0.445596	0.325849	-0.404378	0.0500823	-1.64083	-1.7847	-0.599212	-0.118857	0.650977	-0.13978	0.375315	0.265501	0.15213	0.263037	0.559083	-0.605738	-0.254814	-0.464607	NA	NA	control	Protein that may be involved in pH regulation	NA
YGR148C	RPL24B	-1.75282	-2.43839	-2.20904	-2.42629	1.4757	1.16352	1.09505	0.917484	0.757757	0.823772	NA	NA	NA	NA	NA	NA	NA	NA	NA	NA	ribosomal.proteins	core_processes	control	Ribosomal 60S subunit protein L24B	NA
YGR158C	MTR3	-1.82767	-1.71171	-3.49587	-3.6652	-0.0661381	0.0203235	-0.164858	0.304119	0.505796	0.272955	NA	NA	NA	NA	NA	NA	NA	NA	NA	NA	rRNA.processing	core_processes	control	Exosome non-catalytic core component	NA
YGR165W	MRPS35	-0.217116	0.650205	-0.541778	0.421025	-0.762755	-0.289302	-1.46161	0.143219	-1.95059	-2.57123	NA	NA	NA	NA	NA	NA	NA	NA	NA	NA	translation.transcription	mitochondria	control	Mitochondrial ribosomal protein of the small subunit	decreased
YGR173W	RBG2	0.249014	0.480236	0.96797	0.793087	0.509124	0.509977	0.0274733	-0.47911	0.186351	0.505587	-0.475865	-1.45628	-1.5195	-1.82775	-0.180601	-0.790796	-1.91214	-0.901276	-0.310975	0.124917	translation.mRNA.metabolism	core_processes	hybrid	Protein with a role in translation	NA
YGR181W	TIM13	-0.00811562	0.403753	0.213685	0.363778	0.00903628	0.0874476	-1.64776	-1.51915	0.289693	0.311571	-0.117423	-1.73833	0.221603	-0.331391	-0.230364	NA	NA	-2.13036	-0.860086	-1.30187	resident	mitochondria	control	Mitochondrial intermembrane space protein	NA
YGR182C	NA	0.0810337	0.186475	0.326827	0.469492	0.161338	0.226806	-3.33463	-4.00291	0.417471	0.114115	NA	NA	NA	NA	NA	NA	NA	NA	NA	NA	NA	NA	control	NA	NA
YGR188C	BUB1	-3.87737	-3.98568	-3.51196	-3.37971	-1.41971	-0.26875	1.05893	1.46832	1.46056	1.51633	0.248949	0.408302	0.121154	0.283448	-0.246852	-0.100228	1.71349	1.81204	0.690394	0.314668	Mitosis.spindle.chromatid.separation	cell_cycle	control	Protein kinase involved in the cell cycle checkpoint into anaphase	NA
YGR202C	PCT1	0.572039	0.0642034	0.870006	0.875365	0.0674574	0.336898	0.992858	0.728009	-1.00827	-0.544217	0.978324	0.0271567	0.972288	0.131813	-0.110937	-0.0212612	-3.96484	-4.97804	0.201556	0.336902	protein.modification.lipids	metabolics	hybrid	Cholinephosphate cytidylyltransferase	NA
YGR209C	TRX2	-3.0097	-2.50408	-1.30221	-1.21084	1.38013	1.26908	5.85261	5.81915	-0.300655	-1.00511	0.399794	0.139234	0.239428	0.163248	1.27382	1.04464	-0.0134426	-0.22838	0.930542	1.24256	Glycerol.OxidativeRadicals.OsmoStress	glucose_repression_and_stress_related_cell_cycle	control	Cytoplasmic thioredoxin isoenzyme	NA
YGR214W	RPS0A	-1.77834	-1.87713	-2.03111	-1.6964	1.11155	0.265818	0.1075	0.204959	0.792993	0.725969	NA	-5.52003	-4.1555	NA	0.684662	0.496846	-0.472969	0.738926	NA	NA	ribosomal.proteins	core_processes	control	Ribosomal 40S subunit protein S0A	decreased
YGR220C	MRPL9	-0.500102	-0.441191	-0.2429	-0.352077	-0.880221	-0.602176	-1.07864	-0.640893	1.85382	1.476	-0.969978	-0.9229	-1.47142	-1.33457	-0.805826	-1.05494	-1.55603	-1.88768	-5.20683	-4.98058	translation.transcription	mitochondria	hybrid	Mitochondrial ribosomal protein of the large subunit	decreased
YGR228W	NA	-7.2838	-7.24297	-5.43206	-6.20884	-6.44729	-5.85155	2.02146	2.88215	-3.23435	-2.57235	0.622567	0.587959	0.849177	0.407667	-0.0963067	0.334211	0.0538564	0.3492	0.632851	0.410427	NA	NA	control	NA	NA
YGR240C	PFK1	-0.321382	0.0491483	-3.17173	-3.27947	-0.127076	-1.4188	0.986129	-0.359791	0.0271072	0.0944893	-1.12437	-0.970168	-1.16739	-1.0757	0.679409	0.511042	-0.586408	-0.620921	-0.481463	-0.452425	other	all_other	control	Alpha subunit of heterooctameric phosphofructokinase	NA
YGR255C	COQ6	-1.54779	-1.4246	-1.04169	-1.32912	-3.57327	-2.69163	-0.542539	-1.48535	-2.30109	-2.05453	NA	NA	NA	NA	NA	NA	NA	NA	NA	NA	respiration.metabolism	mitochondria	control	Putative flavin-dependent monooxygenase	NA
YGR274C	TAF1	-2.38749	-2.73745	-2.55286	-3.46039	-3.59396	-1.13474	2.83222	2.39383	-0.686778	-1.58452	NA	NA	NA	NA	NA	NA	NA	NA	NA	NA	transcription	core_processes	control	TFIID subunit, involved in RNA pol II transcription initiation	NA
YGR276C	RNH70	0.142993	0.34912	0.67962	0.353696	0.609748	0.583564	-0.136566	-0.448886	0.183997	0.224292	0.154972	0.443279	0.181156	0.419635	-2.11084	-1.89452	1.22622	1.11917	0.405509	0.453695	rRNA.processing	core_processes	hybrid	3'-5' exoribonuclease	NA
YGR286C	BIO2	-0.617582	-1.07724	-1.92965	-1.51288	-1.51515	-0.911989	NA	-0.406589	-0.268067	1.11923	0.227186	-0.449714	-0.494596	-2.3712	0.31995	0.10948	-0.222855	-1.29988	-0.829664	-1.82116	other	all_other	control	Biotin synthase	NA
YGR289C	MAL11	-2.0198	-2.95289	-1.04398	-1.1038	1.52355	1.30714	5.13245	4.83481	-0.566361	-0.843225	0.182232	0.540155	-0.923507	0.491107	1.08524	0.539888	1.08401	0.997236	0.159921	0.27514	other	all_other	control	High-affinity maltose transporter (alpha-glucoside transporter)	NA
YHL001W	RPL14B	NA	NA	NA	NA	NA	NA	NA	NA	NA	NA	-1.05946	-1.05086	-1.70681	-1.68093	0.240782	-0.0536812	-0.80805	-1.0222	0.0395718	-0.13875	ribosomal.proteins	core_processes	hybrid	Ribosomal 60S subunit protein L14B	NA
YHL011C	PRS3	0.222978	0.361989	-0.0800523	0.0347133	0.889912	0.246165	-0.144976	0.383546	0.355676	-0.247869	-1.63007	-1.80953	-2.9201	-2.97399	-2.02816	-1.48906	1.96281	1.86896	-0.952006	-1.63074	nucleotide.metabolism	all_other	hybrid	5-phospho-ribosyl-1(alpha)-pyrophosphate synthetase	decreased
YHL014C	YLF2	0.607982	0.934195	1.34569	1.23938	-0.238008	-1.26323	-1.59806	-2.57383	0.256504	0.217556	NA	NA	NA	NA	NA	NA	NA	NA	NA	NA	NA	NA	control	Protein of unknown function	NA
YHL015W	RPS20	-7.41935	-6.28296	-4.27473	-4.96195	1.18767	-0.188781	2.68518	3.10389	1.83665	1.44116	NA	NA	NA	NA	NA	NA	NA	NA	NA	NA	ribosomal.proteins	core_processes	control	Protein component of the small (40S) ribosomal subunit	NA
YHL019C	APM2	0.447653	0.363012	0.861139	0.814831	0.813091	-0.273125	-3.20586	-3.40932	1.31967	0.647127	NA	NA	NA	NA	NA	NA	NA	NA	NA	NA	Transport.vesicles	metabolics	control	Protein of unknown function	NA
YHR009C	TDA3	-0.675211	-0.633692	-1.57343	-1.93926	-0.696991	0.0526916	1.10211	1.01186	-1.15163	-1.16556	-2.16013	-0.534269	-2.6988	0.0814356	-2.08804	0.55643	-1.6111	0.691224	-1.88963	-0.453085	Transport.vesicles	metabolics	control	Putative oxidoreductase involved in late endosome to Golgi transport	increased
YHR011W	DIA4	-0.967302	-1.00639	-0.795744	-0.794769	-3.6453	-0.172557	-1.68793	-2.04916	-3.86156	-1.57303	-0.0226799	0.365974	-0.0478192	-0.212465	1.41561	0.185037	-2.86437	-3.49239	-1.05238	-1.09988	translation.transcription	mitochondria	both	Probable mitochondrial seryl-tRNA synthetase	decreased
YHR021C	RPS27B	-4.48191	-2.99702	-3.93364	-3.34544	-3.0279	-0.747708	1.75104	2.20444	2.10283	1.51584	-7.396	-8.36554	-6.19615	-6.07047	-4.20141	-7.83077	-0.371981	-0.287294	0.723581	0.461687	ribosomal.proteins	core_processes	both	Protein component of the small (40S) ribosomal subunit	increased
YHR025W	THR1	0.124597	0.141473	0.273525	0.0671897	-5.09805	-1.78186	-0.300408	-0.830415	-0.952705	-0.851305	-0.0423338	0.642051	-0.0442568	0.495249	-0.355558	-0.138789	0.656887	0.336552	-0.116727	-0.285085	other	all_other	control	Homoserine kinase	NA
YHR026W	VMA16	0.0958803	0.412741	0.274524	0.322951	0.268927	0.818663	0.13619	-0.0154629	-2.67743	-2.00767	0.442334	0.179968	0.575214	0.248884	0.966451	0.753079	-1.56098	-0.958422	0.43685	0.159543	vacuole	metabolics	control	Subunit c'' of the vacuolar ATPase	NA
YHR041C	SRB2	0.362543	0.357254	0.489677	0.500384	-0.0392339	0.00838033	-0.483634	-0.478851	-0.716245	0.210513	0.09143	0.414708	0.479411	0.00826651	-3.28412	-2.94732	0.933417	0.926248	0.777771	0.478914	transcription	core_processes	hybrid	Subunit of the RNA polymerase II mediator complex	NA
YHR050W-A	YHR050W-A	NA	NA	NA	NA	NA	NA	NA	NA	NA	NA	-0.0823868	-1.63932	-1.7845	-2.10024	-3.25809	NA	NA	NA	NA	-1.46545	NA	NA	hybrid	Protein of unknown function	NA
YHR062C	RPP1	-0.212698	-0.175044	0.625588	0.380407	-6.72308	-3.15668	2.23555	2.1411	0.546057	0.676208	NA	NA	NA	NA	NA	NA	NA	NA	NA	NA	rRNA.processing	core_processes	control	Subunit of both RNase MRP and nuclear RNase P	NA
YHR069C	RRP4	-5.8003	-6.53368	-3.00099	-3.91295	0.401733	0.52543	1.4464	0.26693	0.444497	-0.210125	NA	NA	NA	NA	NA	NA	NA	NA	NA	NA	rRNA.processing	core_processes	control	Exosome non-catalytic core component	NA
YHR090C	YNG2	NA	NA	NA	NA	NA	NA	NA	NA	NA	NA	-1.58285	-1.28589	-0.315971	-0.652714	1.90817	2.25768	1.04703	0.902738	-2.92572	-3.23469	chromatin	core_processes	hybrid	Subunit of NuA4, an essential histone acetyltransferase complex	NA
YHR110W	ERP5	0.425617	0.328121	1.80329	1.51742	0.681132	0.811087	-1.7952	-1.78097	-0.153249	0.539456	-0.117403	0.288282	0.218489	0.455259	-0.0500745	-0.0722063	0.721655	1.26985	0.690607	1.10054	Transport.vesicles	metabolics	control	Protein with similarity to Emp24p and Erv25p	NA
YHR120W	MSH1	-0.00110309	0.0232185	0.472041	0.323068	-0.199035	0.434491	0.516361	0.580053	-0.0726931	0.0660432	0.268729	0.346127	0.232797	0.330866	0.74019	0.424043	-0.546708	-0.70424	-2.36671	-2.29446	genomic.stability.inheritance	mitochondria	hybrid	DNA-binding protein of the mitochondria	NA
YHR129C	ARP1	0.371751	0.031176	0.556064	0.446622	0.343477	0.624258	-0.236298	0.457997	0.277596	0.273144	0.633201	0.275247	0.231162	0.53261	-0.300949	-0.160236	-7.09222	-6.39534	-0.70582	-1.00797	Mitosis.spindle.chromatid.separation	cell_cycle	hybrid	Actin-related protein of the dynactin complex	NA
YHR130C	NA	0.22542	0.24571	0.439779	0.527844	0.211655	0.197098	-0.316948	-0.303865	0.46828	0.260211	0.120714	0.110909	0.635561	0.298914	0.41523	-0.0548507	-2.59924	-2.49858	0.294457	0.0705746	NA	NA	hybrid	NA	NA
YHR131C	YHR131C	0.183909	-0.216941	0.157342	0.306475	0.422393	0.372519	0.181033	0.501216	0.0113989	0.278793	0.129054	-0.0432143	0.07155	-0.292397	0.0222225	-0.0895645	-2.15416	-2.42496	0.419384	0.285097	other	all_other	hybrid	Putative protein of unknown function	NA
YHR136C	SPL2	-0.338981	0.354359	0.811094	0.850877	0.738366	0.517634	0.0290548	0.452876	-0.285495	0.361327	-0.782344	NA	NA	NA	NA	-0.792439	-2.45148	-3.57776	-0.545774	NA	protein.modification.lipids	metabolics	hybrid	Protein with similarity to cyclin-dependent kinase inhibitors	NA
YHR138C	YHR138C	0.507185	0.223026	0.327722	0.50449	0.426894	0.374437	0.263995	-0.122656	0.388862	0.308733	0.233845	0.558283	0.435643	0.803118	-3.28189	-2.58302	0.834597	0.969445	0.525511	0.841134	NA	NA	hybrid	Protein of unknown function	NA
YHR139C-A	NA	-1.32115	-1.91793	-0.977775	-1.25786	-3.58509	-2.81012	-0.978259	-1.67937	-2.64652	-2.46128	0.142615	0.526957	0.379732	0.403298	-0.0113561	0.0158734	-0.204192	-0.363293	0.385987	-0.265996	NA	NA	control	NA	NA
YHR168W	MTG2	-3.6911	-2.36618	-3.86379	-1.37735	-1.56332	-4.50795	NA	NA	-3.11608	-4.76349	NA	NA	NA	NA	NA	NA	NA	NA	NA	NA	translation.transcription	mitochondria	control	Putative GTPase	NA
YHR170W	NMD3	-4.24343	-4.83029	-3.80146	-3.78639	1.36709	1.16132	3.4579	3.64613	1.07063	2.03039	NA	NA	NA	NA	NA	NA	NA	NA	NA	NA	rRNA.processing	core_processes	control	Protein involved in nuclear export of the large ribosomal subunit	NA
YHR185C	PFS1	0.0365223	0.0717004	-1.94893	-2.27619	0.242809	-1.18942	0.348439	-1.07389	-0.551218	-0.189997	1.3939	1.70579	0.956992	1.17798	0.629747	0.305263	0.837976	0.198248	0.282677	0.790253	cell.wall	metabolics	control	Sporulation protein required for prospore membrane formation	NA
YHR196W	UTP9	-1.82331	-2.23663	-1.47311	-1.44183	2.0495	0.915987	2.50651	2.65429	0.39502	1.40688	NA	NA	NA	NA	NA	NA	NA	NA	NA	NA	rRNA.processing	core_processes	control	Nucleolar protein	NA
YHR203C	RPS4B	-3.09814	-1.33636	-2.41537	-1.43223	-1.77941	-0.277495	-1.11841	0.412337	-1.0458	-0.100971	-5.87593	-5.53766	-4.66873	-5.27233	0.909181	0.00524051	0.640189	0.124006	0.445356	0.504519	ribosomal.proteins	core_processes	hybrid	Protein component of the small (40S) ribosomal subunit	NA
YHR205W	SCH9	NA	NA	NA	NA	NA	NA	NA	NA	NA	NA	-0.256531	-0.226398	-0.218362	-0.163115	-2.35566	-3.72005	1.01052	0.706651	-0.228523	0.126011	Glycerol.OxidativeRadicals.OsmoStress	glucose_repression_and_stress_related_cell_cycle	hybrid	AGC family protein kinase	decreased
YIL002W-A	YIL002W-A	NA	NA	NA	NA	NA	NA	NA	NA	NA	NA	0.130633	-1.6312	-1.69943	-3.35613	-1.33666	-1.55482	NA	-2.39399	NA	-1.65374	NA	NA	hybrid	Putative protein of unknown function	NA
YIL005W	EPS1	0.303569	0.293622	0.433181	0.539861	-0.338383	0.193628	-1.73358	-0.477958	0.859049	0.89793	-2.07021	-1.84044	-1.60895	-1.99553	-1.95068	-1.91075	-0.225639	-1.85	-1.01646	-0.584159	chaperone	all_other	hybrid	ER protein with chaperone and co-chaperone activity	NA
YIL005W	EPS1	0.303569	0.293622	0.433181	0.539861	-0.338383	0.193628	-1.73358	-0.477958	0.859049	0.89793	-2.07021	-1.84044	-1.60895	-1.99553	-1.95068	-1.91075	-0.225639	-1.85	-1.01646	-0.584159	ER	metabolics	hybrid	ER protein with chaperone and co-chaperone activity	NA
YIL008W	URM1	0.751074	-0.0400487	0.514116	0.657132	0.0390374	0.765488	-1.14134	-0.34246	-0.0984624	0.87129	0.817189	0.589629	0.391287	0.40965	0.794857	0.602204	-1.63373	-1.91912	-0.0211377	0.238476	translation.mRNA.metabolism	core_processes	hybrid	Ubiquitin-like protein involved in thiolation of cytoplasmic tRNAs	NA
YIL011W	TIR3	0.570776	0.346087	0.018982	0.315219	-0.112107	-0.251332	0.449907	-0.248812	-0.0829129	0.60649	0.635846	0.413183	0.269858	-0.185013	-3.48619	-3.60676	3.01245	2.70267	1.57395	1.09724	cell.wall	metabolics	hybrid	Cell wall mannoprotein	increased
YIL014W	MNT3	0.106601	-0.539754	-2.94512	-2.76217	-1.22726	-0.705154	NA	NA	1.54242	1.08849	0.921203	0.585431	0.0780443	-1.18131	-0.990564	-0.012019	0.095576	0.375458	0.781269	0.268017	protein.modification.lipids	metabolics	control	Alpha-1,3-mannosyltransferase	NA
YIL017C	VID28	0.0880476	0.267919	0.677391	0.769507	0.00586595	0.371164	0.306333	-0.0423393	0.69056	0.942253	-0.259403	-0.513508	-0.962182	-1.69654	0.285851	0.407207	-3.43375	-3.61318	-0.835909	-0.655082	Regulators.favoring.fermentation	glucose_repression_and_stress_related_cell_cycle	hybrid	GID Complex subunit, serves as adaptor for regulatory subunit Vid24p	NA
YIL023C	YKE4	0.62987	0.685235	0.510055	0.496076	0.0336204	-0.0729092	0.695173	0.862855	0.645555	1.30804	0.363999	0.256425	0.543386	0.127079	-3.85535	-3.62808	3.0041	2.82582	1.28916	1.10954	metal.homeostasis	all_other	hybrid	Zinc transporter	NA
YIL026C	IRR1	0.63711	0.0225202	-1.93415	-1.86266	-0.305062	-0.295994	0.474864	0.168138	0.394467	0.974603	NA	NA	NA	NA	NA	NA	NA	NA	NA	NA	Mitosis.spindle.chromatid.separation	cell_cycle	control	Subunit of the cohesin complex	NA
YIL027C	EMC5	-0.253488	0.104234	-2.02218	-1.70248	-0.293333	-1.03493	-0.149745	-0.650107	-0.112633	0.0693743	0.649943	0.633844	0.397489	0.46887	1.0573	1.36567	0.15253	0.00760376	0.307348	0.596287	ER	metabolics	control	Member of conserved ER transmembrane complex	NA
YIL029C	YIL029C	0.198253	0.396604	0.228148	0.187488	0.29202	0.206203	-0.0468341	0.194202	-0.329686	0.390548	-2.08057	-1.35243	-2.71196	-3.24772	-0.83449	-0.461669	-0.380513	-0.0594481	-1.14502	-1.67187	NA	NA	hybrid	Putative protein of unknown function	NA
YIL034C	CAP2	0.326429	0.754754	0.822658	0.957289	0.288204	-0.164435	0.969553	1.90075	0.473855	0.549288	0.643566	0.535175	0.11086	0.498855	-3.38775	-3.63003	2.49848	2.29526	1.47073	1.52714	G1STransition.budsite.selection.morphogenesis	cell_cycle	hybrid	Beta subunit of the capping protein heterodimer (Cap1p and Cap2p)	increased
YIL040W	APQ12	0.375772	0.336923	0.610008	0.50537	-0.0211124	0.522845	-0.378855	-1.13625	0.0321908	-0.124174	-2.80133	-2.67102	-2.32084	-2.54655	-2.69135	-2.37532	0.252023	1.21621	-3.24742	-2.41576	protein.modification.lipids	metabolics	hybrid	Protein required for nuclear envelope morphology	increased
YIL040W	APQ12	0.375772	0.336923	0.610008	0.50537	-0.0211124	0.522845	-0.378855	-1.13625	0.0321908	-0.124174	-2.80133	-2.67102	-2.32084	-2.54655	-2.69135	-2.37532	0.252023	1.21621	-3.24742	-2.41576	cell.wall	metabolics	hybrid	Protein required for nuclear envelope morphology	increased
YIL043C	CBR1	0.912568	0.739133	0.539239	0.939333	-0.555358	0.379364	0.104448	0.560589	0.577241	1.33541	0.837992	0.0675771	0.62744	-0.796043	-3.70853	-3.64118	3.18881	2.36407	1.15914	0.848125	respiration.metabolism	mitochondria	hybrid	Microsomal cytochrome b reductase	NA
YIL051C	MMF1	0.319176	0.330072	0.728265	0.755207	0.46268	-0.313577	-4.52379	-4.57466	-0.132575	-0.509618	NA	NA	NA	NA	NA	NA	NA	NA	NA	NA	genomic.stability.inheritance	mitochondria	control	Mitochondrial protein required for transamination of isoleucine	NA
YIL052C	RPL34B	-0.0846914	0.0572204	0.175038	-0.114553	-2.61177	-2.38479	6.6267	6.22583	2.24391	1.2423	-2.76031	-2.48723	-2.84288	-3.37303	-1.33373	-1.28063	0.585067	0.62094	-1.64232	-1.74404	ribosomal.proteins	core_processes	both	Ribosomal 60S subunit protein L34B	NA
YIL055C	YIL055C	-0.0421848	0.507097	0.598348	1.06087	-0.585722	0.349356	-0.792953	-0.326104	-0.0609757	0.85206	0.580725	0.6291	0.638326	0.563296	-3.7393	-3.11625	2.874	3.01181	1.05347	0.910632	NA	NA	hybrid	Putative protein of unknown function	NA
YIL057C	RGI2	0.465802	0.799629	0.893994	0.712976	0.391181	-0.563813	-0.163967	-0.731503	1.28525	1.45681	0.263678	0.5103	0.0592745	0.3481	-3.496	-3.62697	3.64981	2.83233	1.2585	1.09691	Regulators.favoring.respiration	glucose_repression_and_stress_related_cell_cycle	hybrid	Protein of unknown function	NA
YIL058W	NA	-0.0315117	-0.0215365	-2.32049	-2.19059	-1.45509	-1.02928	-1.14411	-0.850518	0.086008	-0.0326243	1.0661	0.0359478	-0.456287	-0.971009	-0.636673	0.17825	1.27977	-1.39766	0.234756	0.224861	NA	NA	control	NA	NA
YIL066C	RNR3	0.429204	0.545276	0.55805	0.689279	0.381806	0.387066	0.163356	0.321906	0.856981	1.07676	0.22662	0.796983	0.284677	0.508277	-3.6095	-3.64917	2.82249	2.85586	1.18134	1.35132	nucleotide.metabolism	all_other	hybrid	Minor isoform of large subunit of ribonucleotide-diphosphate reductase	NA
YIL079C	AIR1	-0.732509	0.0952208	-0.127842	0.631302	-1.16383	-0.228148	-0.72971	-0.858157	-1.15585	-0.850007	0.743104	0.81998	0.634948	0.456123	-2.04934	-2.22432	2.95903	2.91596	1.38254	1.08205	translation.mRNA.metabolism	core_processes	hybrid	Zinc knuckle protein	NA
YIL083C	CAB2	-1.05643	-1.17493	-0.169474	-0.1736	-3.82458	-2.74633	-1.40716	-1.75868	-1.92721	-0.550189	NA	NA	NA	NA	NA	NA	NA	NA	NA	NA	other	all_other	control	Subunit of the CoA-Synthesizing Protein Complex (CoA-SPC)	NA
YIL101C	XBP1	0.100082	0.455823	0.662818	0.697616	0.236087	0.89151	-1.04143	0.215623	1.85307	1.54942	0.484763	0.554304	0.548528	0.31138	-3.02026	-2.78903	3.03345	2.66753	1.08708	1.00273	stress.related.cell.cycle.progression	glucose_repression_and_stress_related_cell_cycle	hybrid	Transcriptional repressor	NA
YIL105C	SLM1	0.147166	0.454211	0.855297	0.829088	-0.874364	-2.68945	-3.92278	-2.08527	-0.586609	0.183081	0.550084	0.135977	0.358514	0.276948	-2.38336	-2.92251	0.328656	0.365069	0.757727	0.718702	stress.related.cell.cycle.progression	glucose_repression_and_stress_related_cell_cycle	both	Phosphoinositide PI4,5P(2) binding protein, forms a complex with Slm2p	NA
YIL105C	SLM1	0.147166	0.454211	0.855297	0.829088	-0.874364	-2.68945	-3.92278	-2.08527	-0.586609	0.183081	0.550084	0.135977	0.358514	0.276948	-2.38336	-2.92251	0.328656	0.365069	0.757727	0.718702	Glycerol.OxidativeRadicals.OsmoStress	glucose_repression_and_stress_related_cell_cycle	both	Phosphoinositide PI4,5P(2) binding protein, forms a complex with Slm2p	NA
YIL107C	PFK26	0.233582	0.626191	0.502016	0.572364	-0.684971	-0.387796	-4.7826	-1.29737	-0.151582	0.733735	0.666288	0.397074	0.202609	0.466759	-2.9718	-3.28074	3.46151	3.07587	1.24208	1.11857	other	all_other	hybrid	6-phosphofructo-2-kinase	NA
YIL109C	SEC24	-0.207276	-0.939459	-3.28667	-3.0366	-1.51591	-3.15117	-0.370783	NA	0.761335	-1.93779	NA	NA	NA	NA	NA	NA	NA	NA	NA	NA	Transport.vesicles	metabolics	control	Component of the Sec23p-Sec24p heterodimer of the COPII vesicle coat	NA
YIL111W	COX5B	0.461384	0.307424	0.621838	0.694984	0.356577	0.395778	-0.81113	-0.449926	0.290786	0.322995	0.535724	0.765268	0.424475	0.467622	-3.97002	-3.19458	3.04601	3.26132	1.20286	1.01352	respiration.metabolism	mitochondria	hybrid	Subunit Vb of cytochrome c oxidase	NA
YIL112W	HOS4	1.1235	0.722621	1.38049	1.45648	0.027941	0.522291	-2.65019	-1.62928	1.57997	1.98385	0.278086	0.440294	0.19223	0.478376	0.0685005	0.239675	-0.440374	-0.817321	0.390782	0.154327	chromatin	core_processes	control	Subunit of the Set3 complex	NA
YIL116W	HIS5	0.328421	-0.0778598	0.367203	0.0900257	-0.0701906	0.0973819	1.20499	2.35001	1.0165	0.419469	0.774885	0.485317	-0.0569943	0.301135	-3.3182	-3.45295	4.14979	2.9651	0.734991	0.765522	amino.acid.biosynthesis	all_other	hybrid	Histidinol-phosphate aminotransferase	NA
YIL123W	SIM1	0.756187	0.680886	0.831171	0.716867	0.242962	0.492179	0.422616	0.576784	2.0787	1.78995	1.04567	0.921341	0.619656	0.361646	-2.87924	-2.69913	3.15552	2.86813	0.91615	0.908768	cell.wall	metabolics	hybrid	Protein of the SUN family (Sim1p, Uth1p, Nca3p, Sun4p)	NA
YIL124W	AYR1	0.879563	0.988677	0.807724	0.861564	0.413088	0.483946	-0.509089	0.293388	0.683874	0.845718	0.371662	0.486172	0.713243	0.488115	-3.89568	-3.83104	3.07223	2.37394	1.00401	0.780909	cell.wall	metabolics	hybrid	Bifunctional triacylglycerol lipase and 1-acyl DHAP reductase	NA
YIL125W	KGD1	0.0779259	0.630827	-0.778154	0.41985	-0.200694	-0.251981	-1.27915	0.29388	1.11402	1.17704	-0.0567768	-0.185281	-0.640441	-0.727178	-3.64593	-4.02722	4.00554	2.95385	2.10734	0.699804	respiration.metabolism	mitochondria	hybrid	Subunit of the mitochondrial alpha-ketoglutarate dehydrogenase complex	increased
YIL128W	MET18	0.240665	-0.374697	0.310581	0.372244	0.742406	0.544286	0.140797	0.351638	1.02688	0.399648	-2.0271	-1.46556	-1.92245	-1.92034	0.109944	-0.426606	-0.361331	0.126669	-0.810669	-0.684546	DNAreplication.damage	cell_cycle	hybrid	Component of cytosolic iron-sulfur protein assembly (CIA) machinery	NA
YIL133C	RPL16A	-0.956235	-0.679718	-1.20034	-0.739198	0.143491	0.511757	-0.540301	-0.581104	-0.293671	0.0211613	-2.57602	-2.42618	-2.8987	-3.5626	1.57409	1.0177	-0.432387	-0.387552	0.236167	-0.0381172	ribosomal.proteins	core_processes	hybrid	Ribosomal 60S subunit protein L16A	decreased
YIL135C	VHS2	0.282669	0.351629	-0.00803826	-0.321523	-0.184459	-0.243846	-0.147826	-0.0551748	-0.591921	-0.525643	-1.04856	0.105163	-0.568763	-0.0729681	-2.78327	-1.74572	3.10014	3.95344	0.148518	0.700249	Mitosis.spindle.chromatid.separation	cell_cycle	hybrid	Regulator of septin dynamics	NA
YIL148W	RPL40A	NA	NA	NA	NA	NA	NA	NA	NA	NA	NA	-2.4729	-3.03806	-1.7022	-1.99083	-3.08908	-5.2773	0.681194	0.453853	0.0480898	-0.796765	ribosomal.proteins	core_processes	hybrid	Ubiquitin-ribosomal 60S subunit protein L40A fusion protein	NA
YIL152W	YIL152W	-0.524939	-0.90762	-0.427946	-0.62766	-2.00706	-1.78181	0.0836983	-1.42943	0.611472	0.722377	0.0254836	0.418369	-0.380387	-0.00839657	-0.357824	-0.0542245	-0.987413	0.336096	0.124358	0.652954	NA	NA	control	Putative protein of unknown function	NA
YIL159W	BNR1	0.584639	0.725136	0.719013	0.927474	0.704298	0.688128	-0.0422003	-0.112214	0.20972	0.759814	0.260952	0.473678	0.354879	0.408844	-3.69237	-2.96818	2.14073	2.68935	1.03718	1.09368	G1STransition.budsite.selection.morphogenesis	cell_cycle	hybrid	Formin	NA
YIL160C	POT1	0.606162	0.674971	0.781461	0.753908	0.782718	0.523438	-0.709927	0.832092	0.735528	1.23014	0.612542	0.736701	0.616351	0.712511	-3.64025	-2.42229	2.56711	2.95743	1.15202	1.08436	protein.modification.lipids	metabolics	hybrid	3-ketoacyl-CoA thiolase with broad chain length specificity	NA
YIL161W	YIL161W	0.692018	0.87498	0.836152	1.07687	0.914491	0.737568	-0.152537	0.424886	0.895666	1.29886	0.533052	0.21489	0.432515	0.477725	-3.10029	-3.32035	2.71273	3.02231	1.40423	1.44771	NA	NA	hybrid	Putative protein of unknown function	NA
YIR006C	PAN1	0.281257	-0.188532	0.402982	-0.28284	0.395184	-0.699925	-1.8547	-1.85558	-0.154481	-0.478489	NA	NA	NA	NA	NA	NA	NA	NA	NA	NA	Transport.vesicles	metabolics	control	Part of actin cytoskeleton-regulatory complex Pan1p-Sla1p-End3p	NA
YIR021W	MRS1	0.242025	-0.0618282	0.345553	0.546108	0.327325	0.655894	0.238551	0.667771	-0.243994	0.52074	-0.139983	0.501055	-0.927066	-0.014615	0.082994	-0.207309	-1.95192	-1.82173	-1.57295	-1.13121	translation.transcription	mitochondria	hybrid	Splicing protein	NA
YIR021W-A	YIR021W-A	NA	NA	NA	NA	NA	NA	NA	NA	NA	NA	0.449707	0.773316	0.398215	0.198939	-4.35867	-4.57887	-0.754139	-0.222754	0.252671	0.456311	NA	NA	hybrid	Putative protein of unknown function	NA
YIR025W	MND2	-0.283423	-0.41528	-2.57512	-3.30422	-0.655674	-1.49119	-0.483655	-0.768625	0.503917	0.74562	1.70002	1.94235	0.820807	0.253621	0.619041	0.411112	0.660593	-0.28802	-0.399638	-0.172957	Mitosis.spindle.chromatid.separation	cell_cycle	control	Subunit of the Anaphase-Promoting Complex/Cyclosome (APC/C)	NA
YIR026C	YVH1	0.135616	0.0591777	0.261692	0.24905	0.29864	0.390356	-0.272748	0.597019	0.582375	0.53167	-0.181747	-0.996527	-0.724919	-0.820842	0.233046	0.540786	0.132573	-1.0073	-2.04537	-1.99083	Glycerol.OxidativeRadicals.OsmoStress	glucose_repression_and_stress_related_cell_cycle	hybrid	Protein phosphatase	decreased
YIR033W	MGA2	0.652627	0.570442	0.239478	0.440662	-0.0412997	0.419642	0.717775	0.296512	0.3922	0.432584	-0.953414	-0.0732714	-0.546994	0.202735	1.57539	2.11032	0.851382	0.614029	-2.24331	-1.79815	protein.modification.lipids	metabolics	hybrid	ER membrane protein involved in regulation of OLE1 transcription	NA
YJL009W	NA	-2.72592	-3.09239	-1.42809	-1.67807	1.52005	1.24245	-0.923359	-0.442904	0.132509	0.197266	NA	NA	NA	NA	NA	NA	NA	NA	NA	NA	NA	NA	control	NA	NA
YJL026W	RNR2	-0.888925	-0.0325911	-1.95639	-2.04852	-2.77734	0.35232	NA	NA	0.933848	0.87824	NA	NA	NA	NA	NA	NA	NA	NA	NA	NA	nucleotide.metabolism	all_other	control	Ribonucleotide-diphosphate reductase (RNR), small subunit	NA
YJL029C	VPS53	-0.0422271	0.333229	0.0289767	0.313822	-0.249527	0.303726	-0.657176	-0.588601	0.307238	0.0475547	-2.3898	-2.03941	-1.84905	-2.41543	0.968138	1.08541	-2.08193	-3.20829	-2.61708	-2.81629	Inter.organele.recycling	metabolics	hybrid	Component of the GARP (Golgi-associated retrograde protein) complex	increased
YJL041W	NSP1	-0.566663	-1.06537	-0.566261	-0.842059	0.919717	0.922185	0.833854	1.38331	-2.45746	-2.36211	NA	NA	NA	NA	NA	NA	NA	NA	NA	NA	nuclear.pore	core_processes	control	FG-nucleoporin component of central core of the nuclear pore complex	NA
YJL050W	MTR4	-0.879211	-1.04422	-0.194626	-0.303779	1.07365	-0.137563	3.89588	4.46646	-2.18606	-2.75433	NA	NA	NA	NA	NA	NA	NA	NA	NA	NA	ribosomal.proteins	core_processes	control	ATP-dependent 3'-5' RNA helicase of the DExD/H family	NA
YJL062W-A	COA3	NA	NA	NA	NA	NA	NA	NA	NA	NA	NA	-0.581802	-0.901424	-0.726774	-1.12569	-0.682624	-0.219582	-0.89852	-0.512664	-1.73282	-1.79989	respiration.metabolism	mitochondria	hybrid	Mitochondrial protein required for cytochrome c oxidase assembly	NA
YJL066C	MPM1	-0.0205421	0.178124	0.62566	0.37895	-0.674685	-0.602846	-0.109063	-0.43948	-3.1011	-1.9983	0.0103296	-0.467928	0.0602153	-0.0443942	0.0931642	-0.0107958	-0.603625	-0.92386	-0.0619465	-0.122351	resident	mitochondria	control	Mitochondrial intermembrane space protein of unknown function	NA
YJL069C	UTP18	-1.41894	-1.4424	-2.9322	-2.19092	0.892365	0.105009	1.08129	0.751021	0.0362128	0.435937	NA	NA	NA	NA	NA	NA	NA	NA	NA	NA	rRNA.processing	core_processes	control	Small-subunit processome protein involved in pre-18S rRNA maturation	NA
YJL075C	NA	-0.355192	-0.254065	-2.40034	-2.37952	-0.685403	-1.26831	0.685894	0.0545088	-0.503929	-0.26829	NA	NA	NA	NA	NA	NA	NA	NA	NA	NA	NA	NA	control	NA	NA
YJL076W	NET1	0.0798725	-0.35036	-0.466493	0.0334518	-1.71875	-1.68309	0.0179353	0.106955	0.473115	0.0466548	NA	NA	NA	NA	NA	NA	NA	NA	NA	NA	Mitosis.spindle.chromatid.separation	cell_cycle	control	Core subunit of the RENT complex	NA
YJL077W-B	YJL077W-B	NA	NA	NA	NA	NA	NA	NA	NA	NA	NA	0.231945	-1.01401	-1.94886	-1.92156	-0.621926	-0.980479	-2.35422	-2.24413	-0.285412	-0.884625	NA	NA	hybrid	Putative protein of unknown function	NA
YJL080C	SCP160	0.758709	0.112532	0.692412	0.633323	0.338065	0.397034	0.456104	0.348991	0.294134	-0.055697	-8.1984	-5.99616	-7.49546	-8.74057	-0.534563	0.482771	-0.117327	0.133885	-7.04929	-8.69553	translation.mRNA.metabolism	core_processes	hybrid	Essential RNA-binding G protein effector of mating response pathway	increased
YJL096W	MRPL49	NA	NA	NA	NA	NA	NA	NA	NA	NA	NA	-0.0800163	-0.138447	0.209963	-0.369689	0.601458	0.188176	-0.736598	-0.885957	-2.54109	-2.39235	translation.transcription	mitochondria	hybrid	Mitochondrial ribosomal protein of the large subunit	NA
YJL102W	MEF2	-3.47124	-4.07726	-2.32281	-1.91867	-4.9845	-1.24649	-2.64125	-6.58211	-4.84751	-4.22017	-0.17422	0.367112	0.0487001	0.15299	0.876396	0.126373	-0.902734	-0.670414	-0.65188	-0.245333	translation.transcription	mitochondria	control	Mitochondrial elongation factor involved in translational elongation	NA
YJL104W	PAM16	-0.248567	-0.96088	-4.33196	NA	-3.95127	NA	-3.8057	-1.52846	-0.991624	NA	NA	NA	NA	NA	NA	NA	NA	NA	NA	NA	translation.transcription	mitochondria	control	Subunit of the import motor (PAM complex)	NA
YJL111W	CCT7	-1.89651	-2.52592	-1.55199	-1.55243	-3.14108	-0.865185	2.70029	3.05481	-3.66129	-3.56809	NA	NA	NA	NA	NA	NA	NA	NA	NA	NA	chaperone	all_other	control	Subunit of the cytosolic chaperonin Cct ring complex	NA
YJL121C	RPE1	-2.10616	-2.19381	-3.94188	-3.44006	-0.49891	1.10836	NA	NA	0.642664	-0.493226	-0.466506	-1.31152	-1.36738	-1.45979	-0.579667	-0.381066	NA	-0.919683	0.208382	-0.53827	nucleotide.metabolism	all_other	control	D-ribulose-5-phosphate 3-epimerase	NA
YJL121C	RPE1	-2.10616	-2.19381	-3.94188	-3.44006	-0.49891	1.10836	NA	NA	0.642664	-0.493226	-0.466506	-1.31152	-1.36738	-1.45979	-0.579667	-0.381066	NA	-0.919683	0.208382	-0.53827	other	all_other	control	D-ribulose-5-phosphate 3-epimerase	NA
YJL128C	PBS2	0.404835	-0.0314295	0.264849	0.619815	-0.743208	-0.287868	-0.340732	-0.351359	1.00884	0.650356	0.114988	-0.0713936	0.297935	0.338004	-2.3172	-2.07653	-0.31563	-0.0500455	0.153135	0.177857	Glycerol.OxidativeRadicals.OsmoStress	glucose_repression_and_stress_related_cell_cycle	hybrid	MAP kinase kinase of the HOG signaling pathway	NA
YJL130C	URA2	-0.513151	-0.728079	-1.83091	-1.9267	-1.26181	-1.55538	-1.27473	-1.07576	-0.752186	-0.135205	0.731286	0.810152	0.516122	0.0103195	0.965966	0.670804	0.401959	0.83519	0.334967	0.367074	nucleotide.metabolism	all_other	control	Bifunctional carbamoylphosphate synthetase/aspartate transcarbamylase	NA
YJL134W	LCB3	0.340498	0.39944	0.545146	0.359563	0.605496	0.629829	0.267601	-0.00343562	0.470689	0.488623	0.146686	-0.0413198	0.136078	-0.0204671	-0.173134	-0.586153	-0.365933	-0.0367552	-1.59907	-2.34171	protein.modification.lipids	metabolics	hybrid	Long-chain base-1-phosphate phosphatase	NA
YJL136C	RPS21B	-5.82174	-5.70107	-4.02141	-4.64438	0.565957	-0.202395	0.850795	1.21022	0.124293	0.7275	-1.95195	-2.00218	-1.87173	-2.37962	-2.92374	-6.15593	0.838736	0.824005	0.211319	0.165034	ribosomal.proteins	core_processes	both	Protein component of the small (40S) ribosomal subunit	increased
YJL140W	RPB4	-4.87959	-4.41195	-0.951989	-1.19865	-1.71126	-1.68913	-0.476425	0.0379847	0.744704	0.202121	-0.792293	-1.03915	-0.638278	-0.563358	-2.14705	-2.42544	1.17864	1.24642	-0.0286094	-0.174358	transcription	core_processes	both	RNA polymerase II subunit B32	increased
YJL154C	VPS35	0.579183	0.289971	0.437053	-0.610307	0.857436	-0.865241	1.02979	0.0456808	-0.204548	-0.771477	0.12698	-0.229468	-0.779415	-1.26195	-1.70439	-2.04594	-0.687153	-0.0855596	-0.0752596	-0.237046	Inter.organele.recycling	metabolics	hybrid	Endosomal subunit of membrane-associated retromer complex	NA
YJL162C	JJJ2	-0.387102	-0.436124	-2.98392	-2.2356	-1.52692	-0.403802	NA	0.626186	1.00806	0.808954	-1.46825	2.03084	-0.764239	1.84992	-2.46967	0.614521	-0.404043	1.09555	-1.14667	-0.0742961	NA	NA	control	Protein of unknown function	NA
YJL172W	CPS1	0.21126	0.265661	0.141638	0.170735	0.209454	0.276223	2.12273	1.91235	0.831015	0.930953	-2.01334	-1.98409	-1.49033	-1.78045	-5.32923	-5.14777	-4.4958	-3.80315	-1.57103	-2.49494	vacuole	metabolics	hybrid	Vacuolar carboxypeptidase S	NA
YJL176C	SWI3	-0.800936	-1.08002	-0.733316	-0.853823	-6.69776	-3.18514	2.96645	3.69171	-0.139969	-0.0496775	NA	NA	NA	NA	NA	NA	NA	NA	NA	NA	chromatin	core_processes	control	Subunit of the SWI/SNF chromatin remodeling complex	NA
YJL177W	RPL17B	-1.10508	-0.924352	-1.05871	-1.18981	0.591471	0.982995	1.12748	1.44285	0.586735	1.00871	-2.44115	-2.35695	-2.18699	-3.11774	2.35324	1.79623	-0.291814	-0.648663	0.304117	0.332286	ribosomal.proteins	core_processes	hybrid	Ribosomal 60S subunit protein L17B	NA
YJL178C	ATG27	0.0306369	-0.267105	0.209999	0.0846521	-0.228161	-0.809916	0.384903	0.392622	0.261519	0.063338	-0.064694	0.0448692	0.0142407	-0.145424	-1.65967	-1.77046	-0.911759	-0.63791	0.532978	0.390185	Inter.organele.recycling	metabolics	hybrid	Type I membrane protein involved in autophagy and the Cvt pathway	NA
YJL180C	ATP12	-0.0602013	0.180168	0.263116	0.19944	0.0277639	0.346668	0.439589	0.0617096	-0.229581	0.338975	-3.43562	-3.7063	-2.31827	-2.90969	-5.45918	-5.6106	-1.08423	-1.01931	-3.06955	-3.05174	respiration.metabolism	mitochondria	hybrid	Assembly factor for the F1 sector of mitochondrial F1F0 ATP synthase	decreased
YJL184W	GON7	-0.518464	-1.86177	-1.16906	-2.39832	-1.58412	-2.39011	-0.283395	-1.62895	0.283177	-0.418121	NA	NA	NA	NA	NA	NA	NA	NA	NA	NA	other	all_other	control	Component of the EKC/KEOPS protein complex	NA
YJL187C	SWE1	0.140252	-0.218	-1.58059	-2.06051	-0.721472	-2.06253	-0.960124	-0.791876	-1.19675	-0.498773	0.617792	0.1197	0.164382	-0.3437	-0.0272149	-0.245468	0.368934	0.312277	0.244998	-0.262845	Mitosis.spindle.chromatid.separation	cell_cycle	control	Protein kinase that regulates the G2/M transition	decreased
YJL188C	NA	-3.78942	-3.99401	-2.87029	-2.87379	-2.09373	-0.513179	-0.479475	0.159756	-2.78293	-1.63028	NA	NA	NA	NA	NA	NA	NA	NA	NA	NA	NA	NA	control	NA	NA
YJL189W	RPL39	-3.84671	-3.20932	-2.74858	-2.80788	-1.09275	-1.01514	-0.0449241	0.37181	-1.22257	-2.42005	NA	NA	NA	NA	NA	NA	NA	NA	NA	NA	ribosomal.proteins	core_processes	control	Ribosomal 60S subunit protein L39	NA
YJL204C	RCY1	0.538695	0.609456	0.508947	0.395051	0.84615	0.301287	0.155	0.121759	0.327582	0.177727	-3.56487	-3.2623	-2.41206	-2.75524	-5.83447	-6.82212	-0.590553	-0.743109	-2.91508	-3.00838	Inter.organele.recycling	metabolics	hybrid	F-box protein involved in recycling endocytosed proteins	increased
YJL209W	CBP1	-0.0810089	-0.301567	-1.53687	-2.05687	-0.41845	-2.15522	0.22197	-1.06393	0.521526	0.706011	0.413214	0.795886	0.541226	0.662405	-0.43781	-0.634152	-0.651902	0.237749	-0.822114	-0.957372	translation.transcription	mitochondria	control	Mitochondrial protein, regulator of COB mRNA stability and translation	decreased
YJL213W	YJL213W	-3.47754	-3.46428	-2.12534	-2.4098	-0.848298	-1.0432	0.646353	0.889145	-3.95531	-3.29357	0.534693	0.27294	0.17456	0.640959	0.570914	0.197473	0.510754	-0.233227	0.758573	0.863778	ribosomal.proteins	core_processes	control	Protein of unknown function that may interact with ribosomes	NA
YJR007W	SUI2	-4.28641	-6.56084	-4.75453	-5.08039	1.40896	0.683141	4.90589	5.48105	2.95062	1.94293	NA	NA	NA	NA	NA	NA	NA	NA	NA	NA	translation.mRNA.metabolism	core_processes	control	Alpha subunit of the translation initiation factor eIF2	NA
YJR018W	NA	0.404178	0.60169	-1.1362	-0.281156	-0.322181	-0.074325	0.430748	0.387416	0.289997	0.145442	-2.61478	-1.44203	-0.91833	-0.553756	-3.69848	-5.56832	1.24958	-0.0383451	0.988402	0.0180728	NA	NA	hybrid	NA	NA
YJR035W	RAD26	-10.4382	-9.67816	-7.88593	-6.74087	-6.17785	-8.01964	-1.9646	-1.33012	-4.81136	-6.62021	-0.382161	-1.06677	0.0718542	-0.268388	0.121807	0.75842	0.457925	0.562644	0.311213	0.562229	Transcription.DNAdamage	cell_cycle	control	Protein involved in transcription-coupled nucleotide excision repair	NA
YJR039W	YJR039W	-0.3834	-0.466557	0.290598	0.213895	2.26042	1.21015	-1.58406	-2.10506	-1.10519	-0.887344	0.215547	0.863484	0.565045	0.462516	-0.262245	0.46345	-0.139532	0.840848	0.709941	0.635878	NA	NA	control	Putative protein of unknown function	NA
YJR042W	NUP85	-1.87849	-2.35895	-0.282783	-0.0958284	-3.01196	-2.2331	0.299108	0.644052	0.368083	0.27734	NA	NA	NA	NA	NA	NA	NA	NA	NA	NA	nuclear.pore	core_processes	control	Subunit of the Nup84p subcomplex of the nuclear pore complex (NPC)	NA
YJR048W	CYC1	0.426055	1.30481	-0.611328	1.73062	-1.3721	-0.322635	-3.27428	-2.27963	1.10632	1.60692	1.52481	0.317007	0.392496	0.424988	0.0524809	-0.340323	-0.236254	-0.634221	0.29712	0.224627	respiration.metabolism	mitochondria	control	Cytochrome c, isoform 1	NA
YJR052W	RAD7	0.425715	0.541724	0.411525	0.648218	0.465221	0.353927	-0.412264	0.399816	1.2681	1.29525	0.349246	0.404226	0.58749	0.36173	0.213557	-0.258349	-2.29257	-1.97058	0.168305	-0.0239342	DNAreplication.damage	cell_cycle	hybrid	Nucleotide excision repair (NER) protein	NA
YJR055W	HIT1	0.30583	0.284607	0.492108	0.327019	0.0101921	0.629774	-0.268486	-1.45471	-0.352257	-0.130194	-2.47175	-2.06187	-1.4424	-1.37786	-1.73513	-1.43898	-2.87236	-3.84108	-3.47624	-2.96807	rRNA.processing	core_processes	hybrid	Protein involved in C/D snoRNP assembly	increased
YJR057W	CDC8	-1.90806	-1.70756	-0.997311	-1.41292	-1.54704	-0.593989	0.263632	-0.911283	-2.13606	-2.35656	NA	NA	NA	NA	NA	NA	NA	NA	NA	NA	nucleotide.metabolism	all_other	control	Thymidylate and uridylate kinase	NA
YJR064W	CCT5	-2.20704	-2.16528	0.118709	-0.229804	2.07119	0.742727	-0.314032	0.723766	1.38602	0.625775	NA	NA	NA	NA	NA	NA	NA	NA	NA	NA	chaperone	all_other	control	Subunit of the cytosolic chaperonin Cct ring complex	NA
YJR075W	HOC1	0.45277	0.0659639	-0.137869	0.261424	0.102779	0.795368	0.344889	-0.449948	0.556187	0.0683353	0.501976	-0.0162391	0.360712	0.382945	-1.33429	-2.57389	-4.83115	-6.28064	0.197829	-0.33533	cell.wall	metabolics	hybrid	Alpha-1,6-mannosyltransferase	increased
YJR077C	MIR1	0.476565	0.403395	0.32523	0.0417242	0.14494	0.654549	-0.89436	-0.981096	-2.5236	-1.84168	0.582029	0.872903	0.688595	0.676358	-0.296962	-0.34179	-1.19996	-2.26094	-4.21481	-4.38755	transport	mitochondria	both	Mitochondrial phosphate carrier	NA
YJR093C	FIP1	-2.94281	-2.90457	-0.257498	-0.324956	-8.13706	-3.55834	-3.99454	-5.10601	0.438371	-0.79972	NA	NA	NA	NA	NA	NA	NA	NA	NA	NA	translation.mRNA.metabolism	core_processes	control	Subunit of cleavage polyadenylation factor (CPF)	NA
YJR095W	SFC1	-0.236763	0.219275	0.827104	0.749928	0.290568	0.206238	-0.362156	-0.195038	-0.081057	0.818574	0.384239	-0.165802	-1.68344	-1.57643	-0.827642	-0.26402	-2.08725	-1.78536	-0.888486	-0.922713	transport	mitochondria	hybrid	Mitochondrial succinate-fumarate transporter	NA
YJR113C	RSM7	0.0589075	-0.0826943	-3.16026	-2.62092	-1.23123	0.223122	NA	0.349778	0.807874	0.984232	NA	-0.741834	-2.35224	-2.35716	NA	-0.964922	NA	NA	NA	-3.02426	translation.transcription	mitochondria	both	Mitochondrial ribosomal protein of the small subunit	decreased
YJR120W	YJR120W	0.422671	0.389881	0.256612	-0.169055	-0.11525	-0.842311	0.316036	-0.603138	-0.411777	-0.728295	-0.714436	0.428194	-0.542659	0.281695	-0.593591	0.466375	-1.65333	-0.774286	-4.74718	-4.86861	NA	NA	hybrid	Protein of unknown function	NA
YJR122W	IBA57	0.270157	0.316594	0.268649	0.453137	1.16472	0.447988	-0.131779	-0.360185	-1.55713	-0.634475	0.591575	0.306114	0.205195	0.0161513	0.809409	0.196415	-1.09817	-0.595614	-2.88219	-2.75281	respiration.metabolism	mitochondria	hybrid	Protein involved in incorporating iron-sulfur clusters into proteins	NA
YJR123W	RPS5	-3.21173	-2.91452	-2.43544	-2.44637	-1.88024	-0.320075	-1.67624	-1.95674	-2.23034	-2.07871	NA	NA	NA	NA	NA	NA	NA	NA	NA	NA	ribosomal.proteins	core_processes	control	Protein component of the small (40S) ribosomal subunit	NA
YJR145C	RPS4A	-2.06782	-1.96629	-2.63571	-2.66168	0.868733	0.907689	0.742214	1.06075	0.31598	0.660787	-2.56539	-2.02756	-2.09762	-2.41798	-0.894522	-1.22598	-0.927058	0.26106	-0.468608	-0.547236	ribosomal.proteins	core_processes	both	Protein component of the small (40S) ribosomal subunit	increased
YKL006W	RPL14A	NA	NA	NA	NA	NA	NA	NA	NA	NA	NA	-4.99984	-5.95516	-5.49546	-5.77478	-3.08454	-3.39712	0.38694	-1.0317	0.406801	0.330338	ribosomal.proteins	core_processes	hybrid	Ribosomal 60S subunit protein L14A	NA
YKL007W	CAP1	0.491446	0.528682	1.0956	0.987784	0.590019	0.517343	-1.51897	-2.35559	-0.475792	0.24857	-0.100813	0.195381	0.400471	-0.0396727	0.305286	-0.10799	-0.441163	-0.352547	0.13985	-0.229547	G1STransition.budsite.selection.morphogenesis	cell_cycle	control	Alpha subunit of the capping protein heterodimer (Cap1p and Cap2p)	NA
YKL009W	MRT4	-2.11268	-1.40172	-2.4136	-2.65556	1.16957	0.901812	0.656871	0.860862	0.409948	-0.251833	-0.388611	-0.266957	-0.53198	-0.845518	0.567444	0.151204	-1.34752	-1.59307	0.0710458	-0.171624	translation.mRNA.metabolism	core_processes	control	Protein involved in mRNA turnover and ribosome assembly	decreased
YKL023W	YKL023W	-0.237413	-0.700813	0.738001	0.588887	-1.95288	-0.289759	-0.595645	-1.20316	-2.14004	-2.02	-2.19879	-2.24293	-1.10788	-0.968374	-2.28656	-6.67583	0.290849	1.00475	-0.102889	-0.193786	NA	NA	both	Putative protein of unknown function	increased
YKL040C	NFU1	-0.198022	-0.706149	0.290641	0.260197	-2.6056	-0.795948	-0.905195	-0.870531	-2.05744	-2.4932	0.625043	-0.236592	0.408355	0.158185	-0.113926	-0.187533	-0.147407	0.150755	0.289256	0.0440823	resident	mitochondria	control	Protein involved in iron metabolism in mitochondria	NA
YKL054C	DEF1	-1.65391	-0.455997	-1.78281	-1.59651	-0.805384	-3.74221	-0.168674	-0.789739	-1.26578	-3.2607	NA	NA	NA	NA	NA	NA	NA	NA	NA	NA	transcription	core_processes	control	RNAPII degradation factor	increased
YKL057C	NUP120	-7.00776	-6.75929	-2.15024	-3.27563	-5.02905	-4.83734	-4.41898	-1.96218	-0.771821	-0.709287	NA	NA	NA	NA	NA	NA	NA	NA	NA	NA	nuclear.pore	core_processes	control	Subunit of the Nup84p subcomplex of the nuclear pore complex (NPC)	NA
YKL063C	YKL063C	0.914883	0.430616	0.409133	0.0827195	-0.629824	0.602557	-1.87229	-1.9434	1.48028	1.8205	-0.00462521	-0.651639	-0.219398	-0.572695	0.368448	0.027833	-0.593105	0.332294	0.430473	0.0742518	NA	NA	control	Putative protein of unknown function	NA
YKL096C-B	YKL096C-B	NA	NA	NA	NA	NA	NA	NA	NA	NA	NA	-5.75154	-4.7334	-0.0685615	-0.719417	0.997853	1.74363	0.551093	0.113168	-2.9511	-3.63771	NA	NA	hybrid	Putative protein of unknown function	NA
YKL106W	AAT1	0.379253	0.692564	-0.165722	0.456217	0.418822	-0.291743	-0.652891	-0.0671423	0.588754	0.0706931	0.203721	-0.00815397	0.43989	-0.776903	-0.12925	-0.243842	-0.601164	-0.574277	-7.06895	-5.84756	respiration.metabolism	mitochondria	hybrid	Mitochondrial aspartate aminotransferase	NA
YKL109W	HAP4	0.0606244	0.144305	0.4148	0.31683	0.0665106	-0.463822	-1.91925	-2.0864	-3.63941	-3.08083	0.823943	0.697722	0.773048	-0.0889357	1.00666	0.587277	-1.98135	-1.65955	-3.02238	-3.27006	Regulators.favoring.respiration	glucose_repression_and_stress_related_cell_cycle	both	Transcription factor	decreased
YKL121W	DGR2	0.181737	0.379477	0.586064	0.117155	0.575095	0.160088	-0.389483	0.289997	0.299441	-0.174037	-0.484393	-1.22918	-1.31156	-1.2666	-1.89418	-3.21397	0.830641	0.503531	1.3255	1.44279	other	all_other	hybrid	Protein of unknown function	NA
YKL122C	SRP21	-0.019473	-0.447786	-0.120246	-0.614832	-0.264091	-0.126552	-0.749491	-0.460681	-1.79653	-1.85874	NA	NA	NA	NA	NA	NA	NA	NA	NA	NA	ER	metabolics	control	Subunit of the signal recognition particle (SRP)	NA
YKL123W	NA	-0.516492	-0.819879	-0.322782	-0.452187	-2.24399	-1.80717	4.98602	4.95304	1.70349	0.805339	0.0446371	-0.0532559	0.629522	0.427592	0.147672	-0.0893735	0.225738	-0.241247	0.270254	-0.155266	NA	NA	control	NA	NA
YKL126W	YPK1	0.197143	0.413627	-0.421083	0.22273	-0.683485	-1.31385	0.186629	-0.558372	-0.281331	0.0602767	-0.974529	-2.3422	-0.652698	-1.00315	-3.97558	-3.2604	-1.57972	-3.43709	-1.92873	-2.19354	cell.wall	metabolics	hybrid	Serine/threonine protein kinase	NA
YKL126W	YPK1	0.197143	0.413627	-0.421083	0.22273	-0.683485	-1.31385	0.186629	-0.558372	-0.281331	0.0602767	-0.974529	-2.3422	-0.652698	-1.00315	-3.97558	-3.2604	-1.57972	-3.43709	-1.92873	-2.19354	protein.modification.lipids	metabolics	hybrid	Serine/threonine protein kinase	NA
YKL141W	SDH3	-1.10024	-1.04629	-0.200357	-0.415768	1.1316	-0.0106918	3.31119	3.90813	-2.36902	-2.83746	NA	NA	NA	NA	NA	NA	NA	NA	NA	NA	respiration.metabolism	mitochondria	control	Subunit of succinate dehydrogenase and of TIM22 translocase	NA
YKL150W	MCR1	-0.311613	-0.238097	-2.91266	-2.34764	-1.85694	0.183726	-0.208456	-1.27448	0.700603	1.22331	0.415507	0.715278	0.0727965	0.497571	-0.478542	-0.923033	-5.29532	-4.5626	-0.143508	-0.181642	respiration.metabolism	mitochondria	both	Mitochondrial NADH-cytochrome b5 reductase	NA
YKL155C	RSM22	-0.692831	-0.429548	0.0109522	-0.127672	-2.22743	-2.42893	5.19596	4.68461	1.40471	0.790257	-0.380238	-0.30714	-0.00583278	0.0329681	-0.488562	-0.370824	-1.01251	-1.63808	-4.89194	-5.40963	translation.transcription	mitochondria	both	Mitochondrial ribosomal protein of the small subunit	NA
YKL170W	MRPL38	0.370332	0.0038392	0.361727	0.21	0.422131	0.561292	-0.346084	-0.278055	0.460992	0.21621	-2.70915	-2.5179	-2.77692	-2.65742	2.03735	1.28517	-3.78034	-5.14744	-0.439492	-0.604948	translation.transcription	mitochondria	hybrid	Mitochondrial ribosomal protein of the large subunit	decreased
YKL180W	RPL17A	-10.5441	-10.0095	-8.19325	-5.92599	0.510814	-0.175257	2.71739	3.0216	0.473982	0.455566	NA	NA	NA	NA	NA	NA	NA	NA	NA	NA	ribosomal.proteins	core_processes	control	Ribosomal 60S subunit protein L17A	decreased
YKL185W	ASH1	0.253317	-0.141832	0.280944	0.373492	0.493301	0.390691	-0.814402	-0.527191	0.768847	0.427195	0.336342	0.459895	0.0085146	0.124631	-0.238329	-0.0823729	-2.36636	-2.1761	-0.300773	-0.493918	chromatin	core_processes	hybrid	Component of the Rpd3L histone deacetylase complex	NA
YKL197C	PEX1	0.756757	0.405445	0.646628	0.563006	0.67734	0.684601	0.262526	-1.22097	0.487244	0.542063	0.443861	0.49668	0.437807	0.330451	-0.186604	-1.36949	-4.56544	-5.12304	0.143534	-0.0616234	peroxisome	metabolics	hybrid	AAA-peroxin	NA
YKL203C	TOR2	0.388298	0.104414	0.563837	0.510587	-2.06247	-4.0305	-0.794078	-0.329755	0.368329	0.604412	NA	NA	NA	NA	NA	NA	NA	NA	NA	NA	stress.related.cell.cycle.progression	glucose_repression_and_stress_related_cell_cycle	control	PIK-related protein kinase and rapamycin target	NA
YKR006C	MRPL13	-0.146366	-0.0278924	-2.44748	-2.12359	-1.25014	-0.30889	-1.50948	0.24837	0.0211165	0.501448	-1.52933	-1.13582	-2.25433	-1.79471	-0.731546	-1.12826	-1.28459	-0.769446	-2.49887	-3.56862	translation.transcription	mitochondria	both	Mitochondrial ribosomal protein of the large subunit	decreased
YKR018C	YKR018C	1.38255	0.678464	0.464031	0.477626	0.415909	0.537787	NA	0.202552	1.89156	0.282188	-0.655862	-1.26052	-0.571331	-1.02839	-2.79043	-3.56835	-0.998457	-0.612416	-0.533687	-0.835076	NA	NA	hybrid	Protein of unknown function	NA
YKR019C	IRS4	-1.22829	-1.20782	-1.44479	-1.38756	0.269512	-0.283676	0.598742	0.132447	-2.16448	-2.03171	-0.0278408	-0.359323	0.245448	0.566995	1.08589	1.2205	0.667124	-0.609233	1.38438	1.65723	protein.modification.lipids	metabolics	control	EH domain-containing protein	NA
YKR027W	BCH2	0.453777	0.27503	0.418924	0.54991	0.328328	0.378679	-0.219963	0.0877988	-0.290246	-0.0133362	-7.45397	-7.74777	-3.91565	-4.54958	-0.868679	-1.92587	-0.747748	-0.904256	-1.14536	-1.28095	Inter.organele.recycling	metabolics	hybrid	Member of the ChAPs (Chs5p-Arf1p-binding proteins) family	NA
YKR057W	RPS21A	-2.62229	-2.45558	-2.24382	-2.30292	1.37788	0.529054	0.177469	0.29052	-0.371073	0.590333	-3.24668	-2.93996	-3.35858	-3.14981	-0.301871	0.00970516	0.15948	0.532266	0.101085	0.0742513	ribosomal.proteins	core_processes	both	Protein component of the small (40S) ribosomal subunit	decreased
YKR061W	KTR2	0.20576	0.32915	0.489842	0.517803	-0.339282	0.769219	-4.00166	-5.10794	-1.2298	-1.36487	0.00979118	0.37078	-0.588225	-0.766921	-0.56159	-0.529276	0.0300387	-0.570248	0.128964	-0.398836	protein.modification.lipids	metabolics	control	Mannosyltransferase involved in N-linked protein glycosylation	NA
YKR082W	NUP133	-0.984924	-1.89045	-0.591487	-2.50587	0.503774	-1.34921	0.0675538	-0.502966	-0.673761	-0.722498	-6.57014	-7.35632	-6.48199	-8.08777	-2.92453	-4.28763	-12.8372	-11.5407	-8.50588	-7.71593	nuclear.pore	core_processes	hybrid	Subunit of Nup84p subcomplex of nuclear pore complex (NPC)	NA
YKR094C	RPL40B	-2.59801	-1.8699	-4.84661	-4.25396	-0.191435	0.567509	1.35071	1.20926	1.35111	0.754191	-1.84029	-0.74535	-2.14037	-2.13123	-1.9262	-2.30687	-2.18536	-1.70553	0.13522	-0.708444	ribosomal.proteins	core_processes	both	Ubiquitin-ribosomal 60S subunit protein L40B fusion protein	NA
YKR096W	ESL2	-0.140598	0.210572	-0.168292	0.108807	-0.703297	-0.533206	-0.190762	-1.4317	-0.438826	-0.599788	0.550282	0.502228	-0.215085	-0.144257	0.409316	0.545666	-2.20504	-2.17691	-0.222511	-0.185014	peroxisome	metabolics	hybrid	Protein of unknown function	NA
YLL009C	COX17	-0.122182	-0.759133	0.669029	0.479553	-1.37279	0.178389	-0.932859	-0.660501	-3.3246	-2.77869	0.608393	0.651122	0.673432	0.3565	-0.337239	-0.0333568	0.236881	0.00658325	0.467322	0.27024	respiration.metabolism	mitochondria	control	Copper metallochaperone that transfers copper to Sco1p and Cox11p	NA
YLL027W	ISA1	0.307597	0.483611	0.287532	0.297866	0.977382	0.508379	-1.17015	-1.08606	-2.27688	-1.88303	0.61619	0.40425	0.308543	0.356075	0.419529	0.130055	-0.834993	-0.99007	-1.49598	-1.36992	Mitochondria.chaperone	mitochondria	control	Protein required for maturation of mitochondrial [4Fe-4S] proteins	NA
YLL030C	NA	0.207727	0.735299	0.2003	0.405345	0.293773	0.522269	0.12589	0.267314	0.0533904	0.376267	-1.54471	-2.23213	-1.57069	-2.32489	1.46044	-0.467573	-1.0198	-1.39561	-6.67646	-7.91561	NA	NA	hybrid	NA	NA
YLL038C	ENT4	-0.309749	-0.305296	-1.56679	-1.9289	-0.377057	-0.973181	-0.189769	-0.731125	0.139104	0.270322	0.996406	1.37569	0.355644	-0.135321	-0.692471	-1.14201	0.340347	-0.395058	-0.184068	0.0920976	NA	NA	control	Protein of unknown function	NA
YLR009W	RLP24	-3.67924	-2.24703	-3.29344	-3.17869	0.864158	0.867862	0.190475	0.376004	0.0079486	0.16275	NA	NA	NA	NA	NA	NA	NA	NA	NA	NA	rRNA.processing	core_processes	control	Essential protein required for ribosomal large subunit biogenesis	decreased
YLR027C	AAT2	0.105054	0.088893	0.118177	0.409823	0.244489	0.28011	0.319859	-0.159785	0.0156636	0.293384	-0.400173	-0.589078	0.108584	-0.954965	0.765969	0.806068	-1.90621	-2.23541	-0.534278	-0.428718	other	all_other	hybrid	Cytosolic aspartate aminotransferase involved in nitrogen metabolism	NA
YLR028C	ADE16	0.837375	0.744317	0.844598	0.796703	0.813365	0.641542	-0.304651	-0.130508	0.155046	0.276369	-0.270971	0.34859	0.752892	0.196247	-2.30926	-1.61761	0.641468	0.467389	0.69392	0.534533	nucleotide.metabolism	all_other	hybrid	Enzyme of 'de novo' purine biosynthesis	NA
YLR033W	RSC58	-2.58562	-2.16877	-1.41064	-1.55038	-4.10602	-1.36647	-2.01259	-1.35074	-4.41024	-4.70593	NA	NA	NA	NA	NA	NA	NA	NA	NA	NA	chromatin	core_processes	control	Component of the RSC chromatin remodeling complex	NA
YLR034C	SMF3	0.776443	0.732576	0.42842	0.627776	0.426326	0.926069	0.396346	-0.166336	-1.17587	-0.340625	-5.78832	-6.29501	-5.99443	-5.80419	-3.39951	-2.96249	-0.826804	-0.251549	-3.99896	-3.98633	metal.homeostasis	all_other	hybrid	Putative divalent metal ion transporter involved in iron homeostasis	NA
YLR044C	PDC1	-0.263991	-1.66171	-0.794952	-2.00273	0.843882	-1.83436	-1.6448	-2.70425	-0.531897	-0.495826	-0.456313	0.349373	-1.51738	0.0883067	-0.276857	0.246009	-0.568459	0.0830346	-0.847855	-0.405228	amino.acid.biosynthesis	all_other	control	Major of three pyruvate decarboxylase isozymes	NA
YLR048W	RPS0B	-2.35805	-3.66455	-2.82354	-5.63157	1.3085	-3.40571	-1.57855	-1.15806	0.677067	-0.697668	-0.72223	-1.12101	-0.0713556	-0.390465	0.872432	0.195243	0.841704	0.973014	0.245387	0.116392	ribosomal.proteins	core_processes	control	Protein component of the small (40S) ribosomal subunit	decreased
YLR055C	SPT8	-1.35999	0.23637	-1.19947	-0.820938	-1.54193	-2.44129	-2.17727	-1.39974	-0.669552	-0.982821	NA	NA	NA	NA	NA	NA	NA	NA	NA	NA	chromatin	core_processes	control	Subunit of the SAGA transcriptional regulatory complex	NA
YLR061W	RPL22A	-4.52876	-4.55969	-4.49088	-4.67317	0.83617	-0.306698	1.6067	1.22126	0.296149	-0.312354	-0.520327	-0.580999	-0.0682897	-0.260679	-0.117963	-0.00788662	0.0673412	0.608325	0.143319	0.369429	ribosomal.proteins	core_processes	control	Ribosomal 60S subunit protein L22A	NA
YLR062C	NA	-4.94498	-4.80632	-4.051	-4.24053	0.248865	-1.08195	1.04517	1.55003	0.611846	0.0877846	-1.15629	-1.11646	-0.929505	-0.423158	1.69437	0.597439	0.622278	0.0202048	0.438219	0.277898	NA	NA	control	NA	NA
YLR065C	ENV10	0.404501	0.0645031	0.575212	0.344869	0.455309	-0.117582	0.39359	0.0161257	0.750275	0.229157	-0.155059	0.295382	-0.140983	-0.200603	1.89911	2.40414	1.42982	1.23696	-2.0236	-2.0471	vacuole	metabolics	hybrid	Protein proposed to be involved in vacuolar functions	NA
YLR069C	MEF1	NA	NA	NA	NA	NA	NA	NA	NA	NA	NA	-0.116776	0.235225	0.124371	0.259399	0.887711	0.695027	-1.66468	-1.49356	-4.23615	-2.7569	translation.transcription	mitochondria	hybrid	Mitochondrial elongation factor involved in translational elongation	decreased
YLR075W	RPL10	-3.60853	-3.49878	-3.38323	-3.36056	0.286637	0.221941	0.3402	2.36587	-0.211517	0.25002	NA	NA	NA	NA	NA	NA	NA	NA	NA	NA	ribosomal.proteins	core_processes	control	Ribosomal 60S subunit protein L10	NA
YLR076C	NA	-4.90943	-6.11251	-4.12155	-4.53118	1.78455	1.13768	2.66857	3.14727	-0.108266	-0.214609	NA	NA	NA	NA	NA	NA	NA	NA	NA	NA	NA	NA	control	NA	NA
YLR079W	SIC1	0.532013	-0.238091	0.482262	0.556177	0.59995	0.843862	-1.22335	0.15777	-0.88187	0.0580052	-1.59383	0.0862587	-0.681617	-0.605408	0.726406	1.03285	0.389544	0.163661	-2.00854	-1.73417	G1STransition.budsite.selection.morphogenesis	cell_cycle	hybrid	Cyclin-dependent kinase inhibitor (CKI)	NA
YLR084C	RAX2	NA	NA	NA	NA	NA	NA	NA	NA	NA	NA	0.391464	0.309101	0.701115	0.595979	-1.12139	0.165744	-2.1095	-2.75086	-0.550674	-1.01439	G1STransition.budsite.selection.morphogenesis	cell_cycle	hybrid	N-glycosylated protein	NA
YLR090W	XDJ1	-1.43729	-0.490766	-1.02324	-0.0902463	-2.57419	-4.50724	6.77056	7.13692	2.26014	0.490521	-0.134322	-0.151855	-0.813405	0.55142	-0.664269	0.0888258	-0.138381	0.104337	0.0871368	-0.458808	chaperone	all_other	control	Chaperone with a role in facilitating mitochondrial protein import	NA
YLR117C	CLF1	0.0416936	-0.118981	-2.68422	-3.6112	-0.63858	-2.32874	-0.292513	-0.895349	0.276603	0.212832	NA	NA	NA	NA	NA	NA	NA	NA	NA	NA	translation.mRNA.metabolism	core_processes	control	Member of the NineTeen Complex (NTC)	NA
YLR167W	RPS31	-1.63727	-2.10644	-0.421623	-2.02323	0.597161	-0.652663	1.019	-0.547588	0.284453	0.481237	NA	NA	NA	NA	NA	NA	NA	NA	NA	NA	ribosomal.proteins	core_processes	control	Fusion protein cleaved to yield ribosomal protein S31 and ubiquitin	NA
YLR172C	DPH5	-1.79111	1.71326	-2.97789	-0.873234	-1.67236	-4.24375	NA	NA	-0.523672	-2.84658	NA	NA	NA	NA	NA	NA	NA	NA	NA	NA	other	all_other	control	Methyltransferase required for synthesis of diphthamide	NA
YLR180W	SAM1	-0.743037	-1.08518	-0.0390295	-0.0749491	-1.15821	-1.7402	3.87187	4.22997	1.9585	1.4806	-3.01167	-3.80855	-1.07955	-1.30053	-3.63243	-4.93604	-6.76416	-4.25142	-3.75854	-3.49153	other	all_other	hybrid	S-adenosylmethionine synthetase	NA
YLR182W	SWI6	-0.264792	0.321585	0.175192	0.0219469	0.857994	-0.20973	1.14175	1.13125	0.335267	0.11424	-2.11198	-2.18088	-1.73791	-2.21384	-0.290659	-0.37962	2.93424	2.68672	-0.906591	-1.06535	G1STransition.budsite.selection.morphogenesis	cell_cycle	hybrid	Transcription cofactor	increased
YLR184W	NA	-2.88383	-2.94522	-3.36705	-3.91824	0.740748	0.477829	1.25202	1.4223	0.13641	-0.095411	-5.10743	-6.20053	-7.02077	-6.93843	2.73962	2.09824	-0.775601	-0.376643	-0.687811	-1.24417	NA	NA	both	NA	NA
YLR185W	RPL37A	-2.44278	-2.61479	-1.59909	-2.45285	0.183451	-0.0693981	0.0226633	0.253375	-0.35697	-0.434966	-5.22628	-5.54415	-6.56852	-7.38614	2.89058	2.6454	0.0546586	-0.38514	-1.48529	-1.66974	ribosomal.proteins	core_processes	both	Ribosomal 60S subunit protein L37A	decreased
YLR189C	ATG26	-1.06462	1.76868	-3.21713	0.315418	-2.04338	-3.83871	NA	NA	-0.755834	-2.68966	NA	NA	NA	NA	NA	NA	NA	NA	NA	NA	protein.modification.lipids	metabolics	control	UDP-glucose:sterol glucosyltransferase	NA
YLR197W	NOP56	-2.01328	-2.67117	-2.61722	-2.56051	0.834136	-0.687953	0.0768718	1.03692	-0.492671	-0.470204	NA	NA	NA	NA	NA	NA	NA	NA	NA	NA	nuclear.pore	core_processes	control	Essential evolutionarily-conserved nucleolar protein	NA
YLR198C	NA	-1.58518	-1.51761	-1.96166	-1.96453	1.62461	0.0512567	0.325488	-0.982524	-0.571824	-0.553893	NA	NA	NA	NA	NA	NA	NA	NA	NA	NA	NA	NA	control	NA	NA
YLR212C	TUB4	-1.19862	-1.69917	-0.226121	-0.438689	-1.929	-1.55009	-0.919706	-0.354106	-0.652749	-0.925023	NA	NA	NA	NA	NA	NA	NA	NA	NA	NA	Mitosis.spindle.chromatid.separation	cell_cycle	control	Gamma-tubulin	increased
YLR214W	FRE1	0.206156	0.613997	-0.385229	-0.467282	-0.0105587	-0.102586	1.29026	0.757172	-1.98475	-1.72142	NA	NA	NA	NA	NA	NA	NA	NA	NA	NA	metal.homeostasis	all_other	control	Ferric reductase and cupric reductase	NA
YLR221C	RSA3	-2.23545	-1.98995	-1.48281	-2.09194	-2.9424	-3.42392	2.40039	2.62059	0.115916	0.19191	0.103205	-0.279394	0.298337	0.035591	-0.00845182	-0.0650205	-0.949506	-0.402504	-0.231738	-0.467612	rRNA.processing	core_processes	control	Protein with a likely role in ribosomal maturation	NA
YLR225C	YLR225C	-1.27138	-2.02201	-2.23901	-2.32342	0.957042	0.662562	0.663077	0.412275	-0.228104	-0.312763	NA	NA	NA	NA	NA	NA	NA	NA	NA	NA	NA	NA	control	Putative protein of unknown function	NA
YLR226W	BUR2	-0.399062	-0.483544	-1.78092	-1.73218	-1.42679	-0.64228	NA	-0.120181	1.1009	0.377502	NA	NA	NA	NA	NA	NA	NA	NA	NA	NA	transcription	core_processes	control	Cyclin for the Sgv1p (Bur1p) protein kinase	increased
YLR251W	SYM1	NA	NA	NA	NA	NA	NA	NA	NA	NA	NA	-0.579968	-0.752267	-0.0197187	-0.270362	-1.18257	-0.707355	-0.79124	-0.794824	-1.6555	-1.86813	resident	mitochondria	hybrid	Protein required for ethanol metabolism	NA
YLR264W	RPS28B	-0.694499	-0.129465	-1.73356	-1.7563	-0.34058	-0.572131	0.844436	1.97168	-0.961008	-0.523194	-1.42302	-1.50405	-2.58173	-2.72711	1.30724	1.23015	0.0680575	-1.46048	-0.245658	-0.57083	ribosomal.proteins	core_processes	both	Protein component of the small (40S) ribosomal subunit	decreased
YLR265C	NEJ1	0.736845	0.456828	1.33953	1.28014	0.0110553	-0.0161523	-1.59108	-2.20859	1.05213	1.02182	0.0206802	-0.288961	0.23729	0.544151	-0.162632	0.0964831	-0.209252	0.127913	0.0780389	0.431355	other	all_other	control	Protein involved in regulation of nonhomologous end joining	NA
YLR268W	SEC22	0.270822	0.138426	0.620737	0.202617	-0.0803395	-0.227154	-0.178898	-0.547838	-2.015	-1.60241	0.283319	-0.0686869	0.777932	0.402128	-0.19255	-0.514679	-0.735414	-0.335302	0.35624	0.372242	Transport.vesicles	metabolics	control	R-SNARE protein	increased
YLR275W	SMD2	-7.00343	-6.44511	-3.81809	-4.25652	-0.045544	-0.604089	-0.426087	-0.500283	0.544098	-0.475458	NA	NA	NA	NA	NA	NA	NA	NA	NA	NA	translation.mRNA.metabolism	core_processes	control	Core Sm protein Sm D2	NA
YLR278C	YLR278C	0.194827	0.197714	0.267779	0.441731	-0.185057	-0.365281	-0.854708	-0.0859094	-2.98184	-1.65724	0.134079	0.0379892	0.478849	0.0368758	1.18456	0.719032	0.709367	0.0737687	0.246335	-0.00716909	metal.homeostasis	all_other	control	Zinc-cluster protein	NA
YLR287C-A	RPS30A	-0.819291	-0.793637	-0.575978	-1.03321	1.56878	1.06951	0.95839	1.42955	4.08421	4.56012	-3.24358	-2.6564	-3.58802	-3.46981	-0.19032	0.0761357	-2.22794	-1.13006	-0.149507	-0.311059	ribosomal.proteins	core_processes	hybrid	Protein component of the small (40S) ribosomal subunit	NA
YLR293C	GSP1	-2.61576	-2.76929	0.248413	-0.0659961	-8.62471	-3.84396	-5.63846	-4.56993	-0.941942	-1.36775	NA	NA	NA	NA	NA	NA	NA	NA	NA	NA	translation.mRNA.metabolism	core_processes	control	Ran GTPase	increased
YLR293C	GSP1	-2.61576	-2.76929	0.248413	-0.0659961	-8.62471	-3.84396	-5.63846	-4.56993	-0.941942	-1.36775	NA	NA	NA	NA	NA	NA	NA	NA	NA	NA	rRNA.processing	core_processes	control	Ran GTPase	increased
YLR303W	MET17	0.529864	0.310359	2.35458	1.99417	-0.252018	0.366271	-3.31075	-2.72747	0.359721	0.278253	0.398399	0.437197	0.473875	1.16942	-0.717552	0.0250163	-1.145	0.400599	-0.362669	-0.431757	amino.acid.biosynthesis	all_other	control	O-acetyl homoserine-O-acetyl serine sulfhydrylase	NA
YLR310C	CDC25	-0.958793	-1.07975	-2.52354	-2.84134	-0.251006	-0.606233	1.71501	2.19819	-2.71355	-3.86114	NA	NA	NA	NA	NA	NA	NA	NA	NA	NA	Regulators.favoring.fermentation	glucose_repression_and_stress_related_cell_cycle	control	Membrane bound guanine nucleotide exchange factor	NA
YLR312W-A	MRPL15	0.263296	0.670653	1.14663	0.937363	1.32368	0.662739	0.325351	-0.943046	0.693821	1.11622	-0.703671	-0.85676	-0.454329	-0.738204	0.85891	-0.0350351	-2.932	-4.47245	-7.52891	-7.78279	translation.transcription	mitochondria	hybrid	Mitochondrial ribosomal protein of the large subunit	decreased
YLR314C	CDC3	-0.305462	-0.344314	0.206904	0.343831	1.12611	0.721997	-0.748026	-0.535616	-3.67946	-2.76356	NA	NA	NA	NA	NA	NA	NA	NA	NA	NA	Mitosis.spindle.chromatid.separation	cell_cycle	control	Component of the septin ring that is required for cytokinesis	NA
YLR315W	NKP2	0.353957	0.188287	1.3817	-0.654405	0.725814	0.890568	0.174629	0.727046	3.2288	4.14605	0.621739	-0.573752	0.761358	-0.705246	-3.77164	-4.14467	-0.564782	-1.26449	-0.135209	-1.64598	Mitosis.spindle.chromatid.separation	cell_cycle	hybrid	Central kinetochore protein and subunit of the Ctf19 complex	NA
YLR322W	NA	-1.49548	-1.85649	0.0280974	0.1928	-3.80492	-2.29279	-2.64161	-1.99427	-4.32423	-3.3786	-3.12677	-3.0995	-2.3682	-3.1776	1.57519	1.38433	-2.7258	-1.0845	-4.53598	-3.99106	NA	NA	both	NA	NA
YLR326W	YLR326W	-2.1262	-2.02334	-0.971301	-1.05007	-5.16537	-4.18924	4.69801	5.10746	0.536786	0.134401	NA	NA	NA	NA	NA	NA	NA	NA	NA	NA	NA	NA	control	Putative protein of unknown function	NA
YLR338W	NA	0.427447	0.65526	0.716995	0.744192	0.64679	0.356039	-0.12923	-0.200932	0.167985	-0.283515	-0.642937	-0.346698	0.0768273	-0.683344	2.19944	2.08196	1.78645	1.86147	-2.3638	-3.02392	NA	NA	hybrid	NA	NA
YLR339C	NA	-1.61363	-2.17259	-0.127937	-0.140423	-4.39363	-2.19435	-3.01905	-1.49469	-0.6919	-0.907083	NA	NA	NA	NA	NA	NA	NA	NA	NA	NA	NA	NA	control	NA	NA
YLR340W	RPP0	-2.84216	-2.561	-2.3482	-2.97495	0.596013	0.869262	-0.711861	-0.230144	-0.223686	-0.18783	NA	NA	NA	NA	NA	NA	NA	NA	NA	NA	ribosomal.proteins	core_processes	control	Conserved ribosomal protein P0 of the ribosomal stalk	NA
YLR344W	RPL26A	-1.13886	-0.928244	-0.992214	-1.34998	1.3228	-1.26625	0.353465	0.964756	0.810228	-0.890267	-2.6578	-2.59769	-3.04106	-2.8552	2.34577	1.95052	0.293081	-0.0966247	0.547136	0.708177	ribosomal.proteins	core_processes	hybrid	Ribosomal 60S subunit protein L26A	NA
YLR349W	NA	0.557018	0.52668	1.42839	1.47109	0.376773	0.0946574	-2.28947	-1.8657	1.25049	1.29779	0.213386	0.309595	0.386637	0.0838517	-0.150642	-0.109616	-0.108114	-0.411089	0.578641	0.456403	NA	NA	control	NA	NA
YLR353W	BUD8	-0.233534	1.1971	-0.238532	1.13806	-0.966944	-1.98749	-2.59591	-2.55429	1.02273	0.197858	0.302834	0.13128	0.458324	0.227533	0.245124	0.117081	-0.252045	-0.244919	0.405208	-0.0673738	G1STransition.budsite.selection.morphogenesis	cell_cycle	control	Protein involved in bud-site selection	NA
YLR357W	RSC2	-0.591571	-0.456171	0.295951	0.345353	-0.870476	-0.326714	-0.0338286	0.375873	-2.29559	-2.10819	NA	NA	NA	NA	NA	NA	NA	NA	NA	NA	chromatin	core_processes	control	Component of the RSC chromatin remodeling complex	increased
YLR361C	DCR2	-12.6659	-12.751	-8.86788	-8.93475	-7.22072	-7.03411	-2.24224	-2.71196	-6.48114	-7.94506	0.204096	0.119417	0.464554	0.358911	0.297997	0.617978	1.48677	-0.234116	0.74111	0.512297	stress.related.cell.cycle.progression	glucose_repression_and_stress_related_cell_cycle	control	Phosphoesterase	NA
YLR388W	RPS29A	-2.98419	-2.99855	-2.94294	-3.14468	0.461974	0.277694	1.25041	0.381651	-0.710909	-0.415737	-3.85235	-4.29503	-4.27635	-5.41086	1.53684	0.562254	-0.414814	-0.96991	-0.197335	-0.339121	ribosomal.proteins	core_processes	both	Protein component of the small (40S) ribosomal subunit	NA
YLR406C	RPL31B	-0.283731	0.0382588	-1.41738	-1.89721	0.028975	-0.565592	-0.031164	-0.421528	-0.503603	0.882411	-1.33686	-1.10742	-2.374	-1.90538	-0.540689	-0.631687	-0.984567	-0.735965	-0.567342	-0.849709	ribosomal.proteins	core_processes	hybrid	Ribosomal 60S subunit protein L31B	NA
YLR407W	YLR407W	0.39988	-0.265006	0.17149	0.581547	0.234131	0.190038	-0.202164	0.50481	0.375332	0.833824	-1.4119	-0.829938	-0.99814	-1.68346	-3.7884	-3.8394	-1.01634	-0.395754	-0.427959	-0.12846	NA	NA	hybrid	Putative protein of unknown function	NA
YLR414C	PUN1	0.598472	0.263148	1.46447	1.39022	0.484166	0.674248	-1.51524	-1.56398	0.732227	1.06012	0.0796893	0.664488	0.900058	1.29082	-2.31572	-2.50949	2.00897	0.36964	0.691157	0.474927	cell.wall	metabolics	both	Plasma membrane protein with a role in cell wall integrity	NA
YLR433C	CNA1	-1.55266	-2.26377	0.0348184	-0.0573382	-2.73625	-2.66875	-3.22798	-4.41348	-1.59106	-2.00894	-0.243261	-0.118686	0.0222665	0.061585	0.54944	0.328733	-0.13826	-1.20109	-0.737371	-0.713646	Glycerol.OxidativeRadicals.OsmoStress	glucose_repression_and_stress_related_cell_cycle	control	Calcineurin A	NA
YLR441C	RPS1A	-1.49133	-0.817024	-1.42921	-1.46796	-0.53584	0.10643	1.23947	1.18652	1.22618	0.729203	-2.96675	-2.98378	-2.56301	-2.4497	-1.47836	-1.54823	0.630195	0.953952	0.905469	0.951075	ribosomal.proteins	core_processes	hybrid	Ribosomal protein 10 (rp10) of the small (40S) subunit	NA
YLR448W	RPL6B	-3.16865	-2.58079	-2.37069	-2.50549	1.82068	0.77665	1.23562	1.04626	0.844808	0.529963	-4.01593	-3.1268	-4.31713	-4.45442	1.94688	1.11158	-0.139995	0.323621	0.199797	0.370491	ribosomal.proteins	core_processes	both	Ribosomal 60S subunit protein L6B	NA
YML007W	YAP1	NA	NA	NA	NA	NA	NA	NA	NA	NA	NA	-0.271725	-0.0920803	0.199254	0.205242	-2.75309	-2.17203	-1.65949	-0.542212	-0.185759	0.0800575	chaperone	all_other	hybrid	Basic leucine zipper (bZIP) transcription factor	NA
YML024W	RPS17A	-3.43853	-3.68065	-3.48237	-2.98169	0.672817	0.206939	-0.0550733	0.0495183	0.267776	0.588122	-5.81266	-6.0021	-6.15684	-7.46521	1.91396	1.40976	0.47706	-0.49498	-0.142667	0.0170387	ribosomal.proteins	core_processes	both	Ribosomal protein 51 (rp51) of the small (40s) subunit	NA
YML026C	RPS18B	-2.61266	-2.42938	-2.26787	-2.08916	-1.39068	-2.13083	4.38088	4.35405	2.1939	1.97314	-4.05384	-3.9621	-4.23547	-4.53681	1.54755	1.05935	0.231622	0.0616018	1.01196	0.905086	ribosomal.proteins	core_processes	both	Protein component of the small (40S) ribosomal subunit	NA
YML031W	NDC1	-3.83272	-3.29709	-4.83127	-5.04128	0.632606	0.840641	1.05836	1.2692	1.25505	1.59425	NA	NA	NA	NA	NA	NA	NA	NA	NA	NA	nuclear.pore	core_processes	control	Subunit of the transmembrane ring of the nuclear pore complex (NPC)	NA
YML063W	RPS1B	-3.10324	-4.00184	-3.68602	-3.6485	-1.49455	-0.442547	2.50658	1.01294	-0.105898	0.952779	-9.15647	-7.09338	-6.41139	-7.39879	0.0171414	-1.10486	0.981427	0.774295	0.299858	-0.32824	ribosomal.proteins	core_processes	both	Ribosomal protein 10 (rp10) of the small (40S) subunit	decreased
YML073C	RPL6A	-3.54905	-4.13952	-3.85337	-4.51461	1.49674	0.82422	1.00116	1.59909	0.719931	-0.0829827	NA	NA	NA	NA	NA	NA	NA	NA	NA	NA	ribosomal.proteins	core_processes	control	Ribosomal 60S subunit protein L6A	NA
YML081C-A	ATP18	0.206307	-0.160393	0.781176	0.424098	0.595955	0.515351	0.502982	0.461095	-0.313103	0.172215	0.315989	0.531785	-0.0051336	0.0629308	0.438529	0.509865	0.0832688	-0.212944	-4.64654	-4.3933	respiration.metabolism	mitochondria	hybrid	Subunit of the mitochondrial F1F0 ATP synthase	NA
YML085C	TUB1	-5.207	-5.05214	-3.62053	-4.04756	-2.79063	-3.03691	-0.503888	0.606725	3.50727	3.17769	NA	NA	NA	NA	NA	NA	NA	NA	NA	NA	Mitosis.spindle.chromatid.separation	cell_cycle	control	Alpha-tubulin	NA
YML091C	RPM2	0.337593	0.686779	0.476729	0.490463	-0.727629	0.262222	-1.21271	-1.20918	-2.7746	-1.53365	NA	NA	NA	NA	NA	NA	NA	NA	NA	NA	translation.transcription	mitochondria	control	Protein subunit of mitochondrial RNase P	NA
YML093W	UTP14	-1.52081	-2.34604	-1.17199	-1.15679	-4.38482	-2.36576	-2.17296	-2.95171	0.159555	-0.180674	NA	NA	NA	NA	NA	NA	NA	NA	NA	NA	rRNA.processing	core_processes	control	Subunit of U3-containing Small Subunit (SSU) processome complex	NA
YML095C	RAD10	0.154369	0.139943	0.471063	0.350742	0.57789	0.490771	0.189246	0.424329	0.194674	0.0580356	0.534419	0.183398	0.16885	-0.0456326	-2.76225	-1.77805	0.319533	0.497425	-0.894661	-0.853272	DNAreplication.damage	cell_cycle	hybrid	Single-stranded DNA endonuclease (with Rad1p)	NA
YML121W	GTR1	-0.120354	-0.91888	-2.56503	-2.45932	-1.83321	-1.63891	NA	NA	-0.398803	1.2308	NA	NA	NA	NA	NA	NA	NA	NA	NA	NA	stress.related.cell.cycle.progression	glucose_repression_and_stress_related_cell_cycle	control	Cytoplasmic GTPase	NA
YML127W	RSC9	-2.07895	-1.68961	-0.478729	-0.684708	-0.22524	0.386373	-0.794443	-0.990445	-4.29169	-4.16937	NA	NA	NA	NA	NA	NA	NA	NA	NA	NA	chromatin	core_processes	control	Component of the RSC chromatin remodeling complex	NA
YMR033W	ARP9	-2.81464	-2.45184	-1.78018	-2.52529	-2.93484	-1.01793	-1.7323	-1.68028	-4.18293	-4.77082	NA	NA	NA	NA	NA	NA	NA	NA	NA	NA	chromatin	core_processes	control	Component of both the SWI/SNF and RSC chromatin remodeling complexes	NA
YMR033W	ARP9	-2.88969	-2.55762	-2.26068	-2.28538	-3.19604	-0.90133	-0.777271	-1.14242	-3.50528	-3.76989	NA	NA	NA	NA	NA	NA	NA	NA	NA	NA	chromatin	core_processes	control	Component of both the SWI/SNF and RSC chromatin remodeling complexes	NA
YMR038C	CCS1	0.305159	0.294444	0.498418	0.41463	0.325028	0.230596	-0.533897	-0.457705	1.60289	1.6594	0.451589	-0.627672	0.180511	0.143966	-0.237927	-0.12005	-0.0118837	0.197788	-1.77337	-1.7248	chaperone	all_other	hybrid	Copper chaperone for superoxide dismutase Sod1p	NA
YMR053C	STB2	-1.74016	-2.3916	-0.768023	-0.987557	1.66851	1.19967	4.87243	4.44951	-0.393104	-1.40623	0.25233	0.0514202	0.111081	0.324657	0.056245	0.0951113	0.439901	-0.132524	0.486362	0.437213	chromatin	core_processes	control	Protein that interacts with Sin3p in a two-hybrid assay	NA
YMR067C	UBX4	0.746864	-0.700522	0.403679	-1.56648	0.487884	-2.29973	NA	-1.89432	-0.105615	-1.20865	-2.24241	0.758085	-1.96281	1.03895	-1.66584	0.718011	-2.25638	NA	-3.40198	-1.61842	ER	metabolics	hybrid	UBX domain-containing protein that interacts with Cdc48p	NA
YMR072W	ABF2	-1.59714	-1.70241	0.227803	0.603478	-1.04954	0.0568272	-0.0117278	-0.160281	-0.0161718	0.177745	NA	NA	NA	NA	NA	NA	NA	NA	NA	NA	genomic.stability.inheritance	mitochondria	control	Mitochondrial DNA-binding protein	NA
YMR081C	ISF1	0.0865748	-0.688292	0.375644	0.55201	0.383401	-0.070592	-1.89542	-1.90804	-1.89678	-1.33446	-0.174806	0.163918	0.420098	0.524879	0.373019	0.143006	0.310025	0.57013	0.654896	0.367271	Regulators.favoring.respiration	glucose_repression_and_stress_related_cell_cycle	control	Serine-rich, hydrophilic protein	NA
YMR086W	SEG1	-0.0648266	-0.351225	-2.31832	-2.19521	-1.18253	-1.02469	NA	-0.716059	-0.376418	-0.817046	0.222321	-1.35398	-1.92232	-1.49641	0.654939	0.0512447	NA	-1.25096	0.211074	-1.29026	Transport.vesicles	metabolics	control	Component of eisosome required for proper eisosome assembly	NA
YMR091C	NPL6	-1.14925	-0.852089	0.0870131	0.109017	-3.00686	-2.37301	-2.39216	-4.15794	-5.22981	-6.69339	NA	NA	NA	NA	NA	NA	NA	NA	NA	NA	chromatin	core_processes	control	Component of the RSC chromatin remodeling complex	increased
YMR106C	YKU80	-3.13149	-3.2037	-1.90922	-2.83714	-4.68913	-1.98761	1.28704	1.06605	-1.97237	-3.02378	0.389814	0.179633	0.748657	0.782166	-6.791	-7.76338	0.555098	0.768086	0.852286	0.335472	replication	core_processes	both	Subunit of the telomeric Ku complex (Yku70p-Yku80p)	NA
YMR113W	FOL3	0.263425	-0.396493	0.502642	0.474133	0.501821	-0.0811139	0.485164	-0.321137	-1.88937	-1.83881	NA	NA	NA	NA	NA	NA	NA	NA	NA	NA	amino.acid.biosynthesis	all_other	control	Dihydrofolate synthetase, involved in folic acid biosynthesis	NA
YMR116C	ASC1	0.200133	0.556726	0.694623	0.532674	-0.235966	0.705235	-0.27142	-0.0958476	0.13626	-0.30961	-2.86796	-2.79501	-2.42538	-2.64918	2.93462	2.48817	-0.26723	0.252939	-2.90206	-3.59435	other	all_other	hybrid	G-protein beta subunit and guanine dissociation inhibitor for Gpa2p	increased
YMR116C	ASC1	0.200133	0.556726	0.694623	0.532674	-0.235966	0.705235	-0.27142	-0.0958476	0.13626	-0.30961	-2.86796	-2.79501	-2.42538	-2.64918	2.93462	2.48817	-0.26723	0.252939	-2.90206	-3.59435	translation.mRNA.metabolism	core_processes	hybrid	G-protein beta subunit and guanine dissociation inhibitor for Gpa2p	increased
YMR125W	STO1	-0.279797	-0.135991	-0.495863	-0.726949	0.293244	0.459514	-0.462196	-0.204548	-0.202948	-0.426297	-1.99407	-1.65458	-1.78365	-1.69339	1.63713	0.338507	-0.304558	-0.449495	-2.34966	-2.31153	translation.mRNA.metabolism	core_processes	hybrid	Large subunit of the nuclear mRNA cap-binding protein complex	NA
YMR131C	RRB1	-1.07397	-0.108318	-2.27345	-1.53861	0.176343	-0.628878	0.322695	0.18325	0.209385	-0.652636	NA	NA	NA	NA	NA	NA	NA	NA	NA	NA	chaperone	all_other	control	Nuclear protein involved in early steps of ribosome biogenesis	NA
YMR135C	GID8	0.0434349	0.302817	0.571818	0.435113	0.386906	0.50423	-1.38519	-0.90082	-0.0641779	-0.287525	-1.7177	-1.01954	-0.132538	-0.452809	0.0216194	0.816406	-0.277298	-0.548829	-2.21862	-2.78712	Inter.organele.recycling	metabolics	hybrid	Subunit of GID Complex, binds strongly to central component Vid30p	NA
YMR141C	NA	-0.196845	-0.825492	-2.64942	-2.06329	-1.96754	0.0602877	NA	-0.368363	0.691245	1.4094	0.413438	-0.639399	-1.11149	-1.74145	-0.686037	-0.133117	NA	-0.00962982	-0.00802345	-0.457632	NA	NA	control	NA	NA
YMR142C	RPL13B	-2.432	-2.31687	-3.72875	-4.06523	-0.952074	-0.543822	2.76533	3.91072	2.96896	2.10313	-6.36458	-6.3673	-6.94275	-7.46325	-6.14407	-6.00163	-2.35125	-1.88968	-1.92486	-1.72226	ribosomal.proteins	core_processes	both	Ribosomal 60S subunit protein L13B	NA
YMR143W	RPS16A	NA	NA	NA	NA	NA	NA	NA	NA	NA	NA	-6.51425	-6.55771	-6.32364	-5.98981	0.99214	-0.757646	-0.978315	-1.26019	-0.470676	-1.1687	ribosomal.proteins	core_processes	hybrid	Protein component of the small (40S) ribosomal subunit	NA
YMR143W	RPS16A	-3.29288	-2.52071	-2.00303	-1.91793	0.433449	-0.0280874	-1.73198	-1.06013	0.920718	1.83679	NA	NA	NA	NA	NA	NA	NA	NA	NA	NA	ribosomal.proteins	core_processes	control	Protein component of the small (40S) ribosomal subunit	NA
YMR145C	NDE1	0.221137	0.24839	0.701415	0.554246	-0.227144	-0.956125	1.29319	1.23537	1.54689	0.991235	0.0818264	0.490847	0.752462	0.304044	-4.12156	-3.0072	0.853325	1.08897	1.33867	1.07767	respiration.metabolism	mitochondria	hybrid	Mitochondrial external NADH dehydrogenase	NA
YMR153W	NUP53	0.00801895	0.350642	0.0915039	-0.160703	-0.366448	-0.900033	-0.197393	0.442925	-0.30453	0.450231	-0.228096	-0.682662	-0.892338	-1.22584	-0.534575	0.277984	-1.96292	-1.70403	0.529053	0.336282	nuclear.pore	core_processes	hybrid	FG-nucleoporin component of central core of nuclear pore complex (NPC)	NA
YMR158W-A	NA	0.205982	0.0317546	0.480889	0.103559	0.315319	-0.45849	-0.380741	-0.813898	-0.0766504	-0.720367	-0.239067	0.195389	-0.014559	0.409871	-0.832582	-0.0408751	-0.777577	-0.106695	-2.09631	-1.986	NA	NA	hybrid	NA	NA
YMR166C	YMR166C	0.523683	0.157002	0.189584	-0.864978	0.626049	-1.44633	-0.585943	-1.36077	-1.89776	-1.56785	-0.219959	0.0523453	-0.401679	1.08193	-2.79467	-1.91973	-1.53911	-0.424921	-1.28705	-1.13288	transport	mitochondria	both	Predicted transporter of the mitochondrial inner membrane	NA
YMR167W	MLH1	0.260033	-0.126433	0.290741	-0.448365	-0.0254915	0.0895351	0.156406	0.202454	-1.69743	0.110665	-0.24609	-0.745969	-0.12975	-0.252278	-4.56174	-3.72352	-2.56755	-2.65921	-1.30541	-1.16214	DNAreplication.damage	cell_cycle	hybrid	Protein required for mismatch repair in mitosis and meiosis	NA
YMR184W	ADD37	0.14014	0.062852	0.643603	0.57207	0.589626	0.498914	0.300367	-0.260029	-0.135383	0.570377	-0.303283	-0.201144	0.0736504	0.146552	-1.60667	-0.614775	-2.51216	-3.46079	-8.50894	-8.58293	ER	metabolics	hybrid	Protein of unknown function	NA
YMR185W	RTP1	0.2778	-0.0240702	0.630005	0.560055	0.734061	0.413304	-0.0886581	-0.383891	0.163191	0.0619528	-0.288787	-0.073755	0.104945	-0.152178	2.41193	2.64374	1.73692	1.81972	-2.59177	-2.5878	transcription	core_processes	hybrid	Protein required for the nuclear import and biogenesis of RNA pol II	NA
YMR194W	RPL36A	0.2566	0.372015	-0.978318	-1.23147	2.09533	0.56058	0.135019	0.391268	0.0627377	0.0551143	-1.74777	-0.97341	-3.27951	-2.90428	0.159479	0.389791	-0.454107	-0.55382	-0.129466	0.0624492	ribosomal.proteins	core_processes	hybrid	Ribosomal 60S subunit protein L36A	NA
YMR198W	CIK1	-0.515401	0.0503888	0.0952521	0.45113	-2.45352	-1.06384	0.399889	0.39718	2.12375	3.38356	-0.588262	-1.38021	-0.790576	-1.69731	-0.487885	-0.899248	-1.707	-2.73206	-0.664764	-1.12983	Mitosis.spindle.chromatid.separation	cell_cycle	hybrid	Kinesin-associated protein	increased
YMR207C	HFA1	NA	NA	NA	NA	NA	NA	NA	NA	NA	NA	0.369381	0.00916049	0.17089	0.0127957	-2.93003	-7.44884	-0.818079	-0.769053	-0.648147	-0.479118	respiration.metabolism	mitochondria	hybrid	Mitochondrial acetyl-coenzyme A carboxylase	NA
YMR230W	RPS10B	-1.575	-2.19079	-2.51502	-2.93568	-0.292501	0.448099	1.6333	1.4614	-0.0429636	0.30165	NA	NA	NA	NA	NA	NA	NA	NA	NA	NA	ribosomal.proteins	core_processes	control	Protein component of the small (40S) ribosomal subunit	NA
YMR242C	RPL20A	-6.84746	-5.83266	-5.59317	-5.00109	0.976255	0.201349	3.13659	3.6892	0.935374	0.106392	NA	NA	NA	NA	NA	NA	NA	NA	NA	NA	ribosomal.proteins	core_processes	control	Ribosomal 60S subunit protein L20A	decreased
YMR254C	NA	0.371929	0.298805	0.348895	0.396328	0.209884	0.33092	-0.252346	-0.621015	0.729205	0.383808	0.0319591	-0.0856429	0.212482	0.225111	0.300141	0.41474	-1.88592	-2.97514	-0.195138	0.0636653	NA	NA	hybrid	NA	NA
YMR275C	BUL1	-0.541804	-0.977894	-1.18572	-1.4169	-0.564318	0.232162	-1.24039	-1.29194	-2.07502	-1.57164	-1.04112	-1.24378	-1.17656	-1.43735	-0.507364	-0.208592	-1.82502	-1.69256	-0.360698	-1.12517	Inter.organele.recycling	metabolics	both	Ubiquitin-binding component of the Rsp5p E3-ubiquitin ligase complex	increased
YMR284W	YKU70	-0.226216	-0.367401	0.320681	-0.12962	0.380599	0.814073	-0.302404	0.366194	0.582012	0.23616	-0.29873	-0.0971454	-0.0388211	0.523244	-7.95964	-7.98982	1.04751	1.42023	0.370653	0.681342	replication	core_processes	hybrid	Subunit of the telomeric Ku complex (Yku70p-Yku80p)	increased
YMR296C	LCB1	-0.510638	-0.477126	0.86359	1.00991	-1.71812	0.72952	-0.48219	-0.12433	-1.57827	-1.98597	NA	NA	NA	NA	NA	NA	NA	NA	NA	NA	protein.modification.lipids	metabolics	control	Component of serine palmitoyltransferase	NA
YMR299C	DYN3	0.11711	0.501695	0.752954	0.520068	1.11358	0.514541	0.0561601	-0.335751	0.88808	0.586136	-0.383069	-0.258414	-0.340307	-0.131449	0.601663	0.186956	-2.08115	-2.22629	-0.0216878	-0.294786	Mitosis.spindle.chromatid.separation	cell_cycle	hybrid	Dynein light intermediate chain (LIC)	NA
YMR307W	GAS1	-1.69265	-1.60971	-0.799522	-1.07446	-3.071	-0.984527	-1.60959	-1.51669	-1.46766	-1.86939	-0.104436	-0.393509	0.29927	0.291675	-1.64067	-1.65621	-0.906101	-0.592437	-0.511375	-0.258659	cell.wall	metabolics	both	Beta-1,3-glucanosyltransferase	NA
YMR309C	NIP1	-8.67934	-8.7517	-6.50962	-6.92438	-0.50931	-0.0927273	3.33645	3.79706	1.39504	1.62411	NA	NA	NA	NA	NA	NA	NA	NA	NA	NA	translation.mRNA.metabolism	core_processes	control	eIF3c subunit of the eukaryotic translation initiation factor 3 (eIF3)	NA
YMR314W	PRE5	-0.710038	-1.5398	-0.335017	-0.426081	-2.83744	-3.81006	1.98257	2.15433	1.07976	-0.0474253	NA	NA	NA	NA	NA	NA	NA	NA	NA	NA	other	all_other	control	Alpha 6 subunit of the 20S proteasome	NA
YMR316W	DIA1	-1.98472	-2.06069	-1.28952	-1.20043	-4.60064	-2.74019	-1.16467	-0.943899	-2.14471	-2.01395	NA	NA	NA	NA	NA	NA	NA	NA	NA	NA	stress.related.cell.cycle.progression	glucose_repression_and_stress_related_cell_cycle	control	Protein of unknown function	NA
YMR316W	DIA1	-1.98472	-2.06069	-1.28952	-1.20043	-4.60064	-2.74019	-1.16467	-0.943899	-2.14471	-2.01395	NA	NA	NA	NA	NA	NA	NA	NA	NA	NA	other	all_other	control	Protein of unknown function	NA
YNL002C	RLP7	-1.13375	-1.51034	-2.54185	-2.95677	0.64657	1.52876	-0.311892	-0.243328	-0.417903	-0.0929435	NA	NA	NA	NA	NA	NA	NA	NA	NA	NA	rRNA.processing	core_processes	control	Nucleolar protein similar to large ribosomal subunit L7 proteins	NA
YNL005C	MRP7	0.244569	0.244032	0.202558	0.316264	-0.199481	0.352921	0.0733578	0.510796	0.280292	0.0872092	-0.399769	0.124689	-0.161275	-0.431942	-0.317033	-0.209895	-4.31534	-3.58351	-9.83929	-8.33184	translation.transcription	mitochondria	hybrid	Mitochondrial ribosomal protein of the large subunit	decreased
YNL007C	SIS1	-0.18967	0.272093	0.207742	0.155891	-2.6057	-1.43355	-0.845108	-1.0931	-1.64465	-1.58228	NA	NA	NA	NA	NA	NA	NA	NA	NA	NA	chaperone	all_other	control	Type II HSP40 co-chaperone that interacts with the HSP70 protein Ssa1p	NA
YNL014W	HEF3	-0.0156689	0.247967	0.404047	0.590944	0.0984757	0.573422	-0.69241	0.0839307	-1.01291	0.0612551	0.626927	0.559728	0.393818	-0.247589	-0.656208	-0.942037	-1.69752	-2.34599	0.0312014	-0.016829	translation.mRNA.metabolism	core_processes	hybrid	Translational elongation factor EF-3	NA
YNL026W	SAM50	0.168286	-0.0689357	0.432017	0.327941	-0.660167	0.147131	-4.27849	-3.50488	0.598976	0.301892	NA	NA	NA	NA	NA	NA	NA	NA	NA	NA	translation.transcription	mitochondria	control	Component of the Sorting and Assembly Machinery (SAM) complex	NA
YNL031C	HHT2	-1.76531	-2.72222	-0.0727058	-0.57862	-4.53463	-3.55228	-4.43082	-2.38408	-0.669566	-1.09246	0.473534	0.53164	0.468698	0.613032	-0.0139287	-0.0570264	-0.767575	-1.0783	0.106835	-0.0210275	chromatin	core_processes	control	Histone H3	NA
YNL037C	IDH1	-1.64376	-2.50316	-1.06887	-1.13834	-3.31807	-2.54152	-1.30316	-1.11529	-1.95981	-1.81474	-0.0653577	0.375228	0.245302	0.249327	-0.525356	-0.298741	-0.409899	-0.0314898	0.490956	0.515462	respiration.metabolism	mitochondria	control	Subunit of mitochondrial NAD(+)-dependent isocitrate dehydrogenase	NA
YNL053W	MSG5	-0.186024	-0.505578	-1.24328	-0.890309	-0.388028	-0.583156	-1.52927	-2.04799	-0.940515	-0.162723	-0.783507	-0.323962	0.00858991	-0.98289	-0.483287	-0.0126114	-0.18703	-0.0836768	0.434149	-0.752135	other	all_other	control	Dual-specificity protein phosphatase	NA
YNL058C	YNL058C	-1.00779	-0.0890616	0.119558	-0.252031	-0.71393	-1.37369	4.21809	4.44003	2.76501	2.01045	-1.74584	-2.20145	-1.16121	-0.944419	-4.51047	-4.91765	-3.30524	-3.94109	-1.61879	-1.88475	vacuole	metabolics	hybrid	Putative protein of unknown function	NA
YNL059C	ARP5	0.0676497	0.280614	-0.316591	-0.230816	-0.496773	-0.363974	-0.753455	-0.427755	0.0120028	-0.0804615	-1.18109	-1.56936	-0.889211	-1.72862	-3.12052	-3.13018	3.23955	2.79688	-1.54508	-2.19284	DNAreplication.damage	cell_cycle	hybrid	Nuclear actin-related protein involved in chromatin remodeling	increased
YNL064C	YDJ1	0.56796	0.539571	1.05955	0.964502	-4.97615	-3.43721	0.652806	0.85282	-0.101427	0.501746	NA	NA	NA	NA	NA	NA	NA	NA	NA	NA	chaperone	all_other	control	Type I HSP40 co-chaperone	increased
YNL069C	RPL16B	-6.83572	-8.65479	-6.41039	-7.221	0.878625	0.129174	2.5708	1.97056	-0.484731	-0.376926	-3.35388	-3.33687	-3.80988	-3.43922	-0.506618	-0.912277	-2.34366	-2.21856	0.460793	-0.224358	ribosomal.proteins	core_processes	both	Ribosomal 60S subunit protein L16B	NA
YNL075W	IMP4	-1.54092	-2.07035	-1.38857	-1.38388	0.973506	0.237404	1.84157	0.541733	0.3827	0.134571	NA	NA	NA	NA	NA	NA	NA	NA	NA	NA	rRNA.processing	core_processes	control	Component of the SSU processome	NA
YNL076W	MKS1	0.181995	0.55909	0.274792	0.402727	0.392752	-0.000273777	1.21799	0.894133	1.04305	1.23584	0.661755	0.060309	0.492906	0.324225	0.946382	0.510413	-7.52996	-5.41794	0.184954	0.299212	Retrograde	glucose_repression_and_stress_related_cell_cycle	hybrid	Pleiotropic negative transcriptional regulator	NA
YNL078W	NIS1	-11.3093	-12.0571	-7.05874	-8.10355	-7.02725	-7.68798	-2.52318	-2.87163	-6.13071	-7.64169	0.891933	0.343393	1.52891	1.29665	-0.637101	-0.729274	0.573589	1.15562	1.45853	1.48342	Degradation	core_processes	control	Protein localized in the bud neck at G2/M phase	NA
YNL080C	EOS1	-13.4461	-13.2626	-8.47469	-8.24982	-7.79821	-7.26529	-4.7447	-3.88102	-7.48509	-8.52476	NA	NA	NA	NA	NA	NA	NA	NA	NA	NA	protein.modification.lipids	metabolics	control	Protein involved in N-glycosylation	NA
YNL081C	SWS2	0.174459	0.499134	0.399623	0.497399	0.542227	0.430444	0.424874	-0.432885	-0.109582	0.372618	-3.02274	-0.421075	-3.05743	0.00228604	-1.63436	0.0353442	-4.95656	-4.70124	-4.94283	-7.92618	translation.transcription	mitochondria	hybrid	Putative mitochondrial ribosomal protein of the small subunit	NA
YNL098C	RAS2	-0.0977934	-0.485103	0.817618	-0.274997	-1.58715	-0.556716	-0.159339	0.197121	-1.80917	-0.0929754	0.347044	-0.72725	0.632173	-0.226442	0.550287	2.08089	-1.69296	-1.77901	-0.892369	-1.48326	Regulators.favoring.fermentation	glucose_repression_and_stress_related_cell_cycle	hybrid	GTP-binding protein	NA
YNL099C	OCA1	-10.4376	-11.0569	-7.32316	-7.43013	-6.77729	-6.81688	-3.0972	-3.32285	-6.59413	-7.14951	0.148883	-0.0420406	0.375186	0.650499	-1.845	-1.59512	0.304541	0.289261	-0.0501203	0.138559	Glycerol.OxidativeRadicals.OsmoStress	glucose_repression_and_stress_related_cell_cycle	both	Putative protein tyrosine phosphatase	NA
YNL107W	YAF9	0.277705	0.820194	-0.49953	0.148165	-0.242686	0.0592156	-0.986514	-0.604408	-0.187124	-0.179991	-0.868646	-0.982424	-0.720033	-1.21116	1.6155	1.28349	-1.24018	-1.37338	-3.59991	-2.82312	chromatin	core_processes	hybrid	Subunit of NuA4 histone H4 acetyltransferase and SWR1 complexes	NA
YNL110C	NOP15	-3.05719	-2.75652	-2.27016	-2.22891	0.838704	0.32854	-1.47312	-1.68661	1.6065	1.41682	NA	NA	NA	NA	NA	NA	NA	NA	NA	NA	rRNA.processing	core_processes	control	Constituent of 66S pre-ribosomal particles	NA
YNL117W	MLS1	-0.00867698	-0.131007	0.443745	0.669767	0.13222	-0.218935	-0.676493	-1.62859	-1.66184	-1.88073	-0.498462	0.406103	0.373409	0.220037	-0.1796	-0.0674653	0.0625681	-0.985044	-1.74476	-1.92475	other	all_other	both	Malate synthase, enzyme of the glyoxylate cycle	NA
YNL126W	SPC98	-2.03973	-2.163	-0.476327	-0.460163	-4.68929	-1.61016	-4.06301	-4.4937	-3.86158	-2.9829	NA	NA	NA	NA	NA	NA	NA	NA	NA	NA	Mitosis.spindle.chromatid.separation	cell_cycle	control	Component of the microtubule-nucleating Tub4p (gamma-tubulin) complex	increased
YNL131W	TOM22	-1.18901	0.686812	-1.29465	-0.0141364	-3.09294	-1.65449	-1.7723	-1.74704	0.0929514	-1.30391	NA	NA	NA	NA	NA	NA	NA	NA	NA	NA	translation.transcription	mitochondria	control	Component of the TOM (Translocase of Outer Membrane) complex	NA
YNL133C	FYV6	0.300394	0.290132	-0.0145133	0.580672	0.112063	0.949981	0.192312	0.917955	0.581319	-0.010222	-2.41567	-2.62641	-1.97524	-2.51327	-0.532502	-1.07417	1.33012	1.26903	-1.26003	-1.72499	DNAreplication.damage	cell_cycle	hybrid	Protein of unknown function	NA
YNL137C	NAM9	0.217955	-0.526562	0.396776	0.27319	-1.49774	NA	-0.440068	NA	-3.37398	-4.14312	NA	NA	NA	NA	NA	NA	NA	NA	NA	NA	translation.transcription	mitochondria	control	Mitochondrial ribosomal component of the small subunit	NA
YNL139C	THO2	-0.0565106	0.309399	0.416497	-0.189606	-0.286072	0.31473	-0.398009	-0.655401	0.532528	-0.120661	-2.26544	-2.22248	-2.0927	-2.16367	-0.00832818	0.0543739	3.22273	2.58433	-3.23615	-4.89587	transcription	core_processes	hybrid	Subunit of the THO complex	increased
YNL139C	THO2	-0.0565106	0.309399	0.416497	-0.189606	-0.286072	0.31473	-0.398009	-0.655401	0.532528	-0.120661	-2.26544	-2.22248	-2.0927	-2.16367	-0.00832818	0.0543739	3.22273	2.58433	-3.23615	-4.89587	Transcription.DNAdamage	cell_cycle	hybrid	Subunit of the THO complex	increased
YNL148C	ALF1	0.789324	-0.415281	0.0723203	-0.34058	-0.102331	-0.282471	-0.0966775	-1.28952	0.254968	-0.313507	-4.20734	-3.19094	-2.82223	-2.22883	-3.67761	-3.89312	-1.0952	-1.1735	-3.47701	-3.46629	Mitosis.spindle.chromatid.separation	cell_cycle	hybrid	Alpha-tubulin folding protein	increased
YNL155W	CUZ1	-0.435399	0.00374116	-1.95738	-1.89179	-0.266368	-1.3441	-0.704776	-0.503901	-1.03111	-0.0671578	0.0571788	0.272731	0.808943	0.333877	-0.210426	0.163962	1.05469	-0.436957	0.544536	0.542426	Degradation	core_processes	control	Protein with a role in the ubiquitin-proteasome pathway	NA
YNL177C	MRPL22	-0.0786807	-0.359148	-1.18987	-1.36793	-0.670769	-0.614948	-0.325374	-0.77681	-0.470667	-0.201198	0.235267	-0.406936	-0.136959	-0.809421	-0.456238	-0.085701	-0.970266	-1.74099	-5.71504	-5.70215	translation.transcription	mitochondria	hybrid	Mitochondrial ribosomal protein of the large subunit	NA
YNL178W	RPS3	-3.72577	-3.81844	-3.37541	-3.28084	0.806624	-0.332701	5.24428	4.36693	2.7455	2.01609	NA	NA	NA	NA	NA	NA	NA	NA	NA	NA	ribosomal.proteins	core_processes	control	Protein component of the small (40S) ribosomal subunit	NA
YNL184C	YNL184C	-1.01307	-1.23588	-0.128884	-0.0821066	-0.226397	-0.106757	-0.104292	-0.403179	-2.07811	-1.83861	0.0788033	-0.190789	0.222769	-0.135569	0.025631	-0.0206234	-0.187936	-0.523484	0.61414	0.606749	NA	NA	control	Protein of unknown function	NA
YNL185C	MRPL19	-1.72872	-1.63634	0.280566	-0.038221	-0.554951	0.302807	0.0383502	-0.515659	-2.16998	-2.01094	NA	NA	NA	NA	NA	NA	NA	NA	NA	NA	translation.transcription	mitochondria	control	Mitochondrial ribosomal protein of the large subunit	NA
YNL193W	YNL193W	-0.680419	-0.129373	-1.39591	-0.571764	-0.163149	-1.4003	-3.67821	NA	-0.115848	-0.488683	0.167735	-0.0408615	0.777528	0.821385	-1.91141	-1.8853	0.854243	0.687365	-0.0328477	0.190049	NA	NA	hybrid	Putative protein of unknown function	NA
YNL197C	WHI3	0.226402	0.299709	0.905054	0.714618	-1.3201	-0.121205	-0.57864	-0.954813	2.22631	1.50421	-1.87328	-2.16986	-1.47399	-1.75562	3.38427	4.22622	-2.66968	-1.7795	-4.21499	-3.75479	G1STransition.budsite.selection.morphogenesis	cell_cycle	hybrid	RNA binding protein that sequesters CLN3 mRNA in cytoplasmic foci	decreased
YNL216W	RAP1	-1.50118	-2.40204	-1.01419	-1.14215	0.351017	-0.978488	1.28973	0.666235	2.02369	1.6045	NA	NA	NA	NA	NA	NA	NA	NA	NA	NA	transcription	core_processes	control	Essential DNA-binding transcription regulator that binds many loci	NA
YNL220W	ADE12	-1.19416	-1.56393	-0.942997	-1.25157	-2.99717	-3.76418	-5.41463	-4.09191	-7.44474	-7.91629	NA	NA	NA	NA	NA	NA	NA	NA	NA	NA	nucleotide.metabolism	all_other	control	Adenylosuccinate synthase	NA
YNL231C	PDR16	-0.00130384	0.530367	-0.0627213	-0.188761	-0.613731	0.162662	-0.152263	-0.474648	0.324708	0.279654	0.331832	0.0281987	0.992729	0.534258	-1.53731	-1.65985	0.10417	0.727408	1.03284	1.18184	other	all_other	hybrid	Phosphatidylinositol transfer protein (PITP)	NA
YNL250W	RAD50	0.184836	0.191615	0.146133	0.315868	0.159629	0.566283	0.0329576	0.214258	0.426466	0.505997	-0.283498	0.0760211	0.369336	0.0650895	-3.60375	-4.10285	-0.602484	-0.307645	-0.202495	-0.427821	DNAreplication.damage	cell_cycle	hybrid	Subunit of MRX complex with Mre11p and Xrs2p	increased
YNL271C	BNI1	0.630996	0.500309	0.426966	0.554342	-0.00956037	0.399533	0.0560326	-0.4654	0.219649	0.524814	0.0330795	0.0551097	-0.245787	-0.297642	1.395	1.49329	1.90657	1.6598	-2.28183	-1.88247	G1STransition.budsite.selection.morphogenesis	cell_cycle	hybrid	Formin	NA
YNL281W	HCH1	0.0817382	-0.139081	0.253426	0.441783	-1.16485	-3.01094	-1.39753	-0.702371	-1.25303	0.274289	0.633767	0.568001	0.668909	0.381315	-5.74366	-5.193	0.152876	0.875099	0.673297	0.735659	chaperone	all_other	hybrid	Heat shock protein regulator	NA
YNL302C	RPS19B	-4.83646	-4.19199	-4.06814	-4.22079	-0.0284285	0.541006	0.466912	0.424892	0.203474	0.601297	NA	NA	NA	NA	NA	NA	NA	NA	NA	NA	ribosomal.proteins	core_processes	control	Protein component of the small (40S) ribosomal subunit	decreased
YNL326C	PFA3	-0.316693	-0.425725	0.137052	-0.0461956	-0.484946	-0.0482103	0.147767	-0.166635	-2.09467	-1.57234	0.435522	0.389557	0.190043	0.550316	0.316713	0.350685	-0.115608	-0.234298	0.292185	0.363196	vacuole	metabolics	control	Palmitoyltransferase for Vac8p	NA
YNR005C	NA	-0.579342	-0.705685	0.920755	0.647716	-1.39145	-0.427197	-0.667072	-0.609877	-1.50443	-2.16141	0.0402071	0.491646	0.175208	0.677296	0.252151	0.195767	-0.416818	-1.09521	0.102635	-0.00597901	NA	NA	control	NA	NA
YNR006W	VPS27	0.412578	-0.0209716	0.369689	0.232127	0.421992	0.542207	0.46232	0.734027	-0.185355	-0.212341	-9.95646	-8.99702	-8.64879	-6.5206	-7.87242	-5.11022	-0.479349	NA	-1.26127	-1.21236	Inter.organele.recycling	metabolics	hybrid	Endosomal protein that forms a complex with Hse1p	NA
YNR014W	YNR014W	-2.26152	-1.44015	-1.4845	-1.45155	0.981319	-0.899365	-2.60438	-5.184	-8.0347	-9.06148	-0.272368	0.489293	0.423545	-0.0780061	0.743866	-0.400683	-0.119385	-0.264149	-0.646099	0.189157	NA	NA	control	Putative protein of unknown function	NA
YNR030W	ALG12	-3.22277	-3.30147	0.325593	0.00761499	1.7144	1.03407	-0.809032	-1.7752	0.828812	0.980861	0.646788	0.16061	0.570997	0.585503	0.229445	0.399771	-0.664352	-0.630652	0.611302	0.430251	protein.modification.lipids	metabolics	control	Alpha-1,6-mannosyltransferase localized to the ER	NA
YNR032W	PPG1	-0.0923226	0.0858747	0.222615	0.111566	-0.0302436	0.864298	0.142249	0.318237	0.871615	0.324785	0.60114	0.737486	0.248177	0.673149	1.13382	1.11064	-2.00802	-1.94133	-0.808851	-0.744073	G1STransition.budsite.selection.morphogenesis	cell_cycle	hybrid	Putative serine/threonine protein phosphatase	NA
YNR052C	POP2	NA	NA	NA	NA	NA	NA	NA	NA	NA	NA	-0.77394	-1.36631	-1.38923	-2.39063	-3.8777	-4.11883	0.657923	1.09383	-0.628452	-0.202435	translation.mRNA.metabolism	core_processes	hybrid	RNase of the DEDD superfamily	increased
YNR070W	PDR18	0.479637	0.466587	0.332045	0.681615	-1.83768	0.518208	0.469852	0.417603	0.105852	0.823873	0.678079	0.480495	0.0783442	-0.115548	-3.18128	-5.51588	0.678339	0.708702	0.764859	0.619196	transport	mitochondria	hybrid	Putative transporter of the ATP-binding cassette (ABC) family	NA
YNR071C	YNR071C	-0.0129173	0.362553	0.437655	0.450545	-0.240962	0.615376	-0.256309	-0.179084	-0.272532	0.483142	-0.898358	-0.330008	-0.0690994	-0.579651	2.27637	1.77585	2.39796	2.50475	-1.84581	-2.00942	NA	NA	hybrid	Putative aldose 1-epimerase	NA
YOL007C	CSI2	-1.36579	-1.85773	0.387458	0.181224	-3.13317	-2.97985	-1.81141	-4.65394	-0.286946	-1.40337	0.814758	1.37481	0.926837	0.693752	0.106571	0.0423846	1.53819	0.756145	0.432161	0.611506	cell.wall	metabolics	control	Protein of unknown function	NA
YOL008W	COQ10	-1.41325	1.028	-3.0049	-0.583308	-2.96823	-4.75811	-1.09763	NA	-1.02266	-3.17285	0.329352	0.0705958	0.58808	0.289683	0.723432	0.188771	-0.00787887	-0.654386	0.450287	0.406134	respiration.metabolism	mitochondria	control	Coenzyme Q (ubiquinone) binding protein	NA
YOL013C	HRD1	-1.25734	0.0165729	-0.569085	0.55438	-1.42079	-0.325269	-2.26488	-0.108699	-1.12641	-0.452057	-0.128921	0.0652023	-0.0434781	-0.441371	-1.25695	-1.1268	-0.816407	-0.690714	-2.01419	-1.774	ER	metabolics	hybrid	Ubiquitin-protein ligase	NA
YOL019W	YOL019W	-2.66696	-3.16468	-0.639136	-0.84059	-7.6629	-7.09562	0.581597	0.384144	-1.11138	-1.56853	0.61362	0.257984	0.175631	0.392993	0.290771	0.20122	0.242032	-0.203211	0.307525	0.050146	NA	NA	control	Protein of unknown function	NA
YOL021C	DIS3	-3.42974	-2.52997	-2.31671	-2.53752	0.557953	-0.0771523	-0.645239	0.288115	-0.391149	-0.213179	NA	NA	NA	NA	NA	NA	NA	NA	NA	NA	rRNA.processing	core_processes	control	Exosome core complex catalytic subunit	NA
YOL023W	IFM1	-0.0551838	0.992354	-0.336775	1.27456	-1.66927	-0.108015	-3.56539	-4.54935	-0.287531	0.60942	-0.199193	0.145943	0.404162	0.635641	0.385519	0.356694	-0.578915	-0.130851	0.314279	0.788168	translation.transcription	mitochondria	control	Mitochondrial translation initiation factor 2	decreased
YOL049W	GSH2	-0.606088	-0.185065	-2.15962	-2.68688	-1.06872	-1.88883	-2.18037	-0.517436	-0.246044	-0.556625	-0.38633	0.625032	0.330732	0.367105	-0.319277	-0.33633	0.527149	-0.672931	-0.679144	-0.182599	Glycerol.OxidativeRadicals.OsmoStress	glucose_repression_and_stress_related_cell_cycle	control	Glutathione synthetase	NA
YOL050C	NA	-0.996155	-0.0496566	-1.35602	1.06758	-1.08919	0.523449	-2.15605	-0.0695823	-1.3338	-0.589227	1.26376	0.545446	0.634693	-0.0358471	-4.68806	-3.90788	1.13093	1.86746	0.826449	0.688228	NA	NA	hybrid	NA	NA
YOL051W	GAL11	0.407042	0.273572	0.992148	0.681091	-0.0462185	-0.195752	0.0485624	-0.739219	-1.2406	-1.38302	0.414443	0.243994	0.249552	0.618958	-5.47225	-3.90359	1.36929	1.99632	0.553265	0.390675	transcription	core_processes	hybrid	Subunit of the RNA polymerase II mediator complex	increased
YOL052C	SPE2	-0.0437236	0.126182	-2.70002	-2.23389	-0.941536	-1.38933	-0.592867	-0.586897	1.24327	1.54832	0.885138	0.318713	0.584558	0.684228	0.0960137	-0.129143	0.182048	-0.444045	0.163493	0.150661	other	all_other	control	S-adenosylmethionine decarboxylase	NA
YOL056W	GPM3	0.336326	0.123365	0.373373	0.522461	-4.90965	-1.75207	-1.40601	-1.28759	-0.783243	-0.0290146	0.517023	0.383367	0.400544	0.480396	0.386308	-0.0660042	0.150125	0.346584	0.438357	0.88404	other	all_other	control	Homolog of Gpm1p phosphoglycerate mutase	NA
YOL060C	MAM3	-2.03541	-1.74052	-1.82035	-1.70086	-2.79109	-1.26583	-0.729589	-1.4355	2.04554	1.77411	0.163856	0.496804	0.158574	0.0847575	-1.19475	-0.282191	-0.494153	0.225115	0.324193	0.545734	vacuole	metabolics	control	Protein required for normal mitochondrial morphology	NA
YOL061W	PRS5	0.567505	0.524923	0.253383	0.24493	0.601848	0.42585	-0.0811406	-0.0135353	-0.288504	-0.118521	-2.91367	-2.68114	-2.38849	-2.84202	-0.723381	-0.538633	0.905082	-0.00493111	0.0427235	0.08776	nucleotide.metabolism	all_other	hybrid	5-phospho-ribosyl-1(alpha)-pyrophosphate synthetase	NA
YOL065C	INP54	0.121958	0.48289	-0.95263	-0.254374	-1.61924	-0.814659	-2.98188	-2.95487	-0.00494756	-0.297864	-0.235655	0.439109	0.299505	0.918185	-0.847698	0.0586996	-0.800897	0.634189	-0.304141	-0.0713631	protein.modification.lipids	metabolics	control	Phosphatidylinositol 4,5-bisphosphate 5-phosphatase	NA
YOL067C	RTG1	-0.666941	-0.554314	-1.28022	0.655944	-2.32232	0.222157	-2.24224	0.175211	-2.31662	-2.02744	-0.78241	-0.928326	-0.420618	-0.368524	0.183818	-0.120994	-2.32679	-1.30762	-0.472421	-0.561364	Retrograde	glucose_repression_and_stress_related_cell_cycle	control	Transcription factor (bHLH) involved in interorganelle communication	NA
YOL076W	MDM20	0.303337	-0.306612	0.561903	-0.136181	0.19022	-0.922699	-0.313334	-0.651377	-1.05544	-0.97403	0.622034	-0.0954332	0.10629	-0.146314	1.14647	0.376279	-6.73275	-6.6337	-3.08929	-3.53202	genomic.stability.inheritance	mitochondria	hybrid	Non-catalytic subunit of the NatB N-terminal acetyltransferase	increased
YOL081W	IRA2	0.64801	0.413096	1.11969	0.134426	0.468417	0.301502	-2.29677	-5.31448	1.42814	1.28605	0.681861	-0.295362	-1.27419	-1.34618	-2.44485	-3.07622	-0.027071	-1.37819	0.789424	0.0518214	Regulators.favoring.respiration	glucose_repression_and_stress_related_cell_cycle	both	GTPase-activating protein	increased
YOL120C	RPL18A	-8.33638	-7.33067	-7.34455	-7.92662	1.3405	-0.344215	3.39602	3.21074	1.3288	0.298289	NA	NA	NA	NA	NA	NA	NA	NA	NA	NA	ribosomal.proteins	core_processes	control	Ribosomal 60S subunit protein L18A	decreased
YOL121C	RPS19A	-2.20486	-2.61375	-2.01656	-2.38927	-0.107531	-0.208476	-0.326328	-0.406418	0.603579	0.642825	NA	NA	NA	NA	NA	NA	NA	NA	NA	NA	ribosomal.proteins	core_processes	control	Protein component of the small (40S) ribosomal subunit	NA
YOL146W	PSF3	-0.522469	0.300531	-1.83919	-1.70143	-1.01319	0.0902135	NA	1.15208	1.35815	1.50508	NA	NA	NA	NA	NA	NA	NA	NA	NA	NA	replication	core_processes	control	Subunit of the GINS complex (Sld5p, Psf1p, Psf2p, Psf3p)	NA
YOL149W	DCP1	0.39925	-1.43607	-3.20496	-3.39907	-1.15882	-2.21262	0.241854	NA	1.07218	-0.0262786	NA	NA	NA	NA	NA	NA	NA	NA	NA	NA	translation.mRNA.metabolism	core_processes	control	Subunit of the Dcp1p-Dcp2p decapping enzyme complex	NA
YOL159C	YOL159C	-0.371562	-0.028014	0.391888	0.537102	0.588453	0.509365	-0.532539	-0.406186	-0.202924	0.0198149	0.700595	0.777231	0.450691	0.115071	-1.60468	-1.77072	0.274626	0.710559	-0.204415	0.229609	NA	NA	hybrid	Soluble protein of unknown function	NA
YOR008C	SLG1	0.34572	-0.172603	-0.738721	-1.70623	-0.486616	-1.54012	0.0206511	-0.723277	-1.4798	-1.02936	0.052277	-0.31768	0.45553	0.403367	-1.75247	-3.2616	0.529172	-0.0206285	0.658627	0.320668	cell.wall	metabolics	hybrid	Sensor-transducer of the stress-activated PKC1-MPK1 kinase pathway	NA
YOR012W	YOR012W	0.233471	0.434005	0.336767	0.43718	-0.226026	-0.284731	-0.0197805	-1.97769	-0.641375	-0.111678	-0.305331	-0.45096	0.220631	0.270922	0.184649	-0.186774	-1.52722	-2.04257	-0.130778	-0.394872	NA	NA	hybrid	Putative protein of unknown function	NA
YOR017W	PET127	0.184174	0.573065	0.255468	0.41182	-0.757537	0.0891535	0.963865	-0.0376549	-0.110531	0.178061	0.0967647	-0.26847	0.405463	0.278466	0.514794	0.65585	-0.937684	-1.78679	-2.75558	-2.65752	translation.transcription	mitochondria	hybrid	Protein with a role in 5'-end processing of mitochondrial RNAs	NA
YOR035C	SHE4	-0.823297	0.22952	-0.583728	-0.501049	-2.7536	-3.31993	5.63819	5.58685	2.49166	-0.13047	-0.205045	0.0107386	0.222753	0.560368	0.234697	0.577063	0.524588	-0.734477	-0.624845	-0.349443	Transport.vesicles	metabolics	control	Protein containing a UCS (UNC-45/CRO1/SHE4) domain	increased
YOR037W	CYC2	0.28674	0.778683	0.340503	0.633072	0.0215675	0.1575	-0.397856	-0.12268	0.191833	-0.196161	-9.65627	-8.87905	-8.96215	-8.3053	-7.06291	-6.00499	-3.7065	-3.11783	-3.04366	-0.926129	respiration.metabolism	mitochondria	hybrid	Mitochondrial peripheral inner membrane protein	NA
YOR037W	CYC2	0.28674	0.778683	0.340503	0.633072	0.0215675	0.1575	-0.397856	-0.12268	0.191833	-0.196161	-9.65627	-8.87905	-8.96215	-8.3053	-7.06291	-6.00499	-3.7065	-3.11783	-3.04366	-0.926129	resident	mitochondria	hybrid	Mitochondrial peripheral inner membrane protein	NA
YOR038C	HIR2	0.749937	0.249598	1.03409	0.759168	0.243482	-0.137897	-0.0281109	0.338182	0.275516	-0.0469283	-0.00827744	0.335957	0.161066	0.577363	-0.816862	-0.379223	-0.436571	-0.469568	-2.55213	-2.43978	chromatin	core_processes	hybrid	Subunit of HIR nucleosome assembly complex	NA
YOR051C	ETT1	0.568079	0.390872	0.655169	0.565134	0.349767	0.468617	0.0513946	-0.748293	0.51818	-0.0768877	-2.53603	-0.292472	-2.20995	-0.180956	-2.53133	0.434344	-2.40633	-2.76058	-4.25039	-2.99362	translation.mRNA.metabolism	core_processes	hybrid	Nuclear protein that inhibits replication of Brome mosaic virus	NA
YOR058C	ASE1	0.304951	0.33226	0.5063	0.309472	-0.0422648	0.105235	-0.518524	-0.230647	0.262339	-0.448832	-0.515667	-0.507466	-0.389524	-0.654933	2.04244	3.06509	-0.736028	-2.44377	-2.77354	-3.30039	Mitosis.spindle.chromatid.separation	cell_cycle	hybrid	Mitotic spindle midzone-localized microtubule bundling protein	NA
YOR073W	SGO1	0.00454605	-0.185163	0.290814	0.460139	-0.15168	0.195719	-0.0709455	0.738142	-0.504984	-0.141191	-2.73621	-0.14577	-2.10286	0.524787	-3.79079	-2.95972	-5.01325	-3.27183	-4.22484	-3.58075	Mitosis.spindle.chromatid.separation	cell_cycle	hybrid	Component of the spindle checkpoint	increased
YOR083W	WHI5	-0.0659913	0.743238	0.242535	0.295797	-1.65671	0.0601926	-1.09624	-0.285509	-0.481836	-0.0135042	-1.08507	-0.729553	0.0239768	-0.2033	1.91177	2.05185	0.101107	0.551517	-2.3047	-1.9082	G1STransition.budsite.selection.morphogenesis	cell_cycle	hybrid	Repressor of G1 transcription	decreased
YOR084W	LPX1	-0.285509	-0.525291	-0.0736716	-0.350527	1.78451	-0.0862058	-5.64547	-4.32368	-6.77797	-8.2203	-0.116909	0.1803	0.176474	0.278166	0.042256	0.310333	-1.16574	0.116014	-1.95247	-1.32803	peroxisome	metabolics	control	Peroxisomal matrix-localized lipase	NA
YOR084W	LPX1	-0.285509	-0.525291	-0.0736716	-0.350527	1.78451	-0.0862058	-5.64547	-4.32368	-6.77797	-8.2203	-0.116909	0.1803	0.176474	0.278166	0.042256	0.310333	-1.16574	0.116014	-1.95247	-1.32803	protein.modification.lipids	metabolics	control	Peroxisomal matrix-localized lipase	NA
YOR096W	RPS7A	-10.4678	-8.45244	-6.9159	-7.40791	0.275686	-1.02353	3.19099	3.2471	3.1556	3.12792	-9.85897	-11.6765	-9.71593	-9.90243	-3.79085	-3.26118	-1.78846	-1.46966	-1.61549	-0.791996	ribosomal.proteins	core_processes	both	Protein component of the small (40S) ribosomal subunit	NA
YOR113W	AZF1	0.44762	-0.315594	0.354613	0.41557	0.0895244	0.413011	-0.693139	-0.929836	-2.63235	-2.5791	0.648693	-0.0630421	0.45129	0.313885	1.19667	0.756756	0.679537	1.38983	-0.066813	0.125179	Regulators.favoring.respiration	glucose_repression_and_stress_related_cell_cycle	control	Zinc-finger transcription factor	NA
YOR118W	RTC5	-0.134342	-1.06172	-1.72846	-2.1813	-0.207007	-8.28434e-05	NA	-0.537864	0.687834	0.280082	-0.459072	-0.19165	0.401223	0.343326	0.428856	0.543695	0.224787	-0.52521	-0.361273	-0.227894	NA	NA	control	Protein of unknown function	NA
YOR125C	CAT5	-0.232212	0.191779	-0.289685	0.0167218	0.429277	0.217489	-0.0222028	-0.547656	-2.3807	-2.63316	NA	NA	NA	NA	NA	NA	NA	NA	NA	NA	respiration.metabolism	mitochondria	control	Protein required for ubiquinone (Coenzyme Q) biosynthesis	NA
YOR131C	YOR131C	-1.76152	-1.78134	-2.32873	-1.1771	1.21689	0.0836703	2.50234	2.95514	-1.4373	-0.542632	0.558567	-0.172643	0.0729702	-0.32999	-0.0267167	0.118343	-0.113699	-0.298656	0.457345	0.348912	other	all_other	control	Putative haloacid dehalogenase-like hydrolase	NA
YOR141C	ARP8	-0.0760898	-0.123236	-0.0950732	0.0270174	-0.0458046	-0.186685	1.39294	2.06709	0.448927	0.00653989	-1.75762	-0.820818	-0.758775	-0.37759	1.40415	1.55817	2.38387	2.77621	-2.81891	-3.06662	DNAreplication.damage	cell_cycle	hybrid	Nuclear actin-related protein involved in chromatin remodeling	increased
YOR156C	NFI1	0.423105	0.415809	0.325952	0.731053	-0.0755586	0.0411322	-0.297392	-0.189286	0.44918	1.01976	-0.129179	-0.432802	0.397664	0.307077	0.331426	0.535776	-1.95567	-1.53382	-0.423562	-0.668428	other	all_other	hybrid	SUMO E3 ligase	NA
YOR171C	LCB4	-1.47601	-0.350295	-1.93279	-3.2678	-1.95776	-3.2937	-2.31902	-1.35304	-0.555814	-1.10597	-0.76507	1.03727	0.529005	1.15098	-0.852337	0.480666	-1.01569	0.653865	0.261863	0.703407	protein.modification.lipids	metabolics	control	Sphingoid long-chain base kinase	NA
YOR182C	RPS30B	-5.39572	-5.30238	-3.75246	-3.47603	-3.01032	-5.43882	-0.99892	-3.35286	-1.20483	-2.46202	-0.4325	-0.478582	0.12727	0.108226	-2.74141	-3.50332	0.704055	0.972082	0.679797	0.785204	ribosomal.proteins	core_processes	both	Protein component of the small (40S) ribosomal subunit	NA
YOR183W	FYV12	-1.51455	-1.68073	-1.96596	-1.88431	0.215582	-0.578513	-0.114321	-0.43666	0.663983	0.349062	NA	NA	NA	NA	NA	NA	NA	NA	NA	NA	NA	NA	control	Protein of unknown function	NA
YOR206W	NOC2	-3.63312	-2.91631	-2.59865	-2.05169	-0.72176	-0.778205	0.726155	0.516966	0.564243	0.0477678	NA	NA	NA	NA	NA	NA	NA	NA	NA	NA	rRNA.processing	core_processes	control	Protein involved in ribosome biogenesis	decreased
YOR207C	RET1	-2.18918	-3.07923	-2.12181	-1.93909	0.374034	-0.223839	-0.427639	0.380856	-0.0949745	-0.376124	NA	NA	NA	NA	NA	NA	NA	NA	NA	NA	transcription	core_processes	control	Second-largest subunit of RNA polymerase III	NA
YOR210W	RPB10	-2.55556	-3.42037	-3.45375	-3.55805	-0.322495	-0.614147	0.0706452	0.186836	-0.488155	-0.497791	NA	NA	NA	NA	NA	NA	NA	NA	NA	NA	transcription	core_processes	control	RNA polymerase subunit ABC10-beta	NA
YOR211C	MGM1	0.219421	0.119537	-0.267393	-0.0589454	-6.18462	-1.82127	-1.17727	-1.2612	-0.302725	-0.744529	-0.521633	-0.590675	-0.548774	-0.324177	1.03012	0.508758	-0.369918	0.659806	-4.11271	-3.88171	genomic.stability.inheritance	mitochondria	both	Mitochondrial GTPase, present in complex with Ugo1p and Fzo1p	NA
YOR211C	MGM1	0.219421	0.119537	-0.267393	-0.0589454	-6.18462	-1.82127	-1.17727	-1.2612	-0.302725	-0.744529	-0.521633	-0.590675	-0.548774	-0.324177	1.03012	0.508758	-0.369918	0.659806	-4.11271	-3.88171	respiration.metabolism	mitochondria	both	Mitochondrial GTPase, present in complex with Ugo1p and Fzo1p	NA
YOR223W	DSC3	0.499168	0.101346	0.941375	0.871898	-0.793907	0.151705	-1.62373	-1.51321	0.344358	1.33256	0.0302963	0.300591	0.466225	0.519025	-0.225394	-0.181103	-0.329374	-0.720448	-0.433046	-0.127063	NA	NA	control	Subunit of the DSC ubiquitin ligase complex	NA
YOR224C	RPB8	-6.71537	-7.46598	-4.55417	-4.9772	-2.03679	-3.30054	-2.4869	-1.35638	-2.05139	-1.49643	NA	NA	NA	NA	NA	NA	NA	NA	NA	NA	transcription	core_processes	control	RNA polymerase subunit ABC14.5	NA
YOR234C	RPL33B	-0.106177	-0.325242	-0.899168	-1.20181	0.73577	0.314683	0.261962	0.395399	-0.140862	0.0113388	-1.72024	-1.43111	-2.68275	-1.82354	1.09688	1.0447	0.0370767	0.325446	0.295601	0.571867	ribosomal.proteins	core_processes	hybrid	Ribosomal 60S subunit protein L33B	NA
YOR250C	CLP1	-2.52638	-2.86336	-2.33147	-3.16	-0.353515	0.630058	-1.61058	0.343057	-0.134669	0.350671	NA	NA	NA	NA	NA	NA	NA	NA	NA	NA	translation.mRNA.metabolism	core_processes	control	Component of the cleavage and polyadenylation factor I (CF I)	NA
YOR257W	CDC31	-0.972636	-0.594834	-1.54676	-1.60992	-1.90938	-1.8035	-0.074975	0.137913	0.0313964	-0.403551	NA	NA	NA	NA	NA	NA	NA	NA	NA	NA	Mitosis.spindle.chromatid.separation	cell_cycle	control	Calcium-binding component of the spindle pole body (SPB) half-bridge	NA
YOR258W	HNT3	NA	NA	NA	NA	NA	NA	NA	NA	NA	NA	-1.63478	-0.576105	-0.467629	-0.567307	2.06934	2.29713	1.87318	1.3868	-2.24197	-2.10251	DNAreplication.damage	cell_cycle	hybrid	DNA 5' AMP hydrolase involved in DNA repair	increased
YOR264W	DSE3	-0.791427	-0.786325	-0.0493825	-0.0453115	-5.97926	-3.3869	-0.542804	-0.0894639	0.512065	-0.0895265	0.437302	0.106554	0.724947	0.270282	0.27367	0.0725435	0.117585	0.399611	0.856015	0.62732	G1STransition.budsite.selection.morphogenesis	cell_cycle	control	Daughter cell-specific protein, may help establish daughter fate	NA
YOR269W	PAC1	0.510084	0.0224681	0.133694	0.111679	0.221926	0.162165	-0.749531	0.101706	0.621234	0.530353	0.0549485	0.270177	0.359074	-0.0616214	0.24196	-0.33546	-2.46476	-2.29761	0.0685346	-0.0880032	Mitosis.spindle.chromatid.separation	cell_cycle	hybrid	Involved in nuclear migration, part of the dynein/dynactin pathway	NA
YOR293W	RPS10A	-4.47498	-4.08012	-3.68768	-3.699	1.12938	-0.316514	0.597373	0.696499	0.262229	0.310077	-6.73394	-8.77287	-7.75775	-8.33129	1.19145	0.239442	-0.615572	0.562294	-0.338887	-0.366471	ribosomal.proteins	core_processes	both	Protein component of the small (40S) ribosomal subunit	decreased
YOR297C	TIM18	-0.0247331	-0.284913	0.252635	0.00498338	-1.56811	-0.283299	0.308777	-0.238248	-0.962457	-0.859168	-2.30941	-2.53391	-1.82853	-1.70081	-0.451378	-1.12357	-0.218939	-0.124145	-3.03216	-2.79332	translation.transcription	mitochondria	hybrid	Component of the mitochondrial TIM22 complex	NA
YOR312C	RPL20B	-6.14481	-5.3243	-5.23792	-6.16938	0.614583	0.27573	2.43472	3.09493	1.025	-0.242778	-10.0379	-11.7595	-11.7633	-11.5639	-0.0677618	-0.732838	-0.671388	-0.365608	-1.93593	-1.29339	ribosomal.proteins	core_processes	both	Ribosomal 60S subunit protein L20B	NA
YOR318C	NA	0.00121135	-0.513185	-3.93251	-2.00843	-2.04086	0.291321	NA	NA	-0.940562	0.853491	0.552416	-0.415209	-0.502372	-0.884023	-0.696201	-0.287387	-0.106647	-0.820621	0.0748279	0.203931	NA	NA	control	NA	NA
YOR330C	MIP1	-1.22838	-1.31246	0.409312	0.314947	-3.09783	0.603092	-0.544249	0.0997235	0.192643	0.387942	-0.484919	-0.61495	-0.0889921	-0.249435	0.341555	0.0678389	0.0413625	0.42616	-2.78816	-2.36438	translation.transcription	mitochondria	hybrid	Mitochondrial DNA polymerase gamma subunit	decreased
YOR331C	NA	-0.223692	-0.577388	-0.468135	-0.501406	3.46216	1.52556	2.14566	1.41627	-1.68856	-1.65114	NA	NA	NA	NA	NA	NA	NA	NA	NA	NA	NA	NA	control	NA	NA
YOR347C	PYK2	0.155273	0.437467	-2.22377	-2.18805	-0.0933275	-1.13823	0.553688	-0.400712	-0.294674	-0.119956	-0.0123994	-0.209589	0.0884197	0.196273	-0.273398	-0.175517	-0.0585072	0.0948113	0.238348	0.510209	other	all_other	control	Pyruvate kinase	NA
YOR369C	RPS12	-2.47259	-1.87304	-1.78803	-2.03217	1.53308	0.771182	1.22338	1.43698	1.84372	1.60692	NA	NA	NA	NA	NA	NA	NA	NA	NA	NA	ribosomal.proteins	core_processes	control	Protein component of the small (40S) ribosomal subunit	increased
YOR383C	FIT3	-1.52082	-1.59434	-1.01773	-1.28794	-2.74158	-2.69618	-0.851773	-0.485913	-1.71519	-1.67806	0.710578	0.63685	0.189643	0.367584	-0.161225	-0.0312446	-0.353421	-0.737345	0.266062	0.265029	cell.wall	metabolics	control	Mannoprotein that is incorporated into the cell wall	NA
YOR386W	PHR1	-0.142877	-1.10542	-1.75972	-2.39663	-0.412227	-0.863162	NA	0.619541	1.14589	0.679601	-0.856406	-1.05651	-1.56585	-1.02935	-1.1591	-1.39732	-1.52048	-0.0283255	-0.0454027	-1.00451	DNAreplication.damage	cell_cycle	control	DNA photolyase involved in photoreactivation	NA
YPL005W	AEP3	0.120774	0.781585	0.285494	0.204496	0.0148662	-0.677337	-1.21049	0.0738373	0.80159	-0.581582	0.325118	-0.0055154	0.211857	0.501736	0.356098	0.33972	0.633721	-0.508772	-2.75215	-3.02004	respiration.metabolism	mitochondria	hybrid	Peripheral mitochondrial inner membrane protein	decreased
YPL006W	NCR1	-8.69591	-9.14365	-6.24619	-6.66217	-4.88911	-7.62869	-2.2545	-3.98043	-5.96213	-7.34359	0.272263	0.178638	0.427185	-0.106408	0.55961	0.444534	0.176118	0.135591	-1.61149	-1.43152	protein.modification.lipids	metabolics	control	Vacuolar membrane protein	NA
YPL006W	NCR1	-8.69591	-9.14365	-6.24619	-6.66217	-4.88911	-7.62869	-2.2545	-3.98043	-5.96213	-7.34359	0.272263	0.178638	0.427185	-0.106408	0.55961	0.444534	0.176118	0.135591	-1.61149	-1.43152	vacuole	metabolics	control	Vacuolar membrane protein	NA
YPL007C	TFC8	0.48708	-0.0249925	1.19327	0.520888	-1.05901	-0.63449	-1.86908	-4.88982	-0.159167	-0.657802	NA	NA	NA	NA	NA	NA	NA	NA	NA	NA	transcription	core_processes	control	Subunit of RNA polymerase III transcription initiation factor complex	NA
YPL012W	RRP12	-3.13168	-3.59908	-3.13864	-3.23261	0.572597	-1.60872	-1.61849	-1.20694	-0.230887	-0.26774	NA	NA	NA	NA	NA	NA	NA	NA	NA	NA	rRNA.processing	core_processes	control	Protein required for export of the ribosomal subunits	NA
YPL013C	MRPS16	0.221851	0.0503914	0.296844	0.211277	-0.726689	0.0930944	-0.23077	0.264484	0.0427605	-0.377582	-1.16094	-0.429842	-0.853764	-0.351853	1.49763	1.41321	-0.165967	0.456481	-1.89215	-1.79837	translation.transcription	mitochondria	hybrid	Mitochondrial ribosomal protein of the small subunit	NA
YPL017C	IRC15	0.275949	-0.243727	-0.350684	-0.31703	-0.548788	-1.1308	-0.0764238	-0.520387	-1.74956	-1.52041	NA	NA	NA	NA	NA	NA	NA	NA	NA	NA	G1STransition.budsite.selection.morphogenesis	cell_cycle	control	Microtubule associated protein	NA
YPL018W	CTF19	-0.348461	-1.09894	-1.83318	-1.6695	-1.77874	-0.778078	NA	-0.916848	-1.08694	-0.391277	-0.17071	-1.05849	-0.780891	-1.55596	0.0531337	-0.249046	-0.0506382	NA	-0.00511819	-0.949979	Mitosis.spindle.chromatid.separation	cell_cycle	control	Outer kinetochore protein, needed for accurate chromosome segregation	NA
YPL029W	SUV3	-0.179055	0.397222	0.218189	0.405702	-0.0922301	0.508687	0.150121	-0.198706	0.190285	-0.579546	-0.475032	-0.848327	0.256452	0.0530033	1.15242	-0.676789	-1.18003	-1.19995	-2.74714	-1.82746	translation.transcription	mitochondria	hybrid	ATP-dependent RNA helicase	decreased
YPL030W	TRM44	-0.261089	0.258835	-1.69597	-0.816158	-1.76067	-0.885425	-2.38663	-1.68743	0.618786	1.31757	0.131977	-0.944661	-1.13543	-1.74034	0.89038	0.630261	-0.466602	-1.89065	-1.60272	-1.39469	translation.mRNA.metabolism	core_processes	control	tRNA(Ser) Um(44) 2'-O-methyltransferase	NA
YPL031C	PHO85	0.33376	0.193766	-0.369049	0.768558	-0.635636	-0.553959	-3.39312	-2.03894	-0.63087	-0.48955	-0.530008	0.307082	-1.78124	-1.8223	-1.81227	-0.410612	-1.65877	-1.54825	-0.836265	-0.836204	other	all_other	both	Cyclin-dependent kinase	decreased
YPL036W	PMA2	-0.165735	0.708256	0.425915	0.467624	0.139455	0.0984834	0.102086	-0.227859	-0.976075	-1.04985	-0.110784	0.577519	0.280007	0.325297	-3.35182	-2.91052	-0.956025	0.273162	0.0202611	-0.0625965	metal.homeostasis	all_other	hybrid	Plasma membrane H+-ATPase	NA
YPL048W	CAM1	NA	NA	NA	NA	NA	NA	NA	NA	NA	NA	-0.803906	0.171448	-0.00104153	0.386831	0.976141	1.36661	-2.52817	-1.94719	-1.71134	-2.03058	translation.mRNA.metabolism	core_processes	hybrid	Nuclear protein required for transcription of MXR1	NA
YPL048W	CAM1	NA	NA	NA	NA	NA	NA	NA	NA	NA	NA	-0.803906	0.171448	-0.00104153	0.386831	0.976141	1.36661	-2.52817	-1.94719	-1.71134	-2.03058	transcription	core_processes	hybrid	Nuclear protein required for transcription of MXR1	NA
YPL049C	DIG1	0.142669	-0.0959121	-0.0971836	-1.06698	-0.183944	-1.89075	-0.291365	-0.637076	0.0596498	-0.55174	-2.44412	-0.998788	-2.53537	-1.76313	-2.27388	-0.60256	-1.46764	-1.85165	-4.64478	-5.40537	other	all_other	hybrid	MAP kinase-responsive inhibitor of the Ste12p transcription factor	NA
YPL051W	ARL3	-0.422121	-0.10174	-2.80187	-2.22817	-0.0954845	-3.23632	-0.171018	-0.748552	0.174278	-0.524552	0.726989	2.07564	0.832491	0.78206	0.897713	0.282232	1.22408	0.0191102	-0.178608	0.154104	Transport.vesicles	metabolics	control	ARF-like small GTPase of the RAS superfamily	NA
YPL061W	ALD6	-0.0860911	0.596046	2.16613	2.22068	0.555854	1.22936	-1.61812	-1.9783	0.549016	0.573163	-0.35608	-0.218735	0.164587	0.696443	-0.291169	-0.463377	-0.637602	-0.9507	-0.0430942	-0.0130603	respiration.metabolism	mitochondria	control	Cytosolic aldehyde dehydrogenase	NA
YPL068C	YPL068C	-0.01232	0.259377	0.634735	0.584167	-0.0288092	0.543138	-0.152851	0.544676	-0.169639	-0.302944	-1.75044	-1.43341	-0.952136	-0.229325	1.01496	1.64151	1.08259	1.35348	-4.27506	-3.82939	NA	NA	hybrid	Protein of unknown function	NA
YPL078C	ATP4	0.276858	-0.0573957	0.434173	-0.215465	1.10345	-0.967132	0.32823	-0.501062	-2.67147	-2.30944	-0.74286	0.594506	0.0269969	0.992311	-0.214959	0.776664	-1.74111	0.0647261	-4.85485	-5.2428	respiration.metabolism	mitochondria	both	Subunit b of the stator stalk of mitochondrial F1F0 ATP synthase	decreased
YPL079W	RPL21B	-0.959277	-1.32606	-0.861849	-1.40881	0.830531	-0.174998	0.364364	0.379994	0.369691	-0.0481276	-3.45049	-2.86302	-2.14038	-2.41425	2.1915	1.88401	1.47339	1.20242	-1.12578	-0.601427	ribosomal.proteins	core_processes	hybrid	Ribosomal 60S subunit protein L21B	decreased
YPL080C	NA	-0.870018	-1.39839	-2.31299	-2.33714	0.192152	0.259965	0.43624	0.795183	-0.0653118	-0.184069	NA	NA	NA	NA	NA	NA	NA	NA	NA	NA	NA	NA	control	NA	NA
YPL090C	RPS6A	-3.68871	-5.00034	-3.43479	-3.54758	-0.986414	-0.489794	0.509535	0.503479	1.15794	-0.0807249	-3.32503	-4.32703	-2.61783	-2.63639	-1.25267	-1.20144	-0.130921	-0.584986	-1.40124	-1.50078	ribosomal.proteins	core_processes	both	Protein component of the small (40S) ribosomal subunit	NA
YPL093W	NOG1	-3.85256	-3.92944	-2.50132	-2.65604	0.887577	0.818046	1.13253	0.985821	-0.432203	-0.224538	NA	NA	NA	NA	NA	NA	NA	NA	NA	NA	rRNA.processing	core_processes	control	Putative GTPase	decreased
YPL104W	MSD1	-0.704429	-0.946276	0.304219	-0.0561673	-1.75545	-0.428475	-0.998749	-2.12269	-2.47846	-2.26682	NA	NA	NA	NA	NA	NA	NA	NA	NA	NA	translation.transcription	mitochondria	control	Mitochondrial aspartyl-tRNA synthetase	decreased
YPL129W	TAF14	NA	NA	NA	NA	NA	NA	NA	NA	NA	NA	-2.46703	-2.79841	-0.973942	-1.14941	-7.20149	-8.31327	-1.79605	-2.45527	-2.78675	-2.26311	chromatin	core_processes	hybrid	Subunit of TFIID, TFIIF, INO80, SWI/SNF, and NuA3 complexes	increased
YPL143W	RPL33A	-2.0916	-2.3891	-0.990042	-1.50833	1.0912	0.221292	4.79832	4.6237	-0.838823	-1.89414	NA	NA	NA	NA	NA	NA	NA	NA	NA	NA	ribosomal.proteins	core_processes	control	Ribosomal 60S subunit protein L33A	NA
YPL148C	PPT2	0.347816	0.390565	0.424786	0.266177	-0.134607	0.315286	-0.315075	0.0609344	-0.0598255	-0.136949	-0.103027	-0.396361	-0.0519746	-0.0855987	-0.0766974	-0.129461	-1.68734	-1.69977	-3.48722	-3.37984	respiration.metabolism	mitochondria	hybrid	Phosphopantetheine:protein transferase (PPTase)	decreased
YPL152W	RRD2	-1.05307	-1.04377	-1.1969	-2.00863	-0.479119	-4.01452	-1.87429	-2.75177	-2.23408	-2.12391	-0.617778	0.019933	-0.000162407	0.645991	-0.619454	0.117631	-0.703245	-0.977584	-0.584864	-0.24945	Regulators.favoring.fermentation	glucose_repression_and_stress_related_cell_cycle	control	Peptidyl-prolyl cis/trans-isomerase	NA
YPL155C	KIP2	-0.285632	-0.311564	0.365621	0.0646437	0.785372	-0.493232	-0.370737	-0.509611	-0.472622	-0.352036	0.196576	0.445435	0.410402	0.0426228	0.425311	-0.368419	-3.68291	-4.49837	-1.26529	-1.26504	Mitosis.spindle.chromatid.separation	cell_cycle	hybrid	Kinesin-related motor protein involved in mitotic spindle positioning	NA
YPL169C	MEX67	-3.19257	-2.23925	-2.61867	-2.99743	0.310677	0.327765	1.35822	0.852745	0.974435	0.708457	NA	NA	NA	NA	NA	NA	NA	NA	NA	NA	translation.mRNA.metabolism	core_processes	control	Poly(A)RNA binding protein involved in nuclear mRNA export	decreased
YPL171C	OYE3	0.0790494	-0.218181	-0.133602	-1.27321	0.910334	-1.79312	0.361979	-0.36534	0.351567	-0.301587	-0.952866	-1.3922	-0.327407	-0.912016	-1.56511	-1.52855	-0.958604	-0.505534	-0.233185	-0.837049	other	all_other	hybrid	Conserved NADPH oxidoreductase containing flavin mononucleotide (FMN)	NA
YPL174C	NIP100	0.382204	0.64997	0.211773	-0.113261	0.522071	0.0653848	-1.35463	-0.880339	-0.717396	-0.451358	0.585224	-0.237045	0.728512	0.405624	-0.843725	-1.02012	-3.66543	-3.12101	-0.039001	0.0195299	Mitosis.spindle.chromatid.separation	cell_cycle	hybrid	Large subunit of the dynactin complex	NA
YPL183W-A	RTC6	0.116077	0.141211	0.409734	0.604824	0.0931683	-0.123816	-0.320239	-0.89851	-0.72268	-0.656141	-2.10799	-1.77384	-2.12653	-2.14316	-0.279452	-1.12079	-2.08768	-1.86065	-3.78095	-3.34208	translation.transcription	mitochondria	hybrid	Protein involved in translation	NA
YPL188W	POS5	-1.86614	0.763781	-2.75017	-1.35681	-1.95674	-3.00718	NA	NA	-1.22885	-2.09484	-0.368312	-0.588446	-0.660775	-1.07805	-1.41667	-1.41715	0.701715	-0.312637	-0.144289	-0.547436	respiration.metabolism	mitochondria	control	Mitochondrial NADH kinase	NA
YPL189W	GUP2	-2.86974	-2.44453	-1.53767	-2.13696	-0.468779	-0.399475	-0.197367	-0.994379	-4.3085	-4.32229	NA	NA	NA	NA	NA	NA	NA	NA	NA	NA	Glycerol.OxidativeRadicals.OsmoStress	glucose_repression_and_stress_related_cell_cycle	control	Probable membrane protein	NA
YPL189W	GUP2	-2.86974	-2.44453	-1.53767	-2.13696	-0.468779	-0.399475	-0.197367	-0.994379	-4.3085	-4.32229	NA	NA	NA	NA	NA	NA	NA	NA	NA	NA	other	all_other	control	Probable membrane protein	NA
YPL195W	APL5	-7.45048	-5.19411	-5.30396	-5.23256	-5.76288	-4.77798	0.27487	-0.3991	0.0354044	-0.549234	0.149898	0.513873	0.538146	0.481936	0.571813	0.455794	0.976174	0.551803	0.394981	0.458017	Transport.vesicles	metabolics	control	Delta adaptin-like subunit of the clathrin associated protein complex	NA
YPL202C	AFT2	0.265395	0.829939	0.0134497	0.465935	0.837233	0.549774	-0.163597	-0.694624	-1.9953	-2.34651	NA	NA	NA	NA	NA	NA	NA	NA	NA	NA	metal.homeostasis	all_other	control	Iron-regulated transcriptional activator	NA
YPL228W	CET1	-0.617484	-0.606169	-2.54141	-2.3474	-0.15464	-1.21919	-0.482836	-1.45449	0.216893	0.090463	NA	NA	NA	NA	NA	NA	NA	NA	NA	NA	translation.mRNA.metabolism	core_processes	control	RNA 5'-triphosphatase involved in mRNA 5' capping	NA
YPL230W	USV1	0.620742	0.529682	1.24341	1.01073	-0.384799	-0.504187	-3.66023	-4.0236	0.426465	0.741174	0.351358	-0.164829	0.034608	-0.365758	-0.0683913	-0.11891	0.325627	0.177404	0.346081	0.249938	Regulators.favoring.respiration	glucose_repression_and_stress_related_cell_cycle	control	Putative transcription factor containing a C2H2 zinc finger	NA
YPL234C	VMA11	-1.33565	0.454472	-2.49424	-0.08741	-2.57869	-2.07969	0.273092	-1.50603	-0.324346	-0.462425	0.488442	0.154597	0.0546781	0.493037	1.13926	0.951083	-0.291811	0.252545	0.66524	0.663364	vacuole	metabolics	control	Vacuolar ATPase V0 domain subunit c'	NA
YPL235W	RVB2	-8.13244	-8.29811	-5.31277	-5.23399	0.231272	-0.446297	2.53738	2.36639	1.86034	1.14273	NA	NA	NA	NA	NA	NA	NA	NA	NA	NA	transcription	core_processes	control	ATP-dependent DNA helicase, also known as reptin	decreased
YPL237W	SUI3	-3.35584	-2.5266	-0.885746	-1.19957	1.40554	1.54494	4.83402	4.94622	-0.204231	-0.489024	NA	NA	NA	NA	NA	NA	NA	NA	NA	NA	translation.mRNA.metabolism	core_processes	control	Beta subunit of the translation initiation factor eIF2	NA
YPL238C	NA	-3.47653	-3.99432	-3.29263	-4.38416	2.07621	0.263895	3.43844	3.64686	3.22719	1.57003	NA	NA	NA	NA	NA	NA	NA	NA	NA	NA	NA	NA	control	NA	NA
YPL249C-A	RPL36B	NA	NA	NA	NA	NA	NA	NA	NA	NA	NA	-11.024	-13.0141	-12.0128	-12.9978	0.948896	0.455497	-1.56011	-1.39052	-2.95906	-2.80277	ribosomal.proteins	core_processes	hybrid	Ribosomal 60S subunit protein L36B	NA
YPL251W	NA	-1.16828	-0.507048	-0.907956	-1.3625	-2.87438	-2.29082	-0.884298	-1.02973	-3.30686	-2.60301	NA	NA	NA	NA	NA	NA	NA	NA	NA	NA	NA	NA	control	NA	NA
YPL267W	ACM1	0.342859	0.318642	1.03543	0.83481	0.605463	0.250223	-1.6184	-3.40558	1.04872	1.61514	0.398629	0.373247	0.106096	-0.1112	0.753696	0.312263	0.90911	0.424075	0.451764	0.319961	G1STransition.budsite.selection.morphogenesis	cell_cycle	control	Pseudosubstrate inhibitor of the APC/C	NA
YPL269W	KAR9	0.361944	0.104141	-0.920999	-0.837199	-0.69241	-0.455273	-0.787606	-0.644132	-0.621312	-0.192065	-0.0420619	0.0712497	0.0254309	-0.165339	0.915389	0.360434	-2.37313	-3.12486	-0.590224	-0.427959	Mitosis.spindle.chromatid.separation	cell_cycle	hybrid	Karyogamy protein	NA
YPL270W	MDL2	0.281195	0.321054	0.471648	0.639323	1.30651	0.673114	0.0971309	-0.374938	0.136742	-0.452913	-1.98533	-1.65866	-4.05203	-2.46149	-1.66245	-1.08196	-0.171757	NA	-1.47028	-0.84677	transport	mitochondria	hybrid	Mitochondrial inner membrane half-type ABC transporter	NA
YPL271W	ATP15	0.396836	-0.24583	0.362326	0.0365919	0.110037	0.726226	0.430518	0.466561	-0.762938	-0.500737	-1.45213	-2.14876	-1.50462	-1.54242	0.564201	0.386126	0.000398727	0.64987	-2.76636	-2.96721	respiration.metabolism	mitochondria	hybrid	Epsilon subunit of the F1 sector of mitochondrial F1F0 ATP synthase	NA
YPR005C	HAL1	NA	NA	NA	NA	NA	NA	NA	NA	NA	NA	-0.370049	0.0424191	-0.148643	0.192582	-0.687944	-0.246799	-2.0499	-2.0903	-1.04013	-2.384	metal.homeostasis	all_other	hybrid	Cytoplasmic protein involved in halotolerance	NA
YPR018W	RLF2	0.108725	-0.0534569	-1.81856	-2.21161	-1.57811	-1.84245	NA	NA	-0.686213	-0.0282999	-0.0251732	-0.979404	-1.51056	-1.98048	-1.11528	NA	NA	NA	NA	-2.60252	chromatin	core_processes	both	Largest subunit (p90) of the Chromatin Assembly Complex (CAF-1)	NA
YPR033C	HTS1	-0.156543	-0.358314	0.0660859	-0.0376277	-0.300743	-0.0963909	-0.854932	0.00285327	-2.48936	-1.74506	NA	NA	NA	NA	NA	NA	NA	NA	NA	NA	translation.transcription	mitochondria	control	Cytoplasmic and mitochondrial histidine tRNA synthetase	NA
YPR034W	ARP7	-3.67696	-3.19214	-1.80257	-2.51614	-3.25652	-0.95682	0.08332	0.944769	-4.19095	-4.31844	NA	NA	NA	NA	NA	NA	NA	NA	NA	NA	chromatin	core_processes	control	Component of both the SWI/SNF and RSC chromatin remodeling complexes	NA
YPR043W	RPL43A	-3.17989	-2.66911	-3.61677	-3.77603	-0.473706	0.401903	0.25178	-0.503234	-0.1811	0.106702	NA	NA	NA	NA	NA	NA	NA	NA	NA	NA	ribosomal.proteins	core_processes	control	Ribosomal 60S subunit protein L43A	increased
YPR044C	NA	-4.08797	-2.12097	-3.95548	-3.78192	0.0968068	0.139016	-0.313261	0.398469	0.358216	-0.0772721	-3.31362	-3.0619	-4.42038	-4.73653	0.703246	-4.95146	4.11313	5.21996	0.530398	0.652077	NA	NA	both	NA	NA
YPR052C	NHP6A	0.650111	-0.598064	0.607842	-2.22645	0.23244	-2.51819	-1.84357	-3.29914	-0.400576	-0.163366	-1.37097	1.27907	-0.765183	2.0611	-2.11964	0.96731	-0.438899	1.8558	-0.219735	0.679006	chromatin	core_processes	control	High-mobility group (HMG) protein	NA
YPR053C	NA	-0.0991675	0.0678931	0.700692	0.430369	0.131602	0.531647	-1.11585	-0.132635	0.68801	-0.543524	-0.262413	0.0477543	0.186372	0.220805	-0.339035	-0.0662479	-0.639704	-0.678037	-2.02474	-1.97668	NA	NA	hybrid	NA	NA
YPR060C	ARO7	0.0416955	0.691317	0.388176	0.592157	0.120951	0.414948	1.12058	0.589729	0.015316	-0.0619082	-0.493298	-0.432	0.2649	0.140826	0.241388	0.509811	-1.87784	-2.22576	-0.365349	-0.672939	amino.acid.biosynthesis	all_other	hybrid	Chorismate mutase	NA
YPR072W	NOT5	0.941623	0.790377	0.164779	-0.392862	1.05053	-1.23681	2.3849	2.14043	1.34955	0.837733	-1.50778	-1.19467	-0.495765	-0.758859	-2.27977	-3.22208	-0.46737	0.326654	-0.809068	-0.699471	translation.mRNA.metabolism	core_processes	hybrid	Subunit of CCR4-NOT global transcriptional regulator	NA
YPR085C	ASA1	0.234611	-0.16893	0.351471	0.328944	-3.25301	-3.57367	-0.121366	-0.751799	-1.02142	-0.0311996	NA	NA	NA	NA	NA	NA	NA	NA	NA	NA	chromatin	core_processes	control	Subunit of the ASTRA complex, involved in chromatin remodeling	NA
YPR087W	NA	-0.13533	-0.0310329	0.311794	0.397474	-0.348021	-0.251467	-0.641818	-0.854553	-1.17068	-1.34525	-3.01539	-2.91157	-1.87337	-2.81826	1.60388	0.711755	-0.472992	-0.403213	-1.6277	-1.39566	NA	NA	hybrid	NA	NA
YPR116W	RRG8	NA	NA	NA	NA	NA	NA	NA	-0.177344	NA	NA	0.0775374	-0.293074	0.0287595	0.117894	-0.0832036	-1.053	-2.92971	-2.07319	-7.32154	-7.41867	resident	mitochondria	hybrid	Putative protein of unknown function	NA
YPR116W	RRG8	NA	NA	NA	NA	NA	NA	NA	-0.177344	NA	NA	0.0775374	-0.293074	0.0287595	0.117894	-0.0832036	-1.053	-2.92971	-2.07319	-7.32154	-7.41867	genomic.stability.inheritance	mitochondria	hybrid	Putative protein of unknown function	NA
YPR118W	MRI1	0.366786	-0.179765	0.209708	0.1773	0.103528	0.499025	-0.0170145	0.0569946	0.442229	0.177782	-1.27767	-1.00653	-0.59414	-1.14767	-0.225646	-0.693494	-0.939619	-1.54358	-1.70499	-1.91787	other	all_other	hybrid	5'-methylthioribose-1-phosphate isomerase	NA
YPR120C	CLB5	-12.4075	-11.5889	-7.55193	-7.89829	-7.44886	-7.2456	-3.14175	-4.90428	-6.47359	-8.21958	-0.428136	-0.627243	0.00335793	-0.026476	0.317775	-0.191794	0.954984	0.639842	0.378504	0.277789	Mitosis.spindle.chromatid.separation	cell_cycle	control	B-type cyclin involved in DNA replication during S phase	NA
YPR123C	NA	0.453517	0.173065	0.0130717	0.149752	0.723349	-0.266742	0.30096	-0.545981	-4.1918	-3.67105	0.0221897	0.0521253	0.0751524	0.487245	-0.0175617	0.479562	-0.312416	-0.12053	0.0468451	0.368243	NA	NA	control	NA	NA
YPR124W	CTR1	0.141505	0.359715	-0.154621	0.360988	0.22688	0.838292	-0.602268	-0.139603	-3.33623	-3.31024	1.04465	0.123325	0.290112	0.293406	-0.11974	0.0147889	0.545307	0.279132	0.701091	0.146917	metal.homeostasis	all_other	control	High-affinity copper transporter of the plasma membrane	NA
YPR131C	NAT3	NA	NA	NA	NA	NA	NA	NA	NA	NA	NA	-6.00569	-6.14857	-5.26979	-5.61124	0.0523366	-0.759729	-0.506019	-1.21756	-0.560541	-0.469591	protein.modification.lipids	metabolics	hybrid	Catalytic subunit of the NatB N-terminal acetyltransferase	NA
YPR132W	RPS23B	-4.44189	-3.98607	-3.92494	-3.73675	-0.628192	-0.310629	1.21087	1.49573	1.25606	0.461945	-0.972793	-1.68426	-1.24261	-1.94281	-0.289545	-0.950814	1.36748	0.596132	-2.8598	-2.32377	ribosomal.proteins	core_processes	both	Ribosomal protein 28 (rp28) of the small (40S) ribosomal subunit	NA
YPR133C	SPN1	-6.27543	-2.93648	-6.06851	-3.36461	-4.4685	-4.94061	NA	-1.10151	0.103086	-1.62613	NA	NA	NA	NA	NA	NA	NA	NA	NA	NA	transcription	core_processes	control	Protein involved in RNA polymerase II transcription	NA
YPR134W	MSS18	-2.31947	-1.90993	-1.20657	-1.3947	1.39103	0.894021	5.74043	5.91086	0.177544	-1.37909	0.321845	0.894443	0.94147	0.757213	0.219592	-0.0912625	-0.447762	-0.7063	1.02685	0.636516	translation.transcription	mitochondria	control	Nuclear encoded protein needed for splicing of mitochondrial intron	NA
YPR136C	NA	-4.67985	-4.15805	-4.05292	-4.45248	1.10453	-0.159567	0.362102	-0.722579	0.474432	0.198539	NA	NA	NA	NA	NA	NA	NA	NA	NA	NA	NA	NA	control	NA	NA
YPR137W	RRP9	-4.63013	-4.22981	-3.95426	-4.5236	1.42791	-0.110208	0.861116	0.410316	0.416175	0.469616	NA	NA	NA	NA	NA	NA	NA	NA	NA	NA	rRNA.processing	core_processes	control	Protein involved in pre-rRNA processing	NA
YPR139C	LOA1	0.0997992	0.122571	0.446237	0.515033	0.128193	0.00319243	-0.293378	-0.129063	-0.183646	0.324815	-4.83332	-4.66752	-6.64823	-5.41032	3.99387	3.57592	1.4102	-0.661878	-3.97369	-4.44851	protein.modification.lipids	metabolics	hybrid	Lysophosphatidic acid acyltransferase	increased
YPR150W	NA	-9.46193	NA	-6.85186	-7.00599	-5.50151	-6.48546	-2.91329	-4.40244	-5.30138	-5.48348	-1.35183	0.821247	-0.403382	-0.368865	-1.11563	-1.11635	-0.499507	0.759136	0.629462	0.550526	NA	NA	control	NA	NA
YPR159W	KRE6	0.0360725	0.499305	0.281108	-0.00664011	-0.0211717	-1.24069	1.86163	0.192504	0.655582	-0.741974	-0.405701	-0.834671	-0.148843	-0.51274	1.09315	0.25037	1.50618	1.30455	-2.1494	-1.9342	cell.wall	metabolics	hybrid	Type II integral membrane protein	increased
YPR165W	RHO1	-2.90067	-0.0768299	-2.60963	-0.000258168	NA	-3.42298	NA	NA	-1.95632	-5.49735	NA	NA	NA	NA	NA	NA	NA	NA	NA	NA	Regulators.favoring.fermentation	glucose_repression_and_stress_related_cell_cycle	control	GTP-binding protein of the rho subfamily of Ras-like proteins	NA
YPR181C	SEC23	-1.92538	-2.79755	-0.883036	-0.928642	1.35104	1.45503	5.16824	5.1639	-0.982692	-1.04944	NA	NA	NA	NA	NA	NA	NA	NA	NA	NA	Transport.vesicles	metabolics	control	GTPase-activating protein, stimulates the GTPase activity of Sar1p	NA
YPR187W	RPO26	-9.38706	-9.77345	-5.13082	-5.8047	-1.44882	-0.737928	4.30306	3.42751	1.44283	1.20322	NA	NA	NA	NA	NA	NA	NA	NA	NA	NA	transcription	core_processes	control	RNA polymerase subunit ABC23	NA
YPR190C	RPC82	-2.41346	-2.02507	-2.12711	-2.38618	-2.24765	0.432775	-1.37231	-0.656042	-0.580905	0.308751	NA	NA	NA	NA	NA	NA	NA	NA	NA	NA	transcription	core_processes	control	RNA polymerase III subunit C82	NA
YPR201W	ARR3	0.450311	0.288509	0.407796	0.607149	0.326996	0.533806	-0.0718137	0.140479	0.362916	0.273554	-0.576931	-1.12353	-0.716435	-0.649819	0.554319	1.15927	-0.671031	-0.494599	-2.46837	-2.70624	metal.homeostasis	all_other	hybrid	Plasma membrane metalloid/H+ antiporter	NA
