# Supplementary material for: Heterosis as a consequence of regulatory incompatibility
Source: BMC Biol. 2017 May 11;15:38. doi: 10.1186/s12915-017-0373-7 (PMC5426048; doi:10.1186/s12915-017-0373-7)
Supplement: Supplementary file 13 — Strain abundances (normalized barcode reads) for all time points 1–9 for S. cerevisiae pool A and S. cerevisiae pool B in YPD + 8. (XLSX 1573 kb) [file 12915_2017_373_MOESM13_ESM.xlsx]

## Sheet: Table_S6
SysName	Name	Tmp1.Scerevisiae1	Tmp2.Scerevisiae1	Tmp3.Scerevisiae1	Tmp4.Scerevisiae1	Tmp5.Scerevisiae1	Tmp6.Scerevisiae1	Tmp7.Scerevisiae1	Tmp8.Scerevisiae1	Tmp9.Scerevisiae1	Tmp1.Scerevisiae2	Tmp2.Scerevisiae2	Tmp3.Scerevisiae2	Tmp4.Scerevisiae2	Tmp5.Scerevisiae2	Tmp6.Scerevisiae2	Tmp7.Scerevisiae2	Tmp8.Scerevisiae2	Tmp9.Scerevisiae2	YPD_8Ethanol.Scerevisiae1.Znorm	YPD_8Ethanol.Scerevisiae2.Znorm	survivers	Description
YAL001C	TFC3	8.49648	7.85437	8.15399	6.3598	5.48675	0	0	0.471965	0.442547	8.16759	7.94332	7.69811	6.81001	5.17479	1.94554	0	0.974405	0.480061	-1.8322	-1.40849	dropout	Subunit of RNA polymerase III transcription initiation factor complex
YAL002W	VPS8	7.79163	8.22114	8.27462	7.19906	6.43557	2.93359	4.31211	0	0.442547	8.43199	8.22101	8.2577	7.49146	6.85004	2.97165	0	0.567949	0	-0.567271	-0.48304	dropout	Membrane-binding component of the CORVET complex
YAL003W	EFB1	8.44699	8.20149	8.2278	7.77	6.95134	0	0	0	0.442547	8.07481	8.39426	8.2937	7.54817	7.25282	4.4908	0	0.567949	0	-0.487402	-0.0609603	dropout	Translation elongation factor 1 beta
YAL004W	NA	6.52656	5.82841	5.55644	7.42135	6.90731	4.68163	6.35684	5.06643	4.56176	5.67813	7.16972	6.54251	6.7687	4.83668	6.77306	4.78574	3.04198	3.63799	1.35526	0.222678	survivers	NA
YAL005C	SSA1	8.04641	8.41935	8.29248	8.70516	8.07054	1.36792	3.70622	0.471965	0.780732	7.66521	8.11934	8.48721	8.55582	7.92528	4.85538	5.68981	5.84405	0.839642	0.747491	1.03672	dropout	ATPase involved in protein folding and NLS-directed nuclear transport
YAL007C	ERP2	7.95366	8.28955	8.34157	7.18063	7.29676	4.36486	3.52107	5.25368	0	6.94746	8.35005	8.39163	7.41766	7.17961	2.31977	0	0.567949	0	-0.210787	0.579449	dropout	Member of the p24 family involved in ER to Golgi transport
YAL008W	FUN14	8.40557	7.92376	7.87008	7.48844	7.2796	2.74233	5.86089	0	0.780732	8.36805	8.13787	8.2301	8.0761	7.90446	6.76299	7.62678	5.15922	0	-0.318671	0.387627	dropout	Mitochondrial protein of unknown function
YAL009W	SPO7	8.34258	8.27303	8.45199	8.38027	7.0414	0.396374	0	0	0.442547	7.89788	8.10167	8.12513	8.53681	7.82727	4.23813	5.03042	4.34317	1.12724	-0.138336	0.970735	dropout	Putative regulatory subunit of Nem1p-Spo7p phosphatase holoenzyme
YAL010C	MDM10	7.52389	7.70962	7.79844	7.01888	6.08655	0.706987	0	0	0.780732	8.00233	7.72129	8.22452	7.05877	7.2961	3.13668	0.448013	5.25346	0	-0.508642	0.0890337	dropout	Subunit of both the ERMES and the SAM complex
YAL011W	SWC3	7.87492	7.69481	7.59754	6.68149	6.16344	0	0	1.11169	0.442547	6.97466	7.80007	8.3512	6.03899	5.58564	0	0	0	0	-0.838356	-0.687977	dropout	Protein of unknown function
YAL012W	CYS3	7.67257	8.27878	8.38682	7.41823	6.32327	2.95428	0	0	1.45108	8.09378	8.14507	7.90092	7.00486	7.35762	5.44475	1.14173	4.68279	0	-0.477998	-0.151303	dropout	Cystathionine gamma-lyase
YAL014C	SYN8	8.93822	8.76171	8.42694	7.79293	6.6454	0.962428	0.335717	1.34936	0.780732	8.27677	8.75648	8.34864	7.17926	6.47491	3.61083	0.448013	1.77065	0	-1.15445	-0.862424	dropout	Endosomal SNARE related to mammalian syntaxin 8
YAL015C	NTG1	8.1537	8.48011	8.58024	6.9821	6.05231	2.6725	4.06353	0.471965	0.780732	8.07952	8.63202	8.54436	7.2393	5.92586	0.464921	1.29669	0.567949	5.35315	-1.19958	-0.982344	dropout	DNA N-glycosylase and apurinic/apyrimidinic (AP) lyase
YAL016W	TPD3	7.01561	7.81838	8.22896	8.62395	8.25501	6.03351	6.25163	6.43507	5.96323	7.63783	7.94208	7.56893	8.17954	8.32714	5.5254	4.23602	0.567949	3.08768	1.70485	1.19315	dropout	Regulatory subunit A of the heterotrimeric PP2A complex
YAL017W	PSK1	7.84837	7.12647	6.96524	6.61099	5.36181	2.35348	0.335717	5.06643	1.0545	7.54109	7.73281	6.89395	6.70687	6.08237	2.86275	0.448013	1.29116	0.839642	-1.04491	-0.476394	dropout	PAS domain-containing serine/threonine protein kinase
YAL018C	LDS1	8.27519	7.75792	8.07104	7.74199	5.15143	2.59911	0.335717	0.827002	0	7.81755	7.81911	8.3175	7.78182	7.60009	3.3668	0.789371	5.11973	0	-1.28798	0.553476	dropout	Protein Involved in spore wall assembly
YAL020C	ATS1	7.6284	7.20986	7.19154	6.67163	6.34416	1.53465	0.335717	5.43238	0.442547	6.89149	7.65168	7.47956	7.36165	5.09127	4.82667	0	1.29116	0	-0.428673	-0.335539	dropout	Protein required for modification of wobble nucleosides in tRNA
YAL021C	CCR4	7.38019	8.11018	8.72786	12.1117	13.1845	13.5371	13.2723	12.3972	12.1928	7.42512	8.33218	8.78023	12.568	13.7185	13.8365	14.5808	14.1926	13.2702	5.6097	5.85793	survivers	Component of the CCR4-NOT transcriptional complex
YAL022C	FUN26	7.74146	8.23372	7.99943	7.52725	6.77005	0	0.607872	0	5.21952	8.03983	8.0508	7.72736	7.68028	6.28391	0.651098	0	0.974405	0	-0.211665	-0.00970056	dropout	High affinity, broad selectivity, nucleoside/nucleobase transporter
YAL023C	PMT2	8.00078	8.22114	7.20575	7.26395	5.95679	4.4298	0	0	0.442547	7.72249	8.127	7.41402	6.96231	5.25374	3.22733	0.789371	0.567949	1.12724	-0.960966	-1.06609	dropout	Protein O-mannosyltransferase of the ER membrane
YAL024C	LTE1	8.67333	8.71661	8.89455	8.85684	8.25871	5.64026	4.89084	4.4339	4.76994	9.06749	8.76389	8.76439	8.70732	8.31315	4.40842	3.0863	1.06496	0.419821	0.397972	0.169336	dropout	Protein similar to GDP/GTP exchange factors
YAL025C	MAK16	7.43336	7.56871	7.97336	8.2349	7.93144	2.52179	0	0	0	7.2245	7.69502	7.84241	8.29153	7.9441	5.56649	6.10295	6.02594	0.480061	1.14545	1.37182	dropout	Essential nuclear protein
YAL026C	DRS2	7.47933	8.25967	8.15399	7.43113	6.62613	0.396374	0.607872	0.827002	0.442547	7.63144	8.4292	8.14595	8.12965	7.00804	4.17878	0.789371	0.974405	0.839642	-0.159671	0.3102	dropout	Trans-golgi network aminophospholipid translocase (flippase)
YAL029C	MYO4	8.31003	7.97233	7.99398	7.31765	7.42498	6.12131	6.23165	4.52725	6.43367	8.17053	8.15724	8.45896	7.88529	7.84559	4.73695	6.07983	0.974405	0.480061	-0.192544	0.403933	dropout	Type V myosin motor involved in actin-based transport of cargos
YAL030W	SNC1	7.84425	8.0801	7.81707	8.16748	7.22939	2.93359	4.40425	1.34936	0.442547	8.14532	8.56592	8.73053	8.45454	7.60655	3.63311	0.789371	1.77065	0	0.31005	0.386006	dropout	Vesicle membrane receptor protein (v-SNARE)
YAL031C	GIP4	7.94598	8.15776	8.11813	7.53815	6.39059	0.396374	3.67697	0.471965	0.442547	8.32115	8.35379	8.23659	8.01461	7.57176	3.10515	5.93278	0.974405	0.480061	-0.544918	0.151246	dropout	Cytoplasmic protein that regulates protein phosphatase 1 Glc7p
YAL032C	PRP45	7.899	7.76739	8.52653	7.71983	7.42275	4.36486	0	0	4.64692	8.29172	8.29574	8.41633	7.59488	6.54386	3.25632	0	0.567949	0.480061	0.266772	-0.544298	dropout	Protein required for pre-mRNA splicing
YAL033W	POP5	6.46338	8.28955	8.00756	7.73411	6.78751	0	0.335717	0	0.442547	7.77177	7.89158	8.19341	7.29532	7.23625	4.05223	6.32234	5.5344	4.2601	0.747965	0.173444	dropout	Subunit of both RNase MRP and nuclear RNase P
YAL034C	FUN19	7.97459	7.69481	8.0515	7.53815	6.48776	0	0.335717	0.471965	0.442547	7.71646	8.25936	8.0545	7.67904	7.43325	7.99651	8.88666	8.715	5.82444	-0.3756	0.360875	dropout	Non-essential protein of unknown function
YAL034W-a	NA	8.1403	7.8691	7.88635	6.88869	6.61444	5.19889	0	4.79196	0	7.66938	7.55438	7.37926	6.828	6.57054	5.81083	0	0	0	-0.728798	-0.204262	dropout	NA
YAL035C-A	NA	8.37299	7.9336	8.05804	6.56555	6.8184	3.86754	5.01973	0	4.53966	8.51654	8.54891	7.77143	6.9521	6.12499	5.12274	0	2.41731	0	-0.780597	-1.22657	dropout	NA
YAL035W	FUN12	7.69179	8.15655	8.49987	7.27268	7.15603	0	0	0	1.0545	7.80813	8.08379	8.18289	7.41766	7.39893	2.42567	5.21148	0.567949	4.75793	-0.035639	0.228197	dropout	Translation initiation factor eIF5B
YAL036C	RBG1	6.76357	8.45005	8.09668	7.29427	6.02901	2.59911	0	0	5.02645	7.75814	8.10943	8.1151	7.25932	6.76789	2.70343	0.789371	5.50405	4.57885	-0.118935	-0.153807	dropout	Member of the DRG family of GTP-binding proteins
YAL037W	YAL037W	7.46328	8.31453	7.75561	0.765008	7.14253	0.706987	4.3681	1.11169	1.0545	8.2154	8.3603	8.33661	7.66909	8.33495	7.34521	8.14395	6.06804	5.85429	-0.545976	0.659459	dropout	Putative protein of unknown function
YAL038W	CDC19	8.61872	7.06125	7.47969	6.96874	6.78055	1.53465	0.335717	4.85119	0.442547	7.95873	7.74282	7.46858	6.97851	6.43675	2.82454	5.96678	1.29116	0.480061	-0.915533	-0.457909	dropout	Pyruvate kinase
YAL040C	CLN3	6.70104	7.50788	7.45015	8.85867	8.87151	4.5899	5.84124	5.4194	0.442547	7.47358	7.7009	7.88433	8.97748	9.46065	9.16449	9.93375	9.75092	9.27164	2.44546	2.29355	dropout	G1 cyclin involved in cell cycle progression
YAL041W	CDC24	6.62608	5.40371	5.28918	5.79576	5.55356	0.706987	0	0	0	5.96251	7.50988	5.66347	5.66165	3.78362	2.86275	0	0	0	-0.0247328	-1.04607	dropout	Guanine nucleotide exchange factor for Cdc42p
YAL042W	ERV46	7.33678	8.16374	8.03302	7.70217	6.34887	0.396374	0.335717	1.11169	0	8.1333	7.76683	7.85572	7.07015	6.10079	4.4662	0	4.62283	0.839642	-0.0840161	-0.732116	dropout	Protein localized to COPII-coated vesicles
YAL043C	PTA1	7.41121	7.79079	7.76524	6.61442	5.70086	0.396374	0	0	0	7.25254	8.47537	8.07533	6.33467	5.23162	2.89997	0	0.974405	0	-0.838972	-1.13436	dropout	Subunit of holo-CPF
YAL045C	NA	6.94798	5.68257	6.63153	5.80782	5.88726	0.706987	0	0.827002	0	6.92673	6.72667	6.2222	5.9919	5.1978	1.94554	0.448013	0.974405	0	-0.283756	-0.556399	dropout	NA
YAL047C	SPC72	7.75975	8.54456	8.74886	8.77989	8.7603	3.50471	4.20622	5.14159	0.90077	8.21994	8.96266	8.64048	8.3204	7.53077	3.17385	0	4.43095	0	1.33574	0.135512	dropout	Component of the cytoplasmic Tub4p (gamma-tubulin) complex
YAL048C	GEM1	7.50047	7.10671	7.57582	7.41742	7.28698	4.20091	0.335717	0	0.780732	7.24976	8.11714	7.37422	7.90131	7.15043	4.22352	0	0.567949	0	0.477125	0.645635	dropout	Outer mitochondrial membrane GTPase, subunit of the ERMES complex
YAL051W	OAF1	8.30403	8.37771	7.74916	7.17132	5.83449	0.396374	0.335717	0.471965	0.780732	8.46713	7.91326	7.75086	6.86767	5.89804	0.651098	5.35958	0.567949	0	-1.32302	-1.17466	dropout	Oleate-activated transcription factor
YAL053W	FLC2	7.85659	6.86059	7.54635	7.33442	7.75102	5.10922	4.10805	4.00835	1.0545	7.67975	7.65773	7.3926	8.03797	6.63094	3.67666	4.58148	1.29116	1.12724	0.562939	0.124929	dropout	Putative FAD transporter
YAL054C	ACS1	8.71277	9.25002	8.89859	9.05225	8.14495	4.90753	0.470977	0.415753	1.09264	8.50121	8.91718	8.91844	8.84175	8.24669	6.93875	6.63861	3.15936	6.02263	0.230563	0.558524	dropout	Acetyl-coA synthetase isoform
YAL055W	PEX22	8.89497	8.90871	8.86252	9.29327	9.52239	6.78251	6.49316	6.61102	6.32157	9.17976	9.15417	8.5533	9.49672	8.99387	7.24389	4.85999	6.57093	5.94953	1.09245	0.560739	survivers	Putative peroxisomal membrane protein
YAL056W	GPB2	8.72131	8.41433	8.71963	7.84505	6.25663	2.80894	0.335717	1.11169	1.95308	8.76458	8.63356	8.55996	7.08705	5.75803	1.87251	0.448013	1.96143	0	-1.10745	-1.57294	dropout	Multistep regulator of cAMP-PKA signaling
YAL058C-A	NA	8.15373	8.97387	8.47007	8.28699	7.40378	3.75237	2.13677	0	0.601003	8.25322	8.79076	8.47663	7.93068	7.56819	3.08944	0.224007	0	0.240031	-0.0386366	0.0331281	dropout	NA
YAL059W	ECM1	6.27996	6.27594	6.71669	6.28845	5.42563	1.94327	0.335717	2.76659	1.65719	6.52831	7.90437	6.39454	5.94734	4.10891	4.1169	0.448013	1.29116	1.12724	0.0881354	-1.24315	dropout	Pre-ribosomal factor involved in 60S ribosomal protein subunit export
YAL060W	BDH1	8.30403	8.95364	8.46091	8.05563	7.68922	2.52179	3.34627	1.34936	3.68337	8.43199	9.03242	8.89306	8.78661	7.87622	5.06655	0.448013	0.974405	1.12724	-0.0655402	0.346959	dropout	NAD-dependent (R,R)-butanediol dehydrogenase
YAL061W	BDH2	8.26442	8.98509	8.76592	8.41616	7.27465	3.86754	1.20791	4.34695	0.780732	8.57213	9.13041	8.70737	7.93593	7.38145	3.91351	0.789371	1.29116	4.60249	-0.140555	-0.370411	dropout	Putative medium-chain alcohol dehydrogenase with similarity to BDH1
YAL062W	GDH3	8.56706	8.92361	8.9932	8.50771	7.93144	5.74966	5.32332	5.29693	0	8.78296	9.06298	8.68788	8.57525	7.24456	4.76748	5.26711	4.50517	0	0.082919	-0.310275	dropout	NADP(+)-dependent glutamate dehydrogenase
YAL064C-A	TDA8	7.92464	9.02379	8.34264	8.41122	8.10437	3.59298	0	0	0.780732	7.75422	9.06184	8.55626	7.77488	7.18825	4.57377	7.01735	1.29116	4.55482	0.632285	0.00632097	dropout	Putative protein of unknown function
YAL065C	YAL065C	8.38582	8.26637	8.49506	8.21353	8.04028	1.94327	3.14733	0	0	8.16906	8.63509	8.6257	8.52858	7.19398	3.9671	0	0	0.480061	0.341243	0.157079	dropout	Putative protein of unknown function
YAL067C	SEO1	8.7689	9.14618	8.7563	8.82792	8.04465	5.53032	0	0.827002	0.442547	9.19501	9.25999	8.45021	8.89082	8.04902	2.86275	4.78574	0.567949	1.12724	0.0736309	-0.060145	dropout	Putative permease
YAL068C	PAU8	9.27899	8.69298	8.87517	7.95215	7.60312	4.55151	2.81273	4.34695	1.65719	9.22363	9.29636	9.06486	8.72555	8.66813	8.45616	8.82428	9.53338	9.37133	-0.754843	0.180543	dropout	Protein of unknown function
YAR002C-A	ERP1	7.92354	8.35208	8.35363	7.8798	7.11477	2.44731	1.78912	0.415753	2.45535	8.33915	8.43977	8.61701	8.01951	7.01913	4.536	5.30333	0.487202	0	-0.0311147	-0.192434	dropout	Member of the p24 family involved in ER to Golgi transport
YAR002W	NUP60	7.4873	6.6481	7.35772	6.90562	6.80818	3.63029	0	0	0	7.10652	7.02494	7.13327	7.37088	6.17801	4.03561	4.84178	5.03736	0	0.014135	0.593609	dropout	FG-nucleoporin component of central core of the nuclear pore complex
YAR003W	SWD1	7.69638	8.13477	8.21381	8.3476	7.15064	3.55467	0	0.471965	0.442547	8.40226	9.04692	8.74295	8.74934	7.9424	4.57377	0	1.55073	0	0.417698	0.386632	dropout	Subunit of the COMPASS (Set1C) complex
YAR007C	RFA1	7.90297	7.87496	7.87305	7.69082	6.79443	3.80364	3.01331	0	0	8.13179	8.5226	8.34435	7.54137	7.35356	5.27217	5.52844	0.974405	0.480061	-0.140066	-0.0817953	dropout	Subunit of heterotrimeric Replication Protein A (RPA)
YAR008W	SEN34	8.11996	8.13233	8.47955	8.4132	7.39341	4.40848	0.607872	0	0	7.86374	8.22305	8.314	8.02048	7.87443	0	5.10864	1.29116	0	0.271603	0.646615	dropout	Subunit of the tRNA splicing endonuclease
YAR014C	BUD14	8.05	8.02064	8.09922	7.65121	6.77706	4.12451	0	0.471965	0	7.95532	8.25237	8.0524	7.67034	7.2583	6.20958	6.78937	5.98257	0.480061	-0.309415	0.110922	dropout	Protein involved in bud-site selection
YAR015W	ADE1	8.68715	8.26414	8.51896	8.10166	7.51156	0.706987	3.67697	0.471965	0.442547	8.22109	8.07815	8.10703	8.31882	6.98508	3.76001	4.11996	0.974405	0	-0.215364	0.412681	dropout	N-succinyl-5-aminoimidazole-4-carboxamide ribotide synthetase
YAR018C	KIN3	7.86884	7.63228	8.31341	7.96701	6.88478	0	0.335717	0	0.442547	7.7795	8.4069	8.09076	7.94729	6.55726	0.464921	4.68722	0	0.480061	0.116509	-0.0952705	dropout	Nonessential serine/threonine protein kinase
YAR019C	CDC15	7.84218	8.28406	8.21146	7.64954	7.24716	2.9921	0	0.471965	0.442547	8.24362	8.34912	8.62499	7.21216	6.92087	5.22161	5.15361	0.974405	0.480061	0.0280557	-0.468685	dropout	Protein kinase of the Mitotic Exit Network
YAR020C	PAU7	7.60663	8.43032	8.12936	7.42918	7.19579	4.2255	1.03423	5.16309	0.442547	8.22534	9.01837	8.46844	7.81601	6.74073	4.67387	0	0.567949	1.12724	0.0303062	-0.509848	dropout	Member of the seripauperin multigene family
YAR023C	YAR023C	7.89701	8.5918	8.28469	7.97104	7.15064	0	0.607872	0.471965	0.442547	8.30249	9.12551	8.46054	7.94935	7.16509	5.00808	5.42218	1.29116	5.32501	-0.0243735	-0.304502	dropout	Putative integral membrane protein
YAR027W	UIP3	8.53796	8.00871	8.12438	7.86683	6.28148	0	0.335717	0.471965	0.780732	7.75814	8.4015	8.5466	7.72055	6.69296	4.23813	3.61929	0.974405	0.839642	-0.841133	-0.104198	dropout	Putative integral membrane protein of unknown function
YAR028W	YAR028W	8.36148	8.49063	8.2947	8.21013	7.6799	6.04737	5.56605	0	4.32388	8.3185	8.44592	8.82396	8.7517	7.66961	3.91351	0.448013	1.96143	0.480061	0.0848406	0.457735	dropout	Putative integral membrane protein
YAR029W	YAR029W	8.46323	7.95999	7.75883	8.18839	7.48826	0.706987	0.335717	0.471965	0	9.03467	7.68022	8.08563	7.81037	7.34586	3.25632	0.789371	1.29116	0.480061	-0.0447002	-0.385538	dropout	Member of DUP240 gene family but contains no transmembrane domains
YAR030C	NA	8.28589	8.17683	8.38904	7.82443	6.80132	0.706987	0.836744	3.78355	0.442547	8.10435	8.51178	8.55256	7.67159	6.98508	0.464921	6.17743	0.567949	5.20661	-0.433479	-0.215998	dropout	NA
YAR031W	PRM9	8.01737	8.40526	8.25197	7.53633	7.10682	8.13357	8.44359	8.3644	8.08961	8.0606	8.35938	8.42933	8.03894	7.4405	3.61083	3.53115	0.567949	0.480061	-0.254083	0.250172	dropout	Pheromone-regulated protein
YAR035W	YAT1	7.36009	8.01932	7.944	8.24158	7.52827	5.81594	4.77939	6.47327	5.66963	7.8854	8.76422	8.38246	8.54703	7.75351	3.07291	0.448013	1.29116	0	0.837164	0.620903	dropout	Outer mitochondrial carnitine acetyltransferase
YAR037W	NA	7.80018	8.04809	8.19731	7.97238	8.04319	4.29686	0	4.87041	0	8.55871	8.59383	7.98684	8.47537	8.04744	4.14817	0	0.567949	0	0.712896	0.377625	dropout	NA
YAR040C	NA	8.04461	8.36529	8.23936	8.11991	7.70216	2.44009	0.335717	0	0	7.20166	8.45812	8.60936	8.43486	6.8464	6.29938	7.33624	0	5.60796	0.316124	0.598856	dropout	NA
YAR047C	NA	7.75472	7.7768	7.18916	6.08053	6.6454	0.706987	0.335717	0	0.442547	8.05265	7.58966	7.40252	6.34095	4.66573	0.464921	1.06521	0.567949	1.12724	-0.743697	-1.6927	dropout	NA
YAR050W	FLO1	8.60603	8.84025	8.79538	8.8619	8.66602	3.28919	0.605163	0.831506	0.90077	8.5364	8.11128	8.74445	8.70558	8.58602	7.65545	6.7274	4.59342	3.74768	0.645239	0.818586	dropout	Lectin-like protein involved in flocculation
YBL001C	ECM15	8.22887	7.64095	7.62429	7.72359	7.27218	3.85807	0.833276	1.73925	2.01247	7.94392	6.91149	7.69294	7.13983	6.93287	3.54836	2.20769	4.76695	0.62345	-0.00969482	-0.0581091	dropout	Non-essential protein of unknown function
YBL002W	HTB2	8.61713	8.67283	8.34546	7.7726	7.74496	9.04681	9.33638	9.3012	7.77807	9.15459	8.70146	8.37284	7.90785	7.13297	3.96256	0	0.598601	1.05735	-0.282828	-0.50179	dropout	Histone H2B
YBL003C	HTA2	7.73658	7.54796	8.00023	7.44681	7.11	4.31983	2.94163	0	0.725539	7.98823	7.42791	7.69304	7.85005	6.20798	2.94588	0	0.283975	0.419821	0.160713	0.121936	dropout	Histone H2A
YBL004W	UTP20	8.0066	7.717	7.98039	7.50546	6.4757	4.31946	2.45035	0	0.601003	7.93805	7.91643	7.99273	7.08507	5.60012	4.52779	2.19715	0.487202	0.419821	-0.303371	-0.919692	dropout	Component of the small-subunit (SSU) processome
YBL007C	SLA1	7.79377	6.8398	7.7748	7.78227	6.86189	5.80782	4.42199	0.827002	0.780732	7.70229	7.41294	7.40087	6.81903	6.24026	2.31977	0	0.974405	0.480061	0.308725	-0.370519	dropout	Cytoskeletal protein binding protein
YBL008W	HIR1	8.11311	7.74839	7.8775	6.75496	6.96368	0	0.607872	0	0	7.20166	8.11053	8.1151	7.00246	6.96846	5.47695	0.448013	0.974405	0	-0.38196	0.21093	dropout	Subunit of the HIR complex
YBL009W	ALK2	7.24675	7.58198	7.68942	8.03623	8.08629	7.13729	7.00654	5.44722	5.92105	7.72467	7.62204	7.8858	7.1169	5.64399	3.36788	0	0.645579	0	1.29851	-0.662448	dropout	Protein kinase
YBL010C	YBL010C	7.86699	7.69518	7.71776	7.67903	6.82783	2.62652	0	0	0.90077	8.06312	8.09985	7.83923	8.36403	8.38477	6.11541	0	0	0	0.211359	0.971214	dropout	Putative protein of unknown function
YBL012C	NA	7.10678	7.38715	7.77058	6.75543	5.56641	0	0.167859	0.677814	0.450385	7.1623	7.77837	7.81265	6.86368	6.17688	4.13633	0	0	0	-0.533262	-0.152387	dropout	NA
YBL013W	FMT1	7.79782	7.57251	7.27499	7.05654	7.28859	3.25239	1.87489	0	0.527252	7.52939	7.23422	7.42019	7.57215	8.00651	8.63455	7.69534	7.54638	5.965	0.0381164	1.06581	dropout	Methionyl-tRNA formyltransferase
YBL015W	ACH1	7.8512	8.04313	8.00434	7.71689	6.68387	3.27953	1.89388	0.651736	0.601003	7.55718	7.67293	7.79613	7.38382	6.83749	3.8106	0	0.487202	0.240031	-0.205801	0.18222	dropout	Protein with CoA transferase activity
YBL016W	FUS3	7.44413	8.01336	7.97501	9.0469	9.79245	12.1158	11.6051	10.8137	9.96122	7.36921	7.43939	7.7144	8.70679	9.02771	10.7898	9.84156	10.0113	9.17401	2.40775	2.09375	survivers	Mitogen-activated serine/threonine protein kinase involved in mating
YBL017C	PEP1	5.18797	3.80935	2.24722	2.64596	2.01715	0	0	0	0	NA	NA	NA	NA	NA	NA	NA	NA	NA	-1.87625	NA	dropout	Type I transmembrane sorting receptor for multiple vacuolar hydrolases
YBL018C	POP8	7.52033	7.68576	7.67493	7.09285	6.2671	2.95416	0	0	0.259786	7.2769	7.60601	7.7426	7.38421	6.47811	0	0	0.645579	0	-0.365663	0.192561	dropout	Subunit of both RNase MRP and nuclear RNase P
YBL019W	APN2	7.816	6.95127	8.12696	7.81647	7.78044	4.94849	5.33321	0.829254	0.650153	7.68639	7.75996	7.82242	7.75624	7.75596	7.052	6.29172	1.56379	6.31749	0.604575	0.730847	dropout	Class II abasic (AP) endonuclease involved in repair of DNA damage
YBL020W	RFT1	7.42933	7.59141	7.94148	7.67699	7.60373	6.33426	6.61115	2.4724	2.83053	7.80847	7.65826	7.78486	7.9846	8.11655	6.37942	2.89948	2.45212	2.21413	0.728504	0.948937	survivers	Membrane protein required for translocation of Man5GlcNac2-PP-Dol
YBL024W	NCL1	7.50571	7.6426	8.10302	8.17913	7.15334	2.44009	0	0.471965	0.442547	7.29091	7.80281	8.23844	7.9442	7.13562	4.36334	4.68722	0	0	0.604153	0.697771	dropout	S-adenosyl-L-methionine-dependent tRNA: m5C-methyltransferase
YBL025W	RRN10	6.84845	7.1959	7.29707	7.5089	6.92949	0	3.01331	0	0	7.96891	7.34136	6.97821	6.88495	6.29462	3.61083	0	0	0	0.819423	-0.517503	dropout	Protein involved in promoting high level transcription of rDNA
YBL026W	LSM2	8.12847	8.14328	7.75722	8.91967	9.56451	10.1946	9.8469	8.27531	7.69645	8.05105	7.91326	8.18673	9.11477	10.0402	11.119	10.5195	9.63404	10.3629	1.71557	2.22946	survivers	Lsm (Like Sm) protein
YBL027W	RPL19B	7.60725	7.59851	8.48494	10.7278	11.5678	10.3922	9.7277	8.66939	8.34746	7.08268	7.58013	8.49107	10.6923	11.5608	9.84957	8.65374	4.92182	5.25921	4.11275	4.38603	survivers	Ribosomal 60S subunit protein L19B
YBL028C	YBL028C	8.07774	5.92142	6.17351	6.11937	4.64334	3.62033	0.418372	0.413501	0.221274	6.90082	7.10236	6.23736	6.47686	5.88724	8.91164	8.7202	9.57993	9.0021	-1.58059	-0.074419	dropout	Protein of unknown function that may interact with ribosomes
YBL029W	YBL029W	7.45247	7.00633	6.96802	7.13589	6.88802	5.96213	5.58979	4.62099	4.56176	7.36215	7.31669	7.47956	7.5883	7.12366	5.99412	4.99791	4.0389	4.37435	0.251172	0.710455	survivers	Non-essential protein of unknown function
YBL031W	SHE1	7.77871	6.73431	7.59754	6.4317	6.60265	0	2.64157	0	0	7.42512	7.39673	7.14908	7.14738	5.99314	5.50138	0	0.974405	3.68303	-0.368537	0.14262	dropout	Mitotic spindle protein
YBL032W	HEK2	8.18146	8.16497	8.4654	8.89326	8.6436	5.65831	0.833276	0	0.519573	8.69016	8.42264	8.90983	8.29282	8.00477	5.05924	0	6.40637	0	1.13232	0.232303	dropout	RNA binding protein involved in asymmetric localization of ASH1 mRNA
YBL033C	RIB1	7.33678	6.66846	6.81884	6.41208	5.5698	0	0	0	0	7.49252	7.01789	7.49045	6.70443	5.50494	4.30903	0	0.567949	2.4176	-0.621629	-0.575213	dropout	GTP cyclohydrolase II
YBL034C	STU1	7.77139	7.7475	7.93754	8.04957	8.07799	4.61183	4.42178	0.415753	0.259786	8.1167	7.66566	8.0221	8.07422	7.3176	5.16933	2.93459	0.283975	0	0.839094	0.362596	dropout	Component of the mitotic spindle
YBL035C	POL12	7.60681	7.57037	7.78929	7.28236	6.75394	0.1464	0	0	0.48106	7.79106	7.90008	7.97969	6.69548	7.02645	3.65494	0.224007	0	0.240031	-0.0357742	-0.193439	dropout	B subunit of DNA polymerase alpha-primase complex
YBL036C	YBL036C	6.29818	8.31237	8.35119	7.43113	6.39515	2.35348	0	0.471965	0.442547	8.43811	7.74139	7.87842	7.85929	6.79076	6.28186	0.789371	1.29116	0.839642	0.50771	-0.233654	dropout	Putative non-specific single-domain racemase
YBL037W	APL3	6.72889	7.07359	6.62804	5.29988	5.04044	2.0423	1.52622	0	0	7.51587	7.04227	6.57971	5.93009	5.24556	1.48583	0.570865	0	0	-1.07094	-1.05744	dropout	Alpha-adaptin
YBL038W	MRPL16	7.35325	7.61739	7.94806	7.09991	6.16425	0.198187	1.7058	0	0.259786	7.17998	7.22831	7.28238	7.19747	5.68903	1.00752	2.50713	0	0	-0.286982	-0.142357	dropout	Mitochondrial ribosomal protein of the large subunit
YBL039C	URA7	7.51872	7.38614	8.03036	7.71022	6.57478	3.51532	3.38297	0	0.780732	6.82078	5.69174	6.27731	6.48856	5.3996	4.11948	2.67979	2.56981	0	0.147262	0.100424	dropout	Major CTP synthase isozyme (see also URA8)
YBL040C	ERD2	8.41071	8.12312	8.56302	8.26355	7.86616	3.62897	0	0.415753	0.725539	8.47167	8.57246	8.79657	8.37812	7.91897	3.7677	2.82426	2.83887	0.419821	0.285238	0.457147	dropout	HDEL receptor
YBL041W	PRE7	8.04416	8.20835	8.74797	9.11773	9.33554	7.20162	6.05692	4.70616	4.19252	8.73084	8.32227	8.60574	9.21927	8.32161	5.82487	0.570865	0.283975	0.768707	1.68005	0.771533	dropout	Beta 6 subunit of the 20S proteasome
YBL042C	FUI1	8.45798	7.91451	8.07219	7.81076	7.13989	3.59555	0.3349	0	0.48106	7.90634	7.5313	7.88222	7.87939	6.67958	4.6346	0.570865	0.487202	4.6196	-0.222968	0.112136	dropout	High affinity uridine permease, localizes to the plasma membrane
YBL044W	YBL044W	7.79677	7.51296	8.08609	9.02998	9.43993	5.7835	5.52396	1.95497	3.11158	7.98678	7.57256	7.87859	9.38496	9.8366	7.4895	5.91961	5.07141	4.33549	2.09338	2.36202	dropout	Putative protein of unknown function
YBL045C	COR1	8.09707	8.09689	8.39004	8.12181	7.33268	4.88836	3.20505	2.4724	0.601003	8.68439	8.11143	8.57534	8.53385	7.89429	7.32963	7.65698	5.9236	5.85905	0.145315	0.359417	dropout	Core subunit of the ubiquinol-cytochrome c reductase complex
YBL048W	NA	8.55574	8.27303	8.3362	8.27888	7.1614	1.53465	0.607872	0.827002	0.442547	8.37062	8.27126	8.69867	8.22691	6.35214	2.57123	4.94772	0.974405	1.12724	0.00807413	-0.450787	dropout	NA
YBL050W	SEC17	8.18548	8.04719	8.09855	7.31955	7.20677	2.58884	0	0	0.48106	8.5475	8.1644	8.25032	7.82915	7.24118	5.9091	2.21346	0.283975	0.240031	-0.295446	-0.194642	dropout	Alpha-SNAP cochaperone
YBL051C	PIN4	8.88527	8.48573	8.33549	7.23432	6.74372	3.54534	0.167859	0	1.25279	8.93697	8.85734	8.76963	7.97063	7.43522	5.02861	4.53358	2.08032	2.5125	-1.2069	-0.486031	dropout	Protein involved in G2/M phase progression and response to DNA damage
YBL052C	SAS3	8.84287	8.47499	8.9801	7.94595	7.71365	4.89673	3.6314	0.235983	0.259786	8.65047	8.17463	8.64747	8.474	7.50003	4.90162	2.15866	0.775367	0.419821	-0.329964	0.1229	dropout	Histone acetyltransferase catalytic subunit of NuA3 complex
YBL053W	NA	7.43901	5.59546	5.40135	5.26804	4.55791	3.51782	3.15406	0.235983	0.48106	8.51654	7.97763	8.09993	7.98785	7.86548	4.58524	0.448013	5.27159	0.480061	-1.42641	0.234451	dropout	NA
YBL054W	TOD6	8.13706	8.21752	8.34778	7.88933	6.8929	3.75839	2.20713	0.235983	0.601003	8.40564	8.07832	8.50609	7.92185	7.4815	3.65948	0	0.645579	0.240031	-0.234321	0.0862108	dropout	PAC motif binding protein involved in rRNA and ribosome biogenesis
YBL055C	YBL055C	7.60419	7.96137	8.17702	7.61736	7.73492	6.29403	5.56605	5.56802	3.26544	8.00563	7.7009	8.03549	7.42062	6.62246	3.63311	0	0	0	0.552822	-0.212975	dropout	3'-->5' exonuclease and endonuclease with a possible role in apoptosis
YBL056W	PTC3	7.74693	7.92359	8.5344	7.5648	7.12119	3.03205	0.606518	0.913796	1.14551	8.17508	8.29471	8.45718	7.3418	6.68306	3.22938	2.54965	1.15578	0.731546	0.0909072	-0.491909	dropout	Type 2C protein phosphatase (PP2C)
YBL057C	PTH2	7.95175	8.09396	7.51435	7.53089	7.55908	4.89597	4.3681	0	0	7.69618	7.58649	7.92621	7.9514	6.95164	3.58821	0.789371	0.974405	0	0.184315	0.407376	dropout	One of two mitochondrially-localized peptidyl-tRNA hydrolases
YBL058W	SHP1	8.29949	8.2029	8.2674	8.02647	7.80845	3.71708	4.95262	0.831506	1.45108	8.2786	8.63961	8.21042	8.35324	8.36609	8.39164	7.76925	6.64004	6.89943	0.210393	0.756992	dropout	UBX (ubiquitin regulatory X) domain-containing protein
YBL059W	YBL059W	9.66377	9.51252	9.63415	8.93421	8.65125	4.74395	1.87366	2.94897	1.00623	9.78962	9.74646	9.81995	9.14341	8.02747	3.92988	0	0.487202	0.419821	-0.257742	-0.517037	dropout	Putative protein of unknown function
YBL060W	YEL1	8.06604	7.53585	8.2359	8.20558	8.01086	6.74046	6.89363	1.34936	0.780732	8.14233	8.02174	7.85813	8.43999	8.42298	10.3905	11.1297	11.7563	12.0749	0.66865	0.996193	dropout	Guanine nucleotide exchange factor specific for Arf3p
YBL061C	SKT5	8.44984	8.37802	8.43506	8.18284	7.63602	0.589686	0.47044	2.64846	0.450385	8.30004	8.56143	8.31177	8.30749	7.41296	5.624	0	1.07467	0.563621	0.0200032	0.185899	dropout	Activator of Chs3p (chitin synthase III) during vegetative growth
YBL062W	NA	8.51462	8.38278	8.4072	8.72588	8.17046	3.49348	0	0	1.34243	8.49769	8.58904	8.89499	8.35458	7.73165	4.19337	0	0.487202	0.240031	0.449869	0.182557	dropout	NA
YBL063W	KIP1	8.60573	8.50635	8.54648	7.95353	6.9941	3.84883	1.98778	0.415753	0.601003	8.35682	8.43704	8.68869	8.179	7.80894	5.69692	3.14467	2.51644	2.45454	-0.586175	0.291325	dropout	Kinesin-related motor protein
YBL064C	PRX1	8.42685	8.49803	8.93922	8.43012	8.13437	2.47155	0.416638	0.677814	0.946813	8.74845	8.56517	8.8492	8.52501	8.00613	5.48661	5.72192	0.487202	5.51157	0.387631	0.244051	dropout	Mitochondrial peroxiredoxin with thioredoxin peroxidase activity
YBL065W	NA	6.6906	6.35038	7.11884	10.2058	12.0032	11.7672	11.9961	11.3187	10.4199	6.45623	6.46829	6.78087	10.7144	11.536	12.5889	12.6986	12.4282	12.487	5.14485	5.12711	survivers	NA
YBL066C	SEF1	7.39445	8.25442	8.38723	8.97961	9.45127	8.71713	7.97976	6.51467	3.35774	8.15723	7.91422	8.36522	8.86258	8.9656	7.9075	7.42345	4.93565	3.43365	2.19287	1.43105	survivers	Putative transcription factor
YBL067C	UBP13	6.04447	7.82018	8.02759	8.93268	9.09562	6.66046	5.80556	0.913796	0.450385	7.14966	7.78408	7.8661	8.63368	8.13556	6.53287	5.89506	1.84059	0	3.05345	1.68373	dropout	Ubiquitin-specific protease that cleaves Ub-protein fusions
YBL068W	PRS4	7.71903	8.11183	7.96301	7.28316	5.909	2.55859	1.50665	3.07648	0.48106	8.20236	7.53115	7.91185	7.36465	6.06277	4.29527	0.794871	0.786503	0	-0.597678	-0.617084	dropout	5-phospho-ribosyl-1(alpha)-pyrophosphate synthetase, synthesizes PRPP
YBL069W	AST1	8.64974	8.38984	8.50389	8.2615	7.40366	2.91337	2.85297	0.913796	0.822276	8.35605	8.58197	8.57793	7.97422	7.49982	5.44863	0.570865	1.58142	3.3745	-0.223402	0.00310166	dropout	Lipid raft associated protein
YBL070C	NA	7.65433	7.95272	8.04106	7.61561	7.41217	4.27937	1.65431	4.72874	0.840751	8.04598	4.99753	8.1434	7.14785	6.55424	2.70255	0	4.41388	2.6033	0.334315	-0.2925	dropout	NA
YBL071C	NA	7.52904	7.25991	7.97475	7.5089	7.74389	7.4081	7.13595	0	5.92963	6.78198	5.59537	5.8299	5.85885	5.55387	4.08522	4.39694	1.09003	2.50426	0.767962	-0.138487	dropout	NA
YBL072C	RPS8A	6.05557	8.02985	8.12188	9.6251	10.0152	9.1383	8.72661	8.79226	7.29284	7.97902	7.95812	8.26134	9.6474	9.74849	6.65554	0.789371	1.55073	5.36702	3.85624	2.31085	dropout	Protein component of the small (40S) ribosomal subunit
YBL073W	NA	8.36828	8.25067	8.31506	7.69336	7.17748	0	0.833276	0	0.519573	7.78969	8.30802	8.51881	7.86496	6.63957	2.87231	0	0	0	-0.347976	-0.070332	dropout	NA
YBL074C	AAR2	7.68889	8.18298	8.51006	5.93592	7.2314	0	0.47044	0.415753	0.221274	7.94815	8.11367	8.2093	8.09944	6.76326	1.39264	0	0.283975	0.731546	-0.39941	0.195545	dropout	Component of the U5 snRNP complex
YBL076C	ILS1	9.14855	9.27509	9.46461	9.08587	8.24803	4.67532	3.58703	0	3.0892	8.78018	9.10739	9.27387	9.09403	8.28764	5.29866	2.35374	2.22867	0.311725	-0.00465827	0.441023	dropout	Cytoplasmic isoleucine-tRNA synthetase
YBL077W	NA	8.22687	8.71843	8.75549	8.46551	8.43856	3.47486	0	5.04967	0.780732	8.98538	8.822	8.70269	8.96534	8.48391	4.47855	0.448013	1.29116	0	0.651551	0.332064	dropout	NA
YBL078C	ATG8	7.99097	8.4341	8.39825	7.69434	7.4551	1.60247	0.167041	0	0.822276	8.03999	8.16191	8.40761	8.28891	7.46449	4.53396	0	0.283975	0.875346	0.0198409	0.429981	dropout	Component of autophagosomes and Cvt vesicles
YBL079W	NUP170	8.37549	8.54059	8.66013	8.27334	8.07152	8.98979	8.41857	7.73334	5.87126	8.04619	8.20794	8.45019	8.12059	7.09901	4.85984	1.78795	5.31643	0	0.311554	0.146398	dropout	Subunit of the inner ring of the nuclear pore complex (NPC)
YBL081W	YBL081W	8.47011	5.67035	8.40572	7.79559	7.84688	5.54666	3.72794	0.413501	0.48106	6.67504	4.38286	8.20167	7.96345	7.5357	6.21397	3.09952	1.99849	2.48634	0.129018	1.68317	dropout	Non-essential protein of unknown function
YBL082C	ALG3	8.33672	8.65438	8.24854	8.12233	6.53399	3.63029	0.335717	0	0	8.16906	8.38516	8.52177	7.71452	7.47622	2.78529	0	4.5943	0	-0.639766	0.0653695	dropout	Dolichol-P-Man dependent alpha(1-3) mannosyltransferase
YBL083C	NA	7.32793	8.30589	8.0035	7.99364	7.01496	3.7706	0.335717	0	0	7.93297	8.34725	7.70079	8.0087	6.52124	0.251108	0	0.974405	1.12724	0.381783	-0.164412	dropout	NA
YBL084C	CDC27	7.4568	7.31552	7.39023	6.34417	5.87775	0	0.3349	0	0.48106	7.24391	7.21624	7.23901	5.8901	4.79506	0	0	0.283975	0	-0.740801	-1.16998	dropout	Subunit of the Anaphase-Promoting Complex/Cyclosome (APC/C)
YBL085W	BOI1	8.4429	8.36633	8.69634	8.23378	7.49039	3.25358	3.14733	0.471965	0.780732	8.52231	8.08491	8.4841	8.1557	7.4405	0.815972	0	0.974405	0.480061	-0.0351077	0.075886	dropout	Protein implicated in polar growth
YBL086C	YBL086C	7.79921	6.22984	7.03894	6.5878	7.53797	7.04786	6.1634	4.27791	3.82263	7.0694	7.02474	6.39026	6.58634	6.1874	3.08711	0	1.89623	0	0.388338	0.0396627	dropout	Protein of unknown function
YBL088C	TEL1	8.63911	9.32834	9.13361	8.66761	8.26626	7.13383	4.38628	4.87041	0.442547	8.63633	8.69228	9.05912	8.20299	6.94486	6.34058	1.06521	4.73162	0	0.17377	-0.430741	dropout	Protein kinase primarily involved in telomere length regulation
YBL089W	AVT5	8.1537	8.80909	8.37758	8.55139	8.15366	10.6121	11.2343	11.917	11.8018	7.03361	6.72451	6.69919	6.77206	5.7058	2.53327	0.648344	0.885325	0.683465	0.54666	-0.0471054	dropout	Putative transporter
YBL090W	MRP21	8.52384	8.24506	8.61437	8.23155	8.0634	4.51207	0.607872	5.28265	0	7.96213	8.19833	8.20007	8.55919	6.34185	3.98454	0.448013	4.5355	0	0.272643	0.947322	dropout	Mitochondrial ribosomal protein of the small subunit
YBL091C-A	SCS22	8.11311	8.01004	8.45794	7.30494	6.62613	3.20494	2.51503	0.471965	0	7.66313	8.49665	7.95122	7.1438	6.77555	0	0	0	0	-0.576216	-0.23864	dropout	Protein involved in regulation of phospholipid metabolism
YBL092W	RPL32	7.38111	8.78214	8.24407	9.81485	10.9452	12.1198	11.4886	10.3385	9.30929	7.9124	8.52732	8.2719	10.2878	11.8033	12.9903	12.4369	11.5289	11.2092	3.2033	3.567	survivers	Ribosomal 60S subunit protein L32
YBL094C	NA	8.52384	8.44022	8.31232	7.78837	7.40928	5.06902	5.8079	0	0.442547	8.28494	8.35005	8.24673	8.33148	7.2854	5.05008	0.789371	0.567949	0.480061	-0.338276	0.540377	dropout	NA
YBL095W	YBL095W	8.67258	8.28166	8.53438	8.13091	8.00192	3.76563	0	0	0.90077	7.2237	8.52454	7.87099	7.60861	7.14497	5.48447	5.26304	3.49633	0	0.0468505	0.431724	dropout	Putative protein of unknown function
YBL096C	NA	8.14198	8.70781	8.69969	8.40925	7.80001	2.26133	0.335717	0.471965	0	8.15724	8.63125	8.77004	8.6114	7.14452	4.05223	5.93278	1.55073	0	0.323185	0.16816	dropout	NA
YBL097W	BRN1	7.80018	8.84082	8.60189	7.50149	7.30648	3.43324	0.335717	0.471965	0	8.14532	8.75082	8.77068	8.30764	7.56071	0	0	0.567949	0	-0.128593	0.250974	dropout	Subunit of the condensin complex
YBL098W	BNA4	7.899	8.57662	8.57478	8.34863	7.15064	0.396374	4.15123	0.471965	0.780732	8.00068	8.44066	8.37155	8.07704	6.34185	2.01505	0	1.77065	0.480061	0.13068	-0.318936	dropout	Kynurenine 3-mono oxygenase
YBL099W	ATP1	8.28841	8.53524	8.33396	7.02834	7.27888	4.46825	3.59674	0.235983	0.831707	7.87025	8.73295	8.41969	8.32146	7.48588	6.24143	5.90868	2.15423	0	-0.542085	0.403692	dropout	Alpha subunit of the F1 sector of mitochondrial F1F0 ATP synthase
YBL100C	NA	8.41812	8.35904	8.52086	8.05184	7.0414	0.396374	0.335717	5.17859	0.442547	8.52461	8.4788	8.08255	7.82051	6.84276	0	3.66142	0.974405	1.36693	-0.347485	-0.485455	dropout	NA
YBL102W	SFT2	8.46994	9.02182	8.62675	8.25265	7.2992	3.51532	0.836744	0.471965	3.97444	8.5975	9.43947	8.60579	8.22776	7.29343	3.87663	0.789371	1.55073	0.480061	-0.344722	-0.404364	dropout	Tetra-spanning membrane protein found mostly in the late Golgi
YBL103C	RTG3	8.7513	8.36136	7.9178	6.2366	5.75639	0	0.3349	0	0.259786	8.85227	8.59554	7.54718	6.32114	5.7016	3.31977	5.81804	0.645579	0	-2.04844	-1.92879	dropout	bHLH/Zip transcription factor for retrograde (RTG) and TOR pathways
YBL104C	SEA4	9.04007	9.36622	9.16	9.48757	8.97569	5.42808	0.335717	0	0	7.27234	7.15586	6.81186	7.32711	6.93508	3.50647	0	0.283975	0.419821	0.624407	0.56768	dropout	Subunit of the SEA (Seh1-associated) complex
YBL105C	PKC1	8.39855	8.32525	8.79598	8.34657	7.81711	2.6725	0.335717	0	4.27121	8.81152	9.42711	8.58923	8.31404	7.74768	5.75097	0	1.77065	0.480061	0.240703	-0.251472	dropout	Protein serine/threonine kinase
YBL106C	SRO77	8.64046	9.12864	9.17438	8.89615	8.81053	1.37117	4.44378	0.413501	1.12825	8.86328	9.18817	8.9193	9.17503	8.3564	5.81906	6.1236	2.61755	1.57195	0.635439	0.410679	dropout	Protein with roles in exocytosis and cation homeostasis
YBL107C	MIX23	8.33616	9.33909	9.21711	9.42768	9.0146	6.12535	4.81926	0.677814	1.00623	8.46929	9.50429	9.08741	9.31169	9.09144	4.9061	0.794871	0.583275	1.09793	1.11644	1.12826	dropout	Mitochondrial intermembrane space protein of unknown function
YBR001C	NTH2	8.27905	8.06542	8.49682	8.61307	7.68135	1.73743	1.67314	2.96544	0.259786	8.30986	8.27949	8.72723	8.36144	7.72909	5.50532	3.6775	6.09074	0.240031	0.427164	0.39586	dropout	Putative neutral trehalase, required for thermotolerance
YBR002C	RER2	8.29643	8.35816	8.20507	7.59432	7.04871	3.9865	4.71566	0	0	6.7389	7.55086	6.58085	5.2831	4.68591	3.08342	0	0	0	-0.443256	-1.15471	dropout	Cis-prenyltransferase involved in dolichol synthesis
YBR003W	COQ1	8.36925	7.80809	7.88299	6.49893	5.80574	0	4.21261	0	0.450385	8.49413	8.11887	8.06235	6.59367	4.83955	2.81074	0.224007	0	0	-1.49151	-1.94208	dropout	Hexaprenyl pyrophosphate synthetase
YBR004C	GPI18	8.49006	8.73583	8.44461	8.07098	7.8567	3.10278	2.46407	3.41698	0	8.71484	8.4809	8.93003	8.00707	7.24098	4.02528	0	0.786503	0.240031	-0.0287788	-0.33065	dropout	Functional ortholog of human PIG-V
YBR005W	RCR1	7.49136	4.56878	3.67563	3.37149	0.746139	1.8876	0	0	0	NA	NA	NA	NA	NA	NA	NA	NA	NA	-4.1239	NA	dropout	Protein of the ER membrane involved in cell wall chitin deposition
YBR006W	UGA2	9.05654	8.57067	9.01332	8.09282	7.85562	1.70051	3.60937	0	1.45108	8.87734	8.73635	8.96428	8.11356	7.99817	6.38676	4.50565	0	0	-0.365887	-0.0464851	dropout	Succinate semialdehyde dehydrogenase
YBR007C	DSF2	6.67009	5.92694	7.34016	7.10787	7.71434	3.39556	2.93068	2.02616	0.390366	7.20864	7.06023	6.71722	7.82628	6.94992	6.63934	6.67163	5.9408	5.68918	1.50017	0.840915	dropout	Deletion suppressor of mpt5 mutation
YBR008C	FLR1	7.98113	7.54301	7.51454	7.84472	7.59096	2.56135	4.36867	0	1.05298	7.97831	8.23197	8.09752	8.00234	6.35207	6.18146	4.74994	3.36421	0	0.421682	-0.200836	dropout	Plasma membrane transporter of the major facilitator superfamily
YBR009C	HHF1	7.95426	7.72601	7.34657	7.35062	6.96812	4.41182	3.79706	4.91362	0.527252	7.85425	7.95719	8.02881	7.3437	6.42309	4.13886	2.09596	0.885325	0.240031	-0.21094	-0.323883	dropout	Histone H4
YBR011C	IPP1	8.80439	8.5208	8.53594	7.2705	7.34236	3.47486	0	0	0.442547	8.96349	8.31981	8.48332	7.98285	6.10079	2.89997	0	1.55073	0	-0.802192	-1.07242	dropout	Cytoplasmic inorganic pyrophosphatase (PPase)
YBR012C	NA	8.70531	8.10668	8.29307	8.37009	7.38755	2.27061	0.334082	0	0.519573	9.16296	8.667	9.06634	8.14225	7.14298	4.1322	0	0.598601	0	-0.145855	-0.675368	dropout	NA
YBR014C	GRX7	8.04744	8.36088	8.19193	7.43537	7.01889	1.79708	0	0.831506	0.519573	8.8915	8.68879	8.84558	7.92057	6.60812	2.49062	5.43382	0.598601	0	-0.353318	-0.88358	dropout	Cis-golgi localized monothiol glutaredoxin
YBR016W	YBR016W	8.57473	8.43684	8.62129	8.26165	7.60139	4.36291	0	0	0	7.39688	5.52312	6.79674	5.76786	6.13454	2.59889	2.17182	0.283975	0	-0.0713228	0.079184	dropout	Tail-anchored plasma membrane protein with a conserved CYSTM module
YBR017C	KAP104	7.94019	7.57232	8.20911	8.02755	7.46675	1.17937	3.76301	0	0.780732	8.27404	7.94084	7.97912	7.95447	7.21104	4.6952	0	0.567949	0	0.443686	0.0472886	dropout	Transportin or cytosolic karyopherin beta 2
YBR018C	GAL7	7.05186	8.53934	8.10934	8.10166	6.67196	3.80364	4.3681	1.55335	0.442547	8.46832	8.23424	8.38497	8.02048	7.36884	0.251108	0	1.29116	0.839642	0.351393	-0.0213617	dropout	Galactose-1-phosphate uridyl transferase
YBR019C	GAL10	6.70901	6.46137	7.0461	6.28671	6.22338	0.198187	0	0	0.601003	7.10471	6.04962	6.90096	6.63959	5.26526	5.51427	3.68865	2.80736	5.02812	0.111478	-0.0729191	dropout	UDP-glucose-4-epimerase
YBR021W	FUR4	7.25997	7.78177	7.64989	6.51625	5.54579	3.3782	0	0	0.48106	7.69119	7.59304	7.42215	6.16242	4.86753	0.157011	1.10385	0	0	-0.860715	-1.4224	dropout	Plasma membrane localized uracil permease
YBR022W	POA1	8.38724	7.37173	8.03568	7.52907	6.96981	5.56927	0.607872	0	1.0545	8.09199	2.60317	8.0216	7.79788	7.19684	4.1169	5.29414	5.17857	0.839642	-0.328776	0.333748	dropout	Phosphatase that is highly specific for ADP-ribose 1''-phosphate
YBR024W	SCO2	7.15203	7.18055	7.10438	6.10201	5.19277	1.87995	0.167859	1.78255	0.221274	7.13131	6.88685	6.72725	5.95168	5.47927	6.0476	5.03651	5.58163	3.86651	-0.983159	-0.600619	dropout	Protein anchored to mitochondrial inner membrane
YBR025C	OLA1	7.83221	7.94245	7.81968	7.41262	7.24722	2.7813	0.3349	1.85005	1.22207	7.78855	7.77891	8.03949	7.5535	6.37284	2.84159	3.2312	0.957167	0.768707	0.0673148	-0.179053	dropout	P-loop ATPase with similarity to human OLA1 and bacterial YchF
YBR026C	ETR1	8.3313	7.21684	8.03194	7.67491	7.28006	0	0	0.831506	0	8.48127	7.59651	7.89407	7.53163	7.34727	4.59102	0	0	0	-0.111347	-0.175142	dropout	2-enoyl thioester reductase
YBR027C	NA	6.50568	5.10663	6.65729	5.45041	4.53589	2.06159	0	2.64635	0.601003	6.59429	5.85885	5.60639	5.28397	4.41038	0.125554	0.224007	0.79418	0.419821	-0.760633	-0.794381	dropout	NA
YBR028C	YPK3	8.09721	7.75784	8.07868	7.73383	8.68419	12.4862	12.8434	13.2387	12.9282	7.18273	8.0944	7.78512	7.33736	6.91035	6.07559	3.63371	1.31877	2.48504	0.994053	0.382768	dropout	AGC kinase
YBR029C	CDS1	6.93886	6.69904	7.15372	6.99414	8.27113	10.6942	10.9184	11.0613	10.4882	6.53571	6.56136	6.96349	6.56564	6.25578	3.98116	0.96555	0.283975	0.419821	1.12176	0.468269	dropout	Phosphatidate cytidylyltransferase (CDP-diglyceride synthetase)
YBR030W	RKM3	5.77245	6.00422	5.51138	5.33623	4.72833	4.81726	3.92108	0	2.59121	6.26197	4.16355	3.8803	4.2305	4.98949	4.4662	0	0	3.88929	-0.267969	-0.170107	dropout	Ribosomal lysine methyltransferase
YBR031W	RPL4A	7.92911	7.95278	8.15498	8.06783	7.57418	5.47757	5.08095	2.3267	0.671658	8.07259	8.1219	8.04305	8.13295	7.04766	4.78723	5.65114	4.50418	1.6745	0.419918	0.40654	dropout	Ribosomal 60S subunit protein L4A
YBR032W	NA	7.67562	7.44829	7.85363	7.25076	6.49202	2.44009	0.335717	0	0	7.85645	7.08235	7.27687	7.39068	5.95989	4.71623	6.06422	0	0	-0.211574	-0.339819	dropout	NA
YBR033W	EDS1	7.36009	7.41856	7.99943	6.33502	5.53715	0	3.34627	0.471965	0.442547	7.65264	7.44481	7.52266	6.46682	6.54834	3.54186	0.448013	0	0	-0.903307	-0.316811	dropout	Putative zinc cluster protein, predicted to be a transcription factor
YBR034C	HMT1	7.27948	7.30608	7.3349	7.19787	6.48504	0.736086	0.167859	0.235983	0.259786	7.84332	7.55115	7.59856	6.92701	6.81456	0.23246	0.224007	0.299301	0	0.035199	-0.0719408	dropout	Nuclear SAM-dependent mono- and asymmetric methyltransferase
YBR035C	PDX3	6.53881	4.55616	4.58625	4.21182	4.57645	0.536084	0	0	0	5.16623	4.51339	4.94588	5.1702	3.62483	2.49062	0	0.598601	0	-0.920686	0.00711472	dropout	Pyridoxine (pyridoxamine) phosphate oxidase
YBR036C	CSG2	6.51102	5.44363	6.98734	6.21338	6.63772	2.9921	0	0	0	6.7092	6.43378	6.77929	7.17224	5.31814	2.78529	4.08942	3.41255	3.27585	0.721467	0.375984	dropout	Endoplasmic reticulum membrane protein
YBR037C	SCO1	7.60419	6.53808	6.99827	6.55128	6.64923	4.12451	2.30161	0	0	7.76594	6.93053	7.10721	7.5027	6.06995	2.70343	0	0.974405	0	-0.1922	-0.0978147	dropout	Copper-binding protein of mitochondrial inner membrane
YBR038W	CHS2	7.1546	7.17206	7.3757	7.13305	6.32327	2.27061	0	0	0	6.95748	7.11838	7.3348	7.12131	5.96734	4.45368	2.20769	0	0	0.0830918	0.158758	dropout	Chitin synthase II
YBR039W	ATP3	8.09586	7.66465	8.19281	7.00436	6.48745	3.18595	5.09141	0	1.20201	8.31107	8.10367	7.34153	6.75685	6.86192	3.24958	0	0	0	-0.665785	-0.635654	dropout	Gamma subunit of the F1 sector of mitochondrial F1F0 ATP synthase
YBR040W	FIG1	8.09412	7.46778	7.73126	6.46253	5.25544	2.6725	0	0	0	7.46402	7.36931	7.3333	6.79866	4.68214	1.22085	5.93278	0.567949	0.480061	-1.53493	-1.06475	dropout	Integral membrane protein required for efficient mating
YBR041W	FAT1	8.07663	7.05353	7.35984	7.2705	5.88726	3.92873	3.10402	0.471965	0	7.56589	7.22584	7.76375	7.53454	5.39976	0.251108	0.448013	0.567949	1.12724	-0.714832	-0.417729	dropout	Very long chain fatty acyl-CoA synthetase and fatty acid transporter
YBR042C	CST26	7.84205	7.39141	7.53382	6.78163	6.69008	1.52416	0.167859	0	0	7.85504	7.09389	7.5842	6.76595	5.20361	5.06329	4.70182	0.283975	0	-0.36956	-0.621914	dropout	Putative transferase involved in phospholipid biosynthesis
YBR043C	QDR3	6.89309	7.0275	6.06772	6.73615	6.12001	0.706987	4.23391	0	0	7.28006	7.17184	6.63521	6.77335	3.68938	0	0	0	0	0.0284366	-0.537736	dropout	Multidrug transporter of the major facilitator superfamily
YBR044C	TCM62	6.88508	7.29525	7.21983	7.1549	6.6454	3.63029	3.84421	0	0	7.12787	7.31285	7.19548	7.17926	6.12499	0.251108	5.66931	0.567949	0	0.427844	0.164359	dropout	Protein involved in assembly of the succinate dehydrogenase complex
YBR045C	GIP1	7.50262	7.35524	7.39494	7.05117	6.15539	2.40478	3.76573	0	0.450385	7.43952	7.36015	7.48052	6.79463	5.23608	1.75034	0	0.299301	0	-0.339411	-0.74815	dropout	Meiosis-specific regulatory subunit of the Glc7p protein phosphatase
YBR046C	ZTA1	7.10388	7.40478	6.8295	6.73894	5.48805	2.8903	0.769577	2.15254	0.259786	7.37263	7.13537	7.32043	6.76258	5.32027	2.39733	0.794871	0.957167	0	-0.588052	-0.604961	dropout	NADPH-dependent quinone reductase
YBR047W	FMP23	7.80792	7.84014	8.26907	7.3214	7.3401	4.78408	4.03333	0	1.20201	8.00351	7.25184	8.3133	7.8029	7.20353	6.04808	5.6572	5.44898	5.2179	0.100721	0.37553	dropout	Putative protein of unknown function
YBR048W	RPS11B	7.59257	7.72034	7.46139	5.82975	8.05413	4.08754	4.02296	0.651736	0.450385	7.73255	7.98343	7.93175	8.38126	7.73664	6.9465	6.53548	5.4761	5.4682	0.445575	0.871336	dropout	Protein component of the small (40S) ribosomal subunit
YBR050C	REG2	8.24504	7.91215	7.88924	8.15712	8.24707	6.80967	5.72415	5.49776	2.07986	8.05912	8.10773	8.51309	8.17969	7.42503	3.05652	1.97605	0.94488	0.240031	0.636567	0.366253	dropout	Regulatory subunit of the Glc7p type-1 protein phosphatase
YBR051W	NA	7.71232	7.18887	8.17822	7.08478	6.78751	4.15043	3.87029	0	0	8.19531	7.72706	8.05029	7.48581	6.59673	0	0.448013	0.567949	0	-0.059495	-0.330445	dropout	NA
YBR052C	RFS1	7.81007	7.61381	7.97475	7.19477	6.08858	0	3.51387	0	1.20201	8.03908	7.83595	7.2657	6.45449	6.55813	4.43758	0	0	0	-0.606652	-0.670198	dropout	Protein of unknown function
YBR053C	YBR053C	6.64253	5.1318	5.04988	4.63172	3.47592	0.463023	0	0.235983	0.259786	7.39524	6.86921	6.91027	6.3472	4.93578	2.74494	3.11226	3.5964	0.480061	-1.62191	-0.910976	dropout	Putative protein of unknown function
YBR054W	YRO2	7.42832	7.77766	7.61513	7.15983	6.64952	4.04667	3.57823	0	0.519573	7.63151	6.79338	7.35157	6.62677	4.17028	1.87768	0	0	0	-0.0816024	-1.3592	dropout	Protein of unknown function with similarity to archaeal rhodopsins
YBR055C	PRP6	7.82078	7.45466	6.87036	6.46053	6.28306	0	2.95884	0	0.519573	7.45019	7.31916	7.40878	7.61826	6.97831	3.09393	4.25526	0	0	-0.728973	0.49613	dropout	Splicing factor
YBR056W	YBR056W	8.37871	7.00098	7.7843	7.43697	6.42222	3.86754	0	0	0	7.40277	8.05539	7.57772	7.20185	5.891	0	0	0.567949	0	-0.533458	-0.402443	dropout	Putative glycoside hydrolase of the mitochondrial intermembrane space
YBR057C	MUM2	6.60475	6.97523	7.56435	7.24288	6.12403	0	0	0	0	6.31165	6.44728	7.64205	6.60026	6.24895	2.29004	0	0	0	0.448911	0.720947	dropout	Protein essential for meiotic DNA replication and sporulation
YBR058C	UBP14	7.20456	6.6065	7.67959	6.62809	6.39515	0	0	0.471965	0	6.43521	4.62311	5.68569	5.38598	5.32	1.54804	0.224007	0	0.419821	-0.00173253	-0.0343095	dropout	Ubiquitin-specific protease
YBR059C	AKL1	8.05472	7.41153	7.7706	7.37825	7.3295	6.50432	6.57877	6.25957	4.68433	7.72336	7.86101	8.14266	7.28309	6.85706	6.22734	5.16941	4.87202	0.62345	-0.0228155	-0.00480454	dropout	Ser-Thr protein kinase
YBR060C	ORC2	8.158	7.57368	7.88611	7.50664	7.38024	5.78146	0	0	0	7.85309	8.1835	8.0746	7.93799	7.76139	6.41581	5.35096	3.20601	0	-0.0557173	0.575205	dropout	Subunit of the origin recognition complex (ORC)
YBR061C	TRM7	6.98271	7.23381	7.49646	7.22552	6.31785	1.44478	0	0	0.259786	7.47919	7.59414	7.52229	7.3948	6.17321	3.89386	2.94548	0.487202	0	0.218111	0.0877757	dropout	2'-O-ribose methyltransferase
YBR062C	YBR062C	7.15486	7.37038	7.36802	7.23916	6.6025	4.49385	4.42201	0	0.259786	6.57202	7.62597	7.51996	7.11239	6.80713	3.61276	2.53893	0	0	0.344443	0.715979	dropout	Protein of unknown function that interacts with Msb2p
YBR063C	YBR063C	8.38725	7.36712	7.28026	7.54914	7.12441	5.56899	4.72805	0	3.92231	7.5232	7.59249	8.12938	7.38312	6.12524	3.01096	3.8216	0	0	-0.19553	-0.162688	dropout	Putative protein of unknown function
YBR064W	NA	7.21201	7.5081	7.27143	6.33159	5.92187	1.84609	2.23541	2.54969	1.69874	7.32908	7.32321	7.43867	6.2455	5.8526	2.89034	0.570865	0.583275	0.240031	-0.606885	-0.533894	dropout	NA
YBR065C	ECM2	7.09637	7.58781	7.63697	6.04227	5.54477	0.353493	0.167041	2.1014	0.259786	7.48041	7.43359	7.68039	6.30236	5.20163	5.52237	0.394686	2.53957	1.69446	-0.88344	-1.00994	dropout	Pre-mRNA splicing factor
YBR066C	NRG2	8.01729	7.7592	8.06604	7.47404	6.37622	1.38809	0.167859	0.415753	0.259786	7.98226	7.67446	7.3567	7.37006	6.41585	4.24521	0.794871	0.283975	0.695241	-0.51358	-0.455349	dropout	Transcriptional repressor
YBR067C	TIP1	7.329	6.9225	7.15691	6.24283	6.07663	3.65231	0	0.415753	0.259786	7.05722	7.71018	6.82764	6.54621	5.84604	2.44117	0	0.299301	0.311725	-0.479952	-0.351378	dropout	Major cell wall mannoprotein with possible lipase activity
YBR068C	BAP2	7.58564	7.45961	7.74266	7.02501	6.76538	2.23466	2.1534	0	0.450385	7.56818	7.44078	7.93738	7.57924	7.3744	5.46226	5.13407	0.786503	0.311725	-0.0820347	0.600628	dropout	High-affinity leucine permease
YBR069C	TAT1	7.02345	6.82372	6.82391	6.70387	5.52087	0.988443	0	0.235983	0.259786	7.46155	7.84247	7.12698	6.42675	4.81369	2.81558	0	0	0.311725	-0.0180976	-1.26466	dropout	Amino acid transporter for valine, leucine, isoleucine, and tyrosine
YBR070C	ALG14	6.69188	7.10671	7.63653	7.27485	6.2913	3.89846	0	4.66567	0	7.37497	7.44831	7.1253	6.99651	5.87681	0	0	0.567949	0	0.460045	-0.292123	dropout	Component of UDP-GlcNAc transferase
YBR071W	YBR071W	6.87318	7.06884	7.1664	6.67385	6.38323	2.25812	2.54823	0.415753	0	7.14508	7.28288	7.63982	7.04776	6.08223	2.67087	0.224007	0.283975	0.240031	0.156634	0.0205883	dropout	Protein of unknown function found in the cytoplasm and bud neck
YBR072W	HSP26	7.16045	7.31204	7.52229	6.07967	5.47604	1.22976	2.04571	0.829254	2.32501	7.90665	7.39539	7.66683	6.23122	5.31765	0.411434	0	0.283975	0	-0.87283	-1.23584	dropout	Small heat shock protein (sHSP) with chaperone activity
YBR073W	RDH54	7.0417	6.87794	7.15221	6.18187	5.87237	0	0.303936	0.651736	0.450385	7.57303	7.08115	7.25448	6.11179	4.83138	4.4585	3.46245	0.487202	0	-0.301582	-0.976501	dropout	DNA-dependent ATPase
YBR074W	PFF1	7.53417	7.41856	7.58672	7.10446	7.11514	1.53465	0	0.471965	0	7.66313	7.65168	7.99342	7.71935	7.26104	4.34995	0	5.3925	0.480061	0.206433	0.487914	dropout	Multi-spanning vacuolar membrane protease
YBR075W	NA	7.68257	7.10671	6.97633	6.89718	6.48776	0	0	0	0	7.49956	7.30708	7.65724	7.11112	6.39257	4.78748	4.85999	0.567949	0	-0.262962	-0.0183158	dropout	NA
YBR076W	ECM8	7.74342	7.36236	7.19589	6.75877	6.25112	2.28861	2.07562	0	0.259786	7.34605	7.12369	7.50757	6.41072	5.78107	1.36045	0.532607	1.15578	0.240031	-0.600116	-0.475473	dropout	Non-essential protein of unknown function
YBR077C	SLM4	7.76395	7.42176	7.97469	7.99909	7.68843	3.86581	0	0	0.450385	8.25394	8.00902	8.16674	8.17598	7.02609	3.03535	0.224007	0.980717	1.57969	0.724729	0.0266905	dropout	Component of the EGO and GSE complexes
YBR078W	ECM33	8.79496	6.14071	4.01907	0.184899	1.75688	0	0	0	0	8.40525	6.68491	5.19486	0.116919	0	0	0	0.283975	0	-6.99767	-6.36238	dropout	GPI-anchored protein of unknown function
YBR079C	RPG1	8.02444	7.60292	7.37778	7.11279	5.76628	0.198187	0	0.413501	0	8.095	7.64136	7.55405	7.10615	6.56047	5.17005	5.41704	4.19548	0	-0.990567	-0.408996	dropout	eIF3a subunit of the eukaryotic translation initiation factor 3 (eIF3)
YBR080C	SEC18	7.8104	6.9661	7.56955	7.28397	6.65649	1.22976	1.7058	0	0	7.58357	7.35941	8.02168	7.73718	7.8337	5.50132	2.97068	0.299301	0	-0.153811	0.88919	dropout	AAA ATPase and SNARE disassembly chaperone
YBR081C	SPT7	8.00715	7.56288	7.94797	7.91015	7.00997	3.00418	0.302582	0.651736	0.650153	7.46804	7.10285	7.80141	7.69927	7.69363	4.76188	2.56011	3.51782	0.731546	0.0901117	0.935822	dropout	Subunit of the SAGA transcriptional regulatory complex
YBR082C	UBC4	7.77655	6.61352	7.59034	7.14067	6.30106	0	3.55363	0	0.442547	7.54563	6.61903	7.11929	6.41421	4.43353	3.91351	0	0	0	-0.195323	-1.19024	dropout	Ubiquitin-conjugating enzyme (E2)
YBR083W	TEC1	7.84686	7.60686	7.92872	7.40664	6.48029	1.63921	1.59723	0.235983	0.650153	7.55148	7.59952	7.78517	7.41765	6.55575	3.83263	0.224007	0	0.311725	-0.319379	0.0927318	dropout	Transcription factor targeting filamentation genes and Ty1 expression
YBR084C-A	RPL19A	5.92094	2.79466	6.36649	7.16196	8.76099	4.29686	4.33101	0	1.0545	5.92117	5.34921	5.30275	7.93282	7.16217	6.33039	6.26884	4.5652	0	3.25599	2.32856	dropout	Ribosomal 60S subunit protein L19A
YBR084W	MIS1	7.45108	8.08817	7.71888	7.95397	7.4393	1.51145	0.167859	0	0.671658	7.8677	7.54901	7.63435	7.3195	7.32411	4.67942	2.42271	4.23441	0.240031	0.58754	0.212199	dropout	Mitochondrial C1-tetrahydrofolate synthase
YBR085W	AAC3	7.7459	8.11018	7.81243	7.08725	6.33469	0	0	0.827002	0.442547	7.8961	8.07023	7.94784	6.4553	5.6703	0.251108	0	1.29116	0.839642	-0.606838	-1.14337	dropout	Mitochondrial inner membrane ADP/ATP translocator
NA	NA	NA	NA	NA	NA	NA	NA	NA	NA	NA	6.05784	5.7193	6.29252	5.74615	4.08976	3.48711	0	0.598601	0	NA	NA	NA	NA
YBR087W	RFC5	8.80353	8.23593	7.99113	7.30431	6.75528	2.67597	2.61616	0	0.450385	8.66067	8.25245	8.24897	7.47792	6.58344	1.78261	0	0.786503	0	-1.04378	-0.566793	dropout	Subunit of heteropentameric Replication factor C (RF-C)
YBR089W	NA	7.28594	7.5303	7.85062	7.21046	6.31075	3.73678	0	0	0	8.07638	7.0366	7.50588	7.18101	6.41728	5.36827	3.99373	1.29116	0	-0.0866633	-0.268405	dropout	NA
YBR090C	YBR090C	7.60295	7.45097	7.79428	7.07536	6.6897	5.24053	3.8573	0.677814	0.450385	8.06899	7.98991	7.88112	7.31861	6.17499	1.6376	3.46245	0.283975	2.4989	-0.126758	-0.615625	dropout	Putative protein of unknown function
YBR090C-A	NA	7.41755	7.49911	7.73628	7.66331	6.78278	5.7961	4.89027	5.41273	5.55041	7.73493	7.49831	7.68151	7.24387	6.08621	3.97657	0.570865	2.70449	0	0.285377	-0.338638	dropout	NA
YBR091C	TIM12	8.24487	8.00705	7.94371	10.5067	12.2405	13.4292	12.837	12.0459	11.062	7.03244	7.46894	7.30411	10.4289	12.3616	13.7367	13.2851	12.3557	11.8523	3.85301	4.8084	survivers	Essential protein of the inner mitochondrial membrane
YBR092C	PHO3	7.58219	7.92667	7.65637	8.76693	9.76681	10.2047	9.63645	9.04658	9.14193	7.74369	7.36625	7.92263	8.57255	9.41122	9.21016	8.4377	6.75856	5.8745	2.20988	2.02734	survivers	Constitutively expressed acid phosphatase similar to Pho5p
YBR093C	PHO5	7.60579	7.671	7.66819	7.07147	5.22378	0.344587	0	0.413501	0.259786	7.67493	7.64701	7.60962	6.75435	5.64116	1.78898	0	0.775367	0	-1.02925	-0.775607	dropout	Repressible acid phosphatase
YBR094W	PBY1	8.40382	7.8186	8.16215	7.52043	7.17008	1.65249	0	0	0.259786	8.61744	8.41658	8.40328	7.85469	6.87109	4.068	0.570865	0.645579	0	-0.374683	-0.505235	dropout	Putative tubulin tyrosine ligase associated with P-bodies
YBR095C	RXT2	6.97831	6.06444	4.96161	3.69811	0.225675	0	0	0	0.519573	7.11523	5.94915	5.29008	0.576039	0.476024	0	1.14173	0.598601	0	-3.67228	-5.14465	dropout	Component of the histone deacetylase Rpd3L complex
YBR096W	YBR096W	6.94127	7.19581	7.3038	6.87947	6.27842	4.64807	5.0079	4.56515	0.946813	7.17538	6.62652	7.38314	6.70713	5.80031	0	3.20852	0	0	0.0956147	-0.0974437	dropout	Putative protein of unknown function
YBR097W	VPS15	8.55946	8.60477	8.36901	8.1592	7.75856	4.06618	0.605163	0.831506	0.90077	7.56721	5.88746	6.03381	6.05456	5.15124	5.15905	4.33105	0.299301	0	-0.0599264	-0.726275	dropout	Serine/threonine protein kinase involved in vacuolar protein sorting
YBR098W	MMS4	6.99335	7.29487	7.49288	7.33081	6.46225	0	2.01196	0.415753	0	7.30068	7.09179	7.20712	7.2712	6.90303	1.94403	0	0.299301	0.311725	0.318682	0.481152	dropout	Subunit of structure-specific Mms4p-Mus81p endonuclease
YBR099C	NA	7.81147	7.3945	7.70559	7.34779	5.73056	2.51582	0.585413	0.413501	0.671658	7.59594	7.4046	7.23963	6.58316	5.79419	1.83712	0.794871	1.07467	0.768707	-0.688879	-0.522369	dropout	NA
YBR100W	NA	7.52748	7.72261	7.57841	7.17277	6.57907	3.70039	3.19457	0	2.33964	7.86965	7.72248	7.87178	7.33198	6.26055	0.23246	0.394686	1.15578	0.311725	-0.169541	-0.361321	dropout	NA
YBR101C	FES1	6.25275	6.07775	5.34406	6.25513	8.32577	9.75064	9.40675	8.77071	7.58962	5.52579	5.96605	5.53291	7.2571	8.37546	9.99521	9.37361	9.71556	8.57573	1.81896	2.79867	survivers	Hsp70 (Ssa1p) nucleotide exchange factor
YBR102C	EXO84	8.14953	8.32135	8.68898	7.85865	6.82783	0	0	0	0.519573	7.6299	8.09217	8.29261	7.73916	7.00928	0	1.14173	0.598601	0	-0.35188	0.249607	dropout	Exocyst subunit with dual roles in exocytosis and spliceosome assembly
YBR103W	SIF2	7.3573	7.7848	7.50311	7.02855	7.26227	3.2257	1.9221	0	0.221274	7.483	7.56506	7.06213	6.43724	5.24616	1.50466	0	0.283975	0.551755	0.278173	-0.959075	dropout	WD40 repeat-containing subunit of Set3C histone deacetylase complex
YBR104W	YMC2	7.33524	7.83591	7.40208	7.55922	6.825	3.42866	0.47044	0	1.9491	7.81814	7.55555	7.8343	6.87449	5.52445	0.389471	2.64707	0.487202	0.240031	0.227693	-0.797773	dropout	Putative mitochondrial inner membrane transporter
YBR106W	PHO88	9.67588	9.16571	9.4693	8.94226	8.30585	6.43673	5.63018	5.06923	4.66061	9.43397	6.39412	9.49526	8.94412	8.00037	6.24608	1.32785	0.645579	0.240031	-0.361807	-0.151906	dropout	Probable membrane protein
YBR107C	IML3	8.63388	8.30341	8.65352	8.50263	7.83769	6.02533	6.25125	3.41112	4.56399	8.96646	8.76086	8.76928	8.92922	10.6358	13.8736	14.256	14.6166	14.6578	0.159214	1.41327	survivers	Outer kinetochore protein and component of the Ctf19 complex
YBR108W	AIM3	7.70992	7.75851	8.12802	7.96707	9.37741	12.2412	12.3157	11.8435	11.9021	7.48442	7.81512	7.9513	7.5201	5.49111	4.24751	1.14173	0	0.62345	1.38752	-0.489366	dropout	Protein that inhibits barbed-end actin filament elongation
YBR109C	CMD1	7.93049	7.27326	6.95686	6.45488	6.16344	3.70215	3.81765	0	0	8.13481	8.21281	7.26785	6.50645	5.47701	4.37661	4.94772	0.974405	0	-0.846717	-1.40747	dropout	Calmodulin
YBR110W	ALG1	7.87934	5.53163	5.47138	5.9692	4.08036	2.67816	0	0	0	7.91251	6.34117	6.24664	6.10958	4.56514	2.66669	0	0	0	-1.7044	-1.37703	dropout	Mannosyltransferase
YBR111C	YSA1	8.17776	8.39227	8.35631	8.07166	7.61258	4.42924	5.16511	1.84113	4.08573	6.79309	7.80873	8.29618	8.30686	8.83814	8.76871	7.99907	7.18028	6.54989	0.145479	2.08693	dropout	Nudix hydrolase family member with ADP-ribose pyrophosphatase activity
YBR112C	CYC8	8.36682	7.26416	7.36324	7.39086	6.96906	4.00684	0	3.37219	0	7.04938	7.85422	7.50486	7.1827	6.81511	4.0709	0	0	0	-0.304921	0.379186	dropout	General transcriptional co-repressor
YBR113W	NA	8.15969	7.67782	7.93111	7.6288	7.02265	3.71708	0.833276	0	0	8.7624	8.75956	8.1656	7.70677	7.52771	3.66358	1.771	0	0	-0.154266	-0.303343	dropout	NA
YBR114W	RAD16	7.77965	6.95133	7.46	7.09656	5.17193	0	0.334082	0	0	7.39445	6.82151	7.59353	6.54826	6.39682	0.57176	0	0	0	-0.961987	-0.0863844	dropout	Nucleotide excision repair (NER) protein
YBR115C	LYS2	7.2698	5.14117	5.3883	1.5005	3.3759	2.99745	0.167041	0.235983	0.221274	8.08754	6.838	6.25976	5.06193	4.29929	1.21283	0.570865	0.283975	0	-2.98105	-2.18807	dropout	Alpha aminoadipate reductase
YBR116C	NA	5.13403	5.8486	5.59371	5.10046	4.41406	0.744201	0.334082	0	0.519573	6.17717	4.66598	5.37783	5.55357	4.31896	4.84404	2.54246	2.61882	1.05735	-0.0582072	-0.134647	dropout	NA
YBR117C	TKL2	6.50512	6.85899	6.93816	6.79789	6.66501	3.62716	0.167859	0	0.221274	6.45353	7.12371	6.75494	6.43911	5.68341	4.05264	4.21537	1.10077	0	0.741922	0.0688582	dropout	Transketolase
YBR119W	MUD1	8.5087	7.65876	8.31021	8.84733	7.53314	5.51658	4.30462	0.831506	0	9.09755	8.30636	8.53798	8.69023	8.11973	5.98855	0	6.3976	0.62345	0.394667	0.226143	dropout	U1 snRNP A protein
YBR120C	CBP6	7.67562	7.61839	7.89806	7.76537	7.2522	0	0	0	0	7.5748	7.00369	8.11208	7.4644	6.87523	3.46942	0	3.95163	0	0.384062	0.410816	dropout	Mitochondrial protein required for translation of the COB mRNA
YBR121C	GRS1	7.74522	8.21119	8.026	7.85268	7.24096	6	5.38406	5.77975	0.259786	7.86795	8.42708	8.28147	7.47216	6.93801	1.62479	0	0.645579	0	0.1942	-0.139494	dropout	Cytoplasmic and mitochondrial glycyl-tRNA synthase
YBR123C	TFC1	7.79805	7.63055	8.14665	7.7054	7.22939	5.79144	3.87029	0	0.442547	7.33092	7.54298	7.81667	7.87776	6.5924	3.89519	0	0	0.480061	0.258777	0.430095	dropout	Subunit of RNA polymerase III transcription initiation factor complex
YBR124W	NA	7.5253	6.98044	8.01195	6.87535	7.00014	3.00237	2.5593	2.17837	3.43052	7.88607	7.25182	6.96557	7.26091	6.15914	3.07613	0	0.487202	0	0.16792	-0.306527	dropout	NA
YBR125C	PTC4	8.48186	8.29957	8.28828	6.49329	5.98063	0.198187	2.3868	0.413501	0.259786	8.5122	7.98286	8.4083	6.26755	5.99178	3.96702	3.25698	2.68792	0.240031	-1.61228	-1.41024	dropout	Cytoplasmic type 2C protein phosphatase (PP2C)
YBR127C	VMA2	8.71223	8.49584	8.21464	7.98382	7.19926	5.4734	5.11329	5.00817	0	8.33299	8.16716	8.51509	8.38112	7.67985	6.4801	5.88043	5.88533	4.99148	-0.278949	0.392788	dropout	Subunit B of V1 peripheral membrane domain of vacuolar H+-ATPase
YBR128C	ATG14	7.33529	7.61764	8.02699	7.81375	6.93013	2.8414	4.16743	2.34375	1.83483	7.38761	7.52821	7.5089	7.34021	6.66818	1.71248	0.394686	1.28557	0.240031	0.453428	0.364687	dropout	Autophagy-specific subunit of phosphatidylinositol 3-kinase complex I
YBR129C	OPY1	7.70599	7.79897	7.54792	7.24737	6.26714	1.1353	0.167859	0.235983	0.48106	7.26247	7.23417	7.11483	7.28549	6.19488	1.15989	2.01447	0.487202	0	-0.437036	0.061947	dropout	Protein of unknown function
YBR130C	SHE3	8.44283	8.22819	8.31207	8.38356	7.51001	2.11077	2.76091	0.677814	0.259786	8.2552	7.59351	8.262	7.79082	6.65152	2.74258	1.10951	0.997407	0.240031	0.114385	-0.186337	dropout	Protein adaptor between Myo4p and the She2p-mRNA complex
YBR131W	CCZ1	8.22726	8.25361	7.57788	7.72359	6.92551	0	0	1.35563	0.519573	8.22421	8.26428	7.92912	7.32637	6.32126	3.45548	0	0.598601	0.62345	-0.384255	-0.709334	dropout	Subunit of a heterodimeric guanine nucleotide exchange factor (GEF)
YBR132C	AGP2	7.7214	8.23789	8.04759	7.68723	6.94349	0.2928	0.833276	0	1.66341	7.63793	7.96554	8.1359	7.69998	7.086	4.31955	0	1.34639	1.05735	-0.0348036	0.309588	dropout	Plasma membrane regulator of polyamine and carnitine transport
YBR133C	HSL7	4.91161	6.80969	6.31653	5.84271	6.20242	2.91178	0	0	0	7.13804	6.41072	5.69412	6.77205	5.65117	1.29808	0	0	0	1.23494	-0.137993	dropout	Protein arginine N-methyltransferase
YBR134W	NA	7.90891	8.19448	8.07878	7.92057	7.02971	3.10244	4.49085	0.471965	0.442547	7.48545	7.57053	8.01945	7.38765	6.17221	3.41902	0	0.567949	0	-0.0082029	-0.102678	dropout	NA
YBR135W	CKS1	8.43393	8.37622	8.76255	7.45232	7.1364	0	0.334082	0	0	8.74096	8.63169	8.54091	7.61103	6.52483	3.89342	0	0	0	-0.550114	-0.932	dropout	Cyclin-dependent protein kinase regulatory subunit and adaptor
NA	NA	NA	NA	NA	NA	NA	NA	NA	NA	NA	6.12073	4.27615	5.41043	4.37563	4.04429	0.125554	0	0	0	NA	NA	NA	NA
YBR137W	YBR137W	7.89501	7.62535	8.28692	7.1478	6.10894	0	0.607872	0.471965	0	7.1901	7.93212	7.74826	7.55628	6.71306	0	1.06521	0	0.839642	-0.675813	0.353102	dropout	Protein with a role in ER delivery of tail-anchored membrane proteins
YBR138C	YBR138C	8.09042	8.24854	8.08622	7.63636	7.09261	1.99325	1.22045	0.235983	0.671658	7.68966	8.03518	8.05436	7.45295	7.48915	4.22272	4.26546	3.82838	2.068	-0.227325	0.382404	dropout	Cytoplasmic protein of unknown function
YBR139W	YBR139W	7.22079	7.85438	7.25279	7.87311	7.51188	2.12936	0	0.831506	0.519573	7.62829	7.15569	7.42788	7.58053	6.4035	3.63563	0	1.02041	0	0.822958	0.0700912	dropout	Putative serine type carboxypeptidase
YBR140C	IRA1	7.92337	7.88441	7.6829	6.00237	4.8617	0.621535	0.3349	0	0.259786	7.74521	7.68632	7.78232	4.9017	5.09381	0	0.570865	0.283975	0.240031	-1.94872	-1.85457	dropout	GTPase-activating protein
YBR141C	BMT2	8.31389	8.21485	8.31801	7.4024	6.46557	2.97696	0	0.413501	0.450385	8.57005	8.08184	8.21766	7.35424	7.03103	4.09639	3.46231	1.15578	0.528676	-0.826856	-0.484004	dropout	Nucleolar S-adenosylmethionine-dependent rRNA methyltransferase
YBR142W	MAK5	8.1878	7.9043	8.29686	7.73862	6.96137	3.33162	3.70791	0	1.11591	8.06316	7.97514	8.12547	7.65324	6.93955	3.68187	0	0.487202	0.311725	-0.229849	-0.0633925	dropout	Essential nucleolar protein
YBR143C	SUP45	7.98024	7.57412	7.42405	7.7246	6.73089	2.44009	0	0	0	8.28223	7.54624	7.73392	7.63118	7.09943	2.86275	3.22893	1.29116	0	-0.369412	0.00282909	dropout	Polypeptide release factor (eRF1) in translation termination
YBR144C	NA	8.69748	7.97233	8.50467	8.13315	7.60706	4.76788	0	0	0	7.62287	8.36956	7.93764	8.08641	6.36235	4.3228	4.26364	0.567949	0.480061	-0.0709361	-0.0335298	dropout	NA
YBR145W	ADH5	8.36946	8.68009	8.42723	7.97733	6.81145	3.76106	0.167041	0	1.11591	8.31664	8.38044	8.38191	7.7559	7.41267	4.39953	0.394686	3.47344	0.419821	-0.568537	-0.0447645	dropout	Alcohol dehydrogenase isoenzyme V
YBR146W	MRPS9	8.39387	8.32032	8.2612	8.58693	7.98028	4.9098	3.26998	5.4329	0.48106	8.41479	8.17527	8.12765	8.23538	7.43291	4.67353	2.5232	0.645579	0	0.302665	0.147603	dropout	Mitochondrial ribosomal protein of the small subunit
YBR147W	RTC2	8.53284	8.96466	8.41067	8.16045	7.40702	4.4298	0.335717	0.471965	1.0545	8.64271	8.33785	8.75333	8.10773	8.18617	5.70964	0.448013	0.974405	0.480061	-0.346808	0.314775	dropout	Putative vacuolar membrane transporter for cationic amino acids
YBR148W	YSW1	5.17894	3.39257	4.96089	4.31348	3.98908	0	5.25568	0	0	5.06985	5.46427	4.47675	4.29658	3.58856	1.79559	0.448013	0.974405	5.5238	-0.28706	-0.522428	dropout	Protein required for normal prospore membrane formation
YBR149W	ARA1	8.3298	8.17016	8.46102	7.58557	7.60767	3.41625	0.605163	0.831506	0.519573	8.13858	7.62072	8.24224	8.29583	7.80491	4.15207	5.85058	1.02041	0	-0.0941765	0.710031	dropout	NADP+ dependent arabinose dehydrogenase
YBR150C	TBS1	7.39431	7.62744	7.15862	7.1027	6.46551	0.2928	0.334082	0	0	7.87363	7.72368	8.06039	7.68629	6.50634	4.4696	0	0	0	-0.143777	-0.0946981	dropout	Putative protein of unknown function
YBR151W	APD1	5.13906	2.97982	4.03859	4.83334	3.4371	1.36792	1.20791	0	0.442547	5.00537	7.53642	4.85958	4.34735	0.660403	0	0	0.567949	0	0.093907	-2.64819	dropout	Protein of unknown function
YBR152W	SPP381	8.6929	8.40627	8.35757	1.51854	6.95752	2.87261	3.23023	0	0	7.15784	8.07815	8.44302	7.8691	6.61821	3.76001	3.85539	0	0	-2.12363	0.389509	dropout	mRNA splicing factor, component of U4/U6.U5 tri-snRNP
YBR153W	RIB7	8.16756	8.00097	8.06229	7.94481	7.76199	6.75148	6.1761	5.10699	2.13183	7.90319	7.741	7.93111	7.11717	6.75752	2.81111	2.39178	0.283975	0	0.261078	-0.19778	dropout	Diaminohydroxyphoshoribosylaminopyrimidine deaminase
YBR154C	RPB5	6.42091	6.96321	7.17826	9.68001	10.5461	10.0154	8.89844	8.7151	6.90952	7.10373	7.03277	7.49678	9.83548	10.9989	10.3844	9.07936	7.51214	6.93107	4.10474	3.89895	survivers	RNA polymerase subunit ABC27
YBR155W	CNS1	7.059	7.66304	7.9844	7.1478	6.79788	5.22352	2.30161	0	0	6.46736	5.42463	5.61505	5.71849	4.70708	1.78261	0.224007	0	2.068	0.286842	-0.259653	dropout	TPR-containing co-chaperone
YBR156C	SLI15	5.16125	6.71354	5.90429	8.1279	9.76903	11.0315	10.3204	10.4256	9.04131	NA	NA	NA	NA	NA	NA	NA	NA	NA	3.97409	NA	dropout	Subunit of the conserved chromosomal passenger complex (CPC)
YBR157C	ICS2	8.09759	7.81534	7.8671	8.29074	7.01792	3.47486	0	4.57488	0.442547	7.78143	7.476	7.79045	7.84391	7.29343	3.31262	0.448013	1.29116	0	0.0405438	0.531213	dropout	Protein of unknown function
YBR159W	IFA38	6.89156	6.96094	7.45561	7.01743	6.42912	0	0	0	0	6.63934	6.51694	6.73706	6.45414	4.81	0.28588	0	0	0	0.339745	-0.187151	dropout	Microsomal beta-keto-reductase
YBR161W	CSH1	7.96511	7.77053	7.95245	7.60186	7.24716	0.396374	0.335717	0	0	7.55692	7.97156	8.04185	7.5194	6.67258	3.03994	0.789371	0.974405	0	0.0717026	0.0647412	dropout	Mannosylinositol phosphorylceramide (MIPC) synthase catalytic subunit
YBR162C	TOS1	7.50822	7.75124	8.01272	7.87714	8.15722	5.86126	3.01795	0.9716	2.22906	8.07177	7.72641	7.79891	7.80658	7.5982	4.14853	0.570865	0.79418	1.0923	1.05356	0.335051	dropout	Covalently-bound cell wall protein of unknown function
YBR162W-A	YSY6	8.49801	8.40698	8.45627	8.31153	7.88355	4.8162	4.53842	3.07405	1.11591	8.20279	8.24076	8.55205	8.30921	7.79536	6.18242	6.80577	0.487202	2.00011	0.172647	0.489798	dropout	Protein of unknown function
YBR163W	EXO5	7.88901	8.30264	8.23244	7.631	7.55908	2.9921	0.335717	0	0.442547	7.35699	8.01821	8.04713	7.90978	7.20254	5.00808	4.85999	0.567949	4.19938	0.16236	0.622521	dropout	Mitochondrial 5'-3' exonuclease and sliding exonuclease
YBR165W	UBS1	6.65156	4.91533	6.55533	5.15277	5.5769	1.94647	2.29105	0.415753	0.527252	6.72632	5.23412	5.74066	5.18089	4.22658	1.43378	0.8855	0.283975	0	-0.207088	-0.845919	dropout	Ubiquitin-conjugating enzyme suppressor that regulates Cdc34p
YBR166C	TYR1	7.30281	7.87521	6.97349	7.88598	6.48117	3.28543	1.69673	0	0.450385	7.45144	7.18985	7.27624	6.14603	5.71523	3.44808	0	0.957167	0	0.172565	-0.721701	dropout	Prephenate dehydrogenase involved in tyrosine biosynthesis
YBR167C	POP7	8.24733	7.25767	8.09159	7.96297	7.7827	4.94122	5.0656	0	0	7.42758	7.96302	7.9967	7.78757	6.57932	3.58821	0	0.567949	0.480061	0.279056	0.204967	dropout	Subunit of both RNase MRP and nuclear RNase P
YBR168W	PEX32	7.36298	8.18274	7.86113	7.52177	6.41774	3.55467	4.58835	1.11169	0	7.6673	7.45006	7.44955	6.67741	7.312	4.45373	0.448013	0.974405	0.839642	-0.140596	0.361062	dropout	Peroxisomal integral membrane protein
YBR169C	SSE2	7.33122	7.7754	7.94685	7.09731	6.18293	3.40789	0.416638	0	0.259786	7.82671	7.66082	7.99586	6.81328	6.21119	4.7092	5.67992	3.09631	0	-0.307522	-0.547338	dropout	Member of the heat shock protein 70 (HSP70) family
YBR170C	NPL4	7.77745	7.20678	7.2812	6.34083	6.08858	0	0	0	0.519573	7.98852	7.82673	7.35324	5.79797	4.6235	2.82359	0	0	0	-0.81211	-1.95274	dropout	Substrate-recruiting cofactor of the Cdc48p-Npl4p-Ufd1p segregase
YBR172C	SMY2	8.01814	7.87297	7.66786	7.67917	6.76733	4.02749	2.02037	0	0.259786	7.20043	7.33875	7.76644	7.27179	6.24914	3.51241	0	0.583275	0	-0.0539919	0.146138	dropout	GYF domain protein
YBR173C	UMP1	6.73729	7.71377	6.93069	8.14736	7.67615	7.47644	7.24425	0	0	7.0054	6.85818	7.62559	7.92834	7.28173	4.37132	0	0	0.62345	1.40215	1.23002	dropout	Chaperone required for correct maturation of the 20S proteasome
YBR174C	NA	9.18093	8.98847	9.16304	9.48944	9.21895	6.50963	4.06353	0.827002	0.442547	8.99952	9.04634	9.33005	9.19665	8.93861	5.36161	5.57327	1.55073	0.480061	0.776525	0.71389	dropout	NA
YBR175W	SWD3	8.79801	8.67967	8.83764	8.13075	7.14253	4.71675	0	0.471965	0	9.47047	9.13041	9.19095	8.18914	6.91741	4.99094	4.91326	1.77065	0	-0.612011	-1.10972	dropout	Essential subunit of the COMPASS (Set1C) complex
YBR176W	ECM31	8.8328	7.95448	8.59561	8.0185	7.48826	2.9921	0.335717	0.471965	0	9.24543	7.99208	8.4534	8.65299	7.10248	4.03561	0.789371	1.77065	0	-0.275634	-0.350175	dropout	Ketopantoate hydroxymethyltransferase
YBR177C	EHT1	7.38809	7.22548	7.47093	6.53368	6.38436	4.15106	3.18363	2.1311	0.259786	7.15308	6.38369	6.71614	6.63792	5.34924	2.38704	0	0.79418	0.240031	-0.315416	-0.288575	dropout	Acyl-coenzymeA:ethanol O-acyltransferase
YBR178W	NA	9.1105	9.01719	8.52181	8.31629	7.98991	4.34255	4.31211	0.471965	0.442547	8.54403	8.43627	9.10846	8.03314	7.54958	3.87663	0.448013	0.974405	0.480061	-0.362624	-0.0266041	dropout	NA
YBR179C	FZO1	8.58298	8.62131	8.73601	8.16854	7.62466	2.39369	0	0.913796	0.840751	9.13319	8.7265	8.96475	8.69066	7.95331	4.41517	2.93114	0.79418	0.240031	-0.154194	-0.0316624	dropout	Mitofusin
YBR180W	DTR1	7.9942	7.85751	8.10552	8.16895	7.51634	5.14626	5.12055	0.235983	0	6.96031	6.70451	7.66197	7.49593	5.86513	2.52032	0.96555	0.487202	0.948497	0.452358	0.389515	dropout	Putative dityrosine transporter of the major facilitator superfamily
YBR181C	RPS6B	7.97459	7.56691	7.96503	7.8897	7.31854	0	0.607872	0	0.442547	7.61641	7.64712	7.4091	7.27907	6.99825	1.87251	0	0.974405	0.480061	0.280717	0.214022	dropout	Protein component of the small (40S) ribosomal subunit
YBR183W	YPC1	6.5035	6.30613	6.32026	5.95333	5.20753	1.62679	0	0	0.221274	5.93814	5.15544	5.5353	6.04585	4.58752	0.125554	0	0.786503	0	-0.335306	0.218608	dropout	Alkaline ceramidase
YBR184W	YBR184W	7.92268	7.10422	7.14314	5.19646	7.15871	2.52179	0.335717	0.471965	0	7.25532	6.19228	7.28404	6.702	4.80706	0.251108	0	0	0.480061	-0.300895	-0.571798	dropout	Putative protein of unknown function
YBR185C	MBA1	8.07669	7.81225	7.97812	6.969	6.58334	3.84067	3.70717	0	0.450385	7.9072	7.0859	7.63898	6.93016	6.6331	3.05506	0.224007	2.29715	0.528676	-0.635806	-0.167854	dropout	Membrane-associated mitochondrial ribosome receptor
YBR186W	PCH2	9.1069	8.98605	8.88676	9.02015	8.37283	4.9788	5.11066	1.28313	1.22751	9.37379	9.07265	8.90164	9.30773	8.51571	5.61037	2.50824	1.44856	0.240031	0.205791	0.148955	dropout	Hexameric ring ATPase that remodels chromosome axis protein Hop1p
YBR187W	GDT1	8.15123	7.93457	8.14631	5.76732	4.73162	2.728	0	0	0.90077	8.04151	7.91205	7.45451	5.86429	3.81715	0.57176	0	0	0	-2.28994	-2.42756	dropout	Protein of unknown function involved in calcium homeostasis
YBR188C	NTC20	9.27556	9.07892	9.02424	8.83354	8.35442	4.29839	0	0	2.15971	9.58679	8.87366	9.30157	9.1959	8.25418	5.97188	5.6572	0.598601	0	-0.0763239	0.0111092	dropout	Member of the NineTeen Complex (NTC)
YBR189W	RPS9B	8.20291	9.30125	9.02474	9.19961	8.61398	9.8727	9.90598	10.016	8.61008	9.0634	8.9877	9.2591	9.11862	8.49517	7.02911	5.21698	0	6.05326	0.896988	0.416612	dropout	Protein component of the small (40S) ribosomal subunit
YBR190W	NA	8.26069	8.43339	7.51312	7.79934	7.33859	4.19584	0	0	1.20201	8.66682	7.70114	7.34823	8.2266	7.81496	6.09503	0	0	2.0852	-0.190897	0.346427	dropout	NA
YBR191W	RPL21A	8.92533	8.39065	8.62622	9.14756	10.1656	8.633	8.31504	7.17591	5.42991	9.13404	8.40263	8.75946	10.6405	10.572	9.54219	8.60449	8.0427	6.01705	1.53187	2.27757	survivers	Ribosomal 60S subunit protein L21A
YBR191W	RPL21A	7.37161	7.68652	8.22082	9.00986	8.86166	4.34255	4.3681	0.827002	0.442547	7.55917	7.88901	8.15185	9.0616	8.67532	6.54826	5.19723	0.974405	0.480061	2.00143	1.59201	dropout	Ribosomal 60S subunit protein L21A
YBR193C	MED8	7.62202	8.11638	7.912	7.29749	6.30485	1.08752	0	0	0.519573	7.86271	7.40531	7.71255	7.88407	6.43643	4.37132	5.85058	4.39614	0	-0.45561	0.0106337	dropout	Subunit of the RNA polymerase II mediator complex
YBR194W	AIM4	8.18556	7.86046	7.93544	7.87517	7.22779	1.38809	1.76173	0	0.259786	7.74934	7.16145	7.30962	7.45976	6.99144	3.05847	2.04471	0	0.528676	-0.0258386	0.324151	dropout	Protein proposed to be associated with the nuclear pore complex
YBR195C	MSI1	7.99695	7.45018	6.91878	4.27647	6.06248	1.95054	4.48951	1.78255	0.822276	7.75939	7.43883	7.01207	6.76169	4.85681	0.157011	0	0.299301	0.311725	-1.05836	-0.777261	dropout	Subunit of chromatin assembly factor I (CAF-1)
YBR196C	PGI1	7.984	7.9406	8.06065	7.32815	6.70907	4.2255	3.10402	0	0	7.54336	7.80007	7.40252	7.37395	5.51413	2.42567	0	5.4573	0	-0.410039	-0.441828	dropout	Glycolytic enzyme phosphoglucose isomerase
YBR197C	YBR197C	7.35986	7.82616	8.29193	7.50443	7.00539	3.97529	3.52302	0	0.390366	7.84677	7.47868	7.57919	7.33315	7.12577	4.47529	2.87784	3.65041	0.240031	0.295218	0.130626	dropout	Protein of unknown function
YBR198C	TAF5	7.46975	6.98232	6.80968	6.99447	7.42357	3.35412	0	0	0	7.4114	6.94597	6.51427	7.79442	6.99829	3.17385	0	0.598601	0	0.497302	0.76117	dropout	Subunit (90 kDa) of TFIID and SAGA complexes
YBR199W	KTR4	7.64149	8.30824	8.02504	7.88742	7.22398	2.45951	0.334082	0	0.90077	7.33252	7.75561	8.17976	7.4203	7.13297	5.94366	0	0	0	0.242111	0.478605	dropout	Putative mannosyltransferase involved in protein glycosylation
YBR200W	BEM1	6.4252	7.20986	7.72962	7.3448	7.05875	3.30063	0	0.471965	0	7.57258	7.65471	7.05363	6.81678	6.66435	0.251108	0.448013	0.974405	0.480061	1.08416	-0.0333446	dropout	Protein containing SH3-domains
YBR201W	DER1	8.02539	7.94549	7.52155	6.97785	6.66886	0.2928	0	0	1.45108	7.69442	6.91585	7.26923	7.35981	5.84022	3.286	0	0	0	-0.604227	-0.23099	dropout	ER membrane protein that promotes export of misfolded polypeptides
YBR202W	MCM7	7.24326	7.37966	6.96819	6.48427	5.16514	1.97277	4.36059	0	0	6.8344	6.92019	6.84078	5.38309	3.93244	5.47661	0	3.94476	0	-0.965372	-1.49178	dropout	Component of the Mcm2-7 hexameric helicase complex
YBR203W	COS111	6.8122	8.2988	7.97884	7.41823	7.05791	3.71708	0	0	0	7.12668	7.17399	7.2461	7.37836	6.81009	3.86962	1.14173	5.60955	0	0.532843	0.830068	dropout	Protein required for antifungal drug ciclopirox olamine resistance
YBR204C	LDH1	7.1024	7.00416	7.12514	6.78466	6.32087	3.42947	4.16378	0.913796	0.527252	7.43645	4.29116	6.6211	6.407	5.87973	2.984	0	0.775367	0	0.0257432	-0.270896	dropout	Serine hydrolase
YBR205W	KTR3	8.19363	8.53884	8.4885	8.09592	7.23974	3.17099	2.22106	0.235983	0.48106	8.52411	8.05133	8.29465	8.07343	7.02746	3.64139	0	1.28557	0.240031	-0.112364	-0.229064	dropout	Putative alpha-1,2-mannosyltransferase
YBR206W	NA	8.01049	8.48257	7.78	7.99212	8.6146	11.3748	11.6284	10.5761	10.9535	8.74021	7.34845	7.76857	7.59647	7.00709	5.87956	0	4.92182	4.53373	0.779407	-0.302627	survivers	NA
NA	NA	NA	NA	NA	NA	NA	NA	NA	NA	NA	5.58414	4.6381	4.09136	4.14699	1.11173	1.87251	0.448013	0	0.480061	NA	NA	NA	NA
YBR208C	DUR1,2	7.81291	8.0007	8.37444	7.70055	7.16941	2.74233	4.38628	0.827002	0.442547	7.80245	7.94084	8.25588	7.08892	5.91895	3.94946	4.82334	3.1241	3.38892	0.105583	-0.669264	dropout	Urea amidolyase
YBR209W	NA	9.03002	9.38032	9.36175	10.0654	9.89291	8.86938	7.93911	7.29378	6.48983	9.54687	9.2088	9.37845	9.90727	9.59877	7.69154	6.47689	5.7677	0	1.33531	0.956119	dropout	NA
YBR210W	ERV15	8.91777	8.47504	8.56053	8.14289	7.98467	7.81884	7.19891	5.00817	4.50313	8.54325	8.31793	8.42289	7.6409	6.73001	3.84541	1.771	0.598601	0.62345	-0.176539	-0.591691	dropout	Protein involved in export of proteins from the endoplasmic reticulum
YBR211C	AME1	8.21934	8.20757	8.3073	7.98306	7.34447	2.35064	0.302582	0	0.671658	7.93514	7.65089	8.03144	7.47819	6.76382	1.73471	0.224007	0	0.240031	-0.0200309	-0.05396	dropout	Essential kinetochore protein associated with microtubules and SPBs
YBR212W	NGR1	7.80145	7.99425	7.58461	6.80391	5.28902	2.728	0.605163	0.831506	0.519573	8.26829	7.18124	7.57508	6.90008	5.9583	8.573	7.44898	8.59117	8.73246	-1.32752	-0.794158	dropout	RNA binding protein that negatively regulates growth rate
YBR213W	MET8	8.17813	8.19071	8.2724	7.84954	7.40783	3.7893	0	4.05231	0.519573	8.41278	7.91422	7.83208	8.21156	6.74586	0	5.58651	3.94476	0	-0.00404088	-0.38468	dropout	Bifunctional dehydrogenase and ferrochelatase
YBR214W	SDS24	8.20128	8.2972	8.12313	8.53879	8.16171	4.91121	0.607872	0.471965	1.48285	8.74989	8.26135	8.13409	8.09386	7.79747	4.6952	4.11996	1.29116	0	0.66062	0.0593252	dropout	Protein involved in cell separation during budding
YBR215W	HPC2	8.35802	8.81067	8.086	9.09327	8.98712	6.60447	4.65727	0.831506	1.66341	8.36814	7.85422	7.94025	8.92877	7.99485	6.14049	3.5678	4.03803	1.39048	1.10286	0.768283	dropout	Subunit of the HIR complex
YBR217W	ATG12	8.21182	7.85116	8.1678	8.21302	7.67262	5.32742	1.32078	0.415753	3.71092	7.9778	7.75938	7.84808	8.12561	7.06836	2.78145	0.570865	0.980717	0	0.404817	0.350401	dropout	Ubiquitin-like modifier involved in autophagy and the Cvt pathway
YBR218C	PYC2	7.7425	7.96424	8.2442	7.55366	6.69987	4.43015	0.167859	0.651736	2.3313	7.84365	7.39653	7.54291	7.703	6.74061	6.21355	5.63785	2.55987	0	-0.164603	0.0958944	dropout	Pyruvate carboxylase isoform
YBR219C	YBR219C	8.6976	7.93109	8.07431	8.00451	8.157	10.6742	9.38399	11.3051	11.2641	8.15561	8.01526	7.57765	7.92439	6.76407	4.12268	3.33336	0.79418	0.731546	0.159412	-0.226081	dropout	Putative protein of unknown function
YBR220C	YBR220C	7.83564	8.19349	8.0985	7.48495	6.86659	4.52471	2.39251	0	0.259786	7.67871	7.93891	8.1831	7.62687	6.80026	3.59465	0	0.645579	0.311725	-0.226603	0.104972	dropout	Putative protein of unknown function
YBR222C	PCS60	7.40485	7.55	7.42421	7.35549	6.76396	5.45236	4.12098	2.91299	1.53768	7.45517	7.18575	7.28958	6.93385	5.06779	3.22677	0.570865	0.299301	0	0.144717	-0.736275	dropout	Oxalyl-CoA synthetase
YBR223C	TDP1	8.20291	8.14931	7.81243	7.03682	6.74826	5.97451	6.9841	3.98288	4.55726	7.40389	6.91585	7.34489	7.55063	6.38338	0.314021	0	0	0	-0.715978	0.325272	dropout	Tyrosyl-DNA phosphodiesterase I
YBR224W	NA	7.94543	8.32228	8.07363	8.71717	8.25876	6.18992	2.75118	0	1.45108	8.09494	7.88564	8.04706	8.52708	8.08276	7.46407	6.71087	5.24891	4.63136	0.957704	0.910831	dropout	NA
NA	NA	NA	NA	NA	NA	NA	NA	NA	NA	NA	5.64466	6.3614	5.04841	5.38013	2.4206	5.63433	0	0	0	NA	NA	NA	NA
YBR226C	NA	8.37255	8.21844	8.04002	8.31194	8.18317	3.58352	1.67369	2.33283	0.390366	7.77378	7.65939	8.05731	8.31332	7.31577	4.58814	2.64579	1.44856	0	0.493559	0.675846	dropout	NA
YBR227C	MCX1	8.03645	8.07164	8.25143	7.06857	6.58483	2.95428	0.334082	0	0.90077	7.93483	7.74341	8.03258	7.51882	6.3561	3.57804	0	0	0.62345	-0.659965	-0.286641	dropout	Mitochondrial matrix protein
YBR229C	ROT2	8.22923	8.10541	8.14574	8.28661	7.66505	3.23331	2.115	0	0.48106	7.61902	8.02051	7.81044	8.00764	6.54579	4.55847	0.394686	0.786503	0	0.353024	0.282489	dropout	Glucosidase II catalytic subunit
YBR230C	OM14	8.32195	8.22344	8.09414	8.73388	8.40277	6.33416	5.98544	5.35264	0	8.33302	8.20869	8.44942	8.56791	7.7241	6.58872	6.67062	5.30718	3.68303	0.78352	0.59476	dropout	Integral mitochondrial outer membrane protein
YBR231C	SWC5	6.3102	4.45313	6.63153	5.12115	6.05807	1.53465	2.81273	5.40629	5.05789	5.71085	5.71721	5.10623	6.04669	4.43353	2.01505	0.789371	0.974405	1.57241	0.430792	-0.14943	dropout	Component of the SWR1 complex
YBR232C	NA	8.34697	8.92432	8.25994	7.47527	7.40702	4.45081	3.92108	4.98061	0.780732	8.31717	8.50675	8.19055	7.93282	6.3158	3.03994	0	1.55073	0	-0.431682	-0.606932	dropout	NA
YBR233W	PBP2	8.42217	8.56017	7.91057	8.21074	7.17774	1.69276	0	0	0.259786	7.66901	7.62108	7.67472	7.57383	7.08262	2.80656	2.49895	0	0	-0.412148	0.343882	dropout	RNA binding protein
YBR234C	ARC40	8.28643	8.08312	8.25167	7.72229	6.99724	2.80393	0.167859	0	0.725539	7.95665	7.83482	7.77001	7.4343	6.79843	1.85358	0	0.283975	0.240031	-0.33532	-0.111852	dropout	Subunit of the ARP2/3 complex
YBR235W	VHC1	9.37009	9.27899	8.99252	8.82198	8.31281	0.706987	0.335717	0	0	9.69964	9.40747	9.35454	8.85618	8.46744	6.34058	4.89572	6.08864	0.839642	-0.227724	-0.227244	dropout	Vacuolar membrane cation-chloride cotransporter (CCC)
YBR236C	ABD1	7.90044	7.93658	7.811	7.58232	7.07873	2.92665	0	0	0.48106	7.34217	6.35404	7.31065	7.02854	6.58282	7.9835	7.90092	7.46416	7.13274	-0.109207	0.259738	dropout	Methyltransferase
YBR237W	PRP5	7.95447	8.43801	8.14905	7.80672	7.13131	0.1464	1.94427	0	0.390366	7.88717	7.71843	6.93744	7.24282	6.05842	1.9658	2.49069	0	0.240031	-0.131283	-0.342899	dropout	RNA helicase in the DEAD-box family
YBR239C	ERT1	6.69601	4.79241	6.015	4.63714	5.49936	1.75458	2.25472	0	0.527252	5.97191	5.17228	4.51777	5.12219	3.33634	6.49954	8.24187	8.73863	8.10795	-0.39494	-0.877652	dropout	Transcriptional regulator
YBR240C	THI2	7.984	8.03639	8.48149	8.09921	8.07481	3.30063	3.26995	0	0.442547	7.80813	8.105	7.3036	7.77024	6.61394	2.82454	3.7809	1.55073	0.480061	0.658631	-0.0516518	dropout	Transcriptional activator of thiamine biosynthetic genes
YBR241C	YBR241C	8.60557	8.13526	8.4537	8.42772	8.16553	6.73009	6.15025	5.14387	4.98478	8.59443	8.26826	8.2881	8.37629	7.72963	5.33323	3.29481	4.16322	1.95182	0.385561	0.351169	dropout	Putative transporter, member of the sugar porter family
YBR242W	YBR242W	8.22887	8.84415	8.95382	8.58181	8.01615	1.23272	0.833276	1.73925	1.20201	8.63751	8.57223	8.40533	8.38253	8.10751	7.01561	7.51707	4.28636	7.45169	0.417821	0.307282	dropout	Putative protein of unknown function
YBR243C	ALG7	7.72824	8.05268	8.14994	7.78029	6.95338	4.15996	0	0	1.66341	7.47728	7.89008	7.57936	6.87817	6.3561	0	0	0	0	0.0569116	-0.276629	dropout	UDP-N-acetyl-glucosamine-1-P transferase
YBR244W	GPX2	8.20147	8.20738	8.37281	8.16865	7.58408	3.98309	3.90713	2.83744	0.991369	8.11803	8.84744	8.54633	8.21803	7.48937	1.85574	0.794871	1.36426	0.528676	0.211283	0.171978	dropout	Phospholipid hydroperoxide glutathione peroxidase
YBR245C	ISW1	7.85155	7.8693	7.76099	7.21692	7.04412	2.85387	0.167859	1.98662	2.55939	6.91757	7.37588	7.32407	7.3315	6.72013	4.80012	4.74042	0	0	-0.150134	0.741273	dropout	ATPase subunit of imitation-switch (ISWI) class chromatin remodelers
YBR246W	RRT2	8.02908	8.00589	8.09073	7.32404	6.21891	0.536084	1.0302	0	0.90077	7.70515	7.634	7.29547	7.20366	7.64787	4.94999	1.14173	0	5.51935	-0.743595	0.488996	dropout	Methylesterase performing penultimate step of diphthamide biosynthesis
YBR247C	ENP1	8.2144	8.2376	8.03977	8.08011	7.11716	1.33349	0	0	0.601003	8.17587	8.25868	8.00003	7.47243	7.23677	5.08376	0	0.283975	0	-0.129073	-0.119779	dropout	Protein associated with U3 and U14 snoRNAs
YBR248C	HIS7	6.77279	5.78704	6.35008	6.50205	6.69248	6.4748	6.84117	4.1001	5.85769	7.72336	7.70114	7.82249	7.24002	6.67312	0.314021	0	0	0.62345	0.611103	-0.0711502	dropout	Imidazole glycerol phosphate synthase
YBR249C	ARO4	8.32977	8.41575	8.42939	8.51766	7.8283	4.35163	0.167041	0	0	7.20181	7.87108	7.75495	7.67422	7.24671	0.482559	0	0.487202	0.240031	0.337491	0.700624	dropout	3-deoxy-D-arabino-heptulosonate-7-phosphate (DAHP) synthase
YBR250W	SPO23	8.31153	8.5105	8.37758	7.99628	7.22427	3.89846	0.607872	0	1.28452	7.52967	8.22611	7.66826	7.43683	6.35214	4.42848	0.448013	5.05839	0.480061	-0.23463	-0.188701	dropout	Protein of unknown function
YBR251W	MRPS5	8.41116	8.4323	8.35651	7.81848	7.83904	5.06902	3.79059	0.471965	1.48285	7.57702	8.0404	8.09076	7.27743	6.94486	2.82454	0.789371	1.55073	0.839642	0.00115283	0.085723	dropout	Mitochondrial ribosomal protein of the small subunit
YBR252W	DUT1	8.26697	8.40377	8.33034	7.56122	7.05056	0.2928	0	0.831506	0.90077	8.07025	7.82209	7.96116	7.58668	7.11477	3.98489	0	0.598601	0	-0.448304	0.0478453	dropout	deoxyuridine triphosphate diphosphatase (dUTPase)
YBR253W	SRB6	8.62923	8.65094	8.83403	7.61416	7.04784	2.3603	2.22106	0.413501	0.831707	8.49645	8.33837	8.49493	8.14	6.91769	3.43434	0.224007	1.15578	0	-0.749742	-0.270544	dropout	Subunit of the RNA polymerase II mediator complex
YBR254C	TRS20	8.68904	8.93345	8.69893	8.64002	8.49105	5.75765	0	5.29269	0.519573	8.90752	8.26258	8.11248	8.48489	7.87865	5.28297	0	0.598601	0	0.376435	0.156323	dropout	Core component of transport protein particle (TRAPP) complexes I-III
YBR255W	MTC4	8.27634	8.09232	8.41767	8.93999	8.86259	4.36988	4.67969	2.34697	0.946813	7.93961	7.73647	8.01873	8.37095	8.17704	5.62427	2.5232	0.283975	0.695241	1.27821	1.04271	dropout	Protein of unknown function
YBR256C	RIB5	8.14395	8.15608	8.36415	8.64953	8.95593	6.64426	5.52947	4.55106	3.19673	7.11354	7.90843	8.03768	8.59685	9.00748	6.90266	2.32564	3.11257	2.70392	1.2423	2.11772	survivers	Riboflavin synthase
YBR257W	POP4	9.34713	9.26276	9.22587	9.91533	9.6292	6.38006	5.78837	2.17837	2.6961	9.14541	9.44008	9.38495	10.1648	9.5854	7.34417	6.88799	2.59645	2.69757	0.97259	1.15488	survivers	Subunit of both RNase MRP and nuclear RNase P
YBR258C	SHG1	7.97569	8.1835	8.06165	7.65399	7.38773	4.00931	1.68792	0.415753	0.650153	7.3881	7.82919	7.77647	7.6051	7.64619	3.59059	2.73519	1.07467	0.240031	0.0474739	0.804336	dropout	Subunit of the COMPASS (Set1C) complex
YBR259W	YBR259W	8.56074	8.12067	8.25397	7.69132	7.36254	3.96588	0	0	0.519573	6.51846	7.49459	6.73532	6.29638	4.96681	1.61904	5.25839	0.487202	0	-0.337811	-0.523569	dropout	Protein of unknown function
YBR260C	RGD1	9.81056	9.34672	9.15243	8.39271	7.66865	5.92842	6.56898	0	2.59928	9.80324	9.39751	9.09211	8.09166	7.61602	1.1713	0	0.786503	0	-1.09474	-1.05114	dropout	GTPase-activating protein (RhoGAP) for Rho3p and Rho4p
YBR261C	TAE1	6.39269	6.93269	6.9158	6.72426	6.47586	1.62679	3.71197	2.07043	0.390366	6.98716	4.90048	6.37565	6.55892	5.78226	0.814114	0.224007	1.15578	0.551755	0.601097	0.183458	dropout	AdoMet-dependent proline methyltransferase
YBR262C	MIC12	7.88098	7.88078	8.25766	7.92334	6.51316	6.93941	7.21186	0	5.53089	8.52	8.13353	8.12313	7.66909	7.40141	4.63024	5.04641	1.55073	0	-0.194734	-0.140954	dropout	Component of the MICOS complex
YBR263W	SHM1	8.40466	8.36443	8.32213	8.38881	7.66026	1.67251	2.12758	0.413501	1.22751	7.75864	8.0347	5.68534	8.45441	7.80081	4.1152	0.224007	0.775367	0	0.109262	0.798976	dropout	Mitochondrial serine hydroxymethyltransferase
YBR264C	YPT10	8.48869	8.3645	8.71801	8.34827	8.38616	4.56843	0.334082	0	0.90077	8.10771	8.58596	8.19285	7.4704	7.24502	3.51806	1.14173	0.598601	0	0.495187	-0.168113	dropout	Rab family GTP-binding protein
YBR265W	TSC10	8.24685	8.13924	8.24049	8.01667	7.20642	4.96575	1.65431	0	0.259786	8.04541	8.05518	7.8027	7.74976	7.08814	3.78619	2.67336	0.283975	0	-0.0852427	0.158697	dropout	3-ketosphinganine reductase
YBR266C	NA	8.6545	8.98689	9.12309	8.60303	8.49807	6.98533	6.29199	5.28739	0.725539	8.97368	6.15276	8.43349	8.34061	7.16737	2.79403	0.570865	0.94488	0.240031	0.371779	-0.242642	dropout	NA
YBR268W	MRPL37	7.72975	8.03364	8.09362	7.66717	6.54957	2.76287	1.63498	0.651736	0.787039	8.09615	7.86226	7.75271	7.45206	6.46853	0.407986	0.224007	0.980717	0.419821	-0.100291	-0.387881	dropout	Mitochondrial ribosomal protein of the large subunit
YBR269C	SDH8	7.56209	8.29174	8.50179	7.6293	7.82896	2.74233	0.335717	0.827002	5.21952	8.07167	7.78355	7.81047	7.85272	6.48897	0.963921	0.448013	0.567949	0	0.545765	0.101062	dropout	Protein required for assembly of succinate dehydrogenase
YBR270C	BIT2	8.58858	8.96003	8.97137	9.73784	9.94117	7.37839	6.86015	0	3.85194	8.22208	8.95949	8.69406	10.3425	10.9788	11.3279	11.3739	10.4525	10.2998	1.70917	2.80008	dropout	Subunit of TORC2 membrane-associated complex
YBR271W	EFM2	7.42786	7.14596	7.22913	6.96605	7.21656	3.51532	2.81273	4.45272	0.442547	8.1764	7.56248	6.52444	6.90416	6.14879	4.08493	0	0.567949	0	0.348611	-0.915285	dropout	S-adenosylmethionine-dependent methyltransferase
YBR274W	CHK1	6.38721	7.27634	6.48194	6.51893	6.19309	1.88001	0.748877	0	0	6.5692	6.16652	6.54212	5.38411	4.77755	6.03925	5.53594	2.16643	3.37733	0.335143	-0.618647	dropout	Serine/threonine kinase and DNA damage checkpoint effector
YBR275C	RIF1	8.53416	8.29208	8.21831	7.61859	6.87809	0.621535	0.302582	0.235983	0.991369	8.35377	8.44011	8.12189	8.06342	7.28888	3.49374	0.96555	0	1.6745	-0.676757	0.00917764	dropout	Protein that binds to the Rap1p C-terminus
YBR276C	PPS1	8.29097	8.82451	8.61183	8.5599	7.86714	0.499893	2.49572	1.19243	1.24326	8.51691	8.67063	8.4769	8.3237	8.04844	7.60287	6.82835	5.07334	6.34132	0.286058	0.320235	dropout	Protein phosphatase
YBR278W	DPB3	8.34332	8.11357	7.22452	6.67385	6.32135	2.6239	0.167041	0	0.831707	7.93073	7.87948	7.13188	6.54896	7.27763	3.58132	0	0	0.240031	-1.13362	-0.179639	dropout	Third-largest subunit of DNA polymerase II (DNA polymerase epsilon)
YBR279W	PAF1	8.35212	8.38248	7.2812	7.15392	7.57857	3.32202	0	0	1.20201	7.4337	8.36168	7.61174	6.8981	6.92361	4.0709	0	0	0	-0.361231	0.0349928	dropout	Component of the Paf1p complex involved in transcription elongation
YBR281C	DUG2	8.08769	8.28422	7.19603	7.31377	7.27568	3.69509	0.167859	0	0.48106	7.63406	8.14947	7.33934	7.27706	6.59717	3.79335	0.394686	0.283975	0.240031	-0.18027	-0.13465	dropout	Component of glutamine amidotransferase (GATase II)
YBR282W	MRPL27	7.87339	7.94881	7.56987	7.64283	7.39319	3.60375	0.47044	0.235983	0.221274	6.97558	7.91093	7.25028	7.55614	7.47796	4.29079	2.41167	0.583275	0.240031	0.184258	1.08747	dropout	Mitochondrial ribosomal protein of the large subunit
YBR283C	SSH1	7.87317	7.7391	6.81883	7.0496	7.04871	2.62652	0	0	0.519573	7.8885	7.02067	6.58688	6.8104	7.95564	5.46871	0	0	0	-0.192352	0.571321	dropout	Subunit of the Ssh1 translocon complex
YBR284W	YBR284W	7.53724	8.24398	7.25774	7.29449	7.11337	1.74887	2.54284	0.415753	0.221274	7.53852	8.50762	7.19017	6.88402	7.06601	3.88734	0.96555	0	0.731546	0.0716299	0.0923897	dropout	Putative metallo-dependent hydrolase superfamily protein
YBR285W	YBR285W	7.89701	7.88078	7.69981	6.65504	6.88802	3.63029	4.70887	0.827002	0.780732	7.98572	8.35099	7.10923	6.66245	5.57689	4.53879	1.06521	0.974405	1.12724	-0.5009	-1.2315	dropout	Putative protein of unknown function
YBR286W	APE3	8.0137	7.83355	6.89155	6.37258	6.01154	2.62586	0.167859	0	0.259786	7.71771	7.33008	6.37877	6.46151	6.17642	2.02343	0.794871	0.645579	0	-1.1049	-0.516346	dropout	Vacuolar aminopeptidase Y
YBR287W	YBR287W	8.03766	8.30128	8.19438	8.42223	7.7876	0.353493	0.3349	0.829254	0.48106	6.79983	8.15316	8.21994	8.60369	9.33824	8.9417	9.19431	8.25492	8.26439	0.57419	2.43993	dropout	Protein of unknown function
YBR288C	APM3	7.72368	8.76891	8.35336	7.60085	7.13119	6.73819	5.90424	0.831506	1.20201	8.33397	8.51309	8.02109	7.73806	6.52789	4.6055	5.01649	1.02041	0	-0.115934	-0.576323	dropout	Mu3-like subunit of the clathrin associated protein complex (AP-3)
YBR289W	SNF5	7.6411	6.12501	8.04495	7.14973	7.75525	4.94753	3.74178	2.98386	0.601003	7.55381	7.30324	6.8253	7.71691	6.61139	4.81903	2.08958	0.299301	0	0.831874	0.188876	dropout	Subunit of the SWI/SNF chromatin remodeling complex
YBR290W	BSD2	8.55069	8.15535	7.53888	7.55434	6.77706	3.66667	5.78751	0.471965	1.0545	7.98572	7.72706	7.43673	6.84797	7.02422	3.78011	0.789371	1.29116	0.480061	-0.732833	-0.143759	dropout	Heavy metal ion homeostasis protein
YBR291C	CTP1	8.14417	8.20104	7.13795	7.27908	7.1604	4.78838	3.47309	2.95132	0	7.22148	8.07884	6.96669	7.03475	6.70754	3.58128	0.224007	0.645579	0	-0.337697	0.250942	dropout	Mitochondrial inner membrane citrate transporter
YBR292C	NA	8.08015	8.44514	7.80623	7.26614	6.50051	0	0.335717	0.471965	0.780732	7.13993	8.35099	7.4238	6.95824	6.45118	4.01878	0	1.55073	0.480061	-0.766506	-0.0388087	dropout	NA
YBR294W	SUL1	8.41456	8.81398	8.52124	8.6121	8.05459	3.45763	3.10914	1.19243	0.977637	8.58577	8.51837	8.60689	8.42154	7.89763	4.37201	2.43224	2.08032	0.876121	0.36791	0.266256	dropout	High affinity sulfate permease of the SulP anion transporter family
YBR299W	MAL32	8.10828	8.64454	8.01082	7.18843	6.86358	1.81926	0.167041	0.829254	0.259786	7.98182	8.09288	7.84327	6.92193	7.1249	4.65006	0.570865	1.31877	0.551755	-0.665705	-0.223634	dropout	Maltase (alpha-D-glucosidase)
YBR301W	PAU24	7.42083	8.60045	7.99898	7.9463	6.70119	2.39512	1.23679	0	2.8901	7.83684	8.94265	8.03621	7.3936	6.60542	3.08171	0.96555	1.07467	0.563621	0.0333373	-0.39948	dropout	Cell wall mannoprotein
YCL001W	RER1	8.44562	8.33058	8.0277	6.98742	6.69434	4.6273	4.50757	1.34936	0	8.31052	7.71839	8.56292	7.36319	6.14879	0	5.13878	0.567949	0	-0.9866	-0.700777	dropout	Protein involved in retention of membrane proteins
YCL003W	NA	8.69021	7.94307	8.20943	7.37317	7.27849	0	0	0	0.90077	7.61859	8.66311	8.6398	7.42168	6.50634	4.90386	7.367	0	5.2387	-0.588736	-0.30902	dropout	NA
YCL004W	PGS1	8.54856	8.66637	8.70704	8.67631	8.24985	4.9322	1.52969	0.415753	0.450385	9.05797	8.65925	8.61679	8.5286	7.97034	4.18416	0	0.775367	0.240031	0.420769	0.00641311	dropout	Phosphatidylglycerolphosphate synthase
YCL005W	LDB16	6.35731	3.10459	5.80069	4.22632	4.78504	1.17937	1.36291	1.73205	1.28452	5.33413	5.40068	4.71839	5.1635	3.23536	3.03994	0.448013	3.04198	0	-0.68442	-0.616404	dropout	Protein of unknown function
YCL006C	NA	8.28247	8.46582	8.81875	9.47589	9.83315	10.3857	10.108	9.07169	8.6969	8.18615	8.65906	8.76625	9.45802	8.89988	8.3047	8.18138	8.10635	7.77019	1.89502	1.55853	survivers	NA
YCL023C	NA	8.31132	9.41845	9.52715	9.51521	8.96553	4.51883	3.01877	0.829254	1.25279	8.45397	9.42277	9.37935	9.63694	9.18186	8.34383	8.82957	9.0029	8.31974	1.11777	1.26172	dropout	NA
YCL035C	GRX1	7.78249	8.50529	8.45421	8.18382	7.5376	4.04038	2.12758	2.48357	0.450385	8.11611	8.66496	8.39999	8.09335	6.76523	5.07927	0.794871	5.81044	0.240031	0.387871	-0.217905	dropout	Glutathione-dependent disulfide oxidoreductase
YCL036W	GFD2	8.2528	8.67575	8.37678	10.8335	12.3686	14.3744	14.1119	13.3923	13.2378	8.05715	8.27957	8.93119	11.4092	12.9739	15.0121	14.9763	14.8868	14.1235	3.86047	4.61257	survivers	Protein of unknown function
YCL037C	SRO9	8.85141	8.65962	8.58956	7.99046	7.49302	6.05484	3.60937	0	3.85194	9.37078	8.92318	8.72399	8.05176	6.86192	3.57804	4.34364	0	0.62345	-0.497972	-1.06278	dropout	Cytoplasmic RNA-binding protein
YCL038C	ATG22	8.17813	8.63957	8.86219	8.76543	8.312	6.18992	5.70246	0	1.45108	6.82231	6.31561	5.66726	6.69477	5.33137	3.79956	0.748053	0	0.311725	0.755848	-0.00151307	dropout	Vacuolar integral membrane protein required for efflux of amino acids
YCL039W	GID7	8.80037	8.8435	8.909	7.84589	7.0524	2.95428	1.0302	0.831506	1.20201	9.21215	8.64224	9.06125	8.17201	7.59343	0.57176	5.26304	0.598601	0.62345	-0.827341	-0.440393	dropout	Subunit of GID Complex that binds directly to central component Vid30p
YCL040W	GLK1	7.94983	9.06405	8.71798	8.89727	8.4949	5.09595	0	5.09937	0.442547	6.86417	6.38519	6.37302	6.85673	5.95727	1.98355	2.59861	0.487202	2.9883	0.949677	0.575179	dropout	Glucokinase
YCL041C	NA	8.65995	8.50158	8.56754	7.41634	7.29927	0	0	0	0.601003	7.9299	8.5245	8.52887	7.61455	5.64288	3.2702	2.86229	3.1769	0.551755	-0.663	-0.86395	dropout	NA
YCL041C	NA	8.24128	8.78502	8.63839	8.09551	7.4104	4.85603	3.46473	0.413501	0.725539	8.43504	8.79613	8.9068	8.23519	8.01118	6.83509	4.18892	4.55764	2.74941	-0.118059	0.273333	dropout	NA
YCL042W	YCL042W	8.36267	8.49126	8.49096	7.19198	7.09137	3.06221	2.31059	0.235983	0.259786	7.98	8.32801	8.02587	7.48886	6.16726	3.67365	0	0.583275	0	-0.664766	-0.593342	dropout	Putative protein of unknown function
YCL043C	PDI1	8.26383	8.80469	8.55301	7.89098	7.11542	2.33636	3.81032	0	0.90077	8.42489	8.19071	8.6934	7.93992	6.65084	4.38817	0	0	0	-0.391356	-0.412128	dropout	Protein disulfide isomerase
YCL044C	MGR1	8.1099	8.51308	8.74886	7.86771	7.60139	5.36729	5.4507	0.831506	2.82159	8.61573	8.20502	8.52547	7.31456	7.69898	8.09074	7.37751	8.07105	7.37859	0.0689991	-0.117492	dropout	Subunit of the mitochondrial (mt) i-AAA protease supercomplex
NA	NA	NA	NA	NA	NA	NA	NA	NA	NA	NA	5.22707	3.66074	5.12041	5.67402	3.10813	3.09393	2.81399	4.68279	0	NA	NA	NA	NA
YCL046W	NA	8.20778	8.59311	8.66509	8.22224	7.95895	6.14509	6.0497	5.10481	0	8.30372	8.93712	8.61578	8.32295	8.28202	4.48879	0.794871	1.31877	0	0.326891	0.538196	dropout	NA
YCL047C	POF1	6.80495	5.566	6.35539	6.44516	7.7717	10.9344	12.1868	12.7094	13.0486	8.48928	7.69355	8.60944	8.76591	8.95102	10.4338	11.2451	12.1432	12.2225	1.34121	1.0894	survivers	Nicotinamide mononucleotide-specific adenylyltransferase (NMNAT)
YCL049C	YCL049C	8.26396	9.05885	8.56754	8.56442	7.76529	5.8087	5.51939	2.27563	3.4414	8.42124	8.6394	8.742	8.59291	8.65023	6.25804	3.42588	5.07617	5.46581	0.18052	0.850273	survivers	Protein of unknown function
YCL050C	APA1	8.90065	9.07885	9.01484	8.73988	8.04718	3.63326	2.284	0.413501	0.48106	9.2723	9.04158	8.93921	8.68292	7.4481	4.52816	2.59861	1.18463	3.04843	-0.0319459	-0.469052	dropout	AP4A phosphorylase
YCL051W	LRE1	8.2777	8.92215	8.81229	7.98256	7.17171	0.589686	0.418372	0.235983	0.725539	8.82719	8.65272	8.63219	8.04817	6.89464	1.94337	0	1.14038	0.240031	-0.365456	-0.621212	dropout	Protein involved in control of cell wall structure and stress response
YCL052C	PBN1	8.11995	8.46525	7.96345	7.37403	7.01486	4.27757	4.11158	0.235983	0	8.33497	7.75247	8.00254	7.09757	6.22025	2.46726	0	0	0.240031	-0.429486	-0.784079	dropout	Component of glycosylphosphatidylinositol-mannosyltransferase I
YCL053C	NA	8.07487	8.11389	8.56746	8.16514	7.80001	3.7706	0	0	0.442547	7.81191	8.18791	8.3766	8.38865	7.77661	4.13262	0	0.974405	0.480061	0.442052	0.779161	dropout	NA
YCL054W	SPB1	8.63211	8.68059	8.76122	8.03341	6.87484	1.06468	0	0	0.601003	8.06555	8.5826	8.6156	7.93908	6.24778	2.52318	0	1.28002	0.240031	-0.690951	-0.510589	dropout	AdoMet-dependent methyltransferase
YCL055W	KAR4	7.56876	8.4734	7.60645	7.49027	6.58912	1.33908	1.02059	0.651736	0.48106	8.03614	8.48277	7.51526	7.17983	6.99408	7.94989	7.87783	7.60779	6.10458	-0.280359	-0.307767	dropout	Transcription factor required for response to pheromones
YCL056C	PEX34	8.76896	9.0848	8.82273	8.23881	7.48461	3.24329	4.15499	0.415753	0.48106	8.49463	8.60678	8.68872	7.44476	7.62303	2.38441	3.05319	0.583275	0.528676	-0.468176	-0.235018	dropout	Protein that regulates peroxisome populations
YCL057W	PRD1	8.16708	8.15861	8.03017	7.48491	6.7572	2.75328	0.167859	0	0	7.7589	7.27667	7.81281	7.0171	5.56716	2.99445	0.224007	0.583275	0	-0.50833	-0.667767	dropout	Zinc metalloendopeptidase
YCL058C	FYV5	8.6403	8.85347	8.74742	7.93576	7.9884	3.70215	0.335717	0.471965	0.442547	7.70635	8.71497	8.41959	8.32279	6.91046	3.25632	0	1.55073	0.480061	-0.145034	0.199359	dropout	Protein involved in regulation of the mating pathway
YCL059C	KRR1	9.21271	8.96958	9.25918	8.95826	8.1843	4.24802	0.334082	0	1.84847	8.65343	9.01434	9.05972	9.0764	8.78068	6.72195	5.69128	6.42376	0.62345	-0.0491187	0.815237	dropout	Nucleolar protein required for rRNA synthesis and ribosomal assembly
YCL060C	NA	8.9513	9.06785	8.41122	6.78493	6.10286	1.23272	0.334082	0	0.519573	8.74913	8.78359	8.38021	7.04473	6.41346	3.286	0	0.598601	0	-1.96959	-1.25924	dropout	NA
YCL061C	MRC1	8.86065	8.78908	6.10358	6.99798	6.66442	3.89846	0	0	0.442547	8.57989	8.64428	8.2937	6.97448	6.68077	0	0	1.55073	0	-1.25481	-0.991692	dropout	S-phase checkpoint protein required for DNA replication
YCL062W	NA	8.1227	8.60967	8.56355	8.25511	7.85867	2.09141	0.167859	0	1.35896	8.6627	8.7179	8.32547	8.00523	7.68921	4.55102	0.224007	0.487202	0	0.336403	0.0236312	dropout	NA
YCL063W	VAC17	8.24666	8.16085	7.93483	7.34286	6.80918	0	0.302582	0.677814	0.450385	7.61599	8.52203	7.91225	7.55662	5.9244	4.60605	0	0.487202	0	-0.591212	-0.518407	dropout	Phosphoprotein involved in vacuole inheritance
YCL064C	CHA1	7.75874	6.7488	8.28248	7.54266	8.16289	8.67725	8.72008	7.8334	8.89383	7.83484	7.8473	7.56463	7.47626	7.0963	5.50144	3.4889	0.673193	0	0.884853	0.14623	dropout	Catabolic L-serine (L-threonine) deaminase
YCL069W	VBA3	9.12342	8.99563	8.86394	8.46035	7.45626	4.29374	2.42604	0.415753	0.650153	8.80106	8.97056	8.73229	8.2781	7.79772	2.22687	0.224007	0.583275	0.768707	-0.61433	-0.110992	dropout	Permease of basic amino acids in the vacuolar membrane
YCL074W	YCL074W	7.54449	8.29152	8.01183	8.05623	7.5457	3.60057	2.22106	2.82068	0.828593	7.89437	7.95571	7.94731	7.55367	7.39817	10.9283	11.5717	12.7881	12.7092	0.566949	0.292771	dropout	Pseudogene: encodes fragment of Ty Pol protein
YCL075W	YCL075W	8.16952	9.11658	7.6274	8.89928	8.2871	2.95193	2.40826	2.07043	2.72307	8.44385	8.89357	8.80489	8.64199	8.17392	9.49525	10.2192	11.4778	11.4432	0.664165	0.486009	survivers	Pseudogene: encodes fragment of Ty Pol protein
YCL076W	NA	7.01271	8.03328	8.01309	7.67786	6.90283	3.23693	0.584497	0	0.671658	7.43908	8.00832	7.84101	7.32423	6.16264	1.53075	0.224007	0.583275	0.240031	0.486135	-0.221425	dropout	NA
YCR001W	NA	8.32826	4.69219	8.47453	7.88048	7.80457	4.36992	3.67714	0.913796	2.37776	8.40482	8.36551	8.14649	7.46821	7.76271	3.85665	0.794871	3.11676	0.551755	0.0848132	0.114832	dropout	NA
YCR002C	CDC10	8.6017	7.78303	7.51815	5.80782	4.77107	1.94327	4.58835	1.34936	3.79951	8.09509	7.92712	7.73654	6.77335	4.98949	0.464921	1.06521	1.96143	1.57241	-2.51834	-1.47411	dropout	Component of the septin ring, required for cytokinesis
YCR003W	MRPL32	7.36586	8.16732	7.94823	8.02497	7.16941	2.74233	0.607872	0.827002	0	7.58807	8.06568	8.37408	7.62348	7.40882	3.94946	0.448013	0.974405	0.480061	0.496925	0.45639	dropout	Mitochondrial ribosomal protein of the large subunit
YCR004C	YCP4	8.24997	8.23216	8.49213	7.69496	6.25265	2.39471	2.02175	0.829254	0.725539	8.05755	8.22833	8.31393	7.637	6.11147	4.04732	3.66186	1.43112	0.551755	-0.792386	-0.59355	dropout	Protein of unknown function
YCR005C	CIT2	7.70656	7.9355	7.82562	6.67761	5.87626	2.0186	0.3349	0.413501	0.450385	8.06531	7.74448	7.73399	7.00665	6.28926	2.19563	1.10347	0.885325	0.731546	-0.958143	-0.601684	dropout	Citrate synthase
YCR006C	NA	7.83234	6.81912	7.04005	6.25297	4.86454	0.1464	0	0.415753	0.48106	7.69016	6.81189	6.92254	3.30944	3.52652	0	0	0.283975	0.240031	-1.47689	-2.69792	dropout	NA
YCR007C	YCR007C	7.69835	7.82576	8.06404	6.84116	5.75937	0	4.01019	0.831506	0.519573	8.04513	7.45703	7.91227	6.71253	6.02477	0	0	0	0.62345	-0.922292	-0.764194	dropout	Putative integral membrane protein
YCR008W	SAT4	7.29826	7.49667	6.87036	6.64081	5.61181	0.1464	0.302582	0	0.450385	7.09056	7.91226	6.92112	6.37488	5.67575	4.32046	2.17182	0.885325	1.77173	-0.709442	-0.591287	dropout	Ser/Thr protein kinase involved in salt tolerance
YCR009C	RVS161	7.99392	8.04914	7.85383	7.47462	6.8598	2.41667	1.4165	0.829254	1.45149	7.56839	7.98497	8.14885	6.95981	8.49862	11.3158	12.4212	13.5197	13.575	-0.289029	1.05814	dropout	Amphiphysin-like lipid raft protein
YCR010C	ADY2	7.81823	8.02288	8.13393	7.10384	6.82025	0.198187	0.3349	0.413501	0.48106	7.53211	8.11073	8.08099	6.90043	5.72239	1.86911	0	0.583275	2.84761	-0.345643	-0.721453	dropout	Acetate transporter required for normal sporulation
YCR011C	ADP1	8.95907	8.34446	8.31264	7.63941	7.21743	3.71708	0	0	1.45108	8.37871	8.63961	8.7317	7.61946	7.51851	3.51806	0	0.598601	0.62345	-0.781562	-0.15757	dropout	Putative ATP-dependent permease of the ABC transporter family
YCR012W	PGK1	8.43117	7.91676	8.02503	7.89575	7.74304	6.26684	5.4907	2.52483	4.75699	8.36287	8.02263	7.91759	7.43471	7.14194	0.282565	0.224007	0	0.240031	0.111523	-0.23911	dropout	3-phosphoglycerate kinase
YCR012W	PGK1	7.98774	7.5542	7.95945	6.96066	7.16674	2.52179	0.607872	0.471965	0	6.85279	5.80832	5.75399	5.42049	4.54734	3.01537	0.8855	1.95297	0	-0.186174	-0.820297	dropout	3-phosphoglycerate kinase
YCR013C	NA	5.53702	4.23389	3.41226	2.95618	2.59654	0.396374	0	0	0	5.81232	6.80244	4.66442	3.06872	0	2.42567	0	0	0	-1.78108	-3.81864	dropout	NA
YCR013C	NA	6.90899	7.75316	7.50097	7.64954	7.71316	2.05726	4.29295	0.471965	0.442547	8.01221	8.17846	7.61091	8.04952	6.98508	1.22085	0.448013	0.974405	0	1.19528	0.0780808	dropout	NA
YCR014C	POL4	5.75075	4.9234	5.35038	4.75507	4.30707	0.2928	0	0.831506	0	6.53088	4.44271	4.68514	4.06212	4.02195	1.55844	0	0	0	-0.429922	-1.14867	dropout	DNA polymerase IV
YCR015C	YCR015C	7.74884	7.9858	8.02599	7.56424	7.36479	2.05673	4.37304	0.415753	0.450385	7.90246	7.92753	8.22039	7.40155	6.48727	3.9112	0.570865	0.583275	0	0.211612	-0.295354	dropout	Putative protein of unknown function
YCR016W	YCR016W	6.99358	6.22183	6.3689	5.67264	5.45008	1.65408	0.3349	0.555847	0.671658	6.8292	7.11485	6.30111	4.59501	3.50785	0.520733	0.224007	0.79418	0.528676	-0.674541	-1.82579	dropout	Putative protein of unknown function
YCR017C	CWH43	7.1777	6.34668	5.25532	2.22639	2.0494	0.1464	0.167859	0	2.70714	7.51531	5.26473	4.7847	3.88715	4.4659	0.325549	0	0.775367	0.311725	-4.13015	-1.72119	dropout	Putative sensor/transporter protein involved in cell wall biogenesis
YCR019W	MAK32	8.22369	7.66304	7.88928	7.07981	6.59077	0	0.335717	0.471965	0.780732	8.02852	8.15189	7.68462	6.6192	5.66206	3.79994	0	4.12119	0.839642	-0.663743	-1.18565	dropout	Protein necessary for stability of L-A dsRNA-containing particles
YCR020C	PET18	8.57852	8.33342	8.20769	7.01417	8.26672	9.20644	8.66603	8.03423	7.26713	8.22527	7.69101	8.06751	6.96951	5.84513	5.3447	6.04764	0	0	0.0351311	-0.952037	dropout	Protein of unknown function
YCR020C-A	MAK31	7.81222	7.36707	8.0698	6.94401	5.4031	0	0	0	0.519573	7.80829	7.67569	7.76105	7.319	5.68445	0	0	0.598601	0	-1.0325	-0.626936	dropout	Non-catalytic subunit of N-terminal acetyltransferase of the NatC type
YCR021C	HSP30	7.75692	7.46778	7.79531	7.24412	6.67572	0.706987	0.836744	0	0.442547	6.92673	7.94827	8.04185	7.33044	6.10079	3.58821	0.789371	5.03736	0.839642	-0.170299	0.0876027	dropout	Negative regulator of the H(+)-ATPase Pma1p
YCR022C	NA	7.9802	7.88917	8.01727	7.05797	6.27093	2.98508	0.416638	0.913796	0.48106	7.99442	8.20767	8.07112	6.90192	6.41559	0	1.10951	0.79418	0.240031	-0.753496	-0.661881	dropout	NA
YCR023C	YCR023C	8.07786	7.22774	7.89658	6.96008	6.07581	0	2.44906	0.235983	0.601003	7.71643	7.46554	7.43906	7.62548	7.2431	6.67333	6.52302	6.87173	3.72762	-0.876785	0.369777	dropout	Vacuolar membrane protein of unknown function
YCR028C	FEN2	8.16884	7.54455	6.80215	6.64688	5.7324	2.60449	0.167041	0	0	8.15531	7.19643	6.05535	6.25754	5.48869	2.34824	3.06965	0.283975	0	-1.31789	-1.32169	dropout	Plasma membrane H+-pantothenate symporter
YCR028C-A	RIM1	7.67097	7.73719	7.57217	7.83478	7.2992	2.93359	0	5.09937	0	8.15427	7.73138	7.66826	7.70604	6.28928	2.20549	4.89572	0	0	0.340357	-0.229974	dropout	ssDNA-binding protein essential for mitochondrial genome maintenance
YCR030C	SYP1	7.84944	7.7076	7.7998	7.0266	6.20028	3.88836	0.167859	1.021	0.840751	7.87868	8.11461	7.96071	7.29457	6.62286	3.04112	0	0.487202	0.419821	-0.664275	-0.294698	dropout	Negative regulator of WASP-Arp23 complex
YCR031C	RPS14A	7.03385	7.20289	6.7364	6.67821	7.25471	4.04383	0	0.827002	0.442547	6.30897	5.25246	5.28236	5.57012	5.27689	2.42048	1.9159	0.885325	0.240031	0.510275	0.150019	dropout	Protein component of the small (40S) ribosomal subunit
YCR032W	BPH1	7.6865	7.94066	8.38526	7.87266	7.54157	2.703	0.418372	0	0.725539	7.5232	8.09898	8.18989	7.98877	7.63673	6.33645	2.5232	2.60825	0.240031	0.493533	0.759192	dropout	Protein homologous to Chediak-Higashi syndrome and Beige proteins
YCR033W	SNT1	6.79798	6.88852	6.97739	6.30424	5.50959	1.60429	2.52867	0	0.671658	7.62653	5.79016	6.11823	5.6463	5.34194	3.77983	0	0.487202	0	-0.391029	-0.803787	dropout	Subunit of the Set3C deacetylase complex
YCR034W	ELO2	7.48332	5.69703	4.2298	3.67857	3.5188	0.880504	0.470977	0.555847	0.787039	7.16966	7.29936	6.73022	5.9839	4.22543	3.87663	1.06521	0	0	-2.72291	-1.4138	dropout	Fatty acid elongase, involved in sphingolipid biosynthesis
YCR035C	RRP43	5.13906	5.1762	2.04788	4.11427	3.12191	0	0	0	0	4.95164	6.34273	4.57364	3.26634	1.455	3.10515	0	0.567949	0	-1.00879	-2.26461	dropout	Exosome non-catalytic core component
YCR036W	RBK1	6.38286	6.48167	5.48331	6.08282	5.81278	2.35199	0	0.651736	0.450385	7.06856	6.8599	5.99523	4.92129	5.22504	3.52847	0	0	0.419821	0.0947992	-1.17377	dropout	Putative ribokinase
YCR037C	PHO87	7.50129	7.73983	6.75708	6.26586	6.20763	1.76652	0.167041	1.59507	0.840751	7.79835	6.88008	6.4428	6.38671	5.63505	2.16727	1.10347	0.583275	0.875346	-0.735321	-0.744835	dropout	Low-affinity inorganic phosphate (Pi) transporter
YCR043C	YCR043C	7.68949	7.7452	7.64871	6.55486	6.2211	3.1546	0	0.471965	0.442547	7.42758	7.55925	7.32984	6.44659	6.18378	2.6607	0.448013	0.567949	3.5915	-0.742665	-0.411003	dropout	Putative protein of unknown function
YCR044C	PER1	7.36023	6.65272	6.1944	5.95652	6.5053	0.198187	2.45624	0.677814	0.902045	6.89823	6.73934	5.96811	6.07176	5.12906	3.60636	0.394686	0.299301	0	-0.27856	-0.539621	dropout	Protein of the endoplasmic reticulum
YCR045C	RRT12	7.93334	7.09832	7.34777	6.59513	6.58679	1.84534	2.23194	0	0.48106	6.87801	6.65009	6.38469	6.20847	6.35934	1.95675	1.28019	0.510205	0.731546	-0.49833	0.188806	dropout	Probable subtilisin-family protease
YCR046C	IMG1	5.10628	5.29394	4.41579	2.89293	0.746139	0	0	0	0	5.00684	3.89055	5.01488	4.85663	3.83701	0	0	0	0	-2.87865	0.300825	dropout	Mitochondrial ribosomal protein of the large subunit
YCR047C	BUD23	7.83564	8.12067	8.04662	7.82745	7.47939	2.86798	0.334082	0	0.519573	7.43554	8.90248	8.28652	8.1389	7.66047	5.09047	0	0	0	0.284814	0.661256	dropout	Methyltransferase
YCR048W	ARE1	8.54919	8.14405	8.14722	7.89275	7.08335	0	0.833276	0	0.90077	8.06073	8.58322	8.53945	7.79867	7.93158	3.691	1.14173	0	0.62345	-0.416059	0.359825	dropout	Acyl-CoA:sterol acyltransferase
YCR049C	NA	7.35541	7.58048	7.12152	6.29473	6.49548	1.1353	4.06309	0.235983	0.259786	7.14942	7.31013	6.67054	6.42413	5.86396	3.13556	0.224007	0.775367	0	-0.388745	-0.333742	dropout	NA
YCR050C	YCR050C	7.65195	7.41901	6.67374	6.84256	5.37893	2.30911	0.303936	0	0	7.32583	7.36497	6.85457	6.41586	6.5449	3.11075	0	2.2826	0.240031	-0.860338	-0.0193191	dropout	Non-essential protein of unknown function
YCR051W	YCR051W	7.77003	6.9767	6.54103	6.27548	6.75593	0	0	0	0.442547	7.52278	6.72955	6.3336	6.55045	6.33149	3.13668	4.14986	0.974405	0	-0.382025	-0.0986369	dropout	Putative protein of unknown function
YCR052W	RSC6	8.33728	7.61685	7.23239	6.30396	5.28902	0	0	0.831506	0.90077	8.26104	7.68337	6.10745	5.20261	6.71398	0	0	0	0	-1.79021	-1.1515	dropout	Component of the RSC chromatin remodeling complex
YCR053W	THR4	8.11996	8.27966	8.43098	8.30251	7.0443	0	0	0.471965	0	7.58366	8.18477	8.19437	7.74087	7.26376	5.0909	0.789371	0	0	-0.0161938	0.395287	dropout	Threonine synthase
YCR054C	CTR86	7.62441	8.52657	8.55526	8.5812	7.29725	4.6339	1.18497	0	0.822276	8.19023	8.44618	8.62836	8.04594	7.82258	1.643	0.8855	0.487202	0.240031	0.512645	0.357004	dropout	Essential protein of unknown function
YCR057C	PWP2	8.26288	8.31237	8.5902	8.24602	7.60312	4.6273	3.34627	0	0.780732	8.80964	8.45986	8.53612	8.36344	7.28271	5.03343	0	1.29116	0	0.174471	-0.0762518	dropout	Conserved 90S pre-ribosomal component
YCR059C	YIH1	7.00825	7.55966	6.35803	6.99271	6.73449	2.52179	0.335717	1.34936	0	6.55665	4.67473	4.5706	4.27507	4.35302	2.22058	0.224007	0	0.311725	0.324494	-0.845998	dropout	Negative regulator of eIF2 kinase Gcn2p
YCR060W	TAH1	7.8743	7.60585	7.60515	7.15543	6.86306	2.56677	1.69148	0.413501	1.14665	7.61408	7.70028	7.23543	6.99769	6.13546	6.14136	5.77123	6.00026	1.15343	-0.218988	-0.357461	dropout	Component of conserved R2TP complex (Rvb1-Rvb2-Tah1-Pih1)
YCR062W	NA	7.40278	7.94804	8.00975	7.58032	6.62875	1.18457	1.57367	0	0.840751	7.41523	8.11589	7.56925	7.16649	6.6143	3.50358	0	0.283975	0	0.0444102	0.00431239	dropout	NA
YCR063W	BUD31	7.74183	7.99542	7.45414	6.97785	6.53037	2.45951	0.334082	0	0.90077	8.71994	7.7112	6.87829	6.88218	6.91896	3.42314	0	0	0	-0.502504	-0.698002	dropout	Component of the SF3b subcomplex of the U2 snRNP
YCR064C	NA	7.99015	7.84619	8.15327	8.01992	7.84045	5.01624	4.1886	1.55771	2.54433	8.18362	8.16165	8.51856	8.03979	7.71374	3.07096	0	0.283975	0	0.542333	0.374501	dropout	NA
YCR065W	HCM1	7.47933	7.66979	7.29264	5.7084	5.91293	4.88057	0.836744	0.471965	0.442547	7.11571	7.80417	6.67123	6.44659	5.06649	1.71433	0.448013	0.567949	0	-1.09405	-0.877231	dropout	Forkhead transcription factor
YCR066W	RAD18	8.01062	4.05509	6.93005	7.28824	7.5399	4.64742	1.74029	1.14605	0.259786	7.6659	7.20373	6.5284	7.39589	7.60297	4.91429	0	0	0	0.193255	0.693433	dropout	E3 ubiquitin ligase
YCR067C	SED4	7.47306	7.8221	7.75007	8.44675	7.75297	6.26976	5.10231	5.76674	4.9198	7.24944	7.77578	8.03391	8.31825	8.1841	6.95285	6.29224	5.92955	6.50043	0.914885	1.45625	survivers	Integral ER membrane protein that stimulates Sar1p GTPase activity
YCR068W	ATG15	7.95957	7.74373	7.19709	6.22917	6.75613	1.75766	0.167859	0	0	7.09244	7.50834	6.54522	7.07911	7.30578	3.37261	0	0	0	-0.958032	0.700986	dropout	Lipase required for intravacuolar lysis of autophagic and Cvt bodies
YCR069W	CPR4	7.77589	6.27909	8.08386	7.47674	6.59411	0.344587	0.470977	0.235983	3.16543	7.76979	8.13993	8.29713	7.29376	6.15594	0.23246	0.224007	0.79418	0.768707	-0.132625	-0.491954	dropout	Peptidyl-prolyl cis-trans isomerase (cyclophilin)
YCR071C	IMG2	7.53436	7.5913	6.8533	6.79877	6.69475	2.83222	2.15605	0	0.741426	6.75343	6.89947	5.90272	6.33955	6.41497	2.30663	0	2.75203	0.240031	-0.258706	0.408018	dropout	Mitochondrial ribosomal protein of the large subunit
YCR075C	ERS1	7.85723	8.27648	8.15226	7.774	7.23821	3.28733	4.03329	0.235983	0.48106	7.68661	8.16981	8.19697	7.73872	7.27881	3.84443	0.224007	1.07467	1.11506	0.0648192	0.340914	dropout	Protein with similarity to human cystinosin
YCR076C	FUB1	7.44841	6.60618	5.73444	6.89416	6.64206	1.97735	1.40298	0	0	6.19155	7.45225	5.41441	5.74231	5.16166	2.17498	0	0	0	0.130226	-0.188107	dropout	Proteasome-binding protein
YCR077C	PAT1	7.60229	7.77902	6.64194	6.65293	6.69031	5.0423	0	0	0.90077	6.61783	7.16669	5.95338	6.22766	5.85978	4.15207	0	0.598601	0	-0.31037	0.0695436	dropout	Deadenylation-dependent mRNA-decapping factor
YCR079W	PTC6	8.25911	7.94791	7.07516	6.52145	7.3401	4.71159	0.605163	3.25927	1.45108	8.31508	7.68592	7.05456	7.11451	5.43355	3.74433	0	0.598601	1.05735	-0.56391	-1.3192	dropout	Mitochondrial type 2C protein phosphatase (PP2C)
YCR083W	TRX3	7.99893	8.55401	8.3308	8.06194	7.50313	4.80098	0.607872	0	3.97444	7.61425	8.49157	8.11912	7.99683	7.67372	2.97165	0	0.567949	0	0.15553	0.616395	dropout	Mitochondrial thioredoxin
YCR084C	TUP1	8.02666	7.98737	7.54541	8.7405	8.63952	8.61142	8.1947	7.41526	6.82611	8.05713	7.87386	7.66809	8.47526	8.14808	4.65448	0.224007	0.786503	0.240031	1.21644	0.959429	dropout	General repressor of transcription
YCR085W	NA	8.56472	8.50076	7.93673	7.55627	7.62889	3.08297	0.3349	0	0.946813	8.35174	8.2049	7.56217	6.70823	7.04482	0.157011	1.85379	0.94488	0	-0.402797	-0.611429	dropout	NA
YCR087C-A	YCR087C-A	8.19331	7.86538	7.38765	6.81668	6.74879	4.17807	3.52616	0.829254	0.946813	8.08967	7.83464	7.13769	7.21203	5.79316	0.23246	0.532607	1.39553	0.240031	-0.716032	-0.978519	dropout	Putative protein of unknown function
YCR087W	NA	6.88058	5.92843	5.20564	4.8843	4.93896	2.00547	0.3349	0.235983	0	8.14682	7.76543	7.22001	6.59051	6.61821	4.94715	0	0	0	-1.07199	-0.632334	dropout	NA
YCR088W	ABP1	8.20582	8.62335	8.60523	8.3117	8.00976	4.46393	3.2923	0.235983	0.787039	8.13343	8.63587	8.60217	8.8566	8.4176	6.09549	5.61499	0.487202	0.311725	0.388951	0.978069	dropout	Actin-binding protein of the cortical actin cytoskeleton
YCR089W	FIG2	9.28642	9.1245	8.86716	8.5574	7.49708	2.77619	3.7276	0	0.90077	7.95552	9.09817	8.86265	8.50061	8.35838	0	0	4.79394	0	-0.538873	0.785713	dropout	Cell wall adhesin, expressed specifically during mating
YCR090C	YCR090C	6.61644	4.55869	5.83156	5.31103	5.46087	1.53465	1.03423	3.19013	0.780732	NA	NA	NA	NA	NA	NA	NA	NA	NA	-0.338873	NA	dropout	Putative protein of unknown function
YCR091W	KIN82	6.81307	7.65095	7.41389	7.54077	6.85569	4.66496	0.748877	2.61205	0.259786	7.17674	4.723	7.67421	7.12906	7.1033	2.91844	0	0.487202	0	0.651611	0.614971	dropout	Putative serine/threonine protein kinase
YCR092C	MSH3	8.95554	9.13037	8.76192	8.64005	8.13877	6.76164	5.32332	6.39583	1.0545	6.91811	6.29271	6.33266	6.14811	5.77698	2.33954	0.394686	0.885325	0.563621	-0.0721715	-0.0921679	dropout	Mismatch repair protein
YCR093W	CDC39	7.73702	7.96686	8.37339	11.2555	12.329	11.8247	11.4043	11.1179	10.9551	7.78527	7.94332	8.30873	11.3467	12.0936	12.1515	11.926	11.1784	10.2528	4.56762	4.38377	survivers	Component of the CCR4-NOT1 core complex
YCR094W	CDC50	7.37447	8.64585	8.55918	8.58681	7.7827	4.49194	0	0.471965	0	7.64631	8.42566	8.32622	8.6333	7.79935	4.17878	0	0.567949	1.12724	0.932419	0.928292	dropout	Endosomal protein that interacts with phospholipid flippase Drs2p
YCR098C	GIT1	8.22528	8.22687	8.52464	7.95892	7.69107	5.12238	4.61944	5.09937	0.442547	8.26993	7.95567	8.20102	8.09107	8.02189	3.91351	4.9306	1.77065	0	0.160001	0.518824	dropout	Plasma membrane permease
YCR099C	YCR099C	8.04281	8.66877	8.44002	8.28428	7.54478	4.40848	3.18937	1.11169	0.780732	8.37062	8.30735	8.43014	8.06382	7.48091	0	1.06521	0	0	0.205724	0.0981522	dropout	Putative protein of unknown function
YCR100C	YCR100C	7.52448	8.55417	7.961	8.27861	7.5581	3.21692	3.79277	0.829254	0.450385	7.59464	8.72618	7.90849	7.7715	7.35407	3.73176	2.8286	0.583275	0.419821	0.601902	0.398932	dropout	Putative protein of unknown function
YCR101C	YCR101C	8.27979	8.71924	8.23244	8.5424	7.67428	4.51207	0	0	0.442547	7.83806	8.72365	8.40814	8.61982	8.06005	3.22733	0	1.29116	0	0.206056	0.858182	dropout	Putative protein of unknown function
YCR102C	YCR102C	8.52255	8.68051	8.19018	8.05184	7.18002	3.25358	4.1298	2.28391	0.780732	7.56812	8.28306	8.39908	8.24124	7.7379	3.61083	5.26711	0.974405	0.480061	-0.432299	0.829188	dropout	Putative protein of unknown function
YCR105W	ADH7	8.66626	8.70699	8.80767	8.14389	8.0461	3.10244	1.03423	5.33891	5.07335	7.34662	8.83275	8.30697	8.53133	8.10333	4.40278	0	0.567949	1.12724	-0.00380185	1.13329	dropout	NADPH-dependent medium chain alcohol dehydrogenase
YCR106W	RDS1	8.14944	8.64824	8.47694	8.47804	7.56395	2.98521	2.31737	0.555847	1.24326	8.27143	8.87714	8.64031	8.55492	8.03114	5.06552	3.04764	3.30856	0.99519	0.469258	0.530326	dropout	Putative zinc cluster transcription factor
YCR107W	AAD3	9.02806	8.77219	8.85788	8.87756	8.85376	4.62636	4.32116	0.235983	0.48106	8.8978	8.48941	8.4507	9.14717	8.42493	5.09507	5.99029	0.283975	0.419821	0.487897	0.587769	dropout	Putative aryl-alcohol dehydrogenase
YDL001W	RMD1	7.65927	7.65796	7.61539	7.89536	7.27218	4.04383	3.79059	0	0.780732	7.6034	7.20117	7.7816	7.36011	6.98177	3.10515	0.448013	0	0	0.486648	0.361691	dropout	Cytoplasmic protein required for sporulation
YDL002C	NHP10	7.66069	7.79387	7.56978	8.48042	7.40207	7.2961	5.89795	5.85565	5.5926	7.45384	6.56842	7.46996	7.77193	7.13497	4.51634	5.8201	4.16753	5.72501	0.453853	0.837611	survivers	Non-essential INO80 chromatin remodeling complex subunit
YDL003W	MCD1	7.19487	7.35508	7.55006	7.62078	6.92635	3.59298	0	0.471965	0	6.70404	5.3595	6.23995	6.54514	5.24633	3.06702	0.224007	0.283975	0	0.546006	0.213298	dropout	Essential alpha-kleisin subunit of the cohesin complex
YDL004W	ATP16	7.23262	7.14554	6.73519	7.13464	5.96773	0	0	0	0.725539	7.3848	7.48635	7.127	6.40816	4.448	4.76782	2.32564	0	4.30364	-0.16704	-1.32045	dropout	Delta subunit of the central stalk of mitochondrial F1F0 ATP synthase
YDL005C	MED2	7.41717	8.00549	8.11502	8.37241	7.74625	5.11776	1.22367	1.96862	1.12825	8.13555	7.34047	7.89445	7.90847	6.80907	2.82339	2.71719	0.94488	0.563621	0.989158	0.10063	dropout	Subunit of the RNA polymerase II mediator complex
NA	NA	NA	NA	NA	NA	NA	NA	NA	NA	NA	5.58414	6.40527	5.28854	5.23265	3.40308	3.49397	3.53115	0.567949	0	NA	NA	NA	NA
YDL007W	RPT2	7.27249	7.19237	7.62363	7.76673	7.23495	4.50962	4.27864	0	0.48106	7.8075	6.94793	7.5378	7.5977	7.44093	3.99326	4.96623	0	0	0.775545	0.573694	dropout	ATPase of the 19S regulatory particle of the 26S proteasome
YDL008W	APC11	7.47933	8.21999	7.76684	7.71663	6.69064	4.53192	0	0	0	7.9032	7.47942	7.74697	7.649	7.92872	5.34821	0	0.567949	0	0.00382765	0.72429	dropout	Catalytic core subunit, Anaphase-Promoting Complex/Cyclosome (APC/C)
YDL010W	GRX6	6.85451	7.21283	7.2341	5.41889	5.59726	0	0	0	3.7626	6.75989	6.69545	6.81924	6.2308	5.43355	3.8208	0	0	0	-0.829451	-0.227519	dropout	Cis-golgi localized monothiol glutaredoxin, binds Fe-S cluster
YDL011C	NA	7.64175	7.27737	7.46379	6.68756	6.5595	1.69276	1.75694	0.235983	0.390366	7.19076	7.54031	7.74022	6.61825	6.74062	6.86214	6.08209	1.82641	0	-0.322797	0.115939	dropout	NA
YDL012C	YDL012C	7.47165	7.64461	7.96413	7.78341	7.53806	4.34082	1.59469	0	0.601003	7.46384	7.75111	7.82411	7.34935	6.53549	3.70465	5.13547	2.75965	0.240031	0.689056	0.0487834	dropout	Tail-anchored plasma membrane protein with a conserved CYSTM module
YDL013W	SLX5	7.29248	7.45861	7.4637	7.08681	7.1766	3.5092	2.24543	1.021	0	7.22568	7.17877	7.55007	6.91862	5.12947	3.17603	0	0.283975	0.240031	0.426283	-0.571752	dropout	Subunit of the Slx5-Slx8 SUMO-targeted ubiquitin ligase complex
YDL014W	NOP1	7.30709	7.7595	7.66766	8.16045	7.9204	8.79027	8.19413	7.57462	6.78315	7.34922	7.55276	7.79548	8.04856	7.73003	8.51057	7.2765	6.41655	6.123	1.14141	1.10534	survivers	Histone glutamine methyltransferase, modifies H2A at Q105 in nucleolus
YDL016C	NA	7.57025	7.68143	7.80562	7.57522	6.80175	4.5192	1.90516	0	0.601003	7.40956	7.16366	7.74715	7.07247	6.21525	4.8939	1.25978	2.20428	0	0.102956	-0.035189	dropout	NA
YDL017W	CDC7	8.36242	7.59697	7.72994	7.78603	6.27362	3.28919	0	0	0.519573	7.53857	7.75318	7.928	7.70338	6.53399	4.76883	1.14173	0	0	-0.753553	0.136027	dropout	DDK (Dbf4-dependent kinase) catalytic subunit
YDL018C	ERP3	7.51787	6.98764	6.90565	6.80844	6.05132	1.4668	0.303936	0.413501	0.671658	7.52693	6.96362	6.44418	5.605	6.71613	2.72188	0	0.299301	0.563621	-0.44465	-0.533814	dropout	Protein with similarity to Emp24p and Erv25p
YDL019C	OSH2	7.93634	7.4253	7.68916	7.80843	6.75876	1.47714	0	0	0	7.58895	7.79949	7.82867	7.49415	6.86632	4.3475	0	0	0	-0.0451662	0.192658	dropout	Member of an oxysterol-binding protein family with seven members
YDL020C	RPN4	7.38279	7.90003	7.99205	7.26223	7.70454	8.22253	7.43446	7.37054	7.6249	7.55391	7.74586	7.94909	7.39669	6.37661	0.314021	0	0	0	0.562818	-0.0785486	dropout	Transcription factor that stimulates expression of proteasome genes
YDL021W	GPM2	8.28719	7.27767	7.74562	7.08419	6.3624	3.22119	4.59641	1.35563	0	7.73388	7.79161	7.54186	7.01036	5.72766	0.314021	0	0.598601	0	-0.72635	-0.704507	dropout	Homolog of Gpm1p phosphoglycerate mutase
YDL022W	GPD1	7.31018	7.41628	7.66007	7.50472	6.36068	2.10045	0	0.651736	0.259786	7.45704	6.52368	6.93156	6.6649	5.28896	3.58607	0	0.487202	0	0.076631	-0.585325	dropout	NAD-dependent glycerol-3-phosphate dehydrogenase
YDL023C	NA	6.96292	7.93943	7.75995	7.51818	7.24828	5.7696	5.45927	0	0.519573	7.53857	7.44804	7.56792	7.01219	5.33221	0.57176	0	0	0	0.681942	-0.699922	dropout	NA
YDL024C	DIA3	7.51538	7.73743	7.51592	7.62885	6.77287	1.4668	2.41954	1.09131	1.12825	7.64097	7.6976	7.43432	6.92856	5.55543	2.59889	0.532607	0.487202	1.09793	0.12971	-0.742922	dropout	Protein of unknown function
YDL025C	RTK1	6.17474	6.49296	6.17404	7.04642	6.51443	3.38552	1.0302	0	0	6.88799	6.70143	7.21803	6.66708	4.94936	0.768327	0	0.487202	0	1.02997	-0.413129	dropout	Putative protein kinase, potentially phosphorylated by Cdc28p
YDL027C	YDL027C	8.56713	8.43367	8.61183	8.20859	7.5508	4.44321	4.58717	0.235983	0.48106	8.34193	8.50812	6.58284	8.33885	7.41835	2.97804	2.67336	0.94488	0.311725	-0.115634	0.341451	dropout	Putative protein of unknown function
YDL028C	MPS1	7.79785	8.19907	7.91248	7.78102	7.03446	4.13614	4.00001	4.17393	0.650153	7.50664	7.52831	7.41923	7.38557	7.80721	7.80373	8.5308	6.15158	6.97139	0.0136869	0.722733	dropout	Dual-specificity kinase
YDL029W	ARP2	8.03815	7.65177	7.13005	6.35223	5.69211	0	0.3349	0	0.601003	7.83392	7.05318	7.23289	6.26086	4.48715	1.50466	0	0.299301	0	-1.34241	-1.52884	dropout	Essential component of the Arp2/3 complex
YDL030W	PRP9	6.88749	8.07717	7.91413	6.85579	6.42344	4.34705	0	5.71286	0.90077	7.53341	7.58288	7.52274	7.57806	5.13768	0	0	1.02041	0.62345	-0.0468942	0.568835	dropout	Subunit of the SF3a splicing factor complex
YDL031W	DBP10	8.47529	8.21769	7.76524	6.84255	5.47817	4.36486	0	0.471965	0.780732	8.42215	7.70822	8.01191	6.99054	6.20096	0	5.18283	0.567949	0	-1.73261	-0.877538	dropout	Putative ATP-dependent RNA helicase of the DEAD-box protein family
YDL032W	NA	7.49785	6.9353	8.09795	7.3448	7.09565	5.19889	3.64711	4.59812	0	7.8854	7.14622	7.10113	6.80775	6.00623	2.14476	0	0	0	0.393261	-0.539607	dropout	NA
YDL033C	SLM3	8.03176	7.73184	7.98437	7.59096	7.27215	5.34468	2.44275	2.53821	0.450385	7.43522	7.51409	7.7401	7.06907	6.25241	1.75588	0	0.283975	0.311725	0.0468109	-0.130116	dropout	tRNA-specific 2-thiouridylase
YDL034W	NA	7.0413	6.79029	6.49471	5.9236	6.31257	1.95054	2.21599	1.19243	0.259786	7.37169	6.62703	6.59517	5.15792	5.87865	3.43785	2.84861	0.510205	0.311725	-0.222086	-0.557118	dropout	NA
YDL035C	GPR1	5.94427	7.67818	7.53514	7.68919	7.19841	4.75104	0	0	3.79951	6.76089	7.20737	7.63356	7.31299	6.20664	2.14476	0	0	0	1.5005	0.459644	dropout	Plasma membrane G protein coupled receptor (GPCR)
YDL036C	PUS9	6.15222	7.09923	6.35379	6.78576	5.75154	0	0	0	0	7.00465	7.36005	6.67397	5.14926	6.52579	1.33398	0	1.96143	0	0.327268	-0.393049	dropout	Mitochondrial tRNA:pseudouridine synthase
YDL037C	BSC1	7.99521	7.62709	8.05804	7.89959	7.0443	1.68409	0	4.96282	0.442547	6.74912	7.62564	7.24044	7.09635	7.64472	7.94735	8.80444	8.96107	8.31121	0.0953841	1.06037	dropout	Protein of unconfirmed function
NA	NA	NA	NA	NA	NA	NA	NA	NA	NA	NA	5.84144	5.35886	5.26905	4.70201	3.9508	0.314021	0	0	0	NA	NA	NA	NA
YDL039C	PRM7	7.82925	7.8058	7.98049	7.44953	6.60294	4.37467	2.15211	0	0.671658	7.62157	7.73807	8.1341	7.39363	6.54751	4.33523	0	3.13146	0	-0.276615	-0.031209	dropout	Pheromone-regulated protein
YDL040C	NAT1	8.20932	7.52286	8.57204	8.18145	7.0844	2.87261	0.335717	0	0	8.27541	8.32458	8.21798	8.03023	6.87523	0.251108	0.448013	0.974405	0	0.114122	-0.0561959	dropout	Subunit of protein N-terminal acetyltransferase NatA
YDL041W	NA	8.11357	7.63308	7.72217	6.86117	5.85528	3.77129	1.89529	0.415753	0	7.67724	7.3176	7.87292	6.02665	5.90643	6.07806	5.42201	5.16547	2.55571	-1.09028	-0.795709	dropout	NA
YDL043C	PRP11	7.86905	6.70213	6.73672	5.17235	4.76794	0	0	0	0	6.72717	7.0684	6.1806	4.78139	5.16937	5.30975	5.35096	0	0	-2.00182	-1.01025	dropout	Subunit of the SF3a splicing factor complex
YDL044C	MTF2	7.18511	7.00366	6.97357	7.31975	6.0809	5.35193	5.33273	4.45272	0.442547	7.51585	7.70676	6.8292	5.14926	5.57689	3.73962	0	0.567949	0	0.17934	-1.33898	dropout	Mitochondrial protein that interacts with mitochondrial RNA polymerase
YDL045C	FAD1	7.7236	7.95862	7.89806	7.62078	6.34887	3.59298	0.607872	0	0	7.11571	7.32813	8.28747	7.88099	6.49362	0.251108	0	0	0	-0.324836	0.565193	dropout	Flavin adenine dinucleotide (FAD) synthetase
YDL045W-A	MRP10	8.40575	7.7763	7.76113	7.5679	6.48745	3.14984	0	0	0.90077	7.06136	7.46002	7.81162	7.34391	6.72469	3.286	1.14173	0	0	-0.716962	0.488796	dropout	Mitochondrial ribosomal protein of the small subunit
YDL046W	NPC2	7.57472	7.30432	7.41997	7.37063	7.07974	4.08543	0.334082	0.831506	0.90077	7.35994	7.98225	7.19312	7.62185	6.89783	4.85621	5.39298	1.02041	0	0.285887	0.368702	dropout	Functional homolog of human NPC2/He1
YDL047W	SIT4	7.71292	7.61029	7.8841	9.18767	9.44779	7.24774	6.55538	3.21984	5.61693	7.52693	7.43276	8.23287	8.93249	9.30495	6.60202	3.01873	2.86831	0.731546	2.1926	2.1826	dropout	Type 2A-related serine-threonine phosphatase
YDL048C	STP4	7.12532	7.78721	7.57237	9.37646	9.35265	6.47369	4.92419	2.83795	0.259786	7.33008	7.20544	7.83218	5.95764	9.41135	7.92299	7.29488	6.28207	3.36943	2.49905	2.19139	dropout	Protein containing a Kruppel-type zinc-finger domain
YDL049C	KNH1	6.96052	7.06366	6.7079	7.04286	5.2694	1.92982	0.167859	2.5415	0	7.49722	6.91545	7.82037	7.08892	6.67668	5.18438	5.55103	0.974405	1.57241	-0.266598	0.239762	dropout	Protein with similarity to Kre9p
YDL050C	NA	7.69603	7.76538	7.86528	7.36296	7.20258	0	0	0	0.90077	7.60556	7.59922	7.99037	7.88207	7.85327	6.70524	6.26691	5.46587	0	0.137098	0.929262	dropout	NA
YDL051W	LHP1	7.59423	6.73953	7.51521	7.17203	6.74932	4.04212	4.89957	2.61707	0.527252	7.75788	7.51598	7.44944	7.3439	6.27067	4.6308	2.94022	0.283975	0.311725	0.0886407	-0.301075	dropout	RNA binding protein required for maturation of tRNA and U6 snRNA
YDL052C	SLC1	8.06442	7.73289	8.20063	7.8978	7.43525	5.33211	0.47044	0	3.445	7.9679	7.98672	7.74968	7.49642	6.95416	2.9902	3.40131	0.299301	3.1266	0.196161	-0.0514191	dropout	1-acyl-sn-glycerol-3-phosphate acyltransferase
YDL053C	PBP4	7.57725	8.04141	8.22586	8.38024	7.81389	4.80745	4.98859	5.73415	4.55726	7.7868	7.84283	7.67173	8.62418	7.70709	0.314021	1.771	0	0	0.901052	0.824605	dropout	Pbp1p binding protein
YDL054C	MCH1	6.98984	6.138	5.43557	5.22429	3.86892	1.77319	0.47044	0.235983	0.259786	8.19819	6.01016	7.98574	7.81489	7.19969	4.3228	6.02441	0.974405	0	-1.84774	0.265643	dropout	Protein with similarity to mammalian monocarboxylate permeases
YDL055C	PSA1	7.1584	8.10848	7.50827	7.34544	5.80937	1.99722	0	0	0.601003	6.90943	5.52631	7.02331	6.51754	6.43052	3.73998	2.77491	0.487202	0	-0.399008	0.383906	dropout	GDP-mannose pyrophosphorylase (mannose-1-phosphate guanyltransferase)
YDL056W	MBP1	7.70688	7.571	8.04188	8.52882	8.12568	4.81182	4.79396	0.776677	2.63773	7.29775	7.4353	7.73858	8.28022	7.67573	4.08622	0.96555	0.283975	0.419821	1.13627	1.23332	dropout	Transcription factor
YDL057W	YDL057W	7.10989	7.47323	7.57519	7.08419	6.30794	2.12936	0.334082	0	0.519573	7.84202	7.49828	7.76981	7.07829	5.99855	3.691	5.51219	5.57883	3.09892	-0.00117331	-0.521858	dropout	Putative protein of unknown function
YDL058W	USO1	8.14222	8.47073	8.58038	8.4531	7.78597	5.00439	5.07981	0	0.671658	8.65501	8.13158	8.52574	8.19001	7.48332	4.44309	5.63651	0.645579	0	0.400803	-0.0388785	dropout	Essential protein involved in vesicle-mediated ER to Golgi transport
YDL059C	RAD59	7.45607	7.77766	7.90019	7.60735	6.93353	2.728	3.05244	0	1.84847	7.6475	7.65238	7.77231	7.32196	7.3316	3.3562	5.72458	0	0	0.242853	0.385724	dropout	Protein involved DNA double-strand break repair
YDL060W	TSR1	8.08722	7.65433	8.01207	7.26476	6.03869	3.83592	2.48835	0	0.259786	7.55005	7.34439	8.02747	6.61873	4.13931	0.125554	0	0.283975	0	-0.810156	-1.49466	dropout	Protein required for processing of 20S pre-rRNA in the cytoplasm
YDL061C	RPS29B	8.04017	7.17579	7.57438	6.62182	6.11975	1.22976	0	0	0	7.13335	6.48906	7.43547	6.60556	5.86433	0.395179	0	0.299301	0	-0.852311	-0.18394	dropout	Protein component of the small (40S) ribosomal subunit
YDL062W	NA	8.3136	8.14283	8.15561	8.79971	8.25823	0.481214	0	0.415753	0	7.98036	7.688	7.80578	8.3293	8.15336	5.68112	2.61279	1.07467	2.26519	0.740116	1.00525	dropout	NA
YDL063C	SYO1	8.55818	8.22699	8.81837	8.98679	8.84136	3.50471	0	0	1.45108	8.22847	7.94864	8.74636	9.12582	8.87077	8.55725	8.98443	9.37251	8.41823	0.941229	1.42927	dropout	Transport adaptor or symportin
YDL064W	UBC9	8.23184	8.00684	8.38943	7.97486	7.55241	4.90009	1.67952	0.235983	0.450385	8.30112	7.90293	8.33789	7.90982	7.8825	7.82175	7.05628	6.6644	6.02211	0.145412	0.416473	dropout	SUMO-conjugating enzyme involved in the Smt3p conjugation pathway
YDL065C	PEX19	8.43672	7.84274	8.11508	7.44508	7.57088	3.7893	3.26288	0	0.90077	7.79256	7.39599	7.76857	7.35405	7.39997	3.42314	0	0	0	-0.151545	0.384383	dropout	Chaperone and import receptor for newly-synthesized class I PMPs
YDL066W	IDP1	8.94053	7.99658	7.84639	7.68723	7.36698	0	3.86294	0	1.20201	8.15656	7.84511	7.78964	7.12807	6.5936	0	0	0	0	-0.563398	-0.475176	dropout	Mitochondrial NADP-specific isocitrate dehydrogenase
YDL067C	COX9	8.25799	7.58848	7.89962	7.69112	6.43398	2.5969	2.99284	0	0.259786	7.70491	7.45148	7.77422	7.80214	7.23759	5.79496	6.26365	0.283975	0	-0.509995	0.642318	dropout	Subunit VIIa of cytochrome c oxidase (Complex IV)
YDL068W	NA	5.54721	5.9827	4.71815	6.41603	5.07388	0	0	0	0	6.04729	4.91643	4.73505	5.16326	3.47893	0.395179	0	0	0	0.527358	-0.72061	dropout	NA
YDL070W	BDF2	7.80663	5.66843	5.58375	5.21051	4.18044	2.47098	2.12693	0	0.390366	8.36292	8.81117	8.78339	8.13959	7.5451	4.81697	0.789371	1.77065	0	-1.95178	0.0202208	dropout	Protein involved in transcription initiation
YDL071C	NA	8.24873	8.2004	7.90851	7.46583	6.63314	3.5772	0	0.235983	0.390366	7.66626	7.60648	7.94514	6.99635	6.10195	3.86045	0	0.583275	0.311725	-0.655767	-0.415676	dropout	NA
YDL072C	YET3	6.40669	6.2476	7.47866	6.62872	6.09822	1.76652	0.167859	0	0.259786	7.00186	6.51805	6.74625	6.64763	4.6341	2.0955	0	0	0	0.413939	-0.711282	dropout	Protein of unknown function
YDL073W	YDL073W	7.03827	8.10992	7.59796	7.32929	6.45997	5.52366	3.96275	0	5.47096	7.15603	7.30262	7.69031	7.48496	7.25244	4.00687	0	0	0	0.0512921	0.821381	dropout	Putative protein of unknown function
YDL074C	BRE1	7.844	7.88965	7.51376	7.36807	6.62483	4.90114	3.77714	0	0	7.35149	7.62683	7.85923	6.53362	5.27907	2.01005	2.01317	0.283975	0.240031	-0.331129	-0.850951	dropout	E3 ubiquitin ligase
YDL075W	RPL31A	7.73702	6.28476	5.71718	6.56555	5.63296	3.25358	3.45367	0	0	7.73646	5.58995	5.78479	6.4524	7.15338	3.10515	0	0.974405	0.480061	-0.689431	0.504612	dropout	Ribosomal 60S subunit protein L31A
NA	NA	NA	NA	NA	NA	NA	NA	NA	NA	NA	5.15733	4.17846	4.37978	5.30167	3.23335	1.14785	0	0	0	NA	NA	NA	NA
YDL078C	MDH3	7.93387	7.88549	8.05726	7.91057	6.44065	3.19018	3.69994	2.59187	0.650153	7.32213	7.30775	7.84026	6.85403	6.0452	3.21334	0.394686	5.96119	0.240031	-0.0775368	-0.196883	dropout	Peroxisomal malate dehydrogenase
YDL079C	MRK1	7.47133	7.66642	8.27574	7.51994	7.08722	4.81726	4.84662	0.827002	4.51722	6.96452	7.77103	7.79799	7.12392	5.87681	3.67666	0.448013	4.78308	0.839642	0.317535	-0.0856614	dropout	Glycogen synthase kinase 3 (GSK-3) homolog
YDL080C	THI3	6.90585	5.8863	5.02728	4.702	3.80497	1.33625	0.167041	0	0	8.11814	7.58172	7.72867	7.41171	6.80206	4.88353	0.448013	0.567949	0	-1.80312	-0.150681	dropout	Regulatory protein that binds Pdc2p and Thi2p transcription factors
YDL082W	RPL13A	5.41981	4.83215	5.35668	6.04777	6.76408	3.58806	2.90965	0	0.519573	6.709	3.81794	5.02328	6.02151	4.44082	3.98489	3.70758	2.35445	0	1.77034	0.0188387	dropout	Ribosomal 60S subunit protein L13A
YDL083C	RPS16B	6.80239	7.53215	7.22681	7.39162	6.74882	3.51532	0	0.471965	0	7.61641	7.35073	7.83144	7.51386	5.71882	3.63311	0	0	0	0.571612	-0.319848	dropout	Protein component of the small (40S) ribosomal subunit
YDL084W	SUB2	7.39437	6.73753	6.54848	7.60532	7.09565	6.83938	5.13178	0	0	7.14593	6.32761	6.24076	7.10006	7.17092	3.3668	0	0	0	0.677093	0.931097	dropout	Component of the TREX complex required for nuclear mRNA export
YDL085W	NDE2	7.45224	7.64945	7.72575	8.03872	7.24907	1.43399	0	0.415753	0.725539	7.47079	7.65507	7.76424	7.809	7.07197	2.78177	0.570865	0.775367	0.528676	0.554763	0.579275	dropout	Mitochondrial external NADH dehydrogenase
YDL086W	YDL086W	8.34435	7.69643	7.94719	7.57402	7.11756	2.16551	0	0	0.831707	7.76641	7.64888	7.73564	7.41496	6.10206	0.282565	2.84564	0.645579	0	-0.294891	-0.326087	dropout	Putative carboxymethylenebutenolidase
YDL088C	ASM4	6.60448	6.82664	6.40422	6.22622	5.96072	0.268042	1.14545	0.415753	0.259786	7.13178	6.46774	6.67529	6.25615	6.14431	3.00679	0.224007	0.487202	0.419821	-0.0115364	-0.018457	dropout	FG-nucleoporin component of central core of nuclear pore complex (NPC)
YDL089W	NUR1	7.46975	7.06703	6.66496	7.16864	6.11349	5.8618	5.37118	3.25927	0.519573	7.35994	6.55172	6.76769	5.78519	5.75402	1.43412	0	0	0	-0.390151	-0.571399	dropout	Protein of unknown function
YDL090C	RAM1	8.39862	8.19275	7.53549	7.33713	7.91451	8.10719	7.71412	6.75218	6.1189	7.0373	7.11838	7.81888	7.21324	6.51253	4.38817	0	0	0	-0.0717066	0.437432	dropout	Beta subunit of the CAAX farnesyltransferase (FTase)
YDL091C	UBX3	7.04927	6.86469	6.39205	6.88044	6.93232	4.04566	1.57367	0	0	7.47686	7.12139	6.61017	6.5955	6.09624	2.79788	0	0.645579	0.311725	0.492876	-0.390561	dropout	Subunit of the DSC ubiquitin ligase complex
YDL092W	SRP14	6.40292	6.26707	5.66327	6.62127	6.09218	3.7706	4.94807	4.47799	0.442547	6.02888	7.06651	6.12963	5.92244	5.3286	3.58821	0	0.567949	0	0.358791	-0.000872904	dropout	Signal recognition particle (SRP) subunit
YDL093W	PMT5	8.29335	7.73211	7.65528	7.50432	7.13119	5.01244	0	0	0.519573	7.67583	7.61537	7.43419	6.96574	6.19223	3.24958	0	0	0.62345	-0.249849	-0.379421	dropout	Protein O-mannosyltransferase
YDL094C	NA	8.30403	7.9181	7.97198	7.92195	7.13437	0	0.335717	0.471965	0.442547	7.82504	7.70237	7.63777	7.50968	6.15468	4.78748	0.789371	0.974405	1.12724	-0.165716	0.313536	dropout	NA
YDL095W	PMT1	7.60419	7.9308	7.92408	7.55613	8.03445	9.55027	9.52956	8.87308	8.86834	7.58366	7.67127	7.79548	6.29642	5.77343	5.20683	0	0.974405	0.839642	0.764049	-0.834493	dropout	Protein O-mannosyltransferase of the ER membrane
YDL096C	NA	8.8753	8.42194	8.5057	7.92046	7.00918	5.39796	4.80376	2.86784	4.30637	8.38172	8.2322	8.1098	7.5578	6.85076	4.16542	0	0.775367	0.419821	-0.75264	-0.405958	dropout	NA
YDL097C	RPN6	7.69498	6.48315	7.16764	8.03002	7.70006	2.55012	0	0	0	7.0877	6.80368	7.30643	7.82862	6.70683	4.66448	0	0.283975	0	0.853662	0.845575	dropout	Essential, non-ATPase regulatory subunit of the 26S proteasome lid
YDL098C	SNU23	8.67138	8.65179	8.57402	8.42421	7.98098	7.1482	6.01774	6.55382	5.58187	8.65408	7.91701	8.52297	8.15054	7.25076	3.91078	0	2.11822	2.74309	0.0767473	-0.068248	survivers	Component of the U4/U6.U5 snRNP complex
YDL099W	BUG1	8.86286	8.31668	8.70634	8.82891	8.0218	5.88945	4.28547	0	0	8.01094	8.54718	8.57487	8.15058	7.33335	8.15984	7.42892	3.62216	4.42902	0.234629	0.211783	dropout	Cis-golgi localized protein involved in ER to Golgi transport
YDL100C	GET3	7.95457	8.50909	8.2013	8.36144	7.20162	3.79177	2.5039	0	2.81893	8.33035	8.30881	8.21621	8.16021	8.15732	8.04213	8.34297	1.28002	5.33285	0.23475	0.523188	dropout	Guanine nucleotide exchange factor for Gpa1p
YDL101C	DUN1	8.47049	8.42016	8.18881	8.0925	7.11479	0.268042	1.82355	2.48618	0.787039	8.00633	8.07903	8.2282	7.71145	6.77478	1.70717	0.224007	0.645579	0.311725	-0.269159	-0.125397	dropout	Cell-cycle checkpoint serine-threonine kinase
YDL103C	QRI1	8.86182	8.38605	8.31749	8.78372	8.51595	6.87999	5.79338	5.8361	1.45108	8.34969	8.08638	8.53431	8.28905	7.87505	7.54708	8.2064	4.79394	3.91211	0.481476	0.474872	dropout	UDP-N-acetylglucosamine pyrophosphorylase
YDL104C	QRI7	8.40954	8.32063	8.49571	8.46953	7.36657	3.04438	0.470977	2.37554	0.601003	8.36864	7.99855	8.46135	7.95768	7.21304	2.48312	0.224007	1.39553	0	0.229752	-0.00332665	dropout	Protein involved in threonylcarbamoyl adenosine biosynthesis
YDL105W	NSE4	6.62933	4.30785	2.82123	2.77472	0.592611	5.80487	3.78327	4.93652	2.29331	NA	NA	NA	NA	NA	NA	NA	NA	NA	-4.03652	NA	dropout	Component of the SMC5-SMC6 complex
YDL106C	PHO2	7.67646	7.51904	7.77027	7.43435	7.7361	6.29627	5.79258	2.4724	0.601003	8.16921	6.83255	7.23807	7.5018	6.39337	5.64971	0.648344	3.03583	0.240031	0.616712	-0.15269	dropout	Homeobox transcription factor
YDL107W	MSS2	8.77975	8.47048	8.66668	8.25925	8.15635	4.57083	0.607872	0.471965	0	8.42462	8.1551	8.85802	8.52514	7.88155	4.72662	5.13878	4.47419	0.839642	0.0707157	0.497247	dropout	Peripherally bound inner membrane protein of the mitochondrial matrix
YDL108W	KIN28	6.0419	5.5635	5.50011	4.99866	4.92896	4.5408	4.20622	0	0	6.71508	5.0615	5.78581	4.55916	4.83587	1.55844	1.14173	0	0	-0.347732	-0.720543	dropout	Serine/threonine protein kinase, subunit of transcription factor TFIIH
YDL109C	YDL109C	7.34785	5.60044	5.04235	5.40257	4.76437	0	0.167859	0	0	8.62993	7.97034	7.73261	7.68275	6.5075	3.54186	0.448013	1.29116	0.480061	-1.24821	-0.833588	dropout	Putative lipase
YDL110C	TMA17	7.07865	5.79708	7.57106	6.60929	6.54569	1.10086	0.83501	0.235983	0.450385	7.25957	6.76176	6.68956	6.7507	4.7645	3.78836	0	0	0.768707	0.375841	-0.966218	dropout	ATPase dedicated chaperone that adapts proteasome assembly to stress
YDL111C	RRP42	8.21107	8.27205	8.34783	8.13841	7.18086	6.82378	5.20787	0	4.50313	8.51041	8.13202	8.83131	7.83736	6.99388	2.29004	0	0	0	-0.0644282	-0.299512	dropout	Exosome non-catalytic core component
YDL112W	TRM3	8.14643	7.66171	7.95866	7.21921	6.97055	2.73676	0.167859	0.235983	0.601003	8.08112	8.10158	8.51819	8.14458	7.11429	5.73523	5.12292	1.09003	2.95249	-0.359472	0.17226	dropout	2'-O-ribose methyltransferase
YDL113C	ATG20	7.18205	7.25927	7.47702	7.39685	6.70532	2.08981	0	0.677814	0.259786	8.13058	7.00166	7.9913	7.60687	7.02471	2.99425	0.224007	2.25273	0.551755	0.36508	0.124584	dropout	Sorting nexin family member
YDL114W	YDL114W	8.04196	8.25458	8.40744	8.16068	7.44335	3.9865	0.605163	0	0.90077	6.4239	6.4436	6.24746	5.98387	4.10609	3.34974	0	0	0	0.217327	-0.770326	dropout	Putative short-chain dehydrogenase/reductase
YDL115C	IWR1	8.32103	7.64454	8.20348	7.44467	6.53629	2.6191	1.85853	0	0.601003	8.27379	8.37422	8.14093	8.09281	7.11279	3.92412	0.224007	0.283975	0	-0.717319	-0.00608526	dropout	RNA polymerase II transport factor, conserved from yeast to humans
YDL116W	NUP84	6.54194	6.20803	5.22551	6.25801	5.69347	3.59298	0	0	0	6.42365	7.76403	6.4657	5.19849	4.22543	5.01658	3.48498	0.974405	0	-0.0577223	-1.3685	dropout	Subunit of the Nup84p subcomplex of the nuclear pore complex (NPC)
YDL117W	CYK3	8.86596	8.66109	8.37833	8.18406	7.76194	7.6137	6.33514	1.35563	4.90913	8.33101	8.80018	8.39969	8.25547	7.53533	5.49228	6.28934	0.598601	5.50225	-0.240459	0.0917214	dropout	SH3-domain protein located in the bud neck and cytokinetic actin ring
YDL118W	NA	8.8865	8.45054	8.52323	8.39535	7.52917	5.07156	4.39673	0.831506	1.45108	8.81643	8.91776	9.12945	8.71178	8.44346	5.17057	0	1.61211	0	-0.263347	0.40897	dropout	NA
YDL119C	YDL119C	8.04335	8.0086	8.07949	7.71256	6.74549	6.23477	5.61649	5.31169	0.259786	8.06219	8.46923	8.36544	8.06401	7.1352	3.12338	2.86229	0.645579	0.311725	-0.294818	0.239714	dropout	Putative mitochondrial transport protein
YDL120W	YFH1	7.62202	7.77766	7.84751	6.50762	5.83834	0	0	0	0.90077	7.6475	7.40221	6.77517	7.0748	6.34573	0.314021	0	0	0	-0.944647	-0.161562	dropout	Mitochondrial matrix iron chaperone
YDL121C	YDL121C	7.62878	7.33554	7.81416	7.91095	6.55513	2.92547	0.167859	0	0.48106	7.84121	7.63377	7.7854	7.77469	6.51053	1.46813	0.224007	1.16039	0.768707	0.155361	-0.0217173	dropout	Putative protein of unknown function
YDL123W	SNA4	6.70528	7.41677	7.2993	7.20624	5.59726	0.744201	0	0.831506	0.519573	6.8288	6.71057	7.39104	6.86	5.6679	0.314021	0	0	0	-0.0653095	0.0873073	dropout	Protein of unknown function
YDL124W	YDL124W	7.98411	7.07484	7.72476	7.00907	6.44635	3.18534	1.67314	0.415753	0.221274	7.90003	7.61649	7.84783	7.05641	6.42629	2.13034	2.49895	0.645579	2.03486	-0.550464	-0.365151	dropout	NADPH-dependent alpha-keto amide reductase
YDL125C	HNT1	7.20125	6.91226	7.20473	6.93026	6.08138	4.66116	3.7557	0	4.82336	6.69369	6.10222	7.013	7.02493	6.835	7.248	6.88296	0.598601	0	-0.0952121	0.948252	dropout	Adenosine 5'-monophosphoramidase
NA	NA	NA	NA	NA	NA	NA	NA	NA	NA	NA	5.78475	4.20717	5.37127	6.00323	5.54041	3.98489	0	0	2.25818	NA	NA	NA	NA
YDL128W	VCX1	6.70451	5.33084	4.86959	4.29223	3.30355	0.198187	1.76173	0	0.390366	7.57258	8.14328	7.60233	7.40423	7.00152	3.07291	0	1.29116	0	-1.93735	0.150698	dropout	Vacuolar membrane antiporter with Ca2+/H+ and K+/H+ exchange activity
YDL129W	YDL129W	7.57218	7.49157	7.81243	7.44991	7.0524	3.03571	0.334082	0	0	7.1848	7.08783	7.73445	7.21483	6.45584	3.13445	3.83501	0	0	0.249971	0.319605	dropout	Protein of unknown function
YDL130W	RPP1B	7.62769	7.75338	7.94817	6.88126	7.00991	4.26835	0.3349	1.75857	0.822276	7.55219	7.67581	7.98039	7.78309	6.94629	4.55568	3.33086	0.645579	0	-0.0641984	0.633002	dropout	Ribosomal protein P1 beta
YDL130W-A	STF1	7.98587	7.92376	7.91113	7.42331	6.94513	2.6725	0.607872	0.471965	0.442547	7.91378	7.68171	8.24028	8.40447	7.32511	3.25632	0.448013	0.974405	0	-0.232362	0.61709	dropout	Protein involved in regulation of the mitochondrial F1F0-ATP synthase
YDL131W	LYS21	8.54062	8.00895	8.01498	7.98776	7.47057	1.22785	0	2.2135	0.259786	7.81029	7.99532	7.99569	7.84361	6.7368	1.50466	0	0.283975	2.66922	-0.110253	0.459372	dropout	Homocitrate synthase isozyme
YDL132W	CDC53	7.52319	7.90003	7.63599	7.76099	7.20092	3.96588	0	0	0.519573	7.36382	7.15569	8.16085	7.39388	6.91429	0	5.30767	0	0	0.377019	0.504798	dropout	Cullin
YDL133W	SRF1	7.68026	7.6114	8.00891	7.02921	5.80051	3.47486	3.7349	0	0	7.01451	7.26406	7.76118	7.1438	5.9666	5.13839	5.04641	0	0	-0.748742	0.0812862	dropout	Regulator of phospholipase D (Spo14p)
YDL134C	PPH21	6.3773	4.75075	6.24945	6.29155	5.76663	2.09284	0.167859	2.7595	0.924236	7.60392	8.05514	7.40717	7.70903	7.45726	5.30088	3.413	0	0	0.343983	0.560404	dropout	Catalytic subunit of protein phosphatase 2A (PP2A)
YDL134C-A	NA	7.18144	7.28533	7.87847	5.96246	6.07415	7.878	7.67234	7.70292	7.49224	7.63472	7.2205	8.21958	7.54433	5.62855	2.55173	0	0	0	-0.582753	-0.340716	dropout	NA
YDL135C	RDI1	6.79926	7.16584	6.88132	6.83747	6.00736	4.74829	4.7299	0	0.90077	6.26682	6.51774	7.05251	6.37142	5.18495	0	0	5.65443	0	0.0294174	0.0518377	dropout	Rho GDP dissociation inhibitor
YDL136W	RPL35B	7.33478	7.65639	7.57849	7.26178	5.96857	2.72379	0	0.413501	0.831707	7.26391	7.47165	7.62952	7.23948	6.56659	2.76637	0	0.283975	0	-0.332836	0.232943	dropout	Ribosomal 60S subunit protein L35B
YDL137W	ARF2	7.36939	7.56014	7.85653	6.68327	6.31678	4.59667	2.24166	0	0.725539	7.29928	7.44983	7.58821	6.65829	6.79509	3.56311	0	0.786503	0.240031	-0.361688	0.117358	dropout	ADP-ribosylation factor
YDL138W	RGT2	7.56733	7.64346	8.01379	7.57314	6.917	8.87192	8.79546	8.26278	7.54145	7.68396	7.62723	7.87424	7.60554	6.64201	4.02089	0.224007	0.283975	0.311725	0.181359	0.0966919	dropout	Plasma membrane high glucose sensor that regulates glucose transport
YDL139C	SCM3	7.39015	7.64601	7.8051	7.49993	6.46144	3.07092	3.15788	0.235983	0.725539	7.68996	7.46676	7.7476	7.52981	7.05622	8.6884	9.0496	7.97589	8.10699	0.0113787	0.340271	dropout	Nonhistone component of centromeric chromatin
YDL141W	BPL1	7.77529	7.70692	7.48392	7.11374	6.98218	1.28649	0	0.235983	0	7.79983	7.66209	7.93143	7.27367	5.78715	0.282565	0.224007	0.283975	0	-0.12797	-0.582856	dropout	Biotin:apoprotein ligase
YDL142C	CRD1	7.03091	7.76812	7.6347	7.41823	6.54875	3.6148	0	0	0.90077	8.00723	7.107	7.69031	7.51366	6.5936	5.56819	0	0.598601	0	0.241587	-0.0206844	dropout	Cardiolipin synthase
YDL144C	YDL144C	7.70472	7.55176	7.95909	7.53091	6.97022	3.57496	4.96249	0	0.725539	7.65187	7.63046	7.86235	7.32421	6.99507	1.67252	2.6267	0.94488	0.311725	0.126503	0.20413	dropout	Protein of unknown function
YDL145C	COP1	7.17304	6.99231	7.33144	6.48233	5.9465	0.344587	0.167859	0	0.450385	6.70276	6.99493	6.8762	6.11614	6.02361	8.02798	7.42897	7.59018	8.35975	-0.373514	0.00218324	dropout	Alpha subunit of COPI vesicle coatomer complex
YDL148C	NOP14	8.07311	7.88224	7.82323	7.69245	7.13163	5.40673	5.088	0	0	7.8961	8.06111	8.04397	7.2241	7.09637	2.26376	0	0.567949	0	0.114709	-0.0610369	dropout	Nucleolar protein
YDL149W	ATG9	7.25254	7.91214	7.81715	7.56058	6.58596	3.40225	0.3349	2.4256	1.96804	7.1072	7.38892	8.06155	7.71239	6.29758	2.94791	0.224007	0.645579	0	0.125886	0.385011	dropout	Transmembrane protein involved in forming Cvt and autophagic vesicles
YDL150W	RPC53	8.21093	7.7468	7.97613	6.81593	5.17284	0	0.335717	0	0	7.33092	7.91073	7.68597	5.97988	4.17995	0	0.448013	0	0	-1.60103	-1.73352	dropout	RNA polymerase III subunit C53
YDL151C	NA	7.3388	6.50552	6.48332	7.06014	6.15593	1.10086	1.31785	0	0.725539	6.6325	7.62732	6.88251	6.88686	5.53865	4.32174	0	0.673193	0.311725	0.00425995	-0.0412154	dropout	NA
YDL152W	NA	6.82927	7.60923	7.76113	6.80391	6.6373	2.57297	5.22807	1.35563	0.90077	7.94779	7.96764	7.7598	7.07655	6.17282	5.92646	3.04242	0	0	0.230048	-0.625481	dropout	NA
YDL153C	SAS10	7.81058	8.14574	7.78208	7.2129	6.60517	1.5773	0.167859	0	0.259786	7.82579	7.99211	7.8815	7.58066	6.88617	4.6621	0	2.59589	0	-0.455517	0.031134	dropout	Subunit of U3-containing Small Subunit (SSU) processome complex
YDL154W	MSH5	7.66276	7.39276	7.94547	7.593	6.61339	5.4761	4.29727	2.41436	5.04291	7.70416	7.88478	7.61464	7.03147	6.12942	0.125554	2.56939	0.786503	0	-0.0121715	-0.484918	dropout	Protein of the MutS family
YDL155W	CLB3	7.14035	7.52118	7.66038	6.93906	6.38173	3.88657	0.303936	1.70808	2.74268	7.13121	7.28493	7.2199	7.2154	5.99413	2.15451	0	0	0.419821	-0.0519866	0.0551107	dropout	B-type cyclin involved in cell cycle progression
YDL156W	CMR1	7.61463	7.90583	8.15852	7.85616	7.14594	2.13475	0	0.413501	0	7.34457	7.56956	8.12164	6.90702	6.31565	1.51997	4.71178	0.645579	0	0.318927	-0.118942	dropout	DNA-binding protein with preference for UV-damaged DNA
YDL157C	YDL157C	7.15798	7.74607	8.10856	7.27589	6.64952	5.35148	4.54902	0.831506	2.01247	7.38113	7.52133	7.70604	7.29215	6.21898	1.87768	0	0.598601	0.62345	0.160858	-0.0276212	dropout	Putative protein of unknown function
YDL158C	NA	7.35705	6.63196	7.55136	7.08952	6.37251	2.40649	0.167041	0	0.48106	7.10095	7.05133	6.83211	6.93899	6.93494	3.53225	2.42089	0	0	0.0444133	0.553762	dropout	NA
YDL159W	STE7	6.98974	8.31575	8.02306	7.79744	7.1277	0	0	0	0.90077	7.85171	7.70869	8.05528	7.49285	6.75372	5.41216	5.93835	0	0	0.598265	-0.0162635	dropout	Signal transducing MAP kinase kinase
YDL160C	DHH1	7.65978	7.82219	7.5162	7.59977	7.91328	7.94138	7.29962	2.89303	4.77569	7.54748	7.11818	6.54702	7.37624	7.51744	4.0571	4.57124	0.283975	0.311725	0.650004	0.739417	dropout	Cytoplasmic DExD/H-box helicase, stimulates mRNA decapping
YDL161W	ENT1	8.45883	8.31855	8.0945	7.87849	7.96525	3.96588	0	0	0.90077	7.64909	8.33429	8.11445	8.44549	8.01571	6.00503	0	3.89576	0	0.0977413	1.00103	dropout	Epsin-like protein involved in endocytosis and actin patch assembly
YDL162C	NA	8.01554	7.79234	8.09541	7.6293	6.55453	0	3.48777	0	0	7.6293	7.97278	7.75603	6.66245	7.06231	0	4.20787	0.567949	0	-0.356805	-0.0989101	dropout	NA
YDL164C	CDC9	7.81808	8.17977	8.12729	8.34188	7.68811	5.29923	4.00168	2.25634	0.259786	7.78047	8.52875	8.38491	7.91349	8.13437	3.99964	0	0.786503	0	0.736631	0.713476	dropout	DNA ligase found in the nucleus and mitochondria
YDL165W	CDC36	8.48691	8.3581	8.39623	9.99504	9.91236	6.13816	0.167859	0	0.450385	8.33266	8.11793	8.57715	10.2155	10.1003	3.49826	2.13182	2.08032	0	2.03951	2.44878	dropout	Component of the CCR4-NOT core complex
YDL166C	FAP7	7.93773	7.26118	8.12835	7.98801	7.38913	4.56374	5.503	2.09095	0.601003	8.08639	7.96339	7.90707	7.81551	6.81206	2.2772	0	0.487202	1.45216	0.417673	-0.199985	dropout	Essential NTPase required for small ribosome subunit synthesis
YDL167C	NRP1	8.09986	7.54982	7.93561	7.27741	6.7215	0.499893	0	0	0.601003	7.72446	7.72198	7.83564	5.41327	5.63002	4.15814	0.224007	4.32539	2.14476	-0.456935	-1.31473	dropout	Putative RNA binding protein of unknown function
YDL168W	SFA1	7.42233	6.6852	8.20086	6.45105	6.09779	3.83595	0.607872	1.11169	1.28452	7.18138	7.35633	7.22375	6.97851	5.16315	3.25632	0.448013	0.567949	0	-0.390756	-0.443936	dropout	Bifunctional alcohol dehydrogenase and formaldehyde dehydrogenase
YDL169C	UGX2	6.53255	7.52247	6.87036	6.96995	6.3842	0.344587	0.303936	0	0.601003	6.91615	7.58523	6.69563	6.62578	5.20876	2.43292	0	0.487202	0.419821	0.381103	-0.540945	dropout	Protein of unknown function
YDL170W	UGA3	7.09585	7.40451	7.7372	7.60302	7.41214	4.10443	5.45927	2.50519	5.15714	7.4114	7.46894	7.43104	7.34391	6.25635	2.49062	1.14173	0	0	0.872477	0.305881	dropout	Transcriptional activator for GABA-dependent induction of GABA genes
YDL171C	GLT1	7.08667	7.48455	7.60469	7.5211	7.35791	2.27375	3.55903	2.52483	0.390366	7.63765	7.47262	3.75328	7.35017	6.70824	3.80444	0.532607	0.487202	0	0.791601	0.139737	dropout	NAD(+)-dependent glutamate synthase (GOGAT)
YDL172C	NA	7.6811	8.00832	8.1295	7.92962	7.39193	5.11588	1.74388	0	3.69398	7.86029	7.62603	7.69464	7.50961	6.5352	1.07238	0	0.487202	0	0.414652	-0.019897	dropout	NA
YDL174C	DLD1	7.38856	7.86849	7.88937	7.02392	6.75732	1.48549	4.75796	4.89932	1.66341	7.50562	7.7653	7.86048	7.2846	6.59652	4.00687	0	0	0	-0.0729919	0.0250944	dropout	D-lactate dehydrogenase
NA	NA	NA	NA	NA	NA	NA	NA	NA	NA	NA	5.81984	7.42719	4.74983	5.2726	2.4206	0.963921	0	0.567949	0	NA	NA	NA	NA
YDL176W	YDL176W	8.08698	8.14768	8.19919	7.89417	7.22794	4.40861	4.19649	1.021	0.450385	7.72263	7.91315	8.29399	7.8651	6.46586	2.03545	0.570865	0.94488	0	-0.0142603	-0.0067754	dropout	Protein of unknown function
YDL177C	YDL177C	8.0304	8.3296	8.12171	7.81966	7.27324	2.5134	3.76601	0.235983	1.09264	8.16961	8.43023	8.26948	8.48696	6.79906	4.40573	4.77644	0.283975	0.419821	-0.0314735	0.475605	dropout	Putative protein of unknown function
YDL178W	DLD2	7.33383	7.51913	7.53888	7.32186	7.0501	4.31989	0	0	1.0545	7.51122	7.19909	7.42054	7.33831	6.46547	1.71433	4.23602	0.974405	0	0.353699	0.137748	dropout	D-lactate dehydrogenase
YDL179W	PCL9	7.6439	7.70093	7.19948	7.21761	6.99993	3.14984	0.605163	0	0.90077	7.51262	7.3355	7.62421	7.16636	5.96734	6.05338	0	0	3.91211	0.0287796	-0.245257	dropout	Cyclin
YDL180W	YDL180W	7.41117	8.01419	7.92049	7.49818	6.7507	3.80987	0.167859	0	0.946813	7.15833	3.68038	7.72945	7.24169	5.9703	2.06875	2.43898	1.18463	0	0.0566698	0.289194	dropout	Putative protein of unknown function
YDL181W	INH1	6.60592	8.07568	7.7613	7.65863	7.21267	3.02901	4.10989	0	0.48106	7.43756	7.43982	7.79315	7.51986	6.84956	3.48183	0	0.283975	0	0.9948	0.500854	dropout	Protein that inhibits ATP hydrolysis by the F1F0-ATP synthase
YDL182W	LYS20	7.04382	8.09916	7.95769	7.16418	6.27112	3.59081	0	0.235983	0.831707	7.22213	7.49896	8.06672	6.80477	6.19202	4.17048	2.75609	1.28557	0.311725	-0.124582	-0.132976	dropout	Homocitrate synthase isozyme
YDL184C	RPL41A	8.37665	8.77645	8.77777	8.70907	8.23447	5.41521	5.82763	2.8043	3.17145	8.51627	8.16965	8.41328	8.61753	8.05262	5.31462	5.33346	0.786503	0.551755	0.51212	0.531379	dropout	Ribosomal 60S subunit protein L41A
YDL185W	VMA1	7.57472	7.9075	8.33114	7.47856	6.51976	2.86798	0.605163	1.35563	1.66341	7.88176	7.85649	8.15704	7.8218	5.86945	1.67288	0	5.01655	0	-0.166312	-0.43412	dropout	Subunit A of the V1 peripheral membrane domain of V-ATPase
YDL186W	YDL186W	8.14637	8.07684	8.07114	7.70055	6.59854	2.65947	1.55201	0.651736	0.642259	7.75926	7.88849	7.83552	7.95552	7.3211	3.35238	2.61978	0.583275	0.875346	-0.474949	0.429455	dropout	Putative protein of unknown function
YDL188C	PPH22	7.22079	7.82576	7.84862	7.28943	7.76979	6.75932	6.35365	5.23414	2.63282	7.46109	7.48075	7.71384	8.09556	7.75357	5.63325	4.06038	0.598601	0.62345	0.744516	1.06622	dropout	Catalytic subunit of protein phosphatase 2A (PP2A)
YDL189W	RBS1	7.57772	8.34386	7.59206	6.56654	6.09229	2.38005	0.418372	1.79905	0.48106	7.93108	7.64903	4.50605	6.60281	4.80534	1.21283	0	0.283975	0.419821	-0.907103	-1.4434	dropout	Protein of unknown function
YDL190C	UFD2	7.12513	7.29088	7.49905	7.02147	6.61444	3.04832	0	0	0.442547	6.13553	5.19941	5.67053	5.81456	5.01027	3.51482	1.27123	0.299301	0.311725	0.191829	0.0769222	dropout	Ubiquitin chain assembly factor (E4)
YDL192W	ARF1	5.30443	3.51753	4.9155	5.51602	6.43999	3.25358	1.36291	0	0	NA	NA	NA	NA	NA	NA	NA	NA	NA	1.80536	NA	dropout	ADP-ribosylation factor
YDL193W	NUS1	8.17885	8.57508	8.37509	8.00899	7.19723	2.90226	0.167859	0.235983	0.450385	7.93092	8.17551	8.13902	7.43663	6.17499	3.43755	0	0	0	-0.172048	-0.425812	dropout	Putative prenyltransferase
YDL194W	SNF3	7.97647	8.48586	8.44002	8.58594	8.07766	5.61653	0	0	0	7.49017	8.46505	8.51493	8.40597	8.37207	3.22733	5.52844	0.567949	0	0.732178	1.23744	dropout	Plasma membrane low glucose sensor, regulates glucose transport
YDL195W	SEC31	6.64208	6.8987	6.43319	6.27672	5.53799	1.83334	0.584497	0	0	7.32506	6.09559	6.39801	6.11525	5.68045	1.53646	2.58415	0.283975	0	-0.281077	-0.367059	dropout	Component of the Sec13p-Sec31p complex of the COPII vesicle coat
YDL197C	ASF2	8.33877	9.0899	8.88687	8.51194	7.77872	0	0.605163	0	1.45108	8.77628	8.57773	8.82351	8.6485	8.13486	4.09162	1.14173	0.598601	0.62345	0.106529	0.342105	dropout	Anti-silencing protein
YDL199C	YDL199C	8.21573	8.71517	8.26786	8.09183	7.00605	4.68163	0	0	0.442547	7.67561	8.9128	8.18769	7.65279	7.61512	5.01658	0	0.974405	0	-0.314433	0.401736	dropout	Putative transporter
YDL200C	MGT1	8.61005	9.26687	8.82696	8.65519	8.1484	4.94271	4.75986	4.24807	0.840751	8.40948	8.68461	8.85631	8.61056	7.50055	7.12937	5.87512	5.11268	4.99924	0.155767	0.18452	dropout	DNA repair methyltransferase (6-O-methylguanine-DNA methylase)
YDL201W	TRM8	7.44172	7.79176	7.68898	7.00654	7.01266	1.91776	0	0.235983	0.221274	7.52314	7.68055	6.80789	7.39713	6.40052	0.972769	0	0.487202	0.240031	0.0594119	-0.101678	dropout	Noncatalytic subunit of a tRNA methyltransferase complex
YDL202W	MRPL11	7.88098	6.39881	6.02562	7.45433	6.47919	2.6725	0.836744	0.471965	0.442547	7.79293	6.7552	6.13361	7.65026	6.98508	3.54186	0.448013	4.73162	0	0.0231363	0.514299	dropout	Mitochondrial ribosomal protein of the large subunit
YDL203C	ACK1	7.73671	8.35716	7.84135	6.71703	5.40118	0	0	0	0	7.97206	8.00743	7.81632	5.72029	4.91172	3.74549	0.570865	0	0.528676	-1.35768	-1.87494	dropout	Protein that functions in the cell wall integrity pathway
YDL204W	RTN2	6.53361	8.08488	7.7528	7.56568	6.76633	5.0423	5.82688	0.831506	0.519573	6.26831	4.96917	6.40567	5.43873	5.98483	2.73242	2.78543	0.487202	0.786206	0.678336	0.567487	dropout	Reticulon protein
YDL205C	HEM3	8.32168	8.95409	8.47481	8.86374	8.43135	5.84025	5.62354	4.36389	0.48106	7.96525	8.57049	8.40517	8.75366	8.54493	8.60675	7.64827	7.30744	6.39327	0.685224	1.15859	dropout	Porphobilinogen deaminase
YDL208W	NHP2	8.53626	9.24683	9.46007	9.21813	8.90593	7.5441	6.89215	7.02684	5.8743	8.08441	8.87925	9.00671	9.06631	8.54055	6.67809	0	4.20824	0	0.857928	1.08276	dropout	Protein related to mammalian high mobility group (HMG) proteins
YDL209C	CWC2	8.21066	8.51837	8.55654	8.49616	7.96362	2.10937	1.45442	2.55778	0.48106	7.92474	8.13396	8.13777	8.24614	7.30827	4.55293	0	0.283975	0	0.55185	0.39318	dropout	Member of the NineTeen Complex (NTC)
YDL210W	UGA4	8.24577	8.7233	8.78655	8.18145	7.57927	0	0	0	0	7.93123	8.52094	8.57101	8.50851	7.86907	3.33996	5.33376	0	0.839642	0.0283526	0.703574	dropout	GABA (gamma-aminobutyrate) permease
YDL211C	YDL211C	8.04926	9.00425	8.54545	7.72956	7.18925	0.2928	4.22644	0	0	8.52346	8.42569	8.34798	7.38261	5.71698	2.77316	0	0	0	-0.32316	-1.26291	dropout	Protein of unknown function
YDL212W	SHR3	8.45285	8.51603	8.23478	7.84972	7.30751	3.74221	0.167859	0	0.221274	7.37405	7.94	8.2763	7.98216	7.37566	1.89006	0	0	0.240031	-0.286847	0.75175	dropout	Endoplasmic reticulum packaging chaperone
YDL213C	NOP6	6.24281	1.41296	6.02027	2.81993	4.74272	0	0	2.16446	0	5.56638	4.56263	3.67726	3.128	1.11173	2.20549	0	0	1.91212	-0.555122	-2.26718	dropout	rRNA-binding protein required for 40S ribosomal subunit biogenesis
YDL214C	PRR2	7.93711	8.90664	8.3599	8.20326	7.48024	0.198187	0	0	0.450385	7.94972	8.49607	8.10544	7.89747	7.1356	1.94775	0	0.487202	0.240031	0.14051	0.0674683	dropout	Serine/threonine protein kinase
YDL215C	GDH2	8.37934	8.82396	8.64241	8.2245	7.77153	4.34023	0.418372	0.235983	2.87443	8.41181	8.32642	8.03133	8.12797	7.89326	4.64694	2.37357	0	0.563621	0.0351354	0.315542	dropout	NAD(+)-dependent glutamate dehydrogenase
YDL217C	TIM22	8.37706	8.816	8.41878	7.86932	7.14543	3.97777	0	0	1.12825	8.20432	8.37797	8.46879	7.64903	7.1783	6.45285	2.45663	0.283975	0	-0.464234	-0.14137	dropout	Essential core component of the mitochondrial TIM22 complex
YDL218W	YDL218W	8.45093	8.66443	8.58664	8.39896	8.26742	3.93954	0	0.651736	0.601003	8.22248	8.57312	8.45617	8.42836	8.31014	4.60629	3.17885	0.487202	0	0.387139	0.734597	dropout	Putative protein of unknown function
YDL219W	DTD1	7.88343	8.41604	8.40212	8.00366	7.86822	5.59255	5.15609	4.86114	0.90077	7.30254	7.90768	7.71514	8.00475	6.7511	2.77316	0	0	1.05735	0.461517	0.485338	dropout	D-Tyr-tRNA(Tyr) deacylase
YDL222C	FMP45	7.91776	8.42214	8.69458	7.61166	7.21578	5.03242	5.64351	0	4.12715	7.89788	7.85875	8.28652	7.67479	6.97158	0	0	0	0	-0.0971402	0.10034	dropout	Integral membrane protein localized to mitochondria
YDL224C	WHI4	8.03645	8.79465	8.30939	7.85502	7.21414	3.83551	3.51387	0	0	7.74432	8.74617	8.0522	8.26394	7.45082	5.13108	0	0	0	-0.189184	0.446433	dropout	Putative RNA binding protein
YDL225W	SHS1	7.98596	8.3645	8.15988	7.35269	6.99993	4.36291	0.334082	0	1.20201	7.82526	8.04125	7.67306	7.19241	6.39347	4.15207	0	0	0	-0.356124	-0.399664	dropout	Component of the septin ring that is required for cytokinesis
YDL226C	GCS1	8.44562	8.73783	8.63027	8.63329	8.72067	4.94122	4.38628	0	0.442547	8.44421	8.93666	8.52481	8.07986	7.59143	0	0	1.29116	0	0.740979	-0.0595043	dropout	ADP-ribosylation factor GTPase activating protein (ARF GAP)
YDL227C	HO	8.2442	9.18261	8.56837	8.24491	7.57525	4.81726	5.91827	4.87041	4.72733	8.55195	8.7593	8.76748	8.16988	7.65722	5.05008	4.08942	4.9273	6.62229	-0.0794407	-0.0127503	survivers	Site-specific endonuclease
YDL229W	SSB1	8.65805	8.57662	8.22664	8.45021	8.44957	11.027	10.9934	11.3387	11.8701	8.18952	8.57795	7.99561	8.21158	9.31704	11.5635	11.664	11.962	12.8318	0.39484	1.20986	survivers	Cytoplasmic ATPase that is a ribosome-associated molecular chaperone
YDL230W	PTP1	8.25754	8.34904	8.14722	7.34493	8.16315	7.54061	7.14946	0	3.06523	8.60267	8.11697	8.18632	7.97223	9.01182	11.3097	10.9909	10.4541	10.5208	0.2897	0.809199	dropout	Phosphotyrosine-specific protein phosphatase
YDL231C	BRE4	8.1833	8.45957	8.5844	8.27925	7.52989	4.64746	4.04792	0	0	7.17311	8.44159	7.98574	8.34635	7.08182	1.62816	0.532607	0.885325	0.563621	0.15832	0.728654	dropout	Zinc finger protein containing five transmembrane domains
YDL232W	OST4	8.43811	9.09318	8.76611	8.57298	7.96622	2.91178	0	0	0	7.61046	8.42569	8.48729	8.14558	7.26165	4.6481	0	0.598601	4.15033	0.169461	0.462521	dropout	Subunit of the oligosaccharyltransferase complex of the ER lumen
YDL234C	GYP7	8.17813	8.48423	8.19808	7.53419	8.66662	10.3112	10.6246	9.97417	9.24367	8.15879	7.76771	7.50635	7.4503	4.89392	6.71195	6.19746	2.84217	0	0.635123	-0.316947	dropout	GTPase-activating protein for yeast Rab family members
YDL235C	YPD1	8.24196	8.82582	8.48388	8.79037	7.96733	5.93206	4.50321	2.76512	3.03143	7.63155	8.65454	8.40269	8.42572	7.4783	5.79984	5.89597	2.26531	2.56367	0.46996	0.615371	survivers	Osmotic stress-responsive phosphorelay intermediate sensor protein
YDL236W	PHO13	8.13587	8.69889	8.51621	7.96201	7.58113	5.50948	5.36207	0	0.90077	8.39395	8.30967	8.06649	8.18504	7.76269	6.21794	4.78356	0.598601	4.75203	0.023942	0.237899	dropout	Alkaline phosphatase specific for p-nitrophenyl phosphate
YDL237W	AIM6	7.09418	9.20136	8.6701	7.69407	7.52827	4.09811	2.51503	0.471965	0	8.24082	8.7768	8.56734	7.97379	7.51794	3.56522	0.789371	1.29116	0.480061	0.460232	0.0325032	dropout	Putative protein of unknown function
YDL238C	GUD1	8.31775	8.56517	8.06019	7.53646	7.62881	2.99557	0.334082	0	0	8.07262	8.37123	8.10261	8.00107	7.23943	4.31955	1.14173	0.598601	0	-0.207101	0.121092	dropout	Guanine deaminase
YDL240W	LRG1	8.34405	8.98509	8.99115	9.34642	9.01919	6.98693	6.63682	5.14742	4.10056	7.84728	8.89304	8.61435	9.36818	8.9914	8.19301	8.53664	7.70348	8.01573	1.18273	1.60374	survivers	GTPase-activating protein (GAP)
YDL241W	YDL241W	7.37594	8.78711	8.63696	8.35658	7.31518	3.64258	2.64031	0	0.671658	7.85718	8.43748	8.03276	7.61756	6.90967	2.595	1.58589	0.487202	2.95609	0.529089	-0.0888503	dropout	Putative protein of unknown function
YDL242W	NA	8.67353	8.10754	8.59631	7.96112	7.40617	3.75529	2.17295	0.651736	1.05298	7.60858	8.44612	8.02413	7.62186	6.49939	3.84638	0.96555	0.487202	0.563621	-0.28535	-0.154737	dropout	NA
YDL243C	AAD4	8.63321	8.92506	8.62859	8.57419	8.15596	1.41141	0.167859	1.14605	0.48106	8.1725	8.90233	8.67636	8.48001	7.83565	6.18499	3.01054	3.8644	2.64968	0.192773	0.411295	dropout	Putative aryl-alcohol dehydrogenase
YDR001C	NTH1	7.18184	4.45313	6.53353	5.36915	6.32037	5.18642	5.36977	2.99385	4.76591	5.88092	4.59203	4.52977	4.80127	3.22306	0	0.570865	0	0	-0.0750138	-0.879099	dropout	Neutral trehalase, degrades trehalose
YDR002W	YRB1	8.30564	8.01455	7.59417	7.76713	7.41658	5.74622	5.80543	1.99144	3.49098	7.94939	7.42059	7.77897	7.9403	6.75805	4.74739	4.87885	0.283975	0	-0.0685157	0.20961	dropout	Ran GTPase binding protein
YDR003W	RCR2	8.24168	8.25067	7.73599	7.71759	6.45162	3.28919	0.334082	0	0	8.39206	7.8812	7.76105	7.36697	6.98722	0.314021	0	0	0	-0.543488	-0.32633	dropout	Vacuolar protein
YDR004W	RAD57	7.16703	7.89676	7.77723	7.52334	6.63769	1.67056	0.167859	0.413501	0.450385	6.16587	7.22698	7.60986	7.48791	6.56651	4.03777	4.00879	0.645579	0	0.204109	1.10083	dropout	Protein that stimulates strand exchange
YDR005C	MAF1	7.26448	6.21265	6.19664	5.72757	4.78504	4.64564	0	0	0	6.71324	5.80715	5.74894	5.36173	5.92586	5.53134	0	0	0	-1.16773	0.000387903	dropout	Highly conserved negative regulator of RNA polymerase III
YDR006C	SOK1	8.45513	8.19565	8.17099	7.81101	7.30163	3.30063	3.38297	0.827002	1.0545	8.15724	7.31285	8.12313	1.26764	6.98839	0.464921	1.29669	2.12991	0.480061	-0.273306	-1.72915	dropout	Protein of unknown function
YDR007W	TRP1	7.67895	7.60217	7.5878	6.68384	6.59553	2.91573	1.77321	1.35249	0.221274	7.81428	7.7251	7.89707	6.53679	6.49973	3.23103	0.96555	0.645579	0.768707	-0.426889	-0.428503	dropout	Phosphoribosylanthranilate isomerase
YDR008C	NA	5.53702	2.63831	6.03095	4.44283	4.91778	0.396374	0	0	0	5.72693	5.32657	4.12372	4.35977	3.87207	1.79559	0	0	0	0.118101	-0.724475	dropout	NA
YDR009W	GAL3	8.14198	8.05969	7.80778	7.37753	6.90411	5.3741	0	0	0	7.72048	7.49811	7.84848	7.28884	6.36743	2.08136	0	4.44254	0	-0.421273	-0.161325	dropout	Transcriptional regulator
YDR010C	NA	7.60567	7.96083	7.90621	7.34553	6.80027	1.9647	0	0.415753	0	7.64141	7.35616	7.88195	7.40316	6.30356	1.80542	0.648344	0.786503	0.563621	-0.0952204	-0.0607164	dropout	NA
YDR011W	SNQ2	7.22131	7.76371	8.05453	7.7762	7.04489	3.94191	3.09445	2.3487	0.601003	8.11635	7.21296	7.84317	7.76299	6.9886	0.157011	0.224007	0.487202	0	0.541002	0.190646	dropout	Plasma membrane ATP-binding cassette (ABC) transporter
YDR013W	PSF1	7.68719	8.37255	7.80778	7.79444	7.22683	4.60872	4.70887	0.471965	0	8.32247	7.81506	7.94558	7.5013	6.29462	2.14476	5.2534	0.974405	0	0.156259	-0.593343	dropout	Subunit of the GINS complex (Sld5p, Psf1p, Psf2p, Psf3p)
YDR014W	RAD61	7.67031	7.07507	7.50922	6.98341	6.4945	0.198187	0	0.555847	0.822276	7.57072	7.02416	7.18608	7.3462	6.77743	0.282565	0.224007	0	0	-0.304667	0.326985	dropout	Subunit of a complex that inhibits sister chromatid cohesion
YDR015C	NA	8.44016	8.71191	8.48441	7.60704	6.89125	0	0.335717	0.827002	0	8.65642	8.33218	7.99123	7.93593	7.16509	5.2863	0.789371	5.78216	4.62575	-0.729705	-0.377524	dropout	NA
YDR016C	DAD1	7.23325	8.36841	8.63202	8.13315	7.33762	3.7706	0	4.6435	0.780732	8.16906	8.4051	8.2577	7.83504	7.31988	3.03994	0.448013	4.50517	0.480061	0.67097	0.025638	dropout	Essential subunit of the Dam1 complex (aka DASH complex)
YDR017C	KCS1	6.37406	7.81521	7.83741	7.45952	6.94547	0.2928	0.334082	0.831506	4.38836	7.92043	7.34199	7.84753	7.30415	6.65365	4.85621	0	0.598601	5.99332	0.926366	-0.0831874	dropout	Inositol hexakisphosphate and inositol heptakisphosphate kinase
YDR018C	YDR018C	7.86583	7.41923	7.48587	6.86879	7.65149	10.9726	10.7954	11.0694	11.0722	7.6739	7.18486	7.49937	6.88156	7.92475	9.53688	10.0647	8.75819	9.39447	0.268375	0.72397	survivers	Probable membrane protein with three predicted transmembrane domains
YDR019C	GCV1	7.49404	7.71377	7.93532	7.51588	6.87229	0	0	0	0	7.95937	7.59379	8.11739	7.76	6.51561	0	0	0	0	0.162958	-0.080565	dropout	T subunit of the mitochondrial glycine decarboxylase complex
YDR020C	DAS2	7.99447	7.84266	7.95221	7.2806	6.53909	3.12392	3.28472	0.235983	0.48106	7.90308	7.85451	7.43546	7.31972	6.24826	1.77418	0	0.885325	2.70392	-0.538128	-0.175203	dropout	Putative protein of unknown function
YDR021W	FAL1	7.63679	8.13682	7.58001	8.78425	8.45527	4.04198	0.167859	0	0.450385	7.53109	7.52816	7.64378	8.48304	8.49468	6.68925	5.52165	1.06496	0.419821	1.32296	1.51921	dropout	Nucleolar protein required for maturation of 18S rRNA
YDR022C	ATG31	8.12677	8.18156	7.90534	7.02405	6.9105	4.09811	4.76556	0	1.0545	7.78143	7.59283	8.04291	6.91261	6.4843	6.23529	6.07983	5.42526	1.36693	-0.584499	-0.307052	dropout	Autophagy-specific protein required for autophagosome formation
YDR023W	SES1	7.58823	8.01641	7.94018	7.82785	6.57536	3.73154	2.22465	0.651736	0.48106	8.1736	7.88551	7.79535	7.39491	6.6068	1.44998	0	0.283975	0	-0.0343245	-0.298876	dropout	Cytosolic seryl-tRNA synthetase
YDR024W	NA	7.91484	7.50409	7.68265	8.285	8.34454	4.37615	0.606518	2.67448	0.671658	7.5005	7.46112	7.72897	8.16447	8.14081	7.2332	5.96412	7.03843	6.35082	1.08948	1.30559	dropout	NA
YDR025W	RPS11A	6.97662	6.80127	6.94895	6.35079	7.6056	4.7742	3.89105	3.88396	2.38304	6.49314	6.91584	6.78509	7.76015	7.78142	6.22863	5.21346	3.93721	4.20709	0.78243	1.72098	survivers	Protein component of the small (40S) ribosomal subunit
YDR026C	NSI1	8.06751	8.2561	7.97726	7.84254	7.41311	5.84322	5.48894	2.4864	1.80864	8.04113	7.92244	7.97335	7.74755	7.23024	5.30669	2.95484	3.06945	0.731546	0.0537326	0.164515	dropout	RNA polymerase I termination factor
YDR028C	REG1	7.56887	7.6132	7.34055	7.72242	6.98515	4.57301	3.85363	2.28744	1.3678	6.83909	6.99745	7.31408	7.75711	6.41208	3.82486	1.7839	0.487202	0.240031	0.422591	1.04896	dropout	Regulatory subunit of type 1 protein phosphatase Glc7p
YDR031W	MIX14	6.50944	7.63738	7.3167	6.86406	6.12176	1.55639	0	0.415753	0.259786	7.24764	7.115	7.2255	6.83897	6.46038	1.40142	0	0	0	0.170378	0.135244	dropout	Mitochondrial intermembrane space protein of unknown function
YDR033W	MRH1	7.09418	7.97778	7.54262	6.61442	6.48776	5.17384	0.607872	0.471965	0.442547	7.24698	7.24809	7.67782	6.53958	6.3725	3.03994	0	0.974405	0	-0.221191	-0.0654024	dropout	Protein that localizes primarily to the plasma membrane
YDR035W	ARO3	7.25278	7.87612	7.89587	7.13005	6.1991	0	0.605163	1.35563	0	7.9835	7.55243	7.78594	7.26479	6.49388	0	1.771	0	1.05735	-0.259859	-0.283734	dropout	3-deoxy-D-arabino-heptulosonate-7-phosphate (DAHP) synthase
YDR036C	EHD3	7.77967	7.92321	7.78034	7.07844	6.71459	1.40447	0.303936	0.235983	0	7.61994	7.65106	7.53097	7.49677	6.99603	4.67352	6.05165	0.645579	0	-0.361365	0.394581	dropout	3-hydroxyisobutyryl-CoA hydrolase
YDR037W	KRS1	8.10968	7.42455	8.02903	9.35106	8.97569	7.75708	7.00671	6.09461	0	7.04691	8.04964	7.81171	8.90042	8.76948	5.69383	0	0.974405	0	1.77026	2.06261	dropout	Lysyl-tRNA synthetase
YDR041W	RSM10	7.4873	8.07883	7.49713	6.50017	5.75864	3.30063	0.335717	0	0.442547	7.92428	7.62873	7.89726	6.97448	5.70283	2.14476	0	0	0	-0.987121	-0.815938	dropout	Mitochondrial ribosomal protein of the small subunit
YDR042C	YDR042C	7.49742	7.76078	7.60773	7.11956	7.35629	4.25945	0	0.651736	0.259786	7.16394	6.98046	7.49399	6.97432	6.53783	3.94243	0	0.583275	2.51305	0.265938	0.319251	dropout	Putative protein of unknown function
YDR043C	NRG1	7.58453	7.96686	8.21498	8.18261	7.7421	7.29646	5.33273	6.7315	5.69983	6.96791	7.76543	7.66688	8.11508	7.32772	3.10515	6.04843	0	0	0.796579	1.09875	dropout	Transcriptional repressor
YDR044W	HEM13	6.94413	7.3738	6.22483	7.07483	6.09779	3.73678	0	4.7302	0	7.1309	7.53477	6.4657	6.1857	4.08444	4.03561	3.38794	0.974405	0	0.0172011	-1.44711	dropout	Coproporphyrinogen III oxidase
YDR045C	RPC11	6.77498	7.44412	7.21522	7.06	6.32024	1.22976	0.748877	0	0.48106	7.29866	7.36502	7.51525	6.79959	6.57475	3.146	0	0	0	0.235744	0.0463924	dropout	RNA polymerase III subunit C11
YDR048C	NA	7.71512	7.77411	7.99983	7.35853	6.45031	5.54482	2.55395	5.01305	4.42331	7.77429	7.61006	7.87588	7.32011	6.68552	3.60687	2.10393	0.94488	0.563621	-0.31316	0.044003	dropout	NA
YDR049W	VMS1	7.35087	7.86194	7.78376	7.19465	5.59203	0	0.167859	0.235983	0.650153	8.00027	7.47705	7.68186	6.63618	5.00298	0.389471	0.532607	0.510205	0.948497	-0.646727	-1.33332	dropout	Component of a Cdc48p-complex involved in protein quality control
YDR050C	TPI1	7.63297	7.69706	7.64751	6.3555	5.6185	1.31326	0.167859	0	0.450385	7.51115	7.8898	7.74381	7.16101	5.9555	0	0.224007	0	0	-1.11675	-0.409816	dropout	Triose phosphate isomerase, abundant glycolytic enzyme
YDR051C	DET1	7.34231	6.66785	7.28944	6.87921	7.22671	4.56029	1.97291	2.63186	3.03081	7.38549	7.28658	6.54882	7.00209	6.76472	7.11066	6.28105	3.26093	4.8856	0.491362	0.258714	survivers	Acid phosphatase
YDR052C	DBF4	5.89558	7.92601	7.31393	8.3991	8.81935	8.60419	7.07055	5.3763	4.99008	7.18917	7.15937	7.30584	8.07207	8.8477	8.97552	7.49794	7.02321	6.50354	2.98943	1.94803	survivers	Regulatory subunit of Cdc7p-Dbf4p kinase complex
YDR053W	NA	7.05212	7.66643	7.30069	7.0819	6.44656	1.94014	0	0.235983	0.946813	7.86222	7.45848	7.11792	6.92767	6.73937	4.06566	0.794871	0.283975	0	0.0622184	-0.164099	dropout	NA
YDR056C	YDR056C	7.56584	7.8782	7.34645	7.12363	5.87799	4.09928	0.303936	0.415753	0.822276	7.12977	7.5907	7.64969	7.27794	6.42752	3.63222	2.53397	0.283975	0	-0.336263	0.223542	dropout	Putative protein of unknown function
YDR058C	TGL2	7.39155	7.30178	7.43213	5.93969	5.91293	0	0	0	0.442547	7.07231	7.93711	7.52418	6.56393	5.33898	2.78529	0	0.974405	0	-0.834445	-0.709047	dropout	Triacylglycerol lipase that is localized to the mitochondria
YDR059C	UBC5	6.94736	8.24969	7.26456	7.64363	6.79301	4.90819	0	0.831506	0	7.67271	7.10319	7.1108	7.15647	5.9492	0	0	0	0	0.392034	-0.433755	dropout	Ubiquitin-conjugating enzyme
YDR060W	MAK21	6.74181	7.81653	8.18575	7.63941	6.60755	4.42468	1.0302	0	0.519573	7.90322	7.79398	7.50635	7.30564	6.29277	4.53159	5.6572	0	0	0.550148	-0.141665	dropout	Constituent of 66S pre-ribosomal particles
YDR062W	LCB2	8.28284	8.37771	8.16979	7.52542	6.57879	2.93359	0	4.90808	0	7.8362	7.85514	8.2704	7.16871	5.86249	0.251108	5.04641	0.567949	0.480061	-0.737591	-0.666868	dropout	Component of serine palmitoyltransferase
YDR063W	AIM7	7.62141	6.24498	6.19347	5.7925	5.54858	0.344587	1.93147	0	1.8813	7.13396	7.12804	7.06111	5.93395	3.25838	1.33035	0.570865	0.299301	0	-0.958034	-1.89859	dropout	Protein that interacts with Arp2/3 complex
YDR064W	RPS13	6.38375	6.67093	7.1265	9.01636	9.36926	7.86349	6.84113	2.50778	3.02197	6.73942	6.1157	6.61685	8.92734	9.7299	8.87703	8.9309	6.73014	7.49481	3.27019	3.35549	survivers	Protein component of the small (40S) ribosomal subunit
YDR065W	RRG1	7.27369	7.59576	7.49228	6.72669	6.24464	2.44545	3.745	0	0	7.38365	7.31355	7.37099	6.31127	5.73557	0.564996	0	0.283975	0.419821	-0.329881	-0.612607	dropout	Protein of unknown function
NA	NA	NA	NA	NA	NA	NA	NA	NA	NA	NA	5.38032	5.1529	5.40379	4.22242	3.10813	0	0	0	0	NA	NA	NA	NA
YDR067C	OCA6	7.79591	6.91556	7.21281	7.51627	7.51366	4.27347	5.75987	0.471965	0	6.89505	6.95533	6.9401	7.51108	6.66022	0	0.448013	0	0	0.520885	0.727213	dropout	Cytoplasmic protein required for replication of Brome mosaic virus
YDR068W	DOS2	7.79494	7.73211	7.80669	7.75515	6.92149	3.83551	0.334082	5.29269	0	7.7082	7.81044	7.31954	6.73708	5.88862	0.57176	0	1.02041	0	0.0746046	-0.707867	dropout	Protein of unknown function
YDR069C	DOA4	8.25778	7.59897	7.31366	6.49222	6.19478	0	3.10235	0	0	6.71302	7.31557	7.25775	6.1355	5.55712	1.81656	0	0	0.311725	-1.15567	-0.349163	dropout	Ubiquitin hydrolase
YDR070C	FMP16	7.44226	7.83101	7.1854	7.18901	6.73914	3.41625	0.605163	0	0.519573	7.91119	7.84967	7.39266	6.64339	6.93056	4.61984	0	6.4747	4.69296	-0.0432608	-0.317012	dropout	Protein of unknown function
YDR071C	PAA1	7.83129	7.73916	7.91953	7.2078	6.08819	1.58628	0	0	0.259786	7.98953	7.99738	7.95248	7.44407	6.69108	4.12398	2.05998	0.283975	0.240031	-0.652336	-0.236841	dropout	Polyamine acetyltransferase
YDR072C	IPT1	7.93158	7.7147	7.7937	7.59714	6.67568	0.344587	1.94106	0	0.259786	7.54955	7.02089	7.36608	7.02835	5.21031	0	2.86001	0.487202	0	0.0105943	-0.644097	dropout	Inositolphosphotransferase
YDR073W	SNF11	7.19703	5.66984	7.18885	7.40985	7.50912	1.51786	0	0.651736	0.390366	7.53845	6.32688	6.40779	7.21947	6.37821	6.69941	5.96812	6.01068	2.78624	1.05992	0.275618	dropout	Subunit of the SWI/SNF chromatin remodeling complex
YDR074W	TPS2	7.85673	8.34097	8.04645	8.58229	7.9391	3.18108	3.61067	2.07043	4.10364	7.90878	8.69065	8.58784	8.65937	8.02467	6.96701	4.46895	4.76763	4.48974	0.725086	0.817878	survivers	Phosphatase subunit of the trehalose-6-P synthase/phosphatase complex
YDR075W	PPH3	7.88138	7.46987	7.4702	6.23848	6.43195	2.91178	0	0	1.20201	7.07325	7.08396	7.14006	5.78946	3.98681	0	0	0.598601	0	-0.686784	-1.50732	dropout	Catalytic subunit of protein phosphatase PP4 complex
YDR076W	RAD55	8.10665	8.23953	7.63202	7.90139	7.11897	3.70562	2.15211	1.25698	1.11591	7.51588	8.21482	7.45642	7.22147	7.00926	5.43226	4.33048	0.299301	0.551755	-0.114043	0.136316	dropout	Protein that stimulates strand exchange
YDR078C	SHU2	8.41426	7.9766	7.84751	7.61166	6.76408	2.77619	0	0	0	6.94238	6.70621	6.37686	6.1139	5.21106	3.25133	0.224007	0	0	-0.438115	-0.409909	dropout	Component of Shu complex (aka PCSS complex)
YDR079W	PET100	8.65712	8.01745	7.55753	8.19273	7.20092	0.2928	0.833276	0	0.519573	8.00102	7.9229	8.28565	7.32637	7.53685	6.33989	5.58651	5.16868	0	-0.444024	0.240036	dropout	Chaperone that facilitates the assembly of cytochrome c oxidase
YDR080W	VPS41	6.45392	6.71015	6.96267	6.31503	5.46988	0	0.416638	0.413501	0.259786	6.76889	6.50782	6.3672	5.68068	4.57185	0.125554	0	0	0	-0.120702	-0.452162	dropout	Subunit of the HOPS endocytic tethering complex
YDR081C	PDC2	7.87492	7.80159	7.52384	6.93341	5.80051	2.6725	0	0	0	7.48071	7.384	7.64615	6.90203	6.11898	3.46942	5.6796	0.974405	3.54346	-0.976417	-0.25953	dropout	Transcription factor for thiamine-regulated genes
YDR083W	RRP8	8.23369	8.08927	7.64502	7.95013	7.21743	6.181	4.85208	0	1.45108	7.22583	7.3991	7.94799	7.65619	6.5936	4.7559	0	1.02041	0.62345	-0.100799	0.44848	dropout	Nucleolar S-adenosylmethionine-dependent rRNA methyltransferase
YDR084C	TVP23	7.41708	7.40626	8.18575	7.6224	7.09233	2.95428	4.85208	0.831506	1.66341	8.17212	7.29261	7.86399	7.16636	6.83747	3.17385	0	0	0	0.474025	-0.256788	dropout	Integral membrane protein
YDR085C	AFR1	7.68026	7.48127	7.49134	7.8897	6.69064	5.53032	0.335717	0	0.442547	7.68181	7.62564	7.38761	7.2207	5.4389	3.03994	0	0.974405	0	0.175325	-0.057316	dropout	Protein required for pheromone-induced projection (shmoo) formation
YDR086C	SSS1	6.01207	6.96028	6.41214	6.84255	4.77107	2.74233	0	0	0	6.45778	3.79722	5.9153	3.77285	4.96288	3.31262	0	0.567949	0	-0.0772037	-0.440506	dropout	Subunit of the Sec61p translocation complex (Sec61p-Sss1p-Sbh1p)
YDR087C	RRP1	7.85453	7.36345	7.33482	6.76956	5.98053	0.744201	0.334082	0.831506	0.90077	6.15497	7.1483	6.61494	6.38842	4.26131	3.32153	0	0	0	-0.798729	-0.541806	dropout	Essential evolutionarily conserved nucleolar protein
YDR088C	SLU7	7.48465	7.62709	7.76843	7.83478	8.21944	6.93941	5.63613	4.57488	6.48082	7.20453	6.8822	7.00234	7.4383	7.72806	4.87421	5.23956	0.567949	0	1.02819	1.16073	dropout	RNA splicing factor
YDR089W	YDR089W	5.52378	5.56328	4.70787	5.62086	4.80002	0.268042	0	0	0	5.76511	5.78788	5.5945	4.39656	4.38038	3.77002	0.570865	0	0.956061	0.186404	-0.369095	dropout	Protein of unknown function
YDR091C	RLI1	7.97836	7.9832	8.09032	9.46157	9.35688	8.12052	7.26443	6.51661	6.98061	7.6034	7.1676	7.90659	9.52663	8.97735	4.80721	5.22559	4.08063	0.480061	1.96402	2.30964	dropout	Essential Fe-S protein
YDR093W	DNF2	7.81437	7.80724	7.94267	8.01022	6.89094	3.76563	4.12236	0	1.20201	7.55052	7.53555	7.67972	6.52794	6.76931	2.13893	0	0.598601	0	0.482186	-0.138053	dropout	Aminophospholipid translocase (flippase)
YDR094W	NA	8.4115	7.94205	8.11481	8.43346	7.67282	3.82355	0.302582	0.415753	0.259786	7.78412	7.74905	8.05377	7.66177	7.49133	3.09037	0.394686	0.957167	0	0.256326	0.486956	dropout	NA
YDR095C	NA	8.2754	8.35452	8.04841	7.32964	7.0469	2.23128	3.70821	2.07043	2.43454	7.67267	7.79095	7.95977	6.56914	5.85654	1.98451	0.570865	0.510205	0	-0.535327	-0.773741	dropout	NA
YDR096W	GIS1	7.98024	7.85438	7.96242	8.20706	7.3019	0	0	0	4.01557	7.33647	7.89229	8.08567	6.83748	6.1048	0.57176	0	0	0	0.3994	-0.351009	dropout	Histone demethylase and transcription factor
YDR097C	MSH6	7.85952	8.02616	7.82384	7.16183	6.36621	1.55087	0	0.235983	0.221274	7.98236	7.76178	7.74433	7.2266	6.6569	4.45426	0.224007	0.645579	0	-0.612948	-0.266295	dropout	Protein required for mismatch repair in mitosis and meiosis
YDR098C	GRX3	8.25315	8.43037	8.18416	7.62396	6.95583	3.82095	2.50471	0	0.822276	7.89957	8.12035	8.24068	7.30494	6.61461	6.16872	5.90179	3.92338	6.08232	-0.47565	-0.315484	dropout	Glutathione-dependent oxidoreductase
YDR099W	BMH2	8.28892	8.11222	8.02575	7.94626	6.66779	2.31767	0.167041	5.11673	0.221274	7.86589	8.10961	7.94969	7.54389	6.66448	3.24774	0	0.94488	1.0923	0.0324441	-0.164346	dropout	14-3-3 protein, minor isoform
YDR100W	TVP15	4.92756	4.63026	4.73868	4.3832	5.27647	0	0.334082	0	0	5.78475	4.68651	1.86491	5.10997	3.48072	1.67288	0	0	0	0.457835	-0.628779	dropout	Integral membrane protein
YDR102C	NA	7.84837	7.40649	8.1866	7.82591	6.63	2.26133	0.607872	0	0	8.60077	8.12262	7.76246	7.73492	5.86249	2.82454	0	0.974405	0.480061	-0.00781075	-0.594109	dropout	NA
YDR104C	SPO71	7.19162	6.79421	6.45243	7.4016	6.2004	0	0.335717	0	0	6.97802	7.87087	6.55442	6.93353	3.36294	3.56522	0	0.567949	0	0.16062	-1.54614	dropout	Meiosis-specific protein required for spore wall formation
YDR105C	TMS1	7.15798	7.66318	6.9723	6.53515	4.63661	0	0	0	0.90077	7.03244	5.83421	6.94832	7.34101	5.26046	3.93988	0	2.03051	0	-1.27163	0.176115	dropout	Vacuolar membrane protein of unknown function
YDR107C	TMN2	8.12985	8.04809	7.83936	6.99045	6.11661	4.7572	0.47044	0	3.71541	7.39245	7.76593	7.84496	7.22827	6.60105	5.40765	4.30079	4.33644	2.50789	-1.0185	0.0780398	dropout	Protein with a role in cellular adhesion and filamentous growth
YDR108W	TRS85	8.09056	7.81388	7.99205	8.19417	7.39483	0	0.334082	0	0.519573	7.63633	8.04523	8.15704	8.42091	7.31043	5.18992	0	1.34639	0.62345	0.222031	0.921795	dropout	Component of transport protein particle (TRAPP) complex III
YDR109C	YDR109C	8.39291	8.40121	8.06326	7.38961	6.79788	0	0	0.471965	0.780732	8.1602	7.56892	8.24397	7.15275	6.31054	3.85784	5.12379	4.12119	1.12724	-0.748989	-0.548745	dropout	Putative kinase
YDR110W	FOB1	7.51522	6.44473	7.76292	6.71176	5.56994	0.971635	0.167859	0.413501	0	7.81546	7.32058	7.45327	6.41035	5.5061	3.70293	0.570865	0.487202	0	-0.742023	-0.978492	dropout	Nucleolar protein that binds the rDNA replication fork barrier site
YDR111C	ALT2	7.6284	7.80159	7.63653	6.60409	5.95679	2.52179	3.18937	0	0	8.09354	8.00045	7.94331	6.03899	5.06649	0	0	0.974405	0	-0.848934	-1.7437	dropout	Catalytically inactive alanine transaminase
YDR112W	NA	7.60419	8.21424	7.9298	7.65955	6.0809	0	0	0.827002	0	8.05743	8.21486	8.44942	7.89386	7.13264	2.37369	0.789371	0.974405	1.57241	-0.454477	0.0667663	dropout	NA
YDR113C	PDS1	7.79814	7.97195	7.88237	7.4541	7.02785	3.0557	0	0	0.671658	7.74501	7.35853	7.92054	7.85178	6.80591	3.56363	0	2.20508	0	-0.0264298	0.320986	dropout	Securin
YDR114C	YDR114C	7.68488	7.27547	7.79687	7.28998	6.74168	1.81949	0	0.827002	0.442547	7.8854	8.35286	7.62934	6.9356	5.71882	0.251108	0	0.567949	0.480061	-0.00883949	-0.993805	dropout	Putative protein of unknown function
YDR115W	YDR115W	6.53658	7.56084	7.56006	6.12132	5.60986	1.33625	0	0	0.946813	7.90734	7.29172	7.31715	6.37652	5.41236	1.62479	5.64408	0.786503	0.419821	-0.419943	-1.09142	dropout	Putative mitochondrial ribosomal protein of the large subunit
YDR117C	TMA64	7.38568	7.91617	7.37104	7.06857	7.01511	0	0	0	0	7.07797	7.08396	6.93503	7.05186	6.58187	4.7297	0	0	0	0.181877	0.393488	dropout	Protein of unknown function that associates with ribosomes
YDR118W	APC4	7.10069	7.37534	7.16814	7.17723	6.16002	1.40447	0.167041	0	0.671658	7.64853	7.14013	7.25552	6.55756	5.89285	0.814114	1.7839	0	0	0.249243	-0.557191	dropout	Subunit of the Anaphase-Promoting Complex/Cyclosome (APC/C)
YDR119W	VBA4	6.95182	7.85733	7.54821	7.66288	6.43557	4.734	3.34627	0.827002	0	7.92428	7.20737	7.55861	7.34925	6.06371	0	0.448013	0.567949	0.480061	0.303936	-0.347171	dropout	Protein of unknown function
YDR120C	TRM1	7.19035	7.31037	7.39489	7.03843	6.92774	0	0	1.58139	0.390366	6.85923	7.07618	7.52563	6.80495	5.28446	2.94454	4.01773	3.06449	4.15084	0.336741	-0.266529	dropout	tRNA methyltransferase
YDR121W	DPB4	6.93804	7.13948	6.47147	6.95011	6.79012	4.16141	2.89898	0.413501	3.7388	7.57119	7.31092	7.26921	6.93091	6.34139	1.71248	0	2.40407	0.240031	0.436872	-0.232625	dropout	Subunit of DNA pol epsilon and of ISW2 chromatin accessibility complex
YDR122W	KIN1	7.25491	7.3545	7.07904	6.6454	6.64756	3.04697	4.51844	0.413501	0.221274	6.85583	6.84775	7.55131	6.97174	5.61121	0.125554	2.35947	0.645579	0.240031	-0.0484559	0.0412864	dropout	Serine/threonine protein kinase involved in regulation of exocytosis
YDR123C	INO2	6.99377	7.79997	7.45639	7.29563	6.86234	5.39455	2.07189	0	2.8799	7.71905	7.85353	7.75309	7.73513	6.52114	0.54905	1.85379	0.283975	0.419821	0.389102	0.100251	dropout	Transcription factor
YDR124W	YDR124W	7.13194	7.77366	7.2366	7.42908	6.9152	3.63537	2.21976	0	0.671658	7.84685	7.7518	7.47582	7.40935	6.28131	2.10301	0.532607	0.583275	0	0.385439	-0.304347	dropout	Putative protein of unknown function
YDR125C	ECM18	8.0854	8.23372	8.33296	8.61625	7.55093	5.68019	0.335717	0	0	7.56365	6.00542	8.28836	8.39017	7.7747	4.70575	0	0.974405	0	0.948932	1.30578	dropout	Protein of unknown function
YDR126W	SWF1	6.46338	7.935	7.41184	7.83772	8.03445	6.03351	5.24575	0.471965	5.2874	7.46162	5.49842	7.32463	8.70136	9.76302	9.79087	9.65883	8.36424	8.42662	1.84775	2.88877	dropout	Palmitoyltransferase that acts on transmembrane proteins
YDR127W	ARO1	7.9708	7.43052	7.6931	7.35099	6.91686	4.53192	0	0	0	7.31771	7.54298	7.69677	7.57504	6.91741	4.73695	0	0.567949	0.480061	-0.125472	0.500081	dropout	Pentafunctional arom protein
YDR128W	MTC5	7.19811	6.47399	5.96007	6.9471	6.06381	2.59911	0.607872	0	0.442547	6.15905	7.06423	6.7037	6.27691	3.87207	4.84587	0	0.567949	0.480061	0.0255275	-0.77945	dropout	Subunit of the SEA (Seh1-associated) complex
YDR130C	FIN1	7.31904	6.36178	6.60676	7.45049	7.23703	0.396374	4.21368	0	0	6.13514	5.62129	6.44983	6.3627	6.15468	3.39315	0	0	0	0.856167	0.855499	dropout	Spindle pole body-related intermediate filament protein
YDR131C	YDR131C	6.36459	5.11079	6.35245	5.54214	5.65606	4.03085	2.98818	3.22216	0.48106	6.5506	6.35157	5.78124	5.85788	4.17641	1.61851	1.10951	2.39697	0.563621	-0.0115065	-1.06267	dropout	F-box protein subunit of SCF ubiquitin ligase complex
YDR132C	YDR132C	7.1521	7.34035	7.27028	6.69454	6.23134	0	0.335717	0	0	7.69618	7.66677	7.85692	3.23971	5.16315	0	0	0.974405	4.45448	-0.193072	-2.22823	dropout	Protein of unknown function
YDR133C	NA	7.14057	7.5476	7.02588	7.04611	5.80513	1.9063	0.167859	0.235983	0.259786	7.05847	6.71337	7.61696	7.28313	6.54153	3.45342	0	0.79418	0	-0.34835	0.502402	dropout	NA
YDR134C	YDR134C	7.00988	7.18739	7.23632	6.82345	6.37809	0.198187	0	0	0.48106	6.8677	6.93229	7.2018	6.3169	6.2573	0.157011	0	0	0.240031	0.0854521	0.114659	dropout	Cell wall protein
YDR135C	YCF1	6.79492	7.41153	7.71409	7.50432	7.55668	3.11279	2.50852	0.831506	1.20201	7.64591	6.87617	7.9134	7.6409	7.21117	6.67466	5.90968	0	5.39514	1.12161	0.610509	dropout	Vacuolar glutathione S-conjugate transporter
NA	NA	NA	NA	NA	NA	NA	NA	NA	NA	NA	5.58842	4.49479	5.01916	5.03225	3.84675	2.59577	1.27123	0.283975	0.311725	NA	NA	NA	NA
YDR137W	RGP1	7.68543	7.17017	7.63742	6.94129	6.3319	1.48467	0.167041	0.651736	0.48106	7.14307	7.30899	7.40621	6.53994	5.60812	3.4583	0	0.79418	0.311725	-0.35509	-0.439063	dropout	Subunit of a Golgi membrane exchange factor (Ric1p-Rgp1p)
YDR138W	HPR1	7.07624	7.09617	6.95057	5.83243	4.63153	1.49779	0	0	0.221274	7.76682	7.25894	7.2146	5.45786	5.13804	0	0	0	0	-1.33801	-1.51627	dropout	Subunit of THO/TREX complexes
YDR140W	MTQ2	5.92094	6.58524	6.33236	6.3098	5.27537	0	0	0.827002	0	6.97129	7.15909	6.54549	5.00652	4.86569	3.3668	0	0.567949	0	0.169172	-1.27706	dropout	S-adenosylmethionine-dependent methyltransferase
YDR141C	DOP1	7.60907	7.634	7.54075	7.19906	6.72728	0	0	0	0	7.93988	7.25009	7.80922	7.5041	6.00623	0	0	0.567949	0.480061	-0.104526	-0.344943	dropout	Golgi-localized, leucine-zipper domain containing protein
YDR142C	PEX7	7.55775	7.7068	7.71295	7.53923	7.16831	4.25156	2.25378	1.96862	0.221274	7.37559	7.47214	7.59656	7.52091	7.11408	8.66745	8.54625	8.08618	7.73798	0.248637	0.600279	dropout	Peroxisomal signal receptor for peroxisomal matrix proteins
YDR143C	SAN1	7.13414	7.1	6.7246	6.79255	5.75485	0	0.334082	0	0	6.6657	6.03174	6.87133	6.71028	5.44006	0	0	0	0	-0.23338	0.208208	dropout	Ubiquitin-protein ligase
YDR144C	MKC7	7.11657	7.11556	6.79978	6.8954	5.92875	2.65947	0	0.235983	1.9491	7.12183	7.50252	6.86193	6.59437	6.1477	4.80684	2.32564	4.98567	4.61897	-0.176349	-0.151683	dropout	GPI-anchored aspartyl protease
YDR145W	TAF12	6.61898	6.70948	5.0516	3.32855	7.26263	5.71112	4.37375	2.07043	0.221274	7.2521	6.54243	5.74195	6.81415	7.59636	6.23976	2.99588	0	0.240031	-0.501254	0.916456	dropout	Subunit (61/68 kDa) of TFIID and SAGA complexes
YDR146C	SWI5	7.48407	7.3658	7.3488	6.43315	5.74684	5.65681	4.97775	0	0.991369	6.85275	7.29124	7.56013	6.51309	5.13218	4.42843	5.26788	0.283975	0	-0.813571	-0.522387	dropout	Transcription factor that recruits Mediator and Swi/Snf complexes
NA	NA	NA	NA	NA	NA	NA	NA	NA	NA	NA	5.76143	4.89501	5.30393	4.03359	4.69056	2.96508	0	0	0	NA	NA	NA	NA
YDR148C	KGD2	7.06064	7.33569	7.32859	6.876	6.40781	1.79649	0	2.57371	0.840751	6.96404	7.54266	7.26326	6.12826	6.75473	4.3962	0	0.487202	0	0.202127	0.156314	dropout	Dihydrolipoyl transsuccinylase
YDR149C	NA	7.34075	7.8051	7.34813	7.25135	6.16328	0.996688	2.17484	0.651736	0.48106	8.01478	7.53744	7.82957	7.30276	6.3362	3.65739	2.13182	0.786503	0.311725	-0.271914	-0.371828	dropout	NA
YDR150W	NUM1	7.08045	4.51931	4.06186	3.69312	2.14412	0	1.65431	0	0.48106	6.75843	4.78809	2.49549	4.17126	0.183832	0.23246	0	0.583275	0.551755	-2.87416	-3.28502	dropout	Protein required for nuclear migration
YDR152W	GIR2	8.10641	7.24266	7.25447	6.95425	5.05188	0.2928	0.334082	0	0.519573	8.19296	7.75075	7.40396	7.20526	6.99609	3.21221	0	4.65361	0	-1.21611	-0.213787	dropout	Highly-acidic RWD domain-containing protein of unknown function
YDR153C	ENT5	6.97843	6.92405	5.71055	6.51128	5.47817	0.396374	0.335717	0	0	7.1218	7.8339	6.5896	5.72542	4.10891	2.61665	4.46736	3.41255	0.839642	-0.460527	-1.69432	dropout	Protein containing an N-terminal epsin-like domain
YDR154C	NA	8.73809	8.50862	8.0762	8.31523	7.63046	8.35732	8.45549	9.17303	9.1594	8.36677	7.86696	8.19532	8.24208	8.46862	4.16356	4.76657	1.55073	0.480061	-0.166446	0.833879	dropout	NA
YDR155C	CPR1	6.08489	6.56016	6.09357	5.59771	4.95639	2.74029	1.40636	0.235983	0	6.63153	5.02543	5.76268	5.24071	4.81731	2.87078	0.224007	0.980717	0.240031	-0.407077	-0.351552	dropout	Cytoplasmic peptidyl-prolyl cis-trans isomerase (cyclophilin)
YDR156W	RPA14	8.05536	6.85764	7.50672	6.43559	5.12969	2.6725	0.335717	0.471965	0	8.13179	6.77205	6.8511	6.19958	0.367664	0.464921	0	1.29116	0	-1.41586	-2.28914	dropout	RNA polymerase I subunit A14
YDR157W	NA	7.67794	7.22826	7.11831	5.00026	6.15808	0.396374	0.335717	0.471965	3.36933	5.90004	6.63139	7.14514	6.50645	5.78866	2.52432	0	0.567949	0.839642	-1.2483	0.636114	dropout	NA
YDR159W	SAC3	8.3844	7.83949	7.95805	8.15101	6.80475	4.31989	5.04285	0.471965	0.442547	8.00233	7.78216	8.2686	7.5013	6.90349	3.87663	0	1.96143	1.36693	-0.420116	-0.0473138	dropout	mRNA export factor
YDR160W	SSY1	7.57125	7.20676	7.21963	6.82465	6.51756	5.26244	3.06924	2.22636	2.02991	7.09299	6.85294	7.41222	6.86083	6.29748	2.41451	4.83067	2.42323	0	-0.256941	0.223865	dropout	Component of the SPS plasma membrane amino acid sensor system
YDR161W	YDR161W	8.16454	8.034	8.14518	7.72086	6.91588	1.62679	2.26644	0.235983	0.259786	8.05778	7.64818	8.03581	7.57438	6.57069	2.42202	0.794871	0	0.240031	-0.284421	-0.199681	dropout	Putative protein of unknown function
YDR162C	NBP2	7.97828	7.73267	7.92173	7.65497	6.57038	1.43631	0.418372	0	0.601003	8.34661	7.75801	7.58702	7.04692	6.50546	3.45956	0.570865	2.82581	0.551755	-0.14157	-0.648355	dropout	Protein involved in the HOG (high osmolarity glycerol) pathway
YDR164C	SEC1	8.48032	8.0107	8.01486	8.24197	7.7583	3.40121	0	0	0.259786	8.45372	7.8882	7.97291	7.88988	7.3467	4.32241	0	0.487202	0.240031	0.198779	0.0295858	dropout	Sm-like protein involved in docking and fusion of exocytic vesicles
YDR165W	TRM82	7.39984	7.53131	7.32575	7.21443	6.69807	2.70058	3.64085	0.415753	0.259786	7.44052	7.22039	7.09759	7.1602	6.64365	3.52847	3.01054	0	1.74724	0.020939	0.211327	dropout	Catalytic subunit of a tRNA methyltransferase complex
YDR166C	SEC5	6.74156	6.07916	5.41006	5.1481	3.20211	1.40447	0	0.235983	0.221274	7.09727	7.6906	7.66963	8.06287	7.9458	6.86534	5.40988	0	4.37435	-1.91235	1.35438	dropout	Essential 107kDa subunit of the exocyst complex
YDR167W	TAF10	7.81007	7.64988	7.50464	7.30816	6.42628	2.33636	4.34217	0.831506	0.519573	7.78391	7.61537	7.73317	7.88507	6.61964	3.71791	1.14173	5.01655	0	-0.00842317	0.413211	dropout	Subunit (145 kDa) of TFIID and SAGA complexes
YDR168W	CDC37	5.99728	5.69593	5.14742	4.3832	0	0	0	0	0	6.63396	5.39674	5.87667	5.14374	4.83587	0	0	0	0	-2.16968	-0.683044	dropout	Essential Hsp90p co-chaperone
YDR169C	STB3	7.55689	7.50312	7.49325	5.79795	5.76387	0.744201	0	0.831506	0.519573	7.20222	6.71557	7.51531	7.44218	4.15453	0.57176	4.5803	1.02041	0	-1.14934	-0.755052	dropout	Ribosomal RNA processing element (RRPE)-binding protein
YDR170C	SEC7	6.67726	6.8308	7.59796	7.03039	6.53301	3.64106	0	0	0	7.77521	7.64716	7.58362	6.60269	5.02094	0.314021	0	0	0	0.590108	-1.23799	dropout	Guanine nucleotide exchange factor (GEF) for ADP ribosylation factors
YDR171W	HSP42	6.65968	7.03685	7.31007	6.89351	5.75971	0.268042	0.3349	0	0.390366	7.4169	7.19262	7.3586	6.99527	6.82822	4.40709	2.57681	0	0.240031	0.0429672	0.273142	dropout	Small heat shock protein (sHSP) with chaperone activity
YDR172W	SUP35	7.6949	7.36368	7.41009	6.63803	4.38765	4.07088	4.14872	0	0.725539	7.39996	7.56246	7.88296	6.34192	5.19037	0.157011	0	0	0	-0.915731	-0.990058	dropout	Translation termination factor eRF3
YDR173C	ARG82	7.16808	7.90998	7.22208	7.56345	6.90935	2.95428	0	1.35563	0	7.657	7.34845	7.15542	7.10597	5.9583	3.39006	6.3546	0	0	0.372015	-0.093314	dropout	Inositol polyphosphate multikinase (IPMK)
YDR175C	RSM24	6.72101	6.38242	7.14188	6.9467	6.5488	0	0	0	0.259786	7.53567	6.48906	7.06698	6.72495	6.03406	0.972769	0	0.583275	0	0.589284	-0.205207	dropout	Mitochondrial ribosomal protein of the small subunit
NA	NA	NA	NA	NA	NA	NA	NA	NA	NA	NA	5.41061	1.96783	4.31285	4.53899	2.04518	0	1.14173	0	0	NA	NA	NA	NA
YDR177W	UBC1	7.81291	6.82174	7.44217	7.02664	6.33943	6.10152	5.58979	4.7302	4.58352	7.22733	7.21766	7.83266	6.97246	6.96846	2.20549	5.40988	0	0	-0.304162	0.449787	dropout	Ubiquitin-conjugating enzyme
YDR178W	SDH4	8.55946	7.75299	7.69558	8.46738	7.26426	6.2466	5.65102	0	4.8011	8.84582	7.99054	7.65291	7.91959	7.54895	3.48711	0	1.83642	0	-0.0108441	-0.120939	dropout	Membrane anchor subunit of succinate dehydrogenase (SDH)
YDR179C	CSN9	6.7099	7.57524	8.00112	7.52278	7.08695	0	0.334082	0	0.519573	7.65384	7.3355	8.18257	7.84867	6.87639	3.96256	0	0	0	0.87041	0.417663	dropout	Subunit of the Cop9 signalosome
YDR179W-A	YDR179W-A	8.24646	7.57681	7.44826	7.26497	6.17564	0	0	0	0	7.36382	7.44804	8.0746	7.13648	6.88596	0	0	0	0	-0.887676	0.307152	dropout	Putative protein of unknown function
YDR180W	SCC2	7.4798	7.23362	6.97293	7.16572	6.65289	0	2.21976	0	0.221274	7.28219	7.77761	7.87458	7.64765	7.0175	5.38765	5.39899	0.487202	0.240031	0.0436633	0.536979	dropout	Subunit of cohesin loading factor (Scc2p-Scc4p)
YDR181C	SAS4	6.98594	7.23054	7.4894	7.50149	7.42944	3.51532	3.10402	0	0	7.07231	7.05278	7.3036	7.9161	5.37978	0.815972	0	5.42526	0.480061	0.967455	0.822006	dropout	Subunit of the SAS complex (Sas2p, Sas4p, Sas5p)
YDR182W	CDC1	6.8079	7.55001	7.74082	7.44266	7.25149	4.6866	0	0	0.519573	7.50035	6.82151	7.27276	6.98263	6.09658	4.37132	0	0	0	0.872411	-0.0882897	dropout	Putative lipid phosphatase of the endoplasmic reticulum
YDR183W	PLP1	9.05926	8.72167	8.6167	8.36114	7.74039	4.12318	0.334082	0	1.45108	9.11087	8.48552	8.90927	8.06151	7.67434	3.286	0	0	0	-0.303159	-0.326415	dropout	Protein that interacts with CCT (chaperonin containing TCP-1) complex
YDR184C	ATC1	7.32497	6.84577	6.7034	6.37609	5.86112	0	0.335717	0	0.442547	7.83991	7.35819	6.0769	5.86698	5.05394	3.44444	0.448013	4.80814	0	-0.514371	-1.43825	dropout	Nuclear protein
YDR185C	UPS3	7.88252	7.55454	7.3816	7.21237	6.388	2.78006	1.89388	0.235983	0.259786	6.87366	7.23036	6.99972	7.03289	5.41016	3.46071	0.394686	3.19456	0.419821	-0.466341	-0.151337	dropout	Mitochondrial protein of unknown function
YDR186C	YDR186C	9.2767	8.74982	8.54061	8.75116	7.69107	5.22352	5.9369	5.64814	0	8.45148	8.50171	8.68788	8.55109	7.88687	5.31414	0.448013	0.974405	0	-0.64444	0.400072	dropout	Putative protein of unknown function
YDR187C	NA	6.61428	4.678	4.95153	6.81607	6.18395	4.57969	2.66412	0	0.221274	6.2506	5.66397	2.24647	6.34398	6.38848	4.87962	0	0.487202	0	0.965716	0.978486	dropout	NA
YDR188W	CCT6	7.53364	5.55718	0.236903	4.06844	4.137	0.2928	0	0	0	7.94132	6.52916	4.16889	2.81815	2.69436	0	0	0	0	-2.20598	-3.71904	dropout	Subunit of the cytosolic chaperonin Cct ring complex
YDR190C	RVB1	5.02699	4.97297	4.62252	5.66928	4.42352	0.396374	0	0	0	NA	NA	NA	NA	NA	NA	NA	NA	NA	0.314863	NA	dropout	ATP-dependent DNA helicase, also known as pontin
YDR191W	HST4	7.75861	7.3335	7.53668	7.30862	6.9456	0.1464	0	0.415753	0.48106	7.59925	7.89829	7.77543	4.52926	5.82392	3.86311	0	0.94488	0.419821	0.0381684	-1.35038	dropout	Member of the Sir2 family of NAD(+)-dependent protein deacetylases
YDR192C	NUP42	7.11796	7.64562	7.35232	7.58221	7.2903	1.69519	2.52897	0.67468	0.831707	7.71638	7.45371	7.61964	7.73443	6.09	0.23246	0	0.283975	0.240031	0.6916	0.242262	dropout	FG-nucleoporin component of central core of the nuclear pore complex
YDR193W	NA	6.46972	6.71637	7.54518	7.61812	7.56574	2.62652	0.334082	0	0.519573	7.25951	7.64716	7.14391	7.53799	8.32623	9.73156	10.4024	10.4866	10.5181	1.59711	1.27576	dropout	NA
YDR194C	MSS116	6.70394	7.12413	7.34358	7.15676	6.23779	3.14147	0.3349	0	0.221274	7.23841	7.17274	7.43649	6.82632	6.79783	0.395179	0.224007	0	0	0.368369	0.400555	dropout	Mitochondrial transcription elongation factor
YDR195W	REF2	8.25842	7.88085	8.30628	9.99897	10.8905	10.103	9.12388	7.28498	6.09125	8.36872	7.87708	8.32874	9.94368	10.8754	10.7433	9.48967	8.49485	7.1285	2.89881	2.81527	survivers	RNA-binding protein
YDR196C	CAB5	8.25127	7.81675	7.53739	7.28626	6.80438	3.93217	2.31358	0	0.601003	7.02384	7.39202	7.32729	7.73517	7.34431	5.51436	0	0.283975	0.240031	-0.59482	1.02152	dropout	Subunit of the CoA-Synthesizing Protein Complex (CoA-SPC)
YDR197W	CBS2	6.68266	7.50033	7.00911	6.76117	5.77973	0	0	0	0	7.02756	7.78493	7.9546	6.56124	4.56318	0	0	0	0	-0.147989	-1.07229	dropout	Mitochondrial translational activator of the COB mRNA
YDR198C	RKM2	6.78788	6.00667	6.89894	5.66794	5.38144	0.372101	0.167041	0	0.450385	6.75913	6.12945	6.21007	5.29065	2.59953	0.282565	0	0.885325	0	-0.576714	-1.97559	dropout	Ribosomal protein lysine methyltransferase
YDR200C	VPS64	7.66783	7.6214	7.93322	7.27861	7.69985	3.92372	0.833276	1.35563	0.90077	7.74729	7.68847	7.91	7.51237	8.11058	9.86282	10.2072	9.69691	9.06503	0.569786	0.902019	dropout	Protein required for cytoplasm to vacuole targeting of proteins
YDR201W	SPC19	7.57297	7.56482	7.12997	7.22044	5.98315	1.92136	0.167859	0	0.221274	7.56629	7.73042	7.3973	6.8109	6.6717	5.52748	2.56939	6.06095	5.58751	-0.200478	-0.0690745	dropout	Essential subunit of the Dam1 complex (aka DASH complex)
YDR202C	RAV2	6.71088	6.73328	6.37417	6.47589	5.74272	0.1464	0	0	0.450385	6.39971	7.21366	7.16802	6.19604	5.89015	2.93253	0	0	0	0.00657603	0.0874593	dropout	Subunit of RAVE complex (Rav1p, Rav2p, Skp1p)
YDR203W	NA	7.34939	7.4417	7.05361	6.86441	6.89019	2.99896	0.418372	0.677814	0.48106	7.6178	7.2141	7.24717	7.3458	5.93725	3.87802	0	0.487202	0.731546	0.119684	-0.159997	dropout	NA
YDR204W	COQ4	6.3565	6.36858	5.40609	6.36149	6.0559	1.8876	0	0	0	6.93681	6.03174	6.37685	5.3254	5.68445	2.05699	0	0.598601	0	0.385795	-0.364492	dropout	Protein with a role in ubiquinone (Coenzyme Q) biosynthesis
YDR205W	MSC2	7.2206	7.32454	7.32538	6.15797	4.33228	0.268042	0.606518	0.677814	0	7.31865	7.25513	5.89021	5.86895	5.36671	4.42988	2.44786	0.487202	0	-1.54443	-0.930682	dropout	Endoplasmic reticulum zinc transporter
YDR206W	EBS1	6.89156	7.63646	7.74442	7.6373	7.40783	3.85807	0	0	0.90077	7.24487	7.44201	7.65966	7.35693	6.48761	1.29808	1.771	1.02041	0	0.958112	0.254958	dropout	Protein involved in translation inhibition and nonsense-mediated decay
YDR207C	UME6	6.98844	7.3926	7.38538	6.15384	4.83126	0.198187	0.470977	0	0.259786	7.03731	7.10203	7.51753	6.53918	5.47422	0.389471	2.68616	0	0.240031	-1.11833	-0.389555	dropout	Rpd3L histone deacetylase complex subunit
YDR208W	MSS4	7.70486	7.34691	7.27383	6.51424	6.11001	0.198187	0	0	0.48106	7.28994	7.02127	6.60831	6.9679	5.85025	5.66497	0	0	0	-0.635436	-0.250125	dropout	Phosphatidylinositol-4-phosphate 5-kinase
YDR209C	NA	7.60229	7.1885	7.4702	7.64574	6.85552	0.744201	4.4493	0	0.90077	7.32856	7.58013	7.28329	7.56566	7.45886	4.30188	5.93835	0.598601	0	0.281957	0.783827	dropout	NA
YDR210W	YDR210W	7.7236	7.1604	7.31248	7.45816	7.36113	5.21126	6.42441	5.09937	3.76182	6.18776	6.51199	6.77307	6.28576	6.54571	5.4413	3.43982	2.14277	0.311725	0.394967	0.831583	dropout	Predicted tail-anchored plasma membrane protein
YDR211W	GCD6	8.03645	7.52757	7.60061	7.55675	6.47652	0.536084	0	0.831506	0.90077	8.11693	7.9033	7.71514	7.27701	7.10865	3.86962	0	0	0	-0.400788	-0.124357	dropout	Catalytic epsilon subunit of the translation initiation factor eIF2B
NA	NA	NA	NA	NA	NA	NA	NA	NA	NA	NA	6.6243	3.53048	4.73711	6.43553	6.42663	4.84404	4.50565	0	0	NA	NA	NA	NA
YDR214W	AHA1	6.93164	4.29272	2.30045	2.07515	0.746139	4.06618	4.34217	0	0.90077	NA	NA	NA	NA	NA	NA	NA	NA	NA	-4.18013	NA	dropout	Co-chaperone that binds Hsp82p and activates its ATPase activity
YDR215C	NA	7.78622	7.80458	7.80093	7.35783	7.05974	0.2928	0	0	0.90077	7.1605	7.64453	7.43419	7.51624	7.39496	3.05225	0	0	0	-0.0206871	0.830936	dropout	NA
YDR216W	ADR1	6.79813	7.10671	7.34065	7.43113	6.69064	3.30063	0	0	0.442547	7.78719	7.18028	7.26966	7.17224	5.05394	2.93626	5.57327	4.5943	0	0.679368	-0.527383	dropout	Carbon source-responsive zinc-finger transcription factor
YDR218C	SPR28	7.74056	7.31482	7.44241	7.82118	6.29396	1.7804	0	0.235983	0	7.54951	7.64907	7.46138	7.23624	6.14017	0.389471	0.224007	0.786503	0	-0.0390297	-0.23094	dropout	Sporulation-specific homolog of the CDC3/10/11/12 family of genes
YDR219C	MFB1	6.29818	6.86648	6.88509	7.97238	7.03848	4.31989	4.64987	5.88386	3.03211	7.8728	6.92552	6.99142	6.91892	4.96288	5.01658	3.17177	4.83277	0.480061	1.32537	-1.15886	dropout	Mitochondria-associated F-box protein
YDR220C	NA	6.75527	7.81256	7.60591	8.2589	7.89309	5.4734	3.60937	3.00286	1.45108	7.77521	6.90274	7.62283	8.31744	7.5414	5.14105	4.5803	0	0	1.53104	1.01973	dropout	NA
YDR221W	GTB1	6.96292	5.93398	5.11064	5.17235	4.00629	1.597	0	0	0	6.94718	5.69923	4.98939	5.11679	4.00449	0.314021	0	0	0	-1.78323	-1.26839	dropout	Glucosidase II beta subunit, forms a complex with alpha subunit Rot2p
YDR222W	YDR222W	7.57701	7.74699	7.74479	7.38226	6.2913	0.268042	0.302582	0.415753	0.450385	7.83653	7.42704	7.56404	6.79572	6.86584	3.76134	0.570865	0.786503	0.419821	-0.291935	-0.100396	dropout	Protein of unknown function
YDR223W	CRF1	6.86076	6.96852	7.27927	8.3362	9.53123	7.81698	7.32462	0.471965	0	7.38767	6.78317	7.29652	8.64603	9.39375	7.99544	6.8769	6.01522	0	2.67455	2.4498	dropout	Transcriptional corepressor
YDR224C	HTB1	7.44976	7.18887	7.19154	6.01443	5.12969	0	0	0	0	7.58145	7.29353	6.91027	5.85387	5.4389	2.6607	0	0.974405	0	-1.26265	-1.06663	dropout	Histone H2B
YDR225W	HTA1	7.83986	7.69949	7.3107	6.57549	5.5922	0.2928	0.334082	0	0	7.29445	7.33225	7.13037	6.3073	6.21898	7.31342	8.06408	2.49268	7.11167	-1.18682	-0.293818	dropout	Histone H2A
YDR226W	ADK1	8.49271	8.16809	8.23529	7.9278	7.19593	3.22119	0.605163	0	0	8.03301	7.63928	8.36955	7.5278	6.9603	2.55173	0	4.84646	0	-0.305104	0.0125778	dropout	Adenylate kinase, required for purine metabolism
YDR227W	SIR4	7.86273	7.48127	7.41593	7.73253	7.42944	4.865	4.8201	0.471965	0	7.01425	6.10708	5.7543	6.29799	6.07944	2.02612	0.648344	0.645579	2.00011	0.383076	0.175285	dropout	SIR protein involved in assembly of silent chromatin domains
YDR228C	PCF11	6.94026	7.1628	6.63853	6.45488	5.73724	3.55467	0	0	0.442547	7.69822	6.83755	6.65748	5.9637	6.01273	0.251108	0	0.974405	0	-0.376522	-0.652127	dropout	mRNA 3' end processing factor
YDR229W	IVY1	8.01891	7.94169	7.9352	7.38997	6.37568	2.50305	0.167859	0.413501	0.822276	7.24122	7.1058	7.6469	7.47933	7.18032	4.98155	2.33334	3.08137	0.311725	-0.601364	0.74505	dropout	Phospholipid-binding protein that interacts with both Ypt7p and Vps33p
YDR230W	NA	7.83763	8.12448	8.02886	7.72969	6.85847	0.1464	0.584497	0.415753	1.53262	7.90662	7.89688	7.75679	7.56182	7.71184	3.91184	4.62658	0.283975	0.731546	-0.114242	0.452756	dropout	NA
YDR231C	COX20	7.51589	7.63825	7.91971	7.47874	6.94679	4.64026	0	0.235983	2.90482	7.08413	7.934	7.61911	7.17302	6.25666	5.05186	0.570865	0.786503	3.61032	0.197496	0.03021	dropout	Mitochondrial inner membrane protein
YDR232W	HEM1	7.18843	7.64503	7.47604	7.69377	7.55592	5.44002	5.77728	3.66996	0.259786	8.2054	7.91652	7.21153	7.06562	6.15147	1.52612	0.570865	0.645579	0	0.858637	-0.651509	dropout	5-aminolevulinate synthase
YDR234W	LYS4	8.19278	7.9576	7.95693	7.7701	7.26064	2.70942	0.167041	0.235983	1.58642	7.94512	7.6365	7.993	7.44239	6.2747	3.38615	0	0.487202	0	-0.0637734	-0.337114	dropout	Homoaconitase
YDR235W	PRP42	6.62127	7.55966	7.59934	7.01368	5.74441	4.55151	0.607872	0	0	7.53425	7.12888	6.8916	6.38414	6.0448	3.39315	4.98137	0	0	-0.0413018	-0.450798	dropout	U1 snRNP protein involved in splicing
YDR236C	FMN1	7.18341	7.46417	6.98081	6.73904	5.71791	0	2.18939	0	0.259786	7.21301	7.26485	7.12765	5.85057	5.5143	0.407986	0	0.283975	0	-0.52776	-0.786525	dropout	Riboflavin kinase, produces riboflavin monophosphate (FMN)
YDR237W	MRPL7	7.04108	7.14596	6.43243	6.45105	5.40768	2.35348	0	0.471965	0	7.97229	7.2561	6.56919	4.56674	5.75803	4.47855	0	0.567949	0	-0.632418	-1.31676	dropout	Mitochondrial ribosomal protein of the large subunit
YDR238C	SEC26	7.98671	8.28576	8.32475	10.8131	11.2562	9.55028	8.8016	8.27056	6.65456	8.5126	8.05952	8.30574	10.644	11.1156	10.1619	9.53145	8.82924	8.01135	3.50815	3.07891	survivers	Essential beta-coat protein of the COPI coatomer
YDR239C	YDR239C	8.01554	7.82444	7.71645	7.22851	6.9105	1.36792	0	0.471965	0.442547	7.77757	7.71549	8.29192	7.34144	6.63094	4.45373	5.01426	1.55073	0.480061	-0.32265	-0.0972876	dropout	Protein of unknown function
YDR240C	SNU56	7.95151	7.50965	7.8015	7.38426	7.24896	3.18318	0	0.415753	0.601003	8.16427	7.56593	7.65532	6.9379	5.8574	3.00845	2.56189	0	0.311725	0.0634352	-0.876799	dropout	Component of U1 snRNP required for mRNA splicing via spliceosome
YDR241W	NA	7.63319	7.84247	7.44617	7.45816	6.37682	0	3.97014	0.471965	0.780732	7.78143	7.42008	8.14694	6.82352	6.0192	3.56522	0.448013	0	0.480061	-0.278424	-0.545956	dropout	NA
YDR242W	AMD2	5.22715	5.43156	5.52827	5.03768	4.23105	0.926046	0	0	0.90077	5.17508	4.87725	5.76593	4.43373	3.4293	2.87231	0	0	0	-0.133097	-0.475116	dropout	Putative amidase
YDR242W	AMD2	8.06958	7.43647	7.55006	7.07483	6.36291	3.73678	0	0.471965	0.780732	8.22109	7.32242	7.39757	7.27907	6.69296	3.07291	0	1.29116	0	-0.625271	-0.249154	dropout	Putative amidase
YDR243C	PRP28	7.52847	7.33506	7.65992	7.08898	6.15408	1.84278	3.59453	0	0.259786	7.29718	7.43924	7.54526	7.03725	7.00491	8.10542	8.14134	5.62637	5.96323	-0.336988	0.36422	dropout	RNA helicase in the DEAD-box family
YDR244W	PEX5	7.29807	7.59021	7.73453	7.58969	6.02901	2.9921	0.335717	0	0.780732	8.07952	7.22787	7.3333	7.30338	6.78697	4.94715	0	0.974405	0.480061	-0.121627	-0.0699464	dropout	Peroxisomal membrane signal receptor for peroxisomal matrix proteins
YDR245W	MNN10	7.72596	7.74884	7.54242	7.46669	6.63239	3.58806	0.334082	0.831506	1.45108	7.80116	7.28589	7.77231	7.51237	6.83993	0	0	0	0.62345	-0.0731859	0.19386	dropout	Subunit of a Golgi mannosyltransferase complex
YDR246W	TRS23	8.03829	7.79387	7.88175	7.945	7.28946	3.56081	0	0.831506	0	8.00475	7.53837	7.87795	7.78161	8.04055	6.31807	6.07371	0	0	0.150101	0.753357	dropout	Core component of transport protein particle (TRAPP) complexes I-III
YDR247W	VHS1	8.45783	8.07375	7.74267	7.70378	6.97286	1.68409	4.52409	0	0	7.32829	7.94084	8.11006	7.11662	6.86449	3.73962	0.789371	1.55073	0	-0.544472	0.165205	dropout	Cytoplasmic serine/threonine protein kinase
YDR248C	YDR248C	6.51102	4.3727	4.48945	10.0016	11.7296	11.6974	10.8908	10.0705	9.33487	6.27297	5.49842	5.61308	10.6673	11.6771	11.9795	11.4637	11.4334	10.3372	5.59805	5.59321	survivers	Putative gluconokinase
YDR249C	YDR249C	6.9697	6.13414	5.49716	5.00923	4.60789	0.198187	0.167041	0	0.390366	6.35596	6.44764	5.97453	5.48783	3.25084	0.23246	0	1.29923	0.563621	-1.33284	-1.12059	dropout	Putative protein of unknown function
YDR250C	NA	7.19027	6.79724	3.56787	6.22688	4.85274	2.93178	0.418372	0.415753	0.221274	6.97119	6.83092	5.84429	6.09581	4.14377	1.43073	2.02911	0	0	-0.856617	-1.22139	dropout	NA
YDR251W	PAM1	7.01234	7.51132	7.53272	5.94204	4.33154	0	0	0.831506	0.519573	7.11753	7.44503	7.48219	6.35709	5.68992	0	1.14173	4.12564	0	-1.54176	-0.48916	dropout	Essential protein of unknown function
YDR252W	BTT1	7.27164	7.50148	7.82611	7.70148	6.52242	4.52679	3.33916	1.35563	0.519573	6.53	5.36353	5.39363	5.61999	3.34206	2.32405	2.94443	0.510205	0.311725	0.251016	-1.04918	dropout	Heterotrimeric nascent polypeptide-associated complex beta3 subunit
YDR253C	MET32	7.70431	7.50093	7.60257	6.93248	5.42072	2.83513	2.17295	0.415753	0.725539	7.95158	7.31901	7.54624	7.06587	5.47385	3.48129	0	2.87068	2.54719	-0.991019	-0.754998	dropout	Zinc-finger DNA-binding transcription factor
YDR254W	CHL4	7.03099	7.18449	6.91446	7.20289	7.15234	4.82839	2.05949	2.94059	0.259786	7.6947	6.83769	6.98661	7.37455	7.44182	4.76448	0	1.09003	0	0.669936	0.678259	dropout	Outer kinetochore protein required for chromosome stability
YDR256C	CTA1	7.43336	7.27547	6.84025	6.60409	5.85451	2.93359	0	0	0.442547	6.39627	5.96493	4.93746	5.39421	4.81179	4.13892	2.42089	2.45212	1.88455	-0.621801	-0.423291	dropout	Catalase A
YDR257C	RKM4	7.7673	7.57093	7.00986	6.33165	5.88519	0.344587	0	0	0.221274	8.01556	7.69224	7.22154	5.95835	4.34308	2.68813	0.224007	0	0.311725	-1.0261	-2.02034	dropout	Ribosomal lysine methyltransferase
YDR258C	HSP78	6.69905	6.01262	6.89561	5.87404	5.98967	4.50315	1.06974	4.8357	0	7.37786	6.72294	6.3965	5.88059	4.98588	1.69278	0.224007	0.487202	0.311725	-0.0429713	-0.931946	dropout	Oligomeric mitochondrial matrix chaperone
YDR259C	YAP6	8.08041	7.6917	7.83814	9.27768	9.84263	7.40866	5.91211	4.75543	5.52732	7.95359	8.12465	8.30144	9.67534	10.1015	7.38944	6.03346	0.775367	4.52946	2.18282	2.48249	dropout	Basic leucine zipper (bZIP) transcription factor
YDR260C	SWM1	6.34468	6.00997	5.19036	6.61473	7.00183	8.00474	7.46457	7.77658	6.70893	7.0054	5.78744	6.11532	6.075	5.45942	0	1.14173	0.598601	0	1.15815	-0.164026	dropout	Subunit of the anaphase-promoting complex (APC)
YDR261C	EXG2	8.01312	7.43963	7.3487	7.36616	5.3338	0.268042	0	0.913796	0.259786	7.5604	7.09929	7.66638	7.07754	6.6316	0	2.03019	0.283975	0	-1.06193	0.0910375	dropout	Exo-1,3-beta-glucanase
YDR262W	YDR262W	6.52325	6.05305	6.33072	5.51465	4.90422	2.81741	2.03332	0	0	6.42984	7.00016	6.55427	5.8067	4.52808	0.157011	0	0.673193	0	-0.654384	-0.757365	dropout	Putative protein of unknown function
YDR263C	DIN7	7.73915	7.02408	7.37726	6.21068	5.81442	2.80516	0	0	0	7.15173	7.35221	7.56428	6.87802	6.11254	3.10618	1.10347	0.283975	0	-0.949522	-0.0514173	dropout	Mitochondrial nuclease functioning in DNA repair and replication
YDR264C	AKR1	6.80307	6.50668	6.22632	4.12535	3.16963	0.621535	0.720953	0.235983	2.31007	7.24939	6.47674	5.91216	3.89217	2.86066	1.53764	0.224007	1.58142	0.563621	-2.50834	-2.73676	dropout	Palmitoyl transferase involved in protein palmitoylation
YDR265W	PEX10	7.47133	7.1959	7.45214	7.3448	6.84198	0.396374	0	0	0	7.38006	7.45006	6.94464	6.96231	6.2677	4.00176	0.448013	0.974405	0.839642	0.241266	-0.0940688	dropout	Peroxisomal membrane E3 ubiquitin ligase
YDR266C	HEL2	7.18144	7.65137	7.24771	7.44266	6.893	0.536084	0.334082	0.831506	0.519573	7.75764	7.48954	7.26216	6.79773	6.31419	4.63404	0	0	0	0.379134	-0.392336	dropout	RING finger ubiquitin ligase (E3)
YDR267C	CIA1	7.9356	6.78286	7.62299	7.76099	7.24023	4.08543	0.334082	0	0	7.24066	6.97548	7.57079	7.18594	6.54006	3.691	0	0	0	0.41797	0.351361	dropout	Component of cytosolic iron-sulfur protein assembly (CIA) machinery
NA	NA	NA	NA	NA	NA	NA	NA	NA	NA	NA	6.08157	5.66859	4.4185	5.67402	5.05527	4.1322	0	3.79246	0	NA	NA	NA	NA
YDR269C	NA	7.98215	7.95393	8.08979	9.1852	8.97746	7.23276	7.12542	0	6.00665	7.19136	8.17626	8.3073	9.23677	8.91467	6.02133	7.70397	5.20935	0	1.64025	2.136	dropout	NA
YDR270W	CCC2	7.91376	7.61837	8.01412	6.71844	6.17225	0.2928	0.334082	0	0.519573	7.4114	7.55801	7.47456	6.82296	5.72233	2.82359	0	0	0	-0.823231	-0.508093	dropout	Cu(+2)-transporting P-type ATPase
YDR271C	NA	6.89966	7.36345	7.93532	8.49334	8.44693	5.29472	4.24639	0	0.519573	7.95937	7.88342	8.19471	9.02296	8.42306	5.98855	1.14173	0	0	1.97357	1.35776	dropout	NA
YDR272W	GLO2	7.89262	7.63731	7.53463	7.60552	6.83182	2.96902	2.9889	0	0.822276	7.75406	7.90605	7.5964	7.44853	6.98482	0.649038	0	0.487202	1.0923	-0.109017	0.0902993	dropout	Cytoplasmic glyoxalase II
YDR273W	DON1	7.76048	7.55299	7.95542	7.28864	6.51636	3.20791	2.51322	0.415753	0.259786	7.78246	7.91516	7.82731	7.7323	5.32135	3.05495	0.570865	1.18463	0.240031	-0.271021	-0.384763	dropout	Meiosis-specific component of the spindle pole body
NA	NA	NA	NA	NA	NA	NA	NA	NA	NA	NA	5.02653	3.57522	4.50499	4.81531	2.17573	0.57176	0	0	0	NA	NA	NA	NA
YDR275W	BSC2	9.36675	9.0439	9.15644	9.05374	8.72219	5.5729	4.30906	0.235983	1.3146	9.24423	9.1026	9.07753	8.92615	8.38339	5.13243	2.71623	0.94488	0.240031	0.105746	0.219892	dropout	Protein of unknown function
YDR277C	MTH1	7.06527	7.21423	7.17557	6.80261	5.56459	1.13067	0.3349	0	0.259786	7.25112	7.00565	7.34469	6.93195	5.11268	2.62761	0	0.786503	0.240031	-0.23912	-0.298128	dropout	Negative regulator of the glucose-sensing signal transduction pathway
YDR278C	NA	7.76261	6.51924	7.14599	6.39301	6.07143	3.69303	0.302582	0	0.48106	6.95138	7.77129	7.2436	6.36886	5.46348	0.87714	0.394686	0	0	-0.737712	-0.58808	dropout	NA
YDR279W	RNH202	7.88547	7.49488	7.68185	10.6429	11.9381	13.2479	12.896	12.7077	12.5943	7.45019	7.54682	8.11641	10.7483	12.0146	12.9686	13.3009	12.9148	13.0102	4.12933	4.43808	survivers	Ribonuclease H2 subunit
YDR281C	PHM6	6.82351	7.59908	7.38712	6.9471	6.06953	0.962428	2.37631	0.471965	0.442547	7.63783	6.7467	7.33676	6.84134	5.80373	5.63433	0.448013	0.974405	0.480061	-0.0320292	-0.372327	dropout	Protein of unknown function
YDR284C	DPP1	6.77743	7.83493	7.26623	7.33452	6.78859	1.23272	2.63494	1.35563	1.20201	8.1886	7.1108	7.27452	7.2571	6.95122	3.66358	0	0.598601	0	0.501631	-0.0629792	dropout	Diacylglycerol pyrophosphate (DGPP) phosphatase
YDR285W	ZIP1	7.76863	7.79387	7.64888	7.24009	6.91543	5.4734	4.68676	0	3.20744	7.75911	8.05514	7.76481	7.00669	6.8473	4.63404	1.14173	0	0.62345	-0.1359	-0.187709	dropout	Transverse filament protein of the synaptonemal complex
NA	NA	NA	NA	NA	NA	NA	NA	NA	NA	NA	5.15733	3.8547	4.31285	3.54014	2.40598	0.57176	1.771	0	0	NA	NA	NA	NA
YDR288W	NSE3	7.0978	7.55925	6.9543	6.66603	5.8538	3.80886	2.44533	0	0.259786	7.06509	7.65771	7.0924	7.0616	3.88863	4.10093	0.570865	0	0	-0.447232	-1.2158	dropout	Component of the SMC5-SMC6 complex
YDR289C	RTT103	7.54639	7.45071	7.29659	7.4165	7.01948	5.45844	5.20986	2.2135	0.259786	7.55979	7.35051	7.38063	7.83115	7.10839	7.57813	3.59904	3.8913	4.04456	0.24714	0.519819	dropout	Protein involved in transcription termination by RNA polymerase II
YDR290W	NA	5.48495	7.38409	7.69142	9.75961	10.6238	12.4696	12.3228	11.9824	11.9843	7.81755	7.39854	7.96245	9.51453	9.93287	9.82997	9.6954	9.49916	8.6025	4.71996	2.62501	survivers	NA
YDR291W	HRQ1	8.15003	7.23974	7.29227	7.88041	7.17134	0.1464	0.470977	1.09043	0	7.7994	7.48256	7.559	7.39155	5.9132	2.42392	0.224007	0.645579	0.419821	0.142121	-0.317778	dropout	3'-5' DNA helicase that has DNA strand annealing activity
YDR292C	SRP101	8.33728	7.39213	7.25447	7.26497	6.94349	2.728	0	2.50519	4.44688	7.76058	7.4719	7.37308	6.65046	6.07164	5.18028	3.413	0	0	-0.386754	-0.582014	dropout	Signal recognition particle (SRP) receptor alpha subunit
YDR293C	SSD1	6.44777	3.44884	1.87849	0.369798	0	0.536084	0	0	0	NA	NA	NA	NA	NA	NA	NA	NA	NA	-4.71936	NA	dropout	Translational repressor with a role in polar growth and wall integrity
YDR294C	DPL1	7.26249	5.97454	7.25554	5.97452	6.26408	2.10901	0	0	0.450385	7.55274	6.59988	6.8383	6.80871	4.47415	2.76784	0	4.58328	0	-0.311747	-1.0955	dropout	Dihydrosphingosine phosphate lyase
YDR295C	HDA2	6.7121	6.81733	7.77666	6.96131	6.01038	0.1464	0	0.235983	0.259786	7.26684	7.08879	7.55572	6.88436	5.84893	4.45362	2.91448	0.487202	2.82771	0.241443	-0.193194	dropout	Subunit of the HDA1 histone deacetylase complex
YDR296W	MHR1	7.15852	7.05293	7.56872	7.20045	6.75952	1.16818	0	0.235983	0	7.73495	7.08994	7.14884	6.84929	6.28532	4.44494	0	2.64371	0.563621	0.327456	-0.263419	dropout	Protein involved in homologous recombination in mitochondria
YDR297W	SUR2	6.49275	5.28756	7.67035	7.09065	6.85153	3.97826	3.25262	2.63186	0.450385	8.02175	7.51927	7.72667	6.92051	5.68174	3.29549	0.8855	0.645579	0.768707	0.812339	-0.608334	dropout	Sphinganine C4-hydroxylase
YDR298C	ATP5	8.15176	6.61767	7.76509	7.05609	7.61188	2.04428	2.29821	0	0.601003	7.92425	7.68803	7.37267	7.35247	5.74538	2.98965	0	0	0.311725	0.166538	-0.468463	dropout	Subunit 5 of the stator stalk of mitochondrial F1F0 ATP synthase
YDR299W	BFR2	7.36825	7.83348	7.43771	7.24401	6.65217	3.60921	3.2299	0	0.601003	7.30412	7.76763	7.87455	7.10669	6.89868	1.9104	3.32273	0.487202	0	-0.0184973	0.251749	dropout	Component of the SSU and 90S preribosomes
YDR300C	PRO1	7.42552	6.62871	5.82476	4.42304	3.75809	0	0	0	0.519573	8.16214	6.75013	6.08756	4.1445	0	0.57176	0	0	0.62345	-2.51474	-4.9151	dropout	Gamma-glutamyl kinase
YDR301W	CFT1	7.27476	7.422	7.71163	7.27861	7.11718	0	0	0	0.519573	7.02021	7.38974	6.94832	7.66784	5.77991	4.92711	5.72458	4.87202	0	0.443593	0.215689	dropout	RNA-binding subunit of the mRNA cleavage and polyadenylation factor
YDR302W	GPI11	7.17537	7.057	7.3979	7.10012	6.50646	2.59943	0.470977	0.413501	0	8.08193	6.75968	7.34599	7.19879	6.51497	4.28152	0	0.283975	0.551755	0.163061	-0.212824	dropout	ER membrane protein involved in a late step of GPI anchor assembly
YDR303C	RSC3	7.82291	7.33604	7.32842	7.64994	7.40639	3.38552	0	0	0.519573	7.29445	7.16304	7.48067	7.59036	7.2781	2.29004	1.771	0	0	0.405824	0.828593	dropout	Component of the RSC chromatin remodeling complex
YDR304C	CPR5	7.587	6.81262	7.22449	7.59839	7.21914	4.865	4.92336	0.471965	0.442547	7.1726	7.20117	7.3194	7.91715	6.96176	6.59441	0	3.90593	6.00379	0.590759	0.840467	dropout	Peptidyl-prolyl cis-trans isomerase (cyclophilin) of the ER
YDR305C	HNT2	7.32852	7.19654	7.26097	6.977	5.68542	3.31521	1.91843	0	0.822276	7.26006	7.2206	7.45525	6.70413	6.25976	3.11071	0.224007	0.299301	0	-0.166047	-0.0637834	dropout	Dinucleoside triphosphate hydrolase
YDR306C	YDR306C	7.25394	7.14684	7.59169	7.69592	6.32807	1.25868	0.167859	0.235983	0.259786	7.24414	7.21001	7.80991	7.11049	6.15871	0.125554	0.96555	0	2.28943	0.350596	0.040424	dropout	F-box protein of unknown function
YDR307W	PMT7	7.42407	7.12405	7.65155	7.06607	6.37419	1.69276	2.49225	0.555847	0	7.62008	7.43713	7.5539	7.43531	5.88309	5.17482	2.35947	0.283975	0	-0.0868136	-0.281493	dropout	Putative protein mannosyltransferase similar to Pmt1p
YDR308C	SRB7	8.36682	7.12584	7.35226	7.85865	7.39773	3.41625	0.334082	0.831506	0	7.41701	7.78448	7.75098	7.67594	7.18428	2.55173	0	0	0	0.169862	0.553671	dropout	Subunit of the RNA polymerase II mediator complex
YDR310C	SUM1	8.27194	7.85215	7.6879	7.94203	7.48159	4.35343	4.11777	0.235983	0	8.46146	8.11623	8.04155	8.10878	7.73334	6.40903	0.532607	0.283975	2.53881	0.0553157	0.266017	dropout	Transcriptional repressor that regulates middle-sporulation genes
YDR311W	TFB1	7.24154	7.32365	7.61784	6.66644	6.24756	4.01938	3.54843	1.83299	0.450385	7.56489	7.30846	7.57232	6.89819	5.63564	0	0	0.583275	0	-0.252	-0.556699	dropout	Subunit of TFIIH and nucleotide excision repair factor 3 complexes
YDR312W	SSF2	7.47694	6.98049	7.20379	7.28914	6.50261	3.17857	0	0.829254	0.787039	7.59741	7.07224	7.57969	6.90184	5.2107	0	0.394686	0.786503	0.240031	0.0184149	-0.793007	dropout	Protein required for ribosomal large subunit maturation
YDR313C	PIB1	8.53796	7.62535	7.98988	14.2735	17.075	18.2602	18.2089	17.6624	17.593	8.17786	7.5849	8.3724	14.4973	17.1849	18.3306	18.3178	17.4619	17.4728	8.05869	8.25484	survivers	RING-type ubiquitin ligase of the endosomal and vacuolar membranes
YDR314C	RAD34	8.05129	7.99002	8.58158	8.13324	7.65122	4.85171	3.02594	1.09043	0.822276	8.27584	8.1655	8.35908	8.19246	7.03587	3.51262	0.794871	0.957167	0.563621	0.395517	0.113241	dropout	Protein involved in nucleotide excision repair (NER)
YDR315C	IPK1	6.79926	7.51132	7.09036	6.67784	6.63239	1.597	0	0	1.20201	7.0685	6.08685	7.27628	6.4328	6.33878	0	0	4.59342	0	0.271075	0.110558	dropout	Inositol 1,3,4,5,6-pentakisphosphate 2-kinase
YDR316W	OMS1	7.16539	6.88978	7.69142	6.74871	6.2516	3.86754	3.61662	0.471965	4.18841	7.74635	7.41294	7.55713	6.99054	6.05113	3.46942	0.789371	0.974405	0	-0.0391702	-0.438129	dropout	Protein integral to the mitochondrial membrane
YDR317W	HIM1	7.08372	6.88689	7.20103	7.04458	5.7228	4.76788	4.3681	0.827002	0.442547	7.07859	7.52155	6.82674	6.80775	6.14879	5.14616	0	0.567949	0	-0.167026	-0.0443084	dropout	Protein of unknown function involved in DNA repair
YDR318W	MCM21	5.55937	5.55083	6.02781	5.85003	5.33211	2.67816	3.69894	0	0	6.94976	6.19831	5.95338	5.209	4.15453	3.32153	0	0	0	0.563819	-1.29293	dropout	Component of the kinetochore sub-complex COMA
YDR319C	YFT2	5.61662	2.3994	5.59294	1.83366	4.57595	0	0.335717	0	0	NA	NA	NA	NA	NA	NA	NA	NA	NA	-0.621647	NA	dropout	Protein required for normal ER membrane biosynthesis
YDR320C	SWA2	7.76089	7.39811	7.39232	7.34246	6.22262	0.1464	0.302582	0	1.11591	7.59255	7.43683	7.55756	7.36193	6.00681	2.02494	0.570865	4.46615	0.240031	-0.155413	0.0553282	dropout	Auxilin-like protein involved in vesicular transport
YDR321W	ASP1	7.22344	7.39821	7.09826	7.00373	6.08958	0	1.52969	0.235983	0.259786	7.86429	7.05309	7.35963	5.84429	6.16706	3.63991	2.5847	0.786503	0.240031	-0.216009	-0.795361	dropout	Cytosolic L-asparaginase, involved in asparagine catabolism
YDR322W	MRPL35	8.71095	8.04311	7.59384	8.51326	7.5437	2.53495	2.24166	0.235983	0.725539	8.92213	8.77524	8.28805	8.03731	6.6468	4.94179	0.570865	0.786503	0.240031	-0.0328463	-0.848812	dropout	Mitochondrial ribosomal protein of the large subunit
YDR323C	PEP7	7.43439	6.92075	7.50731	7.00063	6.14925	2.54074	0.302582	0.415753	0.671658	8.10954	7.42413	7.50735	6.74843	5.71972	2.35821	0	0	0	-0.191214	-0.948826	dropout	Adaptor protein involved in vesicle-mediated vacuolar protein sorting
YDR324C	UTP4	7.82949	7.64285	8.20666	9.1	9.03229	7.05822	5.82034	6.18455	2.69188	8.35128	8.0736	8.25952	9.40752	8.96026	5.79111	5.80817	1.73354	0	1.83236	1.49246	dropout	Subunit of U3-containing 90S preribosome and SSU processome complexes
YDR325W	YCG1	7.58451	7.92486	8.03544	8.57929	7.53657	5.831	3.69604	2.3545	3.91135	8.77532	8.23679	8.05616	7.63574	7.73133	5.96845	5.15164	0.786503	0	1.04939	-0.164329	dropout	Subunit of the condensin complex
YDR326C	YSP2	8.69155	8.12546	8.47774	7.79841	7.08508	1.9647	0.167041	0	0.840751	8.43868	8.27762	8.29842	7.5722	7.14267	5.01784	0.224007	0.487202	0.311725	-0.545984	-0.312201	dropout	Protein involved in programmed cell death
YDR327W	NA	7.36991	7.10559	7.02464	7.45338	6.77138	5.35466	2.27857	0	0.259786	7.51617	6.84169	7.32456	7.78284	6.64109	5.53002	4.07423	0.283975	1.3981	0.300184	0.506543	dropout	NA
YDR328C	SKP1	7.95129	8.45394	7.99407	8.20563	8.33564	4.74829	0	0	0.519573	8.74765	8.74127	8.28739	8.14891	8.05334	0	0	0	0	0.833723	0.138184	dropout	Evolutionarily conserved kinetochore protein
YDR329C	PEX3	8.18347	7.76542	8.2373	7.89306	7.08921	3.64942	0	0.413501	0.450385	8.01906	7.68132	8.12831	7.71422	6.88469	4.93711	0.224007	0.775367	0.551755	-0.0282241	0.0405441	dropout	Peroxisomal membrane protein (PMP)
YDR330W	UBX5	8.31276	7.89923	8.20997	6.85532	5.93354	3.68655	1.78544	0.677814	0.450385	8.22731	7.95726	8.27619	7.41255	7.04624	6.56053	5.98073	3.47836	3.62729	-1.26168	-0.202589	dropout	UBX domain-containing protein that interacts with Cdc48p
YDR331W	GPI8	8.28332	7.91239	8.2624	8.14114	7.77187	4.37298	0	0	0.259786	8.31307	8.29698	8.3934	8.34883	8.22222	6.01931	0.570865	2.29828	2.26687	0.3215	0.787566	dropout	ER membrane glycoprotein subunit of the GPI transamidase complex
YDR332W	IRC3	7.7571	7.4206	7.74127	7.76643	6.35302	1.74327	0.47044	0.677814	0.259786	7.87157	7.98817	7.77815	7.37904	6.80014	1.43137	0.532607	0.583275	0	-0.0863367	0.217882	dropout	Double-stranded DNA-dependent helicase of the DExH/D-box family
YDR333C	RQC1	7.91089	7.94477	8.18541	7.76537	7.72408	4.60872	4.66485	0.827002	0	8.14083	8.08379	7.95235	7.73134	6.77172	2.70343	0	0.567949	0	0.399236	-0.0186563	dropout	Component of the ribosome quality control complex (RQC)
YDR334W	SWR1	7.67382	6.75993	7.21297	6.87646	6.95853	0.798501	0	0.235983	0.259786	7.70219	7.00354	6.84046	6.88346	6.17695	4.58279	0	0.487202	0.240031	0.0472079	-0.243428	dropout	Swi2/Snf2-related ATPase
YDR337W	MRPS28	8.36725	6.47012	6.95686	7.43502	6.26163	1.94327	0	0	0	7.63995	6.55232	6.6436	6.66745	5.71084	4.77751	0	3.47647	0.480061	-0.466013	-0.424218	dropout	Mitochondrial ribosomal protein of the small subunit
YDR338C	YDR338C	7.68026	7.17471	6.88803	6.40018	5.63296	0	0.335717	0	0	7.61208	7.36376	7.11326	7.04345	5.48638	0	0	0.567949	0	-0.906811	-0.106815	dropout	Putative protein of unknown function
NA	NA	NA	NA	NA	NA	NA	NA	NA	NA	NA	5.08404	1.82693	3.55563	4.97391	2.40598	2.21646	0	0	0	NA	NA	NA	NA
YDR340W	NA	6.00481	5.96294	6.5921	7.61812	7.41358	1.8876	0	0	0.519573	7.06375	5.75863	6.1806	7.69543	7.17845	5.52313	2.20769	5.16868	0	2.04725	1.38107	dropout	NA
YDR344C	NA	7.39719	7.42455	7.90824	7.80951	8.12648	11.3155	11.618	11.6485	12.0247	8.14083	8.10167	8.01838	7.77372	5.72675	1.87251	4.9306	1.29116	1.12724	1.15279	-0.194023	dropout	NA
YDR345C	HXT3	5.66422	6.52697	6.27959	6.14374	6.03487	8.57629	8.198	9.0625	8.01749	6.5191	6.1881	6.35761	5.64145	4.45278	4.29512	0	0.567949	0.480061	0.768695	-0.690135	dropout	Low affinity glucose transporter of the major facilitator superfamily
YDR346C	SVF1	6.12013	6.02136	6.47449	5.90335	4.64597	0	0.167859	0	0	6.86686	6.18143	6.12825	5.71494	5.37514	5.23951	5.78393	2.06666	4.26801	-0.331918	-0.422755	dropout	Protein with a potential role in cell survival pathways
YDR347W	MRP1	8.65168	8.54552	8.35742	8.33099	7.12564	4.26473	2.34815	1.10561	0.671658	8.83911	8.48533	8.7424	8.08386	7.57114	4.27792	2.25705	2.97367	0	-0.439503	-0.200387	dropout	Mitochondrial ribosomal protein of the small subunit
YDR348C	PAL1	6.1341	7.6923	7.5018	7.39587	6.58991	5.28642	4.24639	4.93652	2.90746	7.23221	6.49463	8.02319	7.54685	6.82509	4.57639	0	3.12329	0.62345	0.897193	0.778618	dropout	Protein of unknown function thought to be involved in endocytosis
YDR349C	YPS7	6.84845	7.04057	7.52573	6.70425	5.96908	4.865	2.9165	0	0.442547	7.11571	7.26406	7.27687	6.97649	6.45596	2.47584	4.29073	0.567949	0.480061	-0.0441795	0.228585	dropout	Putative GPI-anchored aspartic protease
YDR350C	ATP22	7.41042	7.26752	7.44216	6.56191	5.12724	0.198187	1.63144	0	0.259786	7.5342	7.08315	7.27665	6.02947	5.1982	1.14502	4.64391	0.283975	0.311725	-1.03906	-1.04644	dropout	Specific translational activator for the mitochondrial ATP6 mRNA
YDR351W	SBE2	7.45882	7.74884	7.59663	7.25948	3.0498	4.31479	5.46779	0	0.519573	7.63472	7.02067	7.58504	6.96385	6.65084	4.09162	1.14173	0	0.62345	-1.19749	0.0428084	dropout	Protein required for bud growth
YDR352W	YPQ2	6.89862	7.1397	7.35437	6.50847	5.47523	1.43631	0.167041	0	0	7.50122	7.267	6.95723	6.53914	4.84635	1.92271	0.224007	4.22252	0	-0.470286	-0.730982	dropout	Putative vacuolar membrane transporter for cationic amino acids
YDR353W	TRR1	6.99353	7.13648	7.22896	6.81144	6.30794	4.40949	3.48058	0	0.519573	7.74135	7.1483	7.43734	5.75492	4.6235	2.13893	5.12021	0	0	0.0661824	-1.61857	dropout	Cytoplasmic thioredoxin reductase
YDR354W	TRP4	7.14926	6.69795	6.48448	6.59535	5.58644	0	0.303936	0.415753	0	7.26591	7.0878	6.49409	5.729	5.03138	3.14526	0	2.51644	0	-0.534917	-1.07069	dropout	Anthranilate phosphoribosyl transferase
YDR355C	NA	7.76198	6.59209	6.60539	6.4364	6.27992	3.22119	4.14379	0	0	7.96448	6.52916	6.70382	6.73929	6.50012	3.48711	0	0	0	-0.518846	-0.218188	dropout	NA
YDR356W	SPC110	6.81931	6.3408	6.14841	6.41208	4.83961	0	0	0	0	6.14714	7.00131	6.27718	5.90983	4.64914	0	0	0	0	-0.557393	-0.464421	dropout	Inner plaque spindle pole body (SPB) component
YDR358W	GGA1	5.63899	5.02762	6.46089	6.74226	6.26411	0.926046	3.78327	1.35563	0.519573	6.91585	5.94063	5.37783	6.54573	5.04676	0.57176	0	0	0.62345	1.52717	-0.344734	dropout	Golgi-localized protein with homology to gamma-adaptin
YDR359C	EAF1	6.90899	6.72552	6.62941	7.46814	7.65722	6.79542	6.5698	5.91188	5.28876	6.91938	6.99179	7.10572	7.29297	6.28584	1.74699	0.224007	0.997407	0.311725	1.28346	0.5945	dropout	Component of the NuA4 histone acetyltransferase complex
YDR360W	NA	7.02351	7.13011	7.18363	5.89323	5.90508	0	0.334082	2.85526	0.519573	7.63793	8.15431	7.08697	5.84389	5.20802	0.314021	1.14173	0.598601	0	-0.554216	-1.43715	dropout	NA
YDR361C	BCP1	7.1201	6.84336	7.10102	7.22639	6.85698	0	1.83485	0.415753	0.450385	7.52525	7.19186	7.41881	6.92491	5.85581	3.18806	0	2.53957	0.240031	0.561864	-0.364769	dropout	Essential protein involved in nuclear export of Mss4p
YDR362C	TFC6	7.37527	7.1529	7.12099	5.35001	4.16119	1.26089	0	0	0.601003	7.76633	6.9077	7.20735	5.0265	4.9639	1.18685	0	0.283975	0	-2.02563	-1.61466	dropout	Subunit of RNA polymerase III transcription initiation factor complex
YDR363W	ESC2	7.87934	7.81785	7.34594	6.80014	5.20542	0.2928	0	0	1.20201	8.02079	7.54401	7.57651	6.3856	5.24567	0	0	0.598601	0	-1.38016	-1.32846	dropout	Sumo-like domain protein
YDR363W-A	SEM1	8.15462	7.82181	8.25649	7.94842	7.80627	2.33636	0.833276	0	1.20201	8.5364	8.16716	8.16371	7.98066	8.18804	6.65738	7.04989	0	0	0.359736	0.390803	dropout	Component of lid subcomplex of 26S proteasome regulatory subunit
YDR364C	CDC40	7.20453	7.85567	7.6993	7.13904	6.15178	2.51736	4.94043	3.25927	0.519573	7.5891	6.52346	7.62283	7.4203	6.51253	5.66124	0	0	0	-0.244259	0.329897	dropout	Pre-mRNA splicing factor
YDR365C	ESF1	6.5898	7.16792	7.67431	7.42805	6.86603	0	0.605163	0	0.519573	7.71277	7.70618	7.36485	7.5544	6.11704	0	0	0.598601	0	0.905243	-0.015728	dropout	Nucleolar protein involved in pre-rRNA processing
YDR367W	KEI1	7.03022	7.0275	7.34494	6.94437	6.10338	0.396374	0	0	0	7.37752	6.9773	7.57626	6.99253	6.03845	3.03994	0	0	0	0.00805546	-0.087289	dropout	Component of inositol phosphorylceramide (IPC) synthase
YDR368W	YPR1	7.15543	6.9381	7.10321	6.68477	6.32993	5.05537	0	0.471965	0	7.53425	6.94547	7.2894	6.92311	4.92203	3.39315	0	0	3.81029	-0.0268798	-0.810662	dropout	NADPH-dependent aldo-keto reductase
YDR369C	XRS2	7.73278	7.17413	7.39877	7.41576	6.71144	0	0.334082	0	0.90077	7.87905	7.48368	7.89978	6.96007	5.8154	2.49062	1.14173	0	0	0.0205038	-0.690564	dropout	Protein required for DNA repair
YDR370C	DXO1	7.033	7.04056	6.96481	6.57097	6.72683	6.0931	5.24672	4.91468	4.99409	7.90721	7.04137	7.24682	6.59699	5.26553	0	0	0	0	0.241226	-1.01516	dropout	mRNA 5'-end-capping quality-control protein
YDR371W	CTS2	7.77084	7.44271	7.33162	8.60905	8.92566	5.29472	0.605163	0	0.519573	7.38304	7.46597	7.3959	9.02613	9.36561	6.81836	3.5678	0.598601	0	1.67136	2.3876	dropout	Putative chitinase
YDR372C	VPS74	7.29384	7.04685	7.12153	6.72011	6.15721	0.353493	2.115	1.09131	0	7.50856	7.23914	7.33434	6.55006	5.44011	1.80356	1.85118	0.283975	0.240031	-0.23885	-0.739903	dropout	Golgi phosphatidylinositol-4-kinase effector and PtdIns4P sensor
YDR373W	FRQ1	7.33706	7.19446	7.48104	7.0945	6.7766	3.21692	0.517115	0	0.601003	7.52398	7.17667	7.47227	6.90376	6.29447	3.18277	0	0.283975	0	0.195958	-0.125855	dropout	N-myristoylated calcium-binding protein
YDR374C	PHO92	7.29334	7.69662	7.60855	7.86047	7.82038	3.74156	0	1.35563	0	6.73915	7.94864	7.72418	7.75126	6.37661	2.87231	1.14173	0	0	1.00394	0.529976	dropout	Posttranscriptional regulator of phosphate metabolism
YDR376W	ARH1	7.0198	7.49653	7.73841	7.03039	7.07613	1.23272	0	0	1.20201	8.32307	7.41458	7.52125	7.72585	6.74586	3.57804	0	0	0	0.474591	-0.138494	dropout	Oxidoreductase of the mitochondrial inner membrane
YDR377W	ATP17	8.97929	8.76412	8.44264	8.50267	7.96231	3.38552	0	0.831506	0.519573	9.30377	8.41034	8.38999	8.43325	7.45082	5.98302	0	0	0	-0.222714	-0.398379	dropout	Subunit f of the F0 sector of mitochondrial F1F0 ATP synthase
YDR378C	LSM6	7.80937	7.52097	7.2973	7.32062	6.25317	1.75766	0.819034	0.415753	0.259786	7.96049	7.7992	7.53882	6.8546	7.76045	9.77443	9.74277	9.31476	8.40111	-0.434092	0.199494	dropout	Lsm (Like Sm) protein
YDR379W	RGA2	9.22968	8.78725	8.9559	8.54278	8.13214	6.22506	4.51654	3.57454	1.20201	9.59176	9.29408	9.27369	8.98294	8.22243	5.1608	4.42692	3.94476	0	-0.205719	-0.209522	dropout	GTPase-activating protein for polarity-establishment protein Cdc42p
YDR381W	YRA1	6.46338	7.1959	7.47578	7.34687	6.71273	4.89597	4.19317	4.9448	4.21654	7.52738	6.77762	7.01533	7.01626	6.96846	3.79994	5.47038	0	0	0.863588	0.33668	dropout	Nuclear polyadenylated RNA-binding protein
YDR382W	RPP2B	7.82291	8.11745	8.61802	8.28345	7.58367	3.41625	0.334082	0	1.20201	7.58246	7.69355	8.60035	8.22345	7.7232	4.40483	0	0	0	0.538159	0.971311	dropout	Ribosomal protein P2 beta
YDR383C	NKP1	7.6439	7.43314	7.7652	7.20003	6.94975	4.63283	0.303936	0.415753	0	7.651	7.43678	7.80454	7.564	6.50175	5.29071	2.81371	2.68095	0	0.0327566	0.0825027	dropout	Central kinetochore protein and subunit of the Ctf19 complex
YDR384C	ATO3	8.08168	7.61533	7.29274	7.45713	7.64964	6.47907	5.69522	5.29269	3.39749	7.58246	7.68337	7.58078	7.58176	7.14098	2.13893	0	0	0	0.209129	0.418873	dropout	Plasma membrane protein, putative ammonium transporter
YDR385W	EFT2	8.29489	7.97897	8.58554	8.39033	7.67257	5.6389	0	0.831506	0.90077	8.79362	7.87226	8.17411	8.17609	7.88104	6.94049	6.71087	6.84108	7.22025	0.346342	0.185881	dropout	Elongation factor 2 (EF-2), also encoded by EFT1
YDR386W	MUS81	8.09151	6.95592	6.94875	6.5515	5.44496	3.04864	0.302582	1.25698	0.390366	6.71815	6.43148	6.94127	6.42026	5.08157	2.26499	0	3.98717	0.240031	-1.24103	-0.248005	dropout	Subunit of structure-specific Mms4p-Mus81p endonuclease
YDR387C	YDR387C	6.24004	7.19055	7.32522	6.74226	5.63216	2.05319	0	0	0.519573	6.92375	5.99927	6.47195	6.4943	3.96892	0.314021	0	0	0	0.154174	-0.821899	dropout	Putative transporter
YDR388W	RVS167	7.23688	7.57993	7.69434	7.27317	7.09591	1.97277	0	0	1.20201	7.89521	7.38661	8.15704	7.5329	7.23007	3.54836	1.14173	0	0	0.409891	0.318131	dropout	Actin-associated protein with roles in endocytosis and exocytosis
YDR389W	SAC7	7.43031	7.41416	7.58223	7.5665	7.27093	4.70815	5.51983	0	0.450385	7.73416	6.97829	7.69604	7.81469	7.35769	1.72222	1.52121	0.645579	0	0.535596	0.703706	dropout	GTPase activating protein (GAP) for Rho1p
YDR391C	YDR391C	5.71445	4.54343	4.96161	3.85199	4.37927	2.39925	0	0	0	5.70144	3.78022	4.68514	4.59865	4.88441	0	0	0	0	-0.606261	0.208124	dropout	Putative protein of unknown function
YDR392W	SPT3	7.6702	7.81653	8.09639	6.34083	6.15178	3.14984	4.86504	0	1.20201	8.02692	6.63333	7.80798	7.0483	6.88118	0.314021	0	0	0	-0.87593	-0.206355	dropout	Subunit of the SAGA and SAGA-like transcriptional regulatory complexes
YDR393W	SHE9	6.92438	6.96601	6.59882	6.76761	6.17476	4.10866	3.21452	0	0.450385	7.36765	7.67426	7.43713	6.61484	5.7892	5.40321	1.85118	0.283975	3.22859	0.0686924	-0.553063	dropout	Protein required for normal mitochondrial morphology
YDR394W	RPT3	7.90297	7.26437	8.00756	8.58068	8.33197	3.7706	0	0	0.442547	7.72649	7.05278	7.66138	8.38182	7.86907	3.98454	0	0.974405	0	1.27847	1.21277	dropout	ATPase of the 19S regulatory particle of the 26S proteasome
YDR395W	SXM1	7.64589	7.55244	7.60148	6.3544	5.76547	0.499893	0.167859	0.651736	0.601003	8.48617	7.43929	7.76962	6.42765	5.47384	1.54965	0.570865	1.28557	0.419821	-0.999969	-1.45594	dropout	Nuclear transport factor (karyopherin)
YDR396W	NA	7.76492	7.92768	7.85773	7.5049	7.27074	9.07359	9.67288	10.312	8.81814	8.56938	7.62752	7.93892	7.66016	6.51905	4.52497	0	0.487202	0	0.12656	-0.513881	dropout	NA
YDR397C	NCB2	7.12033	8.42474	7.76824	7.22608	7.89515	11.2308	11.509	11.9105	11.2799	8.36524	7.80106	7.86633	7.20206	7.79352	7.78675	5.85058	6.82153	5.76858	0.68818	0.0873334	survivers	Subunit of a heterodimeric NC2 transcription regulator complex
YDR398W	UTP5	5.41987	5.13778	6.58518	6.05547	7.20101	3.43324	0	0	2.67469	6.27297	5.67603	5.69612	7.25268	2.16451	5.38149	6.7163	5.81961	3.96419	1.93685	-0.515159	dropout	Subunit of U3-containing Small Subunit (SSU) processome complex
NA	NA	NA	NA	NA	NA	NA	NA	NA	NA	NA	4.94609	2.323	2.56252	2.52204	0	1.67288	0	0	0	NA	NA	NA	NA
YDR400W	URH1	8.31946	7.90374	8.1681	7.86879	7.02609	5.04245	0.47044	0	0.822276	8.41694	7.70347	7.92311	7.9325	6.47813	2.38294	2.31236	0.283975	0.683465	-0.00366018	-0.422203	dropout	Uridine nucleosidase (uridine-cytidine N-ribohydrolase)
YDR402C	DIT2	7.33729	7.14074	6.89018	7.13094	6.42454	3.19615	3.75588	3.3184	0.725539	7.24577	6.71672	7.22176	5.75508	5.61424	3.2059	2.24848	0.487202	0.240031	0.0233948	-0.675494	dropout	N-formyltyrosine oxidase
YDR403W	DIT1	7.5946	7.58083	7.23324	7.22276	6.79309	2.46984	2.55674	0	0.601003	7.60955	7.26921	7.45291	7.04511	6.62021	1.10823	0	2.45353	0.551755	-0.0318358	0.0242756	dropout	Sporulation-specific enzyme required for spore wall maturation
YDR404C	RPB7	6.0105	5.58512	5.32758	4.51842	2.80541	0	0	0	0.259786	5.94337	5.35886	5.64599	4.19691	4.07311	0	0	0	0	-1.74734	-0.802797	dropout	RNA polymerase II subunit B16
YDR405W	MRP20	7.46129	7.57442	7.19661	6.75475	6.18945	1.51757	1.96054	0.235983	0.48106	7.7272	6.1612	6.97835	7.50067	5.17628	3.21355	0.394686	0.775367	0	-0.408456	-0.343601	dropout	Mitochondrial ribosomal protein of the large subunit
YDR406W	PDR15	7.40001	6.95477	7.1963	6.80093	6.55044	0	0.335717	0	0	7.41026	7.69208	7.65724	6.52587	5.89804	0.251108	0	0.974405	0.480061	-0.0268808	-0.568891	dropout	Plasma membrane ATP binding cassette (ABC) transporter
YDR407C	TRS120	7.10632	7.70403	7.76637	7.97436	7.18899	5.46858	0.167041	1.91656	0.259786	7.64998	7.59865	7.92645	7.37819	7.16001	6.22235	5.30223	2.94251	2.08402	0.800253	0.328884	dropout	Component of transport protein particle (TRAPP) complex II
YDR409W	SIZ1	8.04514	7.43023	8.00632	7.75591	7.33351	5.57935	2.10311	0.235983	0.725539	8.0506	7.15557	7.86574	7.52985	7.66416	5.42253	0	3.23735	0	0.184496	0.43941	dropout	SUMO/Smt3 ligase
YDR411C	DFM1	7.17421	5.44648	4.91873	4.02474	2.92765	1.40447	2.17484	0.413501	0.390366	7.82877	7.30901	7.92507	7.03186	6.98839	3.8388	0.448013	1.29116	0	-2.28662	0.0273844	dropout	Endoplasmic reticulum (ER) localized protein
YDR412W	RRP17	7.40842	7.48702	7.6931	7.39961	6.74525	6.17912	6.39327	0	0.442547	7.21882	7.61945	7.89609	6.83246	7.24456	0	0	0	0	0.16738	0.425659	dropout	Component of the pre-60S pre-ribosomal particle
YDR413C	NA	7.02293	7.17708	7.36618	7.20363	7.10404	2.52179	0	0	0	7.81002	7.0801	7.70213	7.70725	7.50877	3.93159	0	1.29116	0	0.650142	0.557386	dropout	NA
YDR414C	ERD1	7.84834	7.55411	7.57931	7.46538	6.64475	1.17503	0.167859	1.09131	0.48106	7.7824	7.5547	8.0006	7.22726	2.73668	0.389471	0.224007	2.26531	0	-0.0346558	-1.87238	dropout	Predicted membrane protein required for lumenal ER protein retention
YDR415C	YDR415C	7.87934	7.43756	7.85864	7.68314	6.37128	3.90217	0.334082	0	0.90077	8.09261	7.27576	7.82489	7.06602	0.257557	3.21221	1.14173	0	0	-0.244465	-3.68862	dropout	Putative aminopeptidase
YDR416W	SYF1	8.26551	8.28434	8.40174	7.96893	7.42046	0	0	0.415753	0.259786	7.96198	8.06714	8.46866	7.80427	5.03193	5.81678	5.57054	0.283975	0	-0.0359573	-1.01556	dropout	Member of the NineTeen Complex (NTC)
YDR417C	NA	8.91381	8.63555	8.50562	10.5639	10.678	9.42977	8.9849	9.37488	7.98719	9.1979	7.94208	8.24673	10.3915	10.9779	9.78031	9.5502	9.16639	7.8941	2.33452	2.49998	survivers	NA
YDR418W	RPL12B	6.47515	7.30432	7.09036	9.2266	10.498	10.8979	10.2783	10.1167	9.01011	7.18261	7.17034	7.51382	9.18743	7.45404	9.80752	9.63234	9.26929	9.07374	3.75894	1.12855	survivers	Ribosomal 60S subunit protein L12B
YDR419W	RAD30	6.34675	6.26799	6.01962	6.6913	5.53806	1.67706	0.167041	0.415753	0.450385	6.44019	7.23944	6.37202	6.23576	2.69372	1.84041	0	0.94488	0.419821	0.115936	-1.66198	dropout	DNA polymerase eta
YDR420W	HKR1	7.19778	7.6452	7.78838	7.80347	7.08363	2.41967	2.11213	5.22808	0.671658	7.5441	7.32382	7.53215	7.71227	7.56251	5.97623	0	2.90981	0	0.624603	0.826357	dropout	Mucin family member that functions as an osmosensor in the HOG pathway
YDR421W	ARO80	6.78279	7.32568	7.65242	7.70468	6.88652	1.8389	0	2.93445	0.822276	7.91022	7.24693	7.4814	7.50885	7.04839	6.5946	5.89048	4.64944	5.09261	0.942163	0.236838	dropout	Zinc finger transcriptional activator of the Zn2Cys6 family
YDR422C	SIP1	7.08522	7.69806	7.85753	7.60951	7.09054	1.08752	0.833276	0.831506	0.90077	7.75764	6.61737	7.76607	7.72696	9.11713	11.9183	12.3971	11.7288	12.0469	0.612964	1.73785	dropout	Alternate beta-subunit of the Snf1p kinase complex
YDR423C	CAD1	8.26147	8.00997	7.92813	7.81161	7.89215	6.82301	5.63332	6.50945	4.65671	8.30948	8.03141	8.08403	8.2702	8.21765	3.76136	0.570865	0.583275	0.240031	0.253766	0.679672	dropout	AP-1-like basic leucine zipper (bZIP) transcriptional activator
YDR424C	DYN2	7.88901	7.50411	8.05674	7.39961	6.815	2.74233	0	0.471965	0.780732	8.1105	7.97278	7.76503	7.78182	6.83177	2.93626	0.448013	0.974405	0.839642	-0.129194	0.10737	dropout	Cytoplasmic light chain dynein, microtubule motor protein
YDR425W	SNX41	7.76017	7.19312	7.87623	7.70132	7.45679	1.9429	1.25751	0.555847	0	7.73932	7.52793	7.55014	7.84021	6.98283	2.96753	2.84564	0.786503	0.240031	0.474482	0.357722	dropout	Sorting nexin
YDR426C	NA	7.99651	7.62979	7.54424	7.94733	7.7862	2.89801	0.167859	0.415753	0.601003	7.60625	7.77926	8.01077	7.34863	6.57706	2.76169	0.224007	0.487202	0.311725	0.539746	-0.0318218	dropout	NA
YDR427W	RPN9	6.48603	5.73226	6.62186	7.09974	6.32835	3.42193	0	0	0	7.36986	7.20944	7.54971	7.74087	6.22355	3.33996	0	0.974405	0	0.948312	0.562963	dropout	Non-ATPase regulatory subunit of the 26S proteasome
YDR427W	RPN9	8.21573	7.72104	8.08904	8.93899	8.67075	7.09765	6.4592	6.01914	6.27552	8.26443	7.96058	8.29459	7.75269	8.06943	5.83024	6.27563	0.567949	0	1.27039	0.465407	dropout	Non-ATPase regulatory subunit of the 26S proteasome
YDR429C	TIF35	7.19468	7.44784	7.77178	8.26165	8.95942	9.09925	8.91061	8.52726	6.26431	7.25951	7.54401	7.25326	8.52452	8.70904	6.61506	6.71087	0	4.27641	1.94716	1.88715	dropout	eIF3g subunit of the eukaryotic translation initiation factor 3 (eIF3)
YDR430C	CYM1	7.52984	8.12136	7.96758	7.40818	6.75403	4.92978	3.88483	0.829254	0.601003	7.82307	8.1225	7.86935	7.6846	7.27415	1.81656	2.43898	0.885325	0.240031	-0.0904181	0.249771	dropout	Lysine-specific metalloprotease of the pitrilysin family
YDR431W	NA	7.5646	8.55856	8.00756	8.65931	8.00789	4.66375	3.05938	5.04967	0.442547	8.30383	7.54788	8.17616	8.78546	8.08956	4.75737	5.56219	0	0.839642	0.985019	0.973667	dropout	NA
YDR432W	NPL3	7.50477	7.36115	6.83172	7.07807	5.92881	1.04844	0	0	0	7.18037	7.47028	7.0196	7.04325	6.04518	3.49675	0	0.487202	2.13005	-0.589791	-0.0634501	dropout	RNA-binding protein
YDR434W	GPI17	7.624	7.62148	8.1321	8.00761	7.78473	6.12325	5.43679	2.12128	5.39405	7.55511	7.53383	7.8309	7.93719	7.57739	5.79926	3.01623	0.786503	0	0.822731	0.856476	dropout	Transmembrane protein
YDR435C	PPM1	6.53529	5.71895	4.97886	4.7634	4.48538	0.499893	2.16407	2.82962	0	7.30705	7.08235	7.78793	6.15753	5.00261	4.58524	4.85999	1.29116	0	-1.08299	-0.963847	dropout	Carboxyl methyltransferase
YDR436W	PPZ2	8.40681	7.89414	8.14218	8.11445	7.772	3.80079	4.30403	0.235983	0.48106	8.52328	7.94281	8.03273	8.55977	8.13554	4.48047	3.87124	0.283975	2.7106	0.239578	0.588058	dropout	Serine/threonine protein phosphatase Z, isoform of Ppz1p
YDR437W	GPI19	7.23623	6.74696	7.59318	8.24887	8.22442	7.11181	6.83453	6.74312	5.11753	7.061	6.53477	7.45012	8.14176	7.88896	4.52574	1.7839	4.27253	0.311725	1.60978	1.65066	dropout	Subunit of GPI-GlcNAc transferase involved in synthesis of GlcNAc-PI
YDR438W	THI74	5.75968	2.62443	0.777234	1.85979	0	0	0	0	0	NA	NA	NA	NA	NA	NA	NA	NA	NA	-3.40716	NA	dropout	Mitochondrial transporter repressible by thiamine
YDR439W	LRS4	7.45293	7.87037	7.83777	7.33668	5.87561	0.621535	0	0	0.221274	7.94321	7.3282	7.54303	7.31081	4.13916	4.1351	6.1042	0.299301	0.311725	-0.499266	-0.600684	dropout	Nucleolar protein that forms a complex with Csm1p
YDR440W	DOT1	8.39855	7.61665	8.03568	7.37955	6.72365	0	0.335717	0	0	8.12877	8.22611	7.53023	7.56435	7.28002	0.464921	0	0.974405	0	-0.573957	0.00484257	dropout	Nucleosomal histone H3-Lys79 methylase
YDR442W	NA	5.45324	5.1418	5.47138	6.1162	5.17869	2.33636	3.86294	0	0	5.70756	5.30675	6.1579	4.51855	5.62284	2.91944	0	0	0	0.758853	0.278467	dropout	NA
YDR443C	SSN2	7.82275	6.78825	7.87843	7.86447	7.9696	3.69898	3.60232	0.913796	1.25279	7.55701	7.5665	7.64506	7.47247	7.03082	3.01057	3.27367	0.673193	2.23689	0.785328	0.349728	dropout	Subunit of the RNA polymerase II mediator complex
YDR444W	YDR444W	9.9419	9.0601	9.63551	9.07769	8.73703	4.28745	0.302582	0.235983	1.14551	9.79465	9.28795	9.41578	9.26928	8.54683	5.59942	0.794871	0.786503	0.551755	-0.307479	-0.0956583	dropout	Putative hydrolase acting on ester bonds
YDR445C	NA	8.11311	7.24643	7.58853	7.09465	6.27654	2.52179	0	0.471965	0.442547	7.88897	7.62719	8.08358	7.4132	6.90698	4.70575	0	0	0.480061	-0.642364	0.0388434	dropout	NA
YDR446W	ECM11	7.46936	7.51101	7.82876	7.32613	6.72729	0.543758	2.14273	0	4.24431	7.5235	7.18667	7.46569	7.26155	6.36719	4.03978	0	0.283975	0	0.0784826	0.0485594	dropout	Meiosis-specific protein
YDR447C	RPS17B	5.22715	2.03557	0.920143	0.369798	0	0	0	0	0.519573	NA	NA	NA	NA	NA	NA	NA	NA	NA	-3.47017	NA	dropout	Ribosomal protein 51 (rp51) of the small (40s) subunit
YDR451C	YHP1	7.23497	7.59371	7.36409	7.45134	6.47151	1.53421	2.19158	0.235983	0	7.88197	7.16718	7.61705	7.37114	6.05671	4.41394	0.224007	0	0.419821	0.132357	-0.364929	dropout	Homeobox transcriptional repressor
YDR452W	PPN1	8.14794	7.76671	8.09175	7.58991	7.54976	4.49887	4.35509	2.58468	1.98818	7.92908	7.24392	7.60994	7.98728	7.51602	6.93749	5.08167	6.35823	4.6405	0.124136	0.683105	dropout	Vacuolar endopolyphosphatase with a role in phosphate metabolism
YDR453C	TSA2	7.19811	7.49464	8.10429	7.45433	6.32993	2.05726	0	0	0	7.36472	7.67426	7.58645	7.39823	6.10688	0	0	0.974405	0	0.0934818	-0.0769884	dropout	Stress inducible cytoplasmic thioredoxin peroxidase
YDR454C	GUK1	7.36534	8.04367	7.90127	7.14501	5.96106	3.88029	0	0	0.90077	7.93743	7.80576	7.89407	7.32784	5.9492	2.87231	0	0	0	-0.516678	-0.600274	dropout	Guanylate kinase
YDR455C	NA	7.61432	7.82526	8.09745	7.75271	7.23557	5.82378	4.08999	4.47514	2.36609	7.87012	7.8502	7.93657	7.66124	6.3508	1.62514	0.570865	0.786503	0.311725	0.352216	0.0313446	dropout	NA
YDR456W	NHX1	7.01928	6.61352	7.44017	7.31765	7.22427	1.36792	0	0.471965	0	7.28821	7.08235	6.92412	7.64012	5.6201	4.1169	0	0	0	0.840829	0.129959	dropout	Na+/H+ and K+/H+ exchanger
YDR457W	TOM1	7.17225	7.60881	7.96426	7.81453	7.65526	4.13927	1.45825	0	0.48106	7.40338	7.10947	7.18168	7.99352	7.55103	6.89213	6.21337	5.46037	4.04144	0.952985	1.0518	dropout	E3 ubiquitin ligase of the hect-domain class
YDR458C	HEH2	7.26852	7.54842	7.77883	9.02775	8.35143	4.74829	0.334082	0.831506	1.20201	6.98542	6.30178	7.292	8.15306	7.71517	6.45633	0	0	0	1.62552	1.72995	dropout	Inner nuclear membrane (INM) protein
YDR459C	PFA5	7.75536	7.65679	7.83165	7.66409	6.97697	0.996688	0.167859	0.413501	2.83663	7.29154	7.86929	7.72553	7.84233	6.80036	3.26186	0	3.02906	0	0.367887	0.455381	dropout	Palmitoyltransferase with autoacylation activity
YDR460W	TFB3	7.14441	7.75725	6.88676	7.08804	6.30437	0.198187	0	0	0	6.8276	7.35164	7.39657	6.97001	5.76604	1.53646	1.97605	0.283975	0	-0.107206	0.00614654	dropout	Subunit of TFIIH and nucleotide excision repair factor 3 complexes
YDR461W	MFA1	6.96708	7.00633	7.4098	7.71183	7.24464	4.45081	3.41875	0	0	7.08172	6.99415	7.09502	8.23872	8.38089	6.22433	0	3.99592	0	1.02336	1.87695	dropout	Mating pheromone a-factor
YDR462W	MRPL28	7.57823	7.18348	7.30615	5.38548	6.56497	3.84716	5.08311	0	0.450385	6.79016	5.68597	6.36825	6.34916	4.54476	2.24133	0.224007	0.283975	0	-0.770842	-0.396022	dropout	Mitochondrial ribosomal protein of the large subunit
YDR463W	STP1	7.81712	7.48127	7.67108	6.78576	6.12001	0	0	0	0	7.27186	7.57053	7.5512	6.49805	6.40745	5.47078	5.09333	4.41017	0.480061	-0.720028	-0.17655	dropout	Transcription factor
YDR464W	SPP41	8.26226	7.87231	7.90449	8.24368	7.63127	2.82282	3.57823	5.45532	0	7.86545	7.46894	7.7748	7.87304	7.86178	3.3562	0	1.02041	0	0.316735	0.73211	dropout	Protein of unknown function
YDR465C	RMT2	7.65293	7.71644	7.49356	4.34001	7.14852	3.27763	0	0	0.650153	7.53668	7.2964	7.69278	7.55572	7.43903	3.23564	1.61979	0.487202	0	-0.0307505	0.624361	dropout	Arginine N5 methyltransferase
YDR466W	PKH3	7.92373	8.32414	8.11508	7.76681	7.99332	3.41625	0.334082	0	0.519573	8.60431	8.02723	8.25031	8.3204	7.74176	5.18992	5.96646	4.20824	0	0.436716	0.273684	dropout	Protein kinase with similarity to mammalian PDK1 and yeast Pkh1p/Phk2p
YDR467C	NA	8.96582	8.81953	9.09415	9.29108	9.12949	6.28612	5.50054	0	2.91434	8.13563	8.34268	9.00873	9.29855	9.17804	8.35049	7.25207	7.55862	8.46589	0.845431	1.63953	dropout	NA
YDR468C	TLG1	7.85036	8.09036	8.39983	7.11492	6.78859	5.30296	4.37877	0	0.519573	8.2827	7.85649	7.82969	7.03935	6.91429	7.52057	5.06928	0	0	-0.400982	-0.401597	dropout	Essential t-SNARE that mediates fusion of vesicles with the late Golgi
YDR469W	SDC1	7.58003	7.27927	7.09955	6.04226	4.76847	1.29956	0	0	0.259786	6.94506	7.14404	6.89117	5.98331	4.13436	1.70951	2.71621	0.583275	0	-1.57519	-1.27833	dropout	Subunit of the COMPASS (Set1C) complex
YDR471W	RPL27B	8.23209	8.0672	7.94685	8.01348	7.1242	0.2928	0.334082	0	1.20201	7.81821	7.7385	8.08567	7.58545	7.27446	5.1608	0	0	0.62345	0.138862	0.321893	dropout	Ribosomal 60S subunit protein L27B
YDR472W	TRS31	6.24641	3.00474	1.47747	0.908057	0.225675	0	0	0	0	NA	NA	NA	NA	NA	NA	NA	NA	NA	-4.10601	NA	dropout	Core component of transport protein particle (TRAPP) complexes I-III
YDR473C	PRP3	6.57718	6.45458	5.63555	7.11178	5.90656	3.30063	5.17427	4.81198	0	6.00928	7.65924	6.2222	6.40526	4.15665	5.44583	0	0	0	0.0685399	-0.633493	dropout	Splicing factor
YDR475C	JIP4	8.09064	7.67483	7.98851	7.24634	6.61444	0	0	0	0	7.91026	7.67127	7.17247	7.24934	6.54834	4.13262	6.19187	0.567949	0	-0.494601	-0.246329	dropout	Protein of unknown function
YDR476C	YDR476C	7.33453	6.1757	5.25867	4.27156	4.60359	3.38644	2.70294	0.9716	0.527252	8.43077	8.3369	8.22731	8.26537	7.67782	5.21424	5.03042	1.55073	5.33915	-1.89621	0.357794	dropout	Putative protein of unknown function
YDR477W	SNF1	8.19688	8.24365	7.94853	7.15139	6.09863	0	0	0	0.601003	7.74058	8.19924	7.90219	6.60041	5.0412	1.74699	0.224007	0.79418	0	-1.06655	-1.36606	dropout	AMP-activated serine/threonine protein kinase
YDR478W	SNM1	8.00675	8.30918	8.63948	7.38331	7.4601	3.66685	3.4465	0	0	8.20921	8.46783	7.93247	7.7225	6.17673	3.98489	0	1.02041	0	-0.0774912	-0.68023	dropout	Ribonuclease MRP complex subunit
YDR479C	PEX29	7.14205	3.931	7.27478	5.92316	7.28943	5.35193	7.30802	7.60362	6.70587	6.59992	6.40886	5.53703	6.08459	4.47178	2.08136	3.11226	0.567949	0	0.80758	-0.793475	dropout	Peroxisomal integral membrane peroxin
YDR480W	DIG2	8.58112	8.57326	8.2972	7.51462	6.71194	0.198187	2.65921	0.413501	0.650153	8.39577	8.37679	8.3879	3.95066	7.00232	3.73202	0.224007	0.645579	0.419821	-0.926867	-1.2147	dropout	MAP kinase-responsive inhibitor of the Ste12p transcription factor
YDR481C	PHO8	6.6678	7.79924	7.62037	7.59214	7.19593	4.92965	3.14033	4.30078	0	7.53513	6.76951	7.28852	7.57435	7.33858	5.39559	0	0.598601	2.55213	0.925666	0.787346	dropout	Repressible vacuolar alkaline phosphatase
YDR482C	CWC21	8.21383	8.49739	8.51492	7.91887	7.41977	4.11504	2.16551	0	0.259786	7.92244	8.22898	8.17006	7.83742	6.57266	2.17507	2.53111	0.487202	0.240031	-0.0821195	-0.173454	dropout	Protein involved in RNA splicing by the spliceosome
YDR483W	KRE2	5.9117	6.97048	7.39112	5.36876	4.83794	4.10443	5.10239	0	1.20201	7.27194	6.78864	6.85025	6.09585	5.52212	5.60469	0	6.17952	0	-0.565882	-0.584956	dropout	Alpha1,2-mannosyltransferase of the Golgi
YDR484W	VPS52	8.25357	8.15054	8.09668	7.69082	7.09845	3.47486	3.41875	0	0.442547	8.1602	7.92084	7.72999	7.82276	7.01129	4.08493	0	1.55073	0.480061	-0.286471	0.0250777	dropout	Component of the GARP (Golgi-associated retrograde protein) complex
YDR486C	VPS60	8.04926	8.08488	8.26656	7.54552	6.27992	6.90999	6.2036	0	3.89462	7.74581	8.06105	8.09665	7.09738	6.04199	4.191	0	0.598601	0	-0.655958	-0.592611	dropout	Protein involved in late endosome to vacuole transport
YDR487C	RIB3	6.97088	7.47743	8.33296	8.06571	7.70032	5.62579	5.20534	4.55126	0	7.74042	7.86303	7.61661	7.73968	6.66022	1.22085	0	0	0	1.28989	0.316245	dropout	3,4-dihydroxy-2-butanone-4-phosphate synthase (DHBP synthase)
YDR488C	PAC11	7.82504	8.51959	7.95828	8.34048	8.21668	2.99557	0	0.831506	1.66341	7.01283	8.01104	7.27979	8.21791	8.42635	5.77453	0	5.57883	0.62345	0.889009	1.79137	dropout	Dynein intermediate chain, microtubule motor protein
YDR489W	SLD5	8.17783	8.18721	8.26738	7.83517	7.28753	4.14697	0	0.555847	2.40055	7.76131	8.19152	7.98486	7.7656	7.17871	2.09693	0	0	0	-0.0778256	0.335844	dropout	Subunit of the GINS complex (Sld5p, Psf1p, Psf2p, Psf3p)
YDR490C	PKH1	8.88344	8.2614	8.78491	8.21984	8.32882	5.3907	0.334082	6.31712	4.99008	8.23589	8.55558	8.15704	7.91666	6.79747	4.24751	0	0	0	0.133004	-0.310708	dropout	Serine/threonine protein kinase
YDR491C	NA	7.48199	7.9832	7.33635	8.65181	7.84405	2.52179	0	0	0.442547	7.71242	8.24736	7.60089	7.84169	6.57494	5.2579	0	0.567949	0	1.11027	-0.0295261	dropout	NA
YDR492W	IZH1	6.89966	4.54343	3.31078	3.41165	0.746139	1.36463	0	0	0	NA	NA	NA	NA	NA	NA	NA	NA	NA	-4.17937	NA	dropout	Membrane protein involved in zinc ion homeostasis
YDR493W	MZM1	9.7708	8.28225	8.38978	8.71227	8.40041	4.29529	0.3349	0.235983	0.840751	9.49369	8.13	8.23655	8.53392	7.53323	3.22881	0.794871	1.28557	0.240031	-0.21143	-0.354066	dropout	Protein required for assembly of the cytochrome bc(1) complex
YDR494W	RSM28	8.47112	8.91874	8.79306	8.64845	8.43215	4.92965	0.334082	1.35563	1.66341	8.61817	8.09793	8.764	8.5258	7.67434	4.68947	0	0.598601	0	0.495291	0.278191	dropout	Mitochondrial ribosomal protein of the small subunit
YDR495C	VPS3	8.89632	9.01704	9.02535	8.78685	8.62303	5.88316	6.43074	2.7402	0.946813	9.08434	8.69974	9.00202	8.90306	8.01807	4.1007	0.394686	2.25259	0.731546	0.339018	0.143261	dropout	Component of CORVET membrane tethering complex
YDR496C	PUF6	8.59066	9.14134	9.00543	8.7605	8.02712	7.60371	6.0439	7.51787	6.28219	8.51654	8.70403	8.57247	8.73153	8.31536	5.12274	5.01426	2.12991	0	0.160844	0.609586	dropout	Pumilio-homology domain protein
YDR497C	ITR1	8.66844	8.79785	8.46585	8.04294	7.64863	3.93807	4.77636	0	0.650153	8.63387	8.4904	8.45624	7.96326	7.05088	3.39753	0.794871	0.775367	0.563621	-0.300758	-0.331624	dropout	Myo-inositol transporter
YDR498C	SEC20	9.06513	8.45984	8.63347	8.22602	7.57461	4.41969	3.77205	0	0.831707	8.78743	8.34334	8.3913	8.40307	7.41226	3.94319	0.224007	2.61755	0.311725	-0.511363	0.131731	dropout	Membrane glycoprotein v-SNARE
YDR499W	LCD1	9.07836	8.96054	8.89941	7.66619	8.37879	6.23469	4.15123	0.471965	0	8.48023	8.50843	8.82519	9.12071	7.75157	4.89279	5.22559	1.29116	0	-0.36221	0.929875	dropout	Essential protein required for the DNA integrity checkpoint pathways
YDR500C	RPL37B	6.83773	7.07147	6.13428	6.94059	4.99173	0	0	0	0.519573	6.79762	5.83421	6.96367	6.17637	5.49111	0	0	0	0	-0.613237	-0.00452895	dropout	Ribosomal 60S subunit protein L37B
YDR500C	RPL37B	8.17868	8.69069	8.78086	8.78667	8.24349	4.03891	0.47044	0.651736	0.671658	8.9594	8.6959	8.81952	8.48138	8.34289	2.1046	3.1493	2.92676	0.528676	0.709897	0.216757	dropout	Ribosomal 60S subunit protein L37B
YDR502C	SAM2	8.68398	8.72705	8.75654	8.77475	8.17891	5.00659	4.29615	3.34727	0.840751	8.83833	8.73876	8.63776	8.84983	8.21554	3.72417	2.98254	0.487202	2.72159	0.359008	0.318661	dropout	S-adenosylmethionine synthetase
YDR503C	LPP1	8.57331	8.63899	9.12678	8.77054	8.52331	5.67126	5.25568	3.61152	1.28452	8.69984	8.93728	8.72131	8.47108	7.58491	0.651098	0.448013	0.974405	1.36693	0.606828	-0.0774485	dropout	Lipid phosphate phosphatase
YDR504C	SPG3	8.54317	7.98764	8.37492	7.99579	7.7017	3.70224	0.167041	0.415753	1.14551	8.17313	8.00017	7.91146	7.78813	6.85068	3.68684	0.570865	0.645579	0	-0.0448026	-0.230631	dropout	Protein required for high temperature survival during stationary phase
YDR505C	PSP1	9.06737	8.89764	9.1899	8.86823	8.88335	0	3.37583	0.831506	1.45108	9.043	8.97732	8.86615	8.97967	8.12882	5.50779	1.14173	0.598601	0	0.426195	0.387014	dropout	Asn and gln rich protein of unknown function
YDR506C	GMC1	8.52351	8.89889	8.70245	8.90872	8.51808	4.96512	0.416638	0.555847	1.45149	8.80188	9.02358	8.77595	9.12781	9.07368	8.2086	7.99369	5.35423	6.75231	0.632093	0.929811	dropout	Protein involved in meiotic progression
YDR507C	GIN4	5.90366	0.499082	0.440337	0	0	0	0	0	0	NA	NA	NA	NA	NA	NA	NA	NA	NA	-3.68824	NA	dropout	Protein kinase involved in bud growth and assembly of the septin ring
YDR509W	NA	8.16642	8.74964	8.68586	9.01151	8.93117	6.92876	5.81358	6.57478	1.20201	7.71883	8.28632	8.04087	9.36399	9.1368	7.46209	6.85316	5.18916	0	1.18757	1.89452	dropout	NA
YDR510W	SMT3	8.48194	9.22618	8.28246	8.06446	7.25722	2.1629	0	0	0	7.68387	8.20145	8.31925	7.79559	7.71815	4.3228	0	0.567949	0	-0.511735	0.593939	dropout	Ubiquitin-like protein of the SUMO family
YDR511W	SDH7	7.97641	8.34721	8.28401	8.21418	7.68449	0	0	0	0.90077	7.67271	7.95712	7.99678	7.99461	7.40164	3.54836	0	0	0	0.396202	0.580745	dropout	Mitochondrial protein involved in assembly of succinate dehydrogenase
YDR512C	EMI1	8.02389	8.42192	8.14259	7.65227	7.69222	4.27867	4.4442	0.235983	0.822276	7.68882	8.15202	7.98172	7.3813	6.789	1.13188	0.224007	0.283975	0.528676	0.122531	-0.0591855	dropout	Non-essential protein of unknown function
YDR512C	EMI1	7.24649	7.01199	7.53745	6.63007	7.45202	5.22056	6.1023	3.34981	3.23305	7.88988	6.9561	6.65213	7.20786	6.75928	2.98643	0.394686	0.487202	0.419821	0.512511	0.201117	dropout	Non-essential protein of unknown function
YDR513W	GRX2	8.62955	8.92924	8.59201	8.23043	7.80858	5.6072	5.57401	6.02772	0.442547	8.36677	8.56914	8.45181	7.7036	6.87166	4.30903	0.448013	0.974405	0.480061	-0.144187	-0.447299	dropout	Cytoplasmic glutaredoxin
YDR514C	YDR514C	8.18423	8.58484	8.16929	7.93467	6.48698	3.33492	0.303936	0	0.450385	8.16717	8.38935	8.05019	7.56537	6.90649	1.52948	0.224007	1.06496	0	-0.617108	-0.296356	dropout	Protein of unknown function that localizes to mitochondria
YDR515W	SLF1	7.63293	8.12273	7.52172	7.67737	6.67246	5.14714	4.646	2.73224	1.05298	8.12045	8.93507	7.6423	7.11251	5.213	2.52441	2.25705	0	0	-0.100501	-1.51399	dropout	RNA binding protein that associates with polysomes
NA	NA	NA	NA	NA	NA	NA	NA	NA	NA	NA	4.96526	2.79124	3.38859	4.58801	0	0.251108	0.448013	0	0.480061	NA	NA	NA	NA
YDR517W	GRH1	8.43981	8.76438	8.68821	8.25258	7.40716	2.86379	1.7993	0.651736	0.601003	8.3603	8.53987	8.58139	7.78912	6.91427	2.57016	0.794871	0.786503	2.79807	-0.187788	-0.380231	dropout	Acetylated cis-Golgi protein, involved in ER to Golgi transport
YDR519W	FPR2	8.32299	8.55933	8.44058	8.3961	8.13967	1.48265	0.167859	0.235983	0.840751	7.90869	8.31354	8.46099	8.32706	7.58062	4.67628	0.224007	0.283975	0.240031	0.625447	0.641765	dropout	Membrane-bound peptidyl-prolyl cis-trans isomerase (PPIase)
YDR520C	URC2	8.21426	8.55569	8.25087	7.65271	7.41244	5.73614	6.85327	3.08316	3.28346	8.17083	8.28326	8.04352	7.43219	6.65854	3.71564	0.570865	0.487202	0.240031	-0.210587	-0.250634	dropout	Putative Zn(II)2Cys6 motif containing transcription factor
YDR521W	NA	7.90694	8.56491	8.61704	8.31734	7.78096	4.76788	4.54042	0.471965	3.68337	7.73447	8.73444	8.19437	8.78315	7.03703	4.33644	0.448013	0	0	0.478592	0.430359	dropout	NA
YDR522C	SPS2	8.64308	8.90233	8.61444	7.76481	6.99621	2.2149	2.14273	0.235983	0	7.83302	8.51404	8.0573	7.59697	7.20363	4.80997	0.224007	3.53847	0	-0.800647	0.0784664	dropout	Protein expressed during sporulation
YDR523C	SPS1	8.2589	8.69395	8.18401	6.88252	5.93025	0	0.167041	0	0.48106	7.80915	8.37446	8.06887	6.42919	5.30703	3.16125	3.10664	0.786503	0	-1.44404	-1.38395	dropout	Putative protein serine/threonine kinase
YDR524C	AGE1	7.91776	8.52527	8.56733	8.24089	7.88485	3.96588	0.605163	0	1.20201	7.42815	8.76681	8.06243	8.19796	8.14485	8.97412	9.32287	6.94107	8.38129	0.511503	1.18342	dropout	ADP-ribosylation factor (ARF) GTPase activating protein (GAP) effector
YDR525W	NA	8.26154	9.15253	8.66998	8.68421	8.10424	7.06122	5.5477	0.651736	1.12825	7.83011	8.78414	8.48634	8.1088	8.19054	3.65499	2.80871	0.583275	0	0.398478	0.715767	dropout	NA
YDR525W-A	SNA2	8.71793	9.06916	8.71633	8.36096	7.86064	2.05726	1.50286	1.11169	0.442547	9.12088	8.909	8.70135	8.60163	8.3834	11.4283	11.5165	11.8492	12.0857	-0.162932	0.1494	dropout	Protein of unknown function
YDR526C	NA	7.27701	7.58848	6.6398	7.35362	6.63508	3.09479	2.66889	1.56838	0.924236	7.16316	8.53485	7.13674	6.94799	4.6273	3.72366	0	2.94266	0	0.11744	-1.14895	dropout	NA
YDR527W	RBA50	8.32672	8.32491	8.38022	8.03781	7.45128	0	0.167859	0	0.840751	7.84048	8.66426	8.25828	7.86182	6.65225	1.74078	0	0.299301	0.240031	-0.0444133	-0.173098	dropout	Protein involved in transcription
YDR528W	HLR1	7.81332	8.45178	8.34331	8.44342	8.2232	2.40243	0.3349	0	1.12825	8.05499	8.66532	8.13348	8.34558	7.86947	5.29273	3.44266	0.583275	0.563621	0.904278	0.573364	dropout	Protein involved in regulation of cell wall composition and integrity
YDR529C	QCR7	8.88752	8.80602	8.67267	8.39284	7.40927	3.83551	0.605163	0.831506	1.20201	8.23483	8.61437	8.261	8.25701	8.24398	3.60712	5.62229	5.03929	1.39048	-0.45115	0.689915	dropout	Subunit 7 of ubiquinol cytochrome-c reductase (Complex III)
YDR530C	APA2	8.76126	9.07044	8.89576	7.71823	6.5828	0.396374	0.335717	0	0.780732	NA	NA	NA	NA	NA	NA	NA	NA	NA	-1.18719	NA	dropout	Diadenosine 5',5'''-P1,P4-tetraphosphate phosphorylase II
YDR531W	CAB1	9.052	9.23896	8.4921	7.35783	7.26902	3.76563	4.68676	0	1.20201	9.25347	9.06718	8.70062	7.81238	6.89547	4.09162	0	0	0	-1.18673	-1.10289	dropout	Pantothenate kinase, ATP:D-pantothenate 4'-phosphotransferase
YDR532C	KRE28	7.69758	6.65639	5.35268	5.49911	4.52884	7.95739	7.09667	7.61247	5.71782	7.84912	8.24535	7.87248	7.96467	5.9666	6.24255	5.44648	4.62283	4.85952	-1.8825	-0.302495	survivers	Subunit of a kinetochore-microtubule binding complex
YDR533C	HSP31	8.81498	9.03102	9.03558	8.44056	7.88679	4.53192	4.64987	0	0.442547	8.36292	8.56027	8.84413	8.12238	7.65307	0.251108	0.448013	0.567949	1.12724	-0.171859	0.141185	dropout	Methylglyoxalase that converts methylglyoxal to D-lactate
YDR534C	FIT1	6.93007	7.9766	7.39514	7.54238	6.72623	2.61516	0.603954	0	0.725539	7.07916	7.62127	7.07055	7.27312	6.50375	3.42552	0.224007	0.997407	0.99519	0.403339	0.292867	dropout	Mannoprotein that is incorporated into the cell wall
YDR535C	NA	8.80254	8.89074	8.68711	8.35601	7.80517	0.2928	0.334082	0	2.29331	8.45245	9.05933	8.70585	8.60552	7.49994	5.89733	5.21698	1.02041	3.49448	-0.203923	0.0534087	dropout	NA
YDR536W	STL1	8.72918	8.82342	8.3809	8.67367	8.02721	2.25632	3.70602	0	0.671658	8.52751	8.87016	8.44163	8.46419	8.2696	3.9755	0.394686	0.775367	0	0.0862765	0.455108	dropout	Glycerol proton symporter of the plasma membrane
YDR537C	NA	7.93776	8.57023	8.54484	8.43371	7.95931	2.56299	4.47731	2.41586	0.822276	8.36096	8.84738	8.83737	8.49586	7.46049	3.41114	0.748053	1.14038	0.563621	0.605248	0.103705	dropout	NA
YDR538W	PAD1	8.36454	9.16281	8.85598	8.88765	9.2438	7.1699	6.67988	4.92966	2.80073	8.83562	9.09597	8.95501	9.3611	8.7905	6.64498	6.68631	2.17158	0.948497	1.10667	0.913819	dropout	Phenylacrylic acid decarboxylase
YDR539W	FDC1	8.33672	9.08364	8.93034	8.59158	8.11604	9.23552	8.97312	8.75276	8.51619	8.69277	9.08207	8.90732	9.05027	7.81372	4.02421	0.224007	1.89893	0.551755	0.335882	0.452784	dropout	Putative phenylacrylic acid decarboxylase
YDR540C	IRC4	8.14101	9.0494	9.02523	8.81213	8.61273	6.11228	4.94043	0	1.45108	8.5424	9.24126	8.90075	9.51581	8.79915	7.35687	4.84541	0.598601	5.55296	0.855404	1.00876	dropout	Putative protein of unknown function
YDR541C	YDR541C	8.6719	8.7215	8.66576	8.09881	7.66915	1.4668	0.83501	0.415753	1.3146	8.32773	8.72936	8.57746	8.35581	7.79041	4.76286	3.1766	3.51573	2.98559	-0.246884	0.288753	dropout	Putative dihydrokaempferol 4-reductase
YEL001C	IRC22	8.21245	8.24182	8.0542	7.5794	6.84051	2.43182	0.167859	0	0.822276	7.83882	8.27952	8.26406	7.76554	6.69456	2.9332	0	0.583275	0	-0.477607	-0.0974858	dropout	Putative protein of unknown function
YEL002C	WBP1	7.73051	8.19885	8.2293	7.46669	7.24507	6.44966	5.99545	0	6.1189	8.3691	8.50299	8.17223	7.8456	6.10889	1.43412	0	0	0	0.0548145	-0.786115	dropout	Beta subunit of the oligosaccharyl transferase glycoprotein complex
YEL003W	GIM4	7.23955	8.45299	8.21029	7.91779	7.14524	5.99826	6.04961	6.06155	2.67469	7.54336	7.52486	7.87367	7.43976	6.01273	3.31262	0	0	0	0.444883	-0.190795	dropout	Subunit of the heterohexameric cochaperone prefoldin complex
YEL004W	YEA4	6.15812	7.31712	6.88028	7.18863	6.26605	3.22858	2.84221	0	0.725539	7.21136	8.05963	7.17981	6.52078	4.63272	3.87991	0.394686	0.283975	0	0.718756	-1.22828	dropout	Uridine diphosphate-N-acetylglucosamine (UDP-GlcNAc) transporter
YEL005C	VAB2	6.83603	7.94199	6.68323	7.63438	5.36181	2.05726	0.836744	0	0.442547	7.47834	7.99687	6.69296	4.85686	5.68666	0.464921	1.29669	0.974405	0.480061	-0.26969	-1.44764	dropout	Subunit of the BLOC-1 complex involved in endosomal maturation
YEL006W	YEA6	8.2221	8.28516	8.50083	8.1187	7.34236	0.396374	4.38628	0.827002	0.442547	7.08484	8.15081	8.18481	8.09572	7.06857	4.70575	4.87797	0.974405	0	0.00915706	0.756513	dropout	Putative mitochondrial NAD+ transporter
YEL007W	MIT1	8.81973	8.24085	8.46758	7.68723	5.86373	0.2928	0.334082	1.35563	1.66341	8.02202	8.32449	8.35299	7.33517	6.46863	2.36004	1.14173	1.02041	0.62345	-1.41508	-0.52143	dropout	Transcriptional regulator of pseudohyphal growth
YEL008W	NA	8.55972	8.86422	8.57451	8.28692	7.17068	3.96664	0.167859	2.9973	0.725539	8.27668	8.64885	8.59852	7.81146	7.05327	3.78794	2.73677	1.16039	0.240031	-0.421505	-0.273257	dropout	NA
YEL009C	GCN4	7.78087	7.77367	8.26899	7.3633	5.77273	0.396374	3.52107	0.471965	0	7.81191	8.26433	8.2161	7.27416	4.82195	0.815972	1.06521	0.567949	1.36693	-0.746315	-1.29202	dropout	bZIP transcriptional activator of amino acid biosynthetic genes
YEL010W	NA	6.79585	7.94862	7.75292	7.09326	5.6614	0.198187	4.41737	0.235983	0.259786	7.6238	7.5523	7.72348	7.03759	5.98647	3.76127	2.92529	0	0	-0.289418	-0.418896	dropout	NA
YEL011W	GLC3	8.62693	8.78792	8.51902	8.06003	7.89001	7.40737	6.89847	5.81628	7.67473	8.43413	8.7065	8.59049	8.41055	7.81621	6.60789	0	0.598601	0	-0.1235	0.262354	dropout	Glycogen branching enzyme, involved in glycogen accumulation
YEL012W	UBC8	7.68719	7.5303	7.94823	6.66502	5.59381	3.98743	2.81273	0	0	7.89433	7.65773	7.78034	6.34408	6.347	0.815972	0	1.96143	0.480061	-0.995778	-0.695108	dropout	Ubiquitin-conjugating enzyme that regulates gluconeogenesis
YEL013W	VAC8	7.10471	7.44321	7.43713	8.57853	8.22327	7.58242	7.98918	6.84971	5.0698	7.04077	7.53349	7.43957	7.76905	8.84158	8.89181	7.71058	7.0098	6.94311	1.71471	1.8138	survivers	Phosphorylated and palmitoylated vacuolar membrane protein
YEL014C	NA	8.10007	7.73283	7.95762	7.61747	6.55912	3.76797	0.47044	3.17691	0.259786	7.2607	7.67067	7.95526	7.61551	6.74916	3.88156	2.9082	0.487202	0	-0.40675	0.419483	dropout	NA
YEL015W	EDC3	7.82612	7.85929	7.80237	7.24088	7.0313	6.38043	5.28592	2.1455	3.36152	7.64493	7.80641	7.8401	7.37442	6.12187	4.4397	2.51648	0.487202	0.683465	-0.127432	-0.299473	dropout	Non-essential conserved protein with a role in mRNA decapping
YEL016C	NPP2	7.85377	8.23177	8.28591	7.45677	6.87175	0.1464	0.167859	0.413501	0.259786	7.76345	7.89673	8.35963	7.74855	6.40633	3.42431	2.5665	0.775367	0.419821	-0.258507	-0.108887	dropout	Nucleotide pyrophosphatase/phosphodiesterase
YEL017C-A	PMP2	8.36096	7.92724	7.96138	6.96441	5.97277	0.536084	0.605163	0	1.66341	7.20654	8.33754	7.83447	6.52538	6.01172	4.43758	0	1.34639	0	-1.23651	-0.560066	dropout	Proteolipid associated with plasma membrane H(+)-ATPase (Pma1p)
YEL017W	GTT3	8.13524	7.7388	7.77956	7.12389	6.18467	5.49029	0	3.90033	0	8.12422	7.55601	7.98354	7.23593	6.42217	0.251108	0	1.55073	0.839642	-0.840352	-0.429035	dropout	Protein of unknown function may be involved in glutathione metabolism
YEL018W	EAF5	9.13215	9.08659	8.79611	7.82369	7.2256	3.91506	0.3349	3.10306	1.11591	8.49891	8.95779	8.99123	7.75089	6.42984	4.82184	0	0	0	-1.03561	-0.874395	dropout	Non-essential subunit of the NuA4 acetyltransferase complex
YEL019C	MMS21	8.1507	8.07379	8.26965	7.74138	9.83865	13.9158	14.7022	14.8465	15.1221	8.01238	8.12769	8.09561	7.51392	6.75575	4.57396	2.62852	4.49809	3.17714	0.887551	-0.225629	survivers	SUMO ligase and component of the SMC5-SMC6 complex
YEL020C	YEL020C	7.61466	8.13453	7.97782	7.4643	6.61505	4.72393	0.334082	0	0.90077	8.25792	7.41765	7.81767	7.48365	6.60523	0.57176	0	4.65361	0.62345	-0.210109	-0.275689	dropout	Protein of unknown function with low sequence identity to Pdc1p
YEL023C	YEL023C	8.70276	8.77633	8.35493	7.89688	7.06015	4.18895	2.63193	0.415753	0.450385	8.56763	8.42311	8.39963	7.93393	6.89827	3.55513	0.570865	0.775367	0.935272	-0.715634	-0.429168	dropout	Putative protein of unknown function
YEL024W	RIP1	7.78062	7.01873	7.53129	6.54133	5.89846	1.36637	0.167859	0	0.48106	7.98334	7.55407	7.74043	6.69193	5.36208	1.10274	0	0	0	-0.791043	-1.12688	dropout	Ubiquinol-cytochrome-c reductase
YEL026W	SNU13	7.69756	7.56892	8.18279	7.63999	6.65517	3.29429	1.61511	0	0.48106	7.86571	8.07306	8.17664	7.58005	6.87976	6.46421	6.36474	6.4308	7.30135	-0.0108087	-0.0268056	dropout	RNA binding protein
YEL027W	VMA3	8.04857	8.1986	8.02754	8.36406	7.74074	5.43939	0.3349	0	0.725539	7.71707	8.09292	8.10032	8.24873	7.31141	1.64237	0.570865	0.775367	0	0.411727	0.722088	dropout	Proteolipid subunit c of the V0 domain of vacuolar H(+)-ATPase
YEL028W	NA	7.40506	7.84675	8.16453	7.55917	7.03197	2.63607	2.59753	0	0.259786	7.29006	6.94553	7.49397	7.35911	6.92757	3.68449	1.52121	0	0.419821	0.29542	0.655167	dropout	NA
YEL029C	BUD16	8.44521	8.26788	8.6955	8.00283	7.55547	1.03536	0	0	0.450385	8.15289	8.82117	8.57818	8.32175	7.32038	4.44648	1.61979	0.775367	0	-0.063958	0.10458	dropout	Putative pyridoxal kinase
YEL031W	SPF1	8.29069	8.24037	8.0588	8.40447	7.76849	4.00766	2.71929	0	0.450385	7.73591	8.31652	8.31719	7.91135	7.00268	1.72535	0	0.283975	0	0.333042	0.182672	dropout	P-type ATPase, ion transporter of the ER membrane
YEL033W	MTC7	8.37214	7.76726	7.96504	7.85318	7.93809	2.09284	0.167041	2.39598	0.450385	8.29019	8.14444	7.52545	7.91278	6.92851	5.12259	3.42588	2.62843	2.67172	0.197128	-0.186429	dropout	Protein of unknown function
YEL034W	HYP2	8.57225	8.47863	8.33972	8.74269	8.27725	1.49605	0.167859	0.651736	0.725539	7.73447	8.55379	8.05973	8.27851	7.74768	6.41639	4.70747	0.974405	0	0.526947	0.674276	dropout	Translation elongation factor eIF-5A
YEL035C	UTR5	7.83141	8.312	7.96551	8.33527	8.11814	5.42132	4.78548	0	0	7.66958	7.96554	8.11739	8.55872	8.66873	7.87009	7.44898	6.12741	7.20448	0.804677	1.49086	dropout	Protein of unknown function
YEL036C	ANP1	8.23792	8.31021	8.50083	7.96701	7.46024	3.83595	4.43952	5.17859	4.76591	7.62716	8.20765	8.13508	7.62348	7.732	3.19774	4.96464	0	0	-0.00224148	0.57238	dropout	Subunit of the alpha-1,6 mannosyltransferase complex
YEL037C	RAD23	8.70888	8.63813	8.61881	8.15456	7.68736	4.04383	0	0	0	8.40226	8.8988	8.54361	8.25627	6.76404	3.58821	0.448013	0.974405	0	-0.215504	-0.405886	dropout	Protein with ubiquitin-like N terminus
YEL038W	UTR4	7.75252	8.61472	8.28692	8.14508	7.45369	4.04383	1.20791	0	1.28452	8.30918	8.47194	8.80476	8.1022	7.49491	5.07471	4.98137	0	3.88929	0.313217	0.106573	dropout	Protein with sequence similarity to acireductone synthases
YEL039C	CYC7	7.58577	7.986	7.49952	7.34535	6.51753	3.44713	1.65303	0.415753	0.671658	7.17745	7.81363	7.8119	7.33498	6.39019	7.80205	7.83985	8.84214	8.37495	-0.251449	0.129512	dropout	Cytochrome c isoform 2, expressed under hypoxic conditions
YEL040W	UTR2	7.89281	8.40357	8.01033	7.19875	6.77504	1.02863	0	2.4724	0	7.26535	7.84519	7.84676	7.44224	6.9248	0	0	0.283975	0	-0.49442	0.39824	dropout	Chitin transglycosylase
YEL043W	YEL043W	8.07789	7.83684	8.32482	7.87822	7.53555	2.0317	1.7993	0.235983	0.650153	7.42401	6.94001	8.33992	7.19773	5.44249	2.79298	0.96555	0.487202	0.786206	0.251983	-0.367908	dropout	Predicted cytoskeleton protein involved in intracellular signaling
YEL044W	IES6	7.64872	8.3636	8.3415	8.55404	8.19934	7.69898	7.5593	0	2.29331	8.07617	8.68369	8.57558	8.22424	8.06603	4.85621	0	0	0	1.05077	0.561638	dropout	Component of the INO80 chromatin remodeling complex
YEL045C	NA	8.65832	8.37082	8.22328	7.8293	6.66886	1.08752	0	0.831506	0.90077	8.32307	8.36964	7.79945	7.56192	7.0396	3.51806	1.14173	0	0	-0.820636	-0.313982	dropout	NA
YEL046C	GLY1	8.90373	8.81928	8.87705	8.49217	8.42364	7.44325	6.47694	6.52679	6.21464	8.93253	9.11152	8.66013	8.62418	8.08172	6.30925	1.771	0.598601	0	0.157411	0.0581642	dropout	Threonine aldolase
YEL048C	TCA17	8.45224	8.5553	5.96337	7.65838	7.36648	5.17841	0.720574	1.59507	1.08838	7.23417	8.40086	8.12387	7.89547	7.01224	2.76637	0.224007	0.583275	0.683465	-0.398918	0.483203	dropout	Component of transport protein particle (TRAPP) complex II
YEL049W	PAU2	8.32459	8.73671	8.63316	8.04749	7.06256	2.13643	2.00974	0	0.259786	8.51729	8.59466	8.48316	8.05151	7.68366	4.01547	0	0.283975	0.311725	-0.381128	0.0298661	dropout	Member of the seripauperin multigene family
YEL050C	RML2	8.50164	8.46503	8.26767	6.78663	6.0636	0.1464	0	0	0.601003	8.09517	8.7585	8.04178	7.15238	7.12958	5.13064	2.58415	0	0.419821	-1.50767	-0.304083	dropout	Mitochondrial ribosomal protein of the large subunit (L2)
YEL051W	VMA8	8.36725	8.93346	8.3828	7.82591	7.46892	1.94327	3.48777	0	0.780732	8.76847	8.86386	8.25679	7.94729	7.2583	3.78011	1.49611	1.77065	0.839642	-0.312823	-0.47537	dropout	Subunit D of the V1 peripheral membrane domain of V-ATPase
YEL053C	MAK10	7.6315	8.3849	8.53669	7.58414	7.23254	0.353493	0.3349	0.235983	0.991369	8.03714	8.46569	8.24234	7.60845	6.5951	3.41393	0	2.46317	0.528676	0.109746	-0.391817	dropout	Non-catalytic subunit of N-terminal acetyltransferase of the NatC type
YEL054C	RPL12A	8.2701	8.34263	8.56937	8.2902	7.62014	3.03571	5.22807	0.831506	0	8.17873	8.78954	8.59684	8.37757	7.65907	3.98489	1.14173	0	0	0.188369	0.303623	dropout	Ribosomal 60S subunit protein L12A
YEL055C	POL5	8.52189	8.38427	8.81094	6.86305	6.70677	3.53303	0	0	0.90077	8.44423	8.06105	8.3679	7.40228	5.9897	5.97746	0	0	0	-1.09763	-0.95413	dropout	DNA Polymerase phi
YEL056W	HAT2	8.161	8.81645	8.67522	8.05632	7.35332	5.16813	0.517115	0.413501	1.55413	8.15586	8.24074	8.64892	8.00011	7.23227	2.08178	0.648344	0.487202	0.683465	-0.1203	0.089495	dropout	Subunit of the Hat1p-Hat2p histone acetyltransferase complex
YEL057C	YEL057C	7.74633	7.90253	8.14994	7.19189	6.79301	0.2928	0	0.831506	0.90077	8.00475	8.13202	7.32124	7.55566	6.41676	4.26586	1.771	1.61211	0.62345	-0.2416	-0.377352	dropout	Protein of unknown function involved in telomere maintenance
YEL058W	PCM1	8.3783	8.87241	8.44639	8.11239	7.60523	5.30059	5.5309	1.56838	3.04379	8.52892	8.82933	8.39168	8.30097	7.26247	4.56183	2.39178	0.283975	0	-0.118906	-0.174273	dropout	Essential N-acetylglucosamine-phosphate mutase
YEL059W	NA	7.74968	8.28026	8.01785	8.5802	7.59066	5.27808	6.32312	3.35097	4.66126	7.90201	8.51106	8.05813	8.01838	6.30582	3.8592	0.570865	0.79418	2.82478	0.665406	-0.311658	dropout	NA
YEL060C	PRB1	8.17851	7.99131	7.47187	8.26254	7.77747	0	0.607872	0	0.442547	7.95703	8.66096	8.27941	7.9442	6.74073	6.8272	5.75935	4.44254	0.480061	0.309402	-0.184405	dropout	Vacuolar proteinase B (yscB) with H3 N-terminal endopeptidase activity
YEL061C	CIN8	9.1105	8.7688	8.87739	8.57098	8.29095	4.80098	3.10402	3.65649	1.28452	8.90195	8.74159	8.83133	8.53407	7.54061	0.464921	0.789371	1.29116	5.54835	-0.0154162	-0.154038	dropout	Kinesin motor protein
YEL062W	NPR2	8.43381	8.30076	8.46557	7.67041	7.77659	4.62699	0.769577	0.413501	0.924236	8.34906	8.91142	8.4631	8.26376	7.03534	7.29317	6.19169	5.71517	3.30018	-0.0468023	-0.22237	dropout	Subunit of SEA (Seh1-associated), Npr2/3, and Iml1p complexes
YEL063C	CAN1	7.97662	8.28072	8.60719	7.44754	7.24285	1.33349	4.58448	0.677814	1.24326	8.38195	8.32741	8.47008	8.18311	7.10516	3.98927	4.82382	0.283975	0	-0.186648	0.050454	dropout	Plasma membrane arginine permease
YEL064C	AVT2	8.78514	8.68953	8.63819	8.16509	7.49573	3.85807	4.1649	0	4.50313	8.53296	8.73512	8.63021	8.37117	7.44274	3.74433	3.04242	0.598601	0.62345	-0.388944	-0.0293981	dropout	Putative transporter
YEL066W	HPA3	9.13267	9.10383	9.24846	8.86446	7.8205	3.25358	3.99406	0.471965	0.780732	8.80775	9.07435	9.16057	9.15451	8.37334	3.51811	0.448013	1.96143	1.12724	-0.279555	0.505519	dropout	D-Amino acid N-acetyltransferase that detoxifies D-amino acids
YEL067C	YEL067C	8.84561	8.85554	8.59337	8.42536	8.11491	2.92817	0	0.235983	0.671658	8.39556	8.94866	8.68373	8.62955	7.67294	5.46662	2.26846	0	0.240031	0.0276211	0.225154	dropout	Putative protein of unknown function
YEL068C	YEL068C	9.46407	9.96885	9.72921	9.70014	9.37472	5.2226	4.04564	1.34106	0.946813	9.16357	10.0291	9.74948	9.90171	9.23127	5.56668	3.06155	2.55002	0	0.473514	0.761961	dropout	Protein of unknown function
YEL071W	DLD3	7.93123	8.57967	8.62356	8.34067	8.18868	3.68732	3.8465	0.555847	0.924236	7.99695	8.96372	8.57261	8.23844	7.84465	2.95987	3.28625	0.94488	0.419821	0.701525	0.449891	dropout	D-lactate dehydrogenase
YEL072W	RMD6	8.83456	9.24819	9.00003	9.3671	8.95864	6.00215	2.45787	3.94398	1.22751	8.67448	9.28929	9.21131	9.37745	8.45887	6.41622	2.58415	3.90009	5.11459	0.778906	0.664067	dropout	Protein required for sporulation
YER001W	MNN1	7.56168	5.35468	7.31304	7.07338	7.08935	3.33544	2.90277	0.651736	0.924236	7.4179	7.40057	6.5059	7.40434	6.0232	6.05424	5.32437	1.92252	0.768707	0.245453	-0.113257	dropout	Alpha-1,3-mannosyltransferase
YER002W	NOP16	5.4859	5.93885	6.21274	5.49563	5.15146	2.39925	0	0	0	6.40488	6.51774	6.40283	4.57904	4.6462	2.66669	0	0.598601	0	0.256278	-1.02069	dropout	Constituent of 66S pre-ribosomal particles
YER003C	PMI40	7.49938	7.92724	7.90771	7.31612	7.0376	4.96126	0	0	0.519573	7.54541	7.41458	7.70474	7.21483	5.6679	0	0	0	0	0.112519	-0.434711	dropout	Mannose-6-phosphate isomerase
YER005W	YND1	7.51769	7.94277	7.96681	6.01362	5.35255	0.372101	0.470977	0.235983	3.31414	7.97418	7.57314	7.80421	5.8032	5.14552	5.38479	0.96555	0.487202	0.419821	-1.39853	-1.58498	dropout	Apyrase with wide substrate specificity
YER006W	NUG1	7.84371	8.39567	8.23916	8.09287	7.0771	4.85492	0	0.413501	0.259786	7.87957	8.29092	8.24729	7.83735	6.46026	4.11312	5.37752	0.283975	0	0.0755956	-0.226381	dropout	GTPase that associates with nuclear 60S pre-ribosomes
YER007C-A	TMA20	9.00112	8.01629	7.94162	7.64363	6.21234	4.14169	0.833276	1.35563	0.90077	8.12836	8.10748	7.86633	7.98812	7.76139	5.60469	0	0.598601	0.62345	-1.36386	0.444212	dropout	Protein of unknown function that associates with ribosomes
YER008C	SEC3	8.13587	8.40641	8.37368	7.9347	7.56574	2.57297	4.46641	0	1.20201	8.37488	8.66958	8.6722	7.45569	6.76673	0	0	0	0	0.0882255	-0.639639	dropout	Subunit of the exocyst complex
YER009W	NTF2	8.19819	8.38784	8.67111	8.14368	7.55321	6.74637	1.40636	2.74036	0.450385	7.47466	8.82506	8.54183	8.23324	7.97976	5.47141	2.25282	5.53537	2.55548	0.127491	0.879832	dropout	Nuclear envelope protein
YER010C	YER010C	6.11844	5.2501	4.45814	5.03145	4.31215	0.706987	2.05104	4.34695	0	5.04096	5.84412	5.14882	4.44396	3.24747	2.5955	1.10951	0	0.419821	-0.652068	-0.75243	dropout	Bifunctional HMG aldolase/oxaloacetate decarboxylase
YER011W	TIR1	7.54184	7.80925	8.05935	7.57035	6.90411	4.12451	0.335717	0	1.0545	8.15724	8.07023	8.22265	7.54952	6.56612	3.07291	0.789371	1.29116	1.12724	0.142735	-0.39702	dropout	Cell wall mannoprotein
YER012W	PRE1	8.21732	8.1213	7.95245	8.06194	7.57927	4.53192	0	0	0.442547	7.77757	7.91831	7.98684	8.12784	7.23347	4.57377	6.22034	1.29116	0	0.119921	0.943926	dropout	Beta 4 subunit of the 20S proteasome
YER013W	PRP22	7.08721	8.06226	7.8	8.04421	7.07874	3.51532	4.40425	0	0	8.02852	8.53746	8.09688	7.45575	7.81431	2.97165	0	0.567949	0	0.675098	0.203693	dropout	DEAH-box RNA-dependent ATPase/ATP-dependent RNA helicase
YER014C-A	BUD25	6.74631	7.71802	7.74322	7.69945	6.37128	0.2928	0.334082	0	0.90077	7.40577	7.91205	7.9513	7.75454	6.43317	2.21646	0	0	0	0.463627	0.141171	dropout	Protein involved in bud-site selection
YER014W	HEM14	8.44835	8.09396	8.60904	7.87258	6.87828	1.36792	0	0	0.442547	8.13481	8.02056	7.90775	7.25101	6.22355	1.62823	0.789371	0.567949	0	-0.458132	-0.666779	dropout	Protoporphyrinogen oxidase
YER016W	BIM1	7.51219	7.95264	8.22209	7.37092	7.27628	3.73505	1.06974	0.415753	0.650153	7.64311	8.18428	7.94664	7.39582	5.21352	0	0.224007	0.283975	0.240031	0.255748	0.00684386	dropout	Microtubule plus end-tracking protein
YER017C	AFG3	7.34115	7.55526	7.80562	7.41458	7.17344	3.89677	4.45075	1.42763	4.30987	7.23635	7.54133	7.72663	6.93108	6.48791	3.22058	0	0.487202	0.240031	0.484794	0.0753352	dropout	Mitochondrial inner membrane m-AAA protease component
YER018C	SPC25	7.52327	8.01711	8.07212	7.91512	7.51506	3.86431	2.29105	0.235983	0.450385	7.93178	7.53974	8.036	8.02393	7.74176	7.45134	7.02377	5.36727	6.03546	0.586083	0.689849	dropout	Component of the kinetochore-associated Ndc80 complex
YER019C-A	SBH2	7.9576	7.68556	7.30771	7.08992	6.69811	3.47524	0	0.413501	0	7.42142	7.4614	7.61522	6.82114	7.76492	10.2161	10.2577	10.6173	10.9566	-0.420043	0.633916	dropout	Ssh1p-Sss1p-Sbh2p complex component
YER019W	ISC1	8.5695	8.09416	8.55633	8.22085	8.53171	8.11374	7.59435	5.73943	2.12526	8.46283	8.16785	8.45789	8.3827	7.66979	6.6761	6.12946	4.52197	0.419821	0.549642	0.370188	dropout	Inositol phosphosphingolipid phospholipase C
YER020W	GPA2	7.01331	5.93292	7.2101	6.92772	7.17569	3.64563	3.02658	4.8629	0.259786	6.97249	6.75223	6.77429	6.87912	4.19394	2.94546	1.74522	2.31192	0	0.696672	0.153222	dropout	Nucleotide binding alpha subunit of the heterotrimeric G protein
YER021W	RPN3	7.85988	7.871	8.06317	4.56217	8.20417	6.15015	2.61404	0.677814	0.450385	8.2409	7.88866	8.09672	7.929	7.96251	5.69898	5.79922	2.54928	0.311725	0.833907	0.504101	dropout	Essential non-ATPase regulatory subunit of the 26S proteasome lid
YER022W	SRB4	8.36242	8.27954	8.55348	7.62661	7.49122	8.34371	7.86444	7.59962	7.26143	8.34174	8.28921	8.51645	7.12749	6.87065	5.00066	0	0.283975	0	-0.198624	-0.578847	dropout	Subunit of the RNA polymerase II mediator complex
YER023W	PRO3	7.74765	7.81707	7.82914	7.54812	7.2382	4.06827	0	0	0.671658	7.96164	7.68527	7.97034	7.62535	6.4725	3.67015	0	0.283975	0	0.179824	-0.180862	dropout	Delta 1-pyrroline-5-carboxylate reductase
YER024W	YAT2	7.50307	7.41526	7.70919	7.22624	6.23458	5.92386	4.90382	0.415753	1.05298	7.52253	7.39886	7.57314	7.49807	6.81702	3.29549	0.8855	0.79418	0	-0.240932	0.326639	dropout	Carnitine acetyltransferase
YER025W	GCD11	7.12606	7.60615	7.60914	9.43557	9.85235	7.59486	5.71908	2.81173	0.48106	7.37435	7.14494	7.45921	9.38789	9.46477	7.16718	6.03815	2.87185	6.16683	2.93545	2.68394	dropout	Gamma subunit of the translation initiation factor eIF2
YER027C	GAL83	5.62627	4.40541	4.69146	6.8658	7.53861	4.47152	5.78065	4.34695	0	NA	NA	NA	NA	NA	NA	NA	NA	NA	2.52558	NA	dropout	One of three possible beta-subunits of the Snf1 kinase complex
YER027C	GAL83	7.5267	8.27499	8.15188	8.3121	7.27877	3.55796	0.606518	0.415753	0.977637	8.04445	8.05917	8.36387	7.82563	7.46986	3.54054	0.570865	0.79418	0.551755	0.53346	0.279791	dropout	One of three possible beta-subunits of the Snf1 kinase complex
YER028C	MIG3	7.92268	8.6905	8.63027	7.75295	7.42498	3.51532	0.607872	1.34936	1.0545	6.63301	4.4547	6.07834	6.65962	4.70451	3.05144	0	0.980717	0.563621	-0.000487494	0.262731	dropout	Transcriptional regulator
YER030W	CHZ1	6.76357	7.77053	8.44801	7.32606	5.9444	0.396374	0.607872	0	1.0545	7.66938	7.50316	7.91239	7.32887	6.57054	0.251108	0	0.974405	0.480061	0.0406496	-0.00352884	dropout	Histone chaperone for Htz1p/H2A-H2B dimer
YER032W	FIR1	8.14101	7.58304	8.04857	7.13904	7.24023	2.728	3.30152	0	0.90077	6.79476	7.95076	7.93136	7.49938	7.64646	4.56161	1.14173	0	0	-0.186164	1.08533	dropout	Protein involved in 3' mRNA processing
YER033C	ZRG8	7.79059	8.00705	8.36668	8.19128	7.23699	3.14984	0	0.831506	1.84847	7.75469	7.634	8.17506	7.70338	6.71667	3.42314	0	5.62466	0	0.355668	0.125767	dropout	Protein of unknown function
YER034W	YER034W	8.37411	8.218	7.70548	6.98119	6.50907	0.2928	0	0	0.519573	7.98852	7.75075	8.13977	6.99194	5.75924	4.7559	1.14173	0	0	-1.01394	-0.858249	dropout	Protein of unknown function
YER035W	EDC2	7.12536	7.31265	7.35723	6.60271	5.9475	3.2701	0	0.555847	0	7.69565	7.41211	7.53408	7.41325	5.05634	4.17786	0.794871	0.487202	0	-0.366918	-0.52771	dropout	RNA-binding protein that directly activates mRNA decapping
YER036C	ARB1	7.76046	6.18202	7.72145	7.30795	6.63476	4.6218	0	0.677814	0.450385	7.05229	7.8687	7.83648	7.84782	6.06799	1.607	2.33334	0.487202	0	-0.143962	0.218632	dropout	ATPase of the ATP-binding cassette (ABC) family
YER037W	PHM8	6.88872	7.72712	8.07854	7.76983	7.37558	5.33369	3.80217	2.58154	0.450385	7.22629	7.67802	7.87564	8.14686	7.07841	4.99716	0	2.08032	0.311725	0.968808	0.872774	dropout	Lysophosphatidic acid (LPA) phosphatase, nucleotidase
YER037W	PHM8	7.97588	8.3718	9.05128	10.677	12.484	14.9958	15.0711	14.6343	14.3896	8.22354	8.53194	9.03898	11.1247	13.1304	15.3573	15.3458	15.5572	15.3229	4.14247	4.4076	survivers	Lysophosphatidic acid (LPA) phosphatase, nucleotidase
YER038C	KRE29	7.96619	7.59086	8.0904	7.56715	7.26071	7.21439	6.76409	6.58982	5.87739	7.90292	7.77242	8.08225	7.48674	6.61628	1.53646	0	0.775367	0	0.11646	-0.145602	dropout	Subunit of the SMC5-SMC6 complex
YER038W-A	YER038W-A	7.90632	7.89271	8.28505	7.59187	7.00597	0.842043	2.78271	0.651736	0	8.1745	8.56942	8.25239	7.95098	6.61569	4.43605	0.570865	4.18139	0.551755	-0.0656371	-0.363224	dropout	Mitochondrial protein of unknown function
YER039C	HVG1	6.01231	5.88941	6.61592	4.7235	2.82694	0	0	0	0.519573	6.96004	5.3716	6.10745	4.66528	3.4293	0	0	0	0	-1.74115	-1.68224	dropout	Protein of unknown function
YER039C-A	YER039C-A	8.10968	7.72104	8.10934	7.72619	7.17207	5.96213	0.335717	0.471965	0.442547	7.81379	7.89158	8.12513	7.75973	6.40251	3.07291	0	0	0	-0.00699311	-0.132526	dropout	Putative protein of unknown function
YER040W	GLN3	8.08686	7.72792	8.44744	7.33226	6.65833	0.1464	1.19039	0.415753	0.390366	7.61029	7.76524	8.0833	7.52753	6.2214	2.18158	0.224007	0.79418	0.311725	-0.447416	-0.156368	dropout	Transcriptional activator of genes regulated by nitrogen catabolite r
YER041W	YEN1	8.0898	7.8071	7.6128	7.7726	6.49914	0.616359	2.25322	0.869627	0.991369	7.88565	7.86592	7.72575	7.02918	5.45184	0.518341	0.570865	0.283975	0	-0.386471	-0.969601	dropout	Holliday junction resolvase
YER042W	MXR1	7.73354	7.36877	7.53908	6.95058	6.18664	2.56601	1.80468	0.869627	0.822276	7.54111	7.47126	7.74292	6.79624	6.09907	1.69657	0.570865	0.487202	0.311725	-0.555849	-0.376103	dropout	Methionine-S-sulfoxide reductase
YER043C	SAH1	7.55812	7.88274	7.88219	8.36757	8.34658	5.50968	5.95758	4.08146	3.0101	7.26823	7.61004	7.84158	7.49077	7.66989	7.40861	5.44051	3.95167	3.66988	1.24693	0.892463	survivers	S-adenosyl-L-homocysteine hydrolase
YER044C	ERG28	7.57615	7.90254	8.23632	8.47142	8.06683	5.22737	3.10528	0.9716	2.59351	7.58431	7.65281	8.13342	8.31484	8.5753	5.83493	0.96555	5.14772	2.69718	1.12399	1.48683	dropout	Endoplasmic reticulum membrane protein
YER044C-A	MEI4	7.64631	7.92968	8.45223	8.30494	6.85762	3.11279	0	0	1.45108	7.76499	8.21389	7.86399	7.75345	7.5414	5.5902	5.96646	0	0	0.305047	0.449965	dropout	Meiosis-specific protein involved in forming DSBs
YER045C	ACA1	7.52353	8.03912	7.99631	8.84529	9.50328	7.30419	5.93674	0.415753	5.90802	7.6406	7.7254	7.8412	9.29923	9.87957	7.88353	5.09904	3.12135	2.05287	2.09798	2.53369	dropout	ATF/CREB family basic leucine zipper (bZIP) transcription factor
YER046W	SPO73	7.43611	7.4085	7.54821	7.46198	7.03264	0	3.18937	0.471965	0	8.1333	7.80963	7.89022	7.90872	6.66847	5.2863	4.44342	1.29116	0	0.361298	0.0696964	dropout	Meiosis-specific protein of unknown function
YER046W-A	NA	6.83714	7.25253	7.72067	7.24754	6.40399	5.50109	2.33605	0.415753	0.259786	7.33588	7.34902	7.56219	6.85804	5.84343	3.15778	1.92769	0.299301	0.311725	0.371644	-0.322602	dropout	NA
YER048C	CAJ1	5.94427	7.80159	7.59574	7.1549	5.93816	3.30063	0.335717	0	0	7.1901	7.28377	8.36057	7.36165	6.34185	4.97358	0	0.567949	0	0.524813	0.251602	dropout	Nuclear type II J heat shock protein of the E. coli dnaJ family
YER048W-A	ISD11	7.32516	7.69712	6.74475	4.05174	3.92553	0	0	0	0	7.17209	7.88195	6.8825	4.70928	3.57297	0	0	0.299301	0	-2.80598	-2.43758	dropout	Cysteine desulfurase (Nfs1p) activator
YER050C	RSM18	7.76642	7.56268	7.64502	7.71358	6.52508	0	0.605163	0	1.20201	7.27194	8.15247	7.7535	6.16326	5.93083	0.314021	0	1.02041	0	0.197138	-0.734926	dropout	Mitochondrial ribosomal protein of the small subunit
YER051W	JHD1	7.65352	8.26722	8.17332	8.22689	7.37877	3.44635	0	0	2.82159	7.9835	7.78448	7.89292	7.86496	6.83747	4.83178	0	0	0	0.471365	0.318982	dropout	JmjC domain family histone demethylase specific for H3-K36
YER052C	HOM3	7.95175	6.67182	7.47578	6.54048	6.15808	3.3462	0	0	0	6.39374	6.93053	6.39454	6.1857	5.31814	2.52432	0	0.567949	0	-0.808273	-0.130797	dropout	Aspartate kinase (L-aspartate 4-P-transferase)
YER053C	PIC2	7.91975	7.89754	7.67934	7.81627	7.3655	4.46933	0	0	0.519573	8.14422	7.6576	7.8092	7.47836	7.21686	3.71791	0	0	0	0.178777	0.0527359	dropout	Mitochondrial copper and phosphate carrier
YER054C	GIP2	7.29504	8.43626	7.3059	7.51074	6.5257	0	0.335717	0.471965	0.442547	6.54956	5.68239	6.02346	6.00274	5.80783	3.30805	0	3.67367	0.311725	-0.108959	0.299519	dropout	Putative regulatory subunit of protein phosphatase Glc7p
YER055C	HIS1	7.96143	7.7042	7.6567	7.98541	6.92924	5.28876	3.59743	1.19243	0.822276	7.34353	7.97841	8.11967	7.51572	7.58804	6.74198	6.57659	4.1513	2.22724	0.0648825	0.699127	dropout	ATP phosphoribosyltransferase
YER056C	FCY2	7.89095	7.88209	7.9371	7.49039	6.66776	1.38809	0.167041	0	0.221274	8.08502	7.8425	7.98806	7.26208	6.54513	2.37795	4.73628	0.786503	0	-0.287406	-0.405103	dropout	Purine-cytosine permease
YER056C-A	RPL34A	7.34767	8.03347	8.01909	8.48395	8.2981	5.62581	6.0923	0	0.90077	7.97592	8.09217	8.09466	8.42022	7.50305	6.39512	6.19746	0.598601	0.62345	1.38216	0.827458	dropout	Ribosomal 60S subunit protein L34A
YER057C	HMF1	7.52098	7.87784	7.72555	7.20291	6.11063	3.85258	2.07562	0.235983	0.390366	7.68799	7.10463	7.46568	6.6804	6.1317	3.65434	1.89045	0	0.240031	-0.467058	-0.390544	dropout	Member of the p14.5 protein family
YER059W	PCL6	7.65113	7.78864	7.46211	7.1559	5.36034	2.78562	0.303936	0	0.221274	7.83031	7.40424	7.29222	6.84289	6.13492	4.09853	4.49925	0.487202	0.551755	-0.818949	-0.50755	dropout	Pho85p cyclin of the Pho80p subfamily
YER060W	FCY21	8.09244	8.13749	7.94239	7.88366	7.11699	3.77376	0.167041	0.415753	0.450385	7.7981	7.89655	8.44827	7.93634	6.89387	2.97804	0	0.283975	0	-0.212731	0.208625	dropout	Putative purine-cytosine permease
YER060W-A	FCY22	8.59484	8.16081	8.72715	7.91563	8.11197	5.59255	0.605163	0.831506	1.20201	8.32406	8.08638	8.2305	7.43946	7.34206	4.6481	0	4.28636	0	0.148585	-0.121292	dropout	Putative purine-cytosine permease
YER061C	CEM1	8.29796	7.56268	7.72751	7.70148	6.3624	2.27061	0.334082	0	0.90077	7.48975	7.16304	7.89177	7.31456	6.63957	2.55173	0	0	0	-0.61027	0.24001	dropout	Mitochondrial beta-keto-acyl synthase
YER062C	GPP2	5.76856	4.86321	4.70945	4.18889	2.38767	0.2928	0	0	0	NA	NA	NA	NA	NA	NA	NA	NA	NA	-1.45373	NA	dropout	DL-glycerol-3-phosphate phosphatase involved in glycerol biosynthesis
YER063W	THO1	8.34551	7.71453	8.05804	7.29855	5.71552	4.89597	0	5.19392	1.0545	8.24222	7.67276	8.22452	6.7826	6.64774	4.03561	4.53691	0.974405	0.839642	-1.1781	-0.582341	dropout	Conserved nuclear RNA-binding protein
YER064C	VHR2	7.72692	7.365	7.94011	7.74817	6.95141	2.22134	0.303936	0.651736	0.991369	7.8054	6.99166	7.59003	7.27228	6.85141	5.56739	0.224007	2.87832	5.04491	0.241569	0.0136573	dropout	Non-essential nuclear protein
YER065C	ICL1	6.20333	4.96322	5.7606	5.24698	5.29626	1.10086	0	0	0	6.36985	5.57914	5.52262	5.23106	3.17633	3.11686	2.06353	0.510205	0	-0.12736	-1.21418	dropout	Isocitrate lyase
YER066W	RRT13	8.0237	7.71499	7.87198	7.53852	6.85161	2.89253	0.167859	0	0	8.32807	7.9698	8.21887	7.19292	6.70705	5.03855	1.10951	0.283975	0	-0.218888	-0.541032	dropout	Putative protein of unknown function
YER067C-A	NA	8.84098	7.15813	8.75786	8.58553	7.46133	3.20171	2.52713	0.235983	0.946813	8.53885	8.29764	8.82587	8.18214	7.39355	7.01859	2.54965	5.543	2.15918	0.0909363	-0.0138733	dropout	NA
YER067W	RGI1	7.46596	7.13625	7.60649	6.35159	6.1473	0.396374	4.23391	0.471965	0	7.41523	6.78317	6.78941	6.16108	3.55332	2.82454	0	0.567949	0	-0.537496	-1.72645	dropout	Protein of unknown function
YER068C-A	NA	7.31647	7.06488	7.29805	6.76578	6.25159	3.61047	1.65431	0.235983	0.671658	7.64535	6.82016	7.73616	6.37012	4.55722	0.518341	0.394686	0.283975	0	-0.186971	-1.30687	dropout	NA
YER068W	MOT2	7.94044	7.50501	7.94545	8.26906	8.26075	4.18667	1.45825	0	0.48106	7.42994	6.98223	7.6854	8.36542	7.84212	3.97727	0	0	0.419821	0.996126	1.38907	dropout	Ubiquitin-protein ligase subunit of the CCR4-NOT complex
YER069W	ARG5,6	7.68066	7.46267	7.73231	7.51187	5.58841	0	0.303936	0.415753	0.787039	7.59918	7.61926	7.67129	6.47785	6.64969	3.24349	0	0.510205	0	-0.505129	-0.237777	dropout	Acetylglutamate kinase and N-acetyl-gamma-glutamyl-phosphate reductase
YER070W	RNR1	7.31455	7.87546	8.10027	7.18063	6.30737	1.60247	0.3349	0.415753	0.221274	7.62569	7.76733	8.19387	7.30205	6.63577	1.72222	2.31236	0.775367	0	-0.219657	-0.0308688	dropout	Major isoform of large subunit of ribonucleotide-diphosphate reductase
YER071C	TDA2	8.09064	7.96686	6.25247	7.94943	7.02677	2.74233	0.335717	0.471965	0.442547	6.48505	5.05281	5.68712	5.03366	4.21474	2.49547	0.394686	0	0	-0.188622	-0.858218	dropout	Protein of unknown function
YER072W	VTC1	8.56457	8.16705	8.24296	8.19417	7.83008	4.51264	3.48058	0	0.519573	8.87598	7.77492	8.26985	8.27921	7.3696	5.12103	5.58651	5.93468	0.62345	0.117684	-0.0499592	dropout	Subunit of the vacuolar transporter chaperone (VTC) complex
YER073W	ALD5	8.14271	7.17206	7.58192	6.14031	5.85109	2.62652	0	0	0	7.33844	6.91585	7.93692	6.54826	6.47181	5.77453	4.42692	4.62383	0	-1.32817	0.00453036	dropout	Mitochondrial aldehyde dehydrogenase
YER074W	RPS24A	7.81813	7.44668	7.62929	9.95209	10.6954	9.52039	7.25289	6.15421	4.85035	7.3854	7.28219	7.54871	9.99893	10.6204	10.0313	8.9561	8.73365	6.96557	3.19657	3.50244	survivers	Protein component of the small (40S) ribosomal subunit
YER078C	ICP55	7.58091	7.57067	7.95709	7.88908	6.89292	4.81058	0	0.913796	0.671658	7.63448	7.31268	7.46611	7.034	7.25665	4.44356	0.794871	0.786503	2.52585	0.306303	0.339751	dropout	Mitochondrial aminopeptidase
YER079W	YER079W	8.01452	7.25607	7.65103	7.55303	6.73835	2.15435	1.57367	0	0.450385	7.58243	7.11824	7.52031	7.45225	6.27872	3.72811	1.631	0.487202	2.85471	-0.126805	0.0680055	dropout	Putative protein of unknown function
YER080W	AIM9	5.82559	6.1294	5.42029	6.47094	4.85355	1.6106	2.12693	0.235983	0.48106	6.33077	6.66079	5.89154	5.7658	4.12919	3.47547	1.1618	2.56981	0.311725	-0.0896707	-0.819956	dropout	Putative protein of unknown function
YER081W	SER3	8.03803	7.4136	7.38656	6.68241	6.18684	0.463023	3.21519	0.235983	0.259786	7.64195	6.88558	7.16512	6.41329	4.93665	0.61563	0	0.79418	0.419821	-0.866633	-1.05226	dropout	3-phosphoglycerate dehydrogenase
YER082C	UTP7	7.59532	7.51612	7.62222	7.47849	6.87528	0	2.34223	0.415753	0.48106	7.64934	7.66556	8.11698	7.64616	6.95525	0	1.98018	0.283975	0	0.13655	0.295274	dropout	Nucleolar protein
YER083C	GET2	7.06464	6.87129	6.16368	5.87685	5.70669	1.92904	0.167859	0.413501	0.450385	7.22607	7.10684	6.59074	6.23411	5.51566	0	0.794871	0.645579	0.311725	-0.662704	-0.606974	dropout	Subunit of the GET complex
YER084W	YER084W	7.37409	7.97542	7.4512	7.55675	7.41214	6.05971	1.8503	3.13675	0.519573	7.59571	8.08252	7.72418	6.93906	6.58481	2.29004	0	0	0	0.588916	-0.260039	dropout	Protein of unknown function
YER085C	YER085C	7.31796	7.86398	7.62472	5.91897	5.38486	1.33625	2.11322	0.235983	0	8.29364	7.36054	7.75205	6.14458	5.1633	0.125554	0	0.283975	0	-1.25751	-1.58915	dropout	Putative protein of unknown function
YER087C-A	NA	8.70281	8.15813	8.71391	8.22481	7.46343	1.8074	2.57805	2.27563	0.650153	9.08231	8.20265	8.48574	8.07287	7.83892	5.64763	5.758	5.12269	3.17095	-0.174976	-0.151632	dropout	NA
YER087W	AIM10	7.75188	7.83123	7.72565	7.81036	7.1623	4.04308	0.606518	2.15962	0.671658	8.04399	8.0229	8.1688	7.36688	7.13586	7.83124	7.92393	8.61127	9.03574	0.236596	-0.0696351	dropout	Protein with similarity to tRNA synthetases
YER088C	DOT6	7.68026	7.5303	7.49905	6.76427	4.86614	0.706987	0.335717	0.471965	0	7.63357	6.82683	7.89022	6.27691	4.33323	0.251108	1.06521	0.567949	0.839642	-1.36965	-1.42695	dropout	Protein involved in rRNA and ribosome biogenesis
YER089C	PTC2	8.12615	8.01036	7.77134	7.34961	6.61714	4.01159	1.68153	0.413501	0.650153	8.207	7.5273	7.99623	7.17007	6.40181	7.52813	7.23289	8.20718	7.9397	-0.572492	-0.544846	dropout	Type 2C protein phosphatase (PP2C)
YER090W	TRP2	7.70551	7.57052	7.57582	7.95892	7.4989	4.49194	0.335717	0.471965	0	7.70229	7.32432	7.03673	7.12937	6.67668	4.60791	1.06521	0	0	0.495	-0.0434648	dropout	Anthranilate synthase
YER091C-A	NA	8.36974	7.80057	8.33354	8.26165	7.88381	4.14169	3.66969	0.831506	0.519573	8.18313	8.10938	8.06039	8.08777	7.93504	3.51806	0	6.01718	0	0.415694	0.499643	dropout	NA
YER092W	IES5	7.16539	7.72104	7.86113	7.66454	7.40476	5.34072	3.05938	4.83172	4.00702	7.33618	7.91326	8.03442	7.60665	7.86009	6.08582	0	4.5355	0.839642	0.753943	0.906131	dropout	Non-essential INO80 chromatin remodeling complex subunit
YER093C-A	AIM11	7.36698	7.72103	7.47963	8.22987	9.08181	10.5474	10.6255	10.9849	10.9806	7.66353	7.76696	7.76892	7.57988	8.41277	7.53894	7.65042	7.71033	6.37993	1.80725	0.970911	survivers	Protein of unknown function
YER094C	PUP3	6.10002	5.90341	5.98697	6.82884	6.50179	1.72499	0	0	0.450385	6.77434	6.58296	6.3606	6.7365	6.48699	4.33647	0.570865	1.71452	0	1.1362	0.578566	dropout	Beta 3 subunit of the 20S proteasome
YER095W	RAD51	8.32788	8.07121	7.95945	7.43891	6.38142	0	0	0	0.442547	8.53607	7.73711	7.53475	7.43537	6.57932	2.57123	0.448013	0.567949	0	-0.828908	-0.569946	dropout	Strand exchange protein
YER096W	SHC1	7.42843	7.60946	7.8199	7.15273	6.52455	3.56807	0.3349	0.415753	3.10723	7.52069	8.03383	7.41283	6.80773	5.20912	4.82042	2.50713	3.15885	2.80126	-0.108049	-0.845847	dropout	Sporulation-specific activator of Chs3p (chitin synthase III)
YER097W	NA	8.22081	7.81521	8.48494	7.79744	7.20589	0	0	0	0.90077	8.21458	7.77252	8.07863	7.84765	6.71667	0	0	0	0	-0.0626486	-0.148528	dropout	NA
YER098W	UBP9	7.7236	8.11637	8.18301	8.07447	7.32811	3.1546	0.607872	0	0.780732	8.13632	7.5397	7.81543	7.88529	7.52705	3.22733	0	0.567949	0	0.375853	0.429883	dropout	Ubiquitin-specific protease that cleaves ubiquitin-protein fusions
YER103W	SSA4	8.94342	8.74352	8.57081	8.07255	7.21442	1.88281	2.25512	0.829254	0.48106	8.8488	8.57023	8.54269	8.00183	7.44332	4.62611	5.03516	5.1439	0.731546	-0.712848	-0.326864	dropout	Heat shock protein that is highly induced upon stress
YER104W	RTT105	9.45746	8.51797	8.6427	8.61121	8.46639	7.40162	7.47517	6.8626	5.92665	8.89083	8.53307	8.61362	8.59762	7.5978	4.33702	0	0	0.62345	-0.118038	0.0160376	dropout	Protein with a role in regulation of Ty1 transposition
YER106W	MAM1	8.83488	8.84828	8.60904	8.40131	7.29432	4.53192	4.94807	0	5.31369	8.59312	8.35938	8.79223	7.89386	7.48091	3.33996	0.448013	0.567949	0.839642	-0.487339	-0.123663	dropout	Monopolin
YER107C	GLE2	7.55721	6.51808	7.10518	6.82456	6.66706	4.50368	0	0	0.390366	7.72606	6.26272	6.53982	6.94668	6.07402	3.3553	2.49895	0.645579	0.240031	0.0355029	-0.0883202	dropout	RNA export factor associated with the nuclear pore complex (NPC)
YER108C	NA	8.37728	8.49634	8.21381	8.14508	7.51575	5.61653	2.30161	0.471965	0	8.7029	8.05309	8.71668	8.19954	7.50877	6.74008	5.83493	5.2165	6.5451	-0.0483366	0.0189357	dropout	NA
YER109C	FLO8	8.89362	8.12708	8.64913	8.94207	8.41936	4.04667	0	1.35563	0.519573	9.03269	8.34078	8.54893	9.08251	8.75218	4.0709	0	0	1.05735	0.542221	0.7576	dropout	Transcription factor
YER110C	KAP123	8.25357	7.65456	7.65391	5.21469	5.5698	0	1.20791	0	0.780732	9.16138	7.64101	7.19548	5.77262	4.17995	0.251108	0.448013	2.12991	4.00023	-1.94667	-2.90076	dropout	Karyopherin beta
YER111C	SWI4	7.81712	7.96274	8.09287	9.68924	10.01	10.9706	11.0936	10.8406	10.7442	8.25475	7.52155	8.06078	10.0829	10.8924	10.1311	9.7809	10.3283	9.71281	2.54865	3.05667	survivers	DNA binding component of the SBF complex (Swi4p-Swi6p)
YER112W	LSM4	8.10466	7.63346	7.81128	9.34735	9.3862	7.56824	6.2733	5.53024	0	7.44105	7.99054	8.26278	9.05082	8.99534	6.39928	4.96168	3.79246	3.85936	1.94831	1.95417	dropout	Lsm (Like Sm) protein
YER113C	TMN3	8.80333	8.14812	8.16979	8.12112	7.26472	0	0.836744	0	1.28452	7.8436	8.35659	8.31575	8.01657	7.40882	4.50295	0.789371	0.567949	0	-0.396371	0.366043	dropout	Protein with a role in cellular adhesion and filamentous growth
YER114C	BOI2	7.73826	7.40524	7.54376	7.08127	6.49602	3.83861	4.99476	0.413501	1.58642	7.55878	7.37761	7.69342	7.56564	5.38218	3.61642	2.50713	0.786503	0.240031	-0.308393	0.0559497	dropout	Protein implicated in polar growth, functionally redundant with Boi1p
YER115C	SPR6	8.30081	7.78592	7.85768	7.80247	6.94738	4.26686	4.34442	0.235983	1.96909	7.92369	7.28312	7.96962	7.82148	6.94765	4.40077	4.08982	1.88698	2.02985	-0.198504	0.292304	dropout	Protein of unknown function
YER116C	SLX8	8.59669	7.69742	7.6299	9.11003	9.61992	8.78936	8.17077	7.53338	7.88542	8.32789	8.04438	8.08092	9.52415	10.3448	10.9141	10.4422	10.6284	10.5089	1.62912	2.34516	survivers	Subunit of Slx5-Slx8 SUMO-targeted ubiquitin ligase (STUbL) complex
YER117W	RPL23B	8.35061	8.08908	8.37401	10.0485	10.2908	7.7018	6.36478	5.04197	0.924236	8.83001	8.05642	8.65494	10.5275	10.6555	8.30969	6.1378	0.487202	0	2.4502	2.57207	dropout	Ribosomal 60S subunit protein L23B
YER118C	SHO1	7.92342	7.65011	7.2459	5.41077	5.20928	0.1464	0.848495	0.677814	0.831707	7.98707	7.26721	7.31554	5.68118	2.41119	0.23246	0.224007	1.58142	0	-1.91964	-3.05101	dropout	Transmembrane osmosensor for filamentous growth and HOG pathways
YER119C	AVT6	8.75307	8.00473	8.02701	7.73748	7.30808	4.58205	5.77976	0	1.45108	8.68784	8.00287	8.25834	8.16298	7.37641	4.40483	0	0	0	-0.466614	-0.0347144	dropout	Vacuolar aspartate and glutamate exporter
YER119C-A	NA	8.25803	7.99015	8.09171	7.07898	5.92463	3.47899	0.167859	0.235983	0.991369	8.5242	7.80073	8.16138	7.52007	6.96878	5.61496	2.40233	2.8454	0	-1.16511	-0.346772	dropout	NA
YER120W	SCS2	7.98405	7.80591	8.3407	7.8892	7.34311	0.2928	0	0	0.90077	8.332	8.0728	8.10162	7.33371	5.83529	3.57804	0	0	0	0.219362	-0.991442	dropout	Integral ER membrane protein, regulates phospholipid metabolism
YER121W	YER121W	8.52255	7.9406	8.25311	8.53244	7.89325	7.02946	4.94807	5.47066	5.36486	NA	NA	NA	NA	NA	NA	NA	NA	NA	0.384403	NA	dropout	Putative protein of unknown function
YER122C	GLO3	7.90573	7.7293	8.05439	8.03775	6.73914	0.2928	0.605163	0.831506	1.20201	8.2527	7.69609	8.20674	8.13723	7.95336	6.90872	6.94077	5.75402	3.18718	0.0078288	0.560154	dropout	ADP-ribosylation factor GTPase activating protein (ARF GAP)
YER123W	YCK3	8.41805	8.23021	8.31193	8.34687	7.7661	4.56951	1.52969	2.45404	0.259786	8.34124	8.31756	8.27627	8.49181	8.17899	3.99966	2.32564	0.775367	0.311725	0.198366	0.60587	dropout	Palmitoylated vacuolar membrane-localized casein kinase I isoform
YER124C	DSE1	8.53059	8.25766	8.11639	7.92907	7.50739	5.56086	4.40221	2.9973	0.671658	8.79149	7.78624	8.21964	7.65633	7.10362	4.34137	2.98323	3.5083	2.85471	-0.17732	-0.438531	dropout	Daughter cell-specific protein
YER125W	RSP5	8.18146	8.22699	7.38805	5.99587	4.58665	1.23272	0	0	0	8.45971	7.82673	7.73828	5.66475	3.00653	0	0	0	0	-2.38629	-3.19887	dropout	E3 ubiquitin ligase of NEDD4 family
YER126C	NSA2	7.30953	7.14692	7.01867	7.35488	6.58303	4.51553	4.21439	3.45484	1.42906	6.95665	7.78189	6.97178	7.20886	5.48469	4.91516	0	0	2.32432	0.22214	-0.247767	dropout	Protein constituent of 66S pre-ribosomal particles
YER127W	LCP5	8.51348	8.25407	8.2958	8.04549	6.97591	2.9921	3.99406	0	0.780732	8.53264	7.92586	8.34607	8.19954	7.76895	6.3507	5.74962	6.10895	0.480061	-0.423354	0.313288	dropout	Essential protein involved in maturation of 18S rRNA
YER128W	VFA1	8.58086	8.39738	8.24013	7.94106	7.60235	3.54678	0.418372	0	4.07631	8.86496	8.24066	8.49302	8.00115	7.15216	3.67415	0	3.44702	0.419821	-0.192757	-0.405271	dropout	Protein that interacts with Vps4p and has a role in vacuolar sorting
YER130C	COM2	8.38718	7.9784	8.12912	8.26381	7.65106	3.55373	1.75694	0	1.14551	8.56368	8.46085	8.35631	8.29284	8.2387	4.31718	0	0.283975	0.551755	0.346763	0.436175	dropout	Transcription factor that binds IME1 Upstream Activation Signal (UAS)
YER131W	RPS26B	8.46053	7.83499	7.944	7.35099	7.0844	3.10244	0.836744	0	0.442547	8.09973	7.99208	7.97912	7.81263	6.77172	4.77751	5.34673	0.567949	0	-0.50728	0.0302035	dropout	Protein component of the small (40S) ribosomal subunit
YER132C	PMD1	9.75063	9.32238	9.09707	9.30143	8.93565	6.28343	4.8637	1.23366	1.09264	9.30971	9.09555	9.42741	9.11861	8.70173	6.20122	4.70184	2.90558	2.41323	0.048486	0.338734	dropout	Protein with an N-terminal kelch-like domain
YER133W	GLC7	8.20922	7.81411	7.24642	7.2675	7.00152	6.43919	6.7577	5.12094	1.68467	8.42682	8.13445	7.36583	7.38049	7.91489	7.28104	5.42509	5.75736	5.28813	-0.374752	0.101487	dropout	Type 1 serine/threonine protein phosphatase catalytic subunit
YER134C	YER134C	8.43148	8.23456	8.33474	8.14253	7.2722	2.95959	0.302582	0	0.671658	8.54023	8.10151	8.08807	8.28215	7.95618	4.60117	3.35936	0.645579	0.240031	-0.113123	0.399624	dropout	Magnesium-dependent acid phosphatase
YER135C	NA	8.40514	7.96047	7.66494	7.30324	7.11784	6.75426	4.71097	4.35099	3.56314	8.42924	7.81224	7.49663	7.00452	8.21523	8.43155	7.94435	7.96413	7.15514	-0.481365	0.191638	survivers	NA
YER136W	GDI1	8.49081	8.15131	8.17702	7.95436	7.42849	2.03309	1.18497	0.651736	0.259786	8.29756	8.07869	8.23354	8.30936	7.33843	6.63823	7.43881	7.21323	7.05551	-0.145091	0.476721	dropout	GDP dissociation inhibitor
YER137C	YER137C	9.01237	8.34079	8.27573	8.02324	7.98756	4.10443	0.334082	0	0.90077	8.2878	8.35207	8.26897	8.08516	7.79352	3.42314	1.771	0	0	-0.227292	0.321359	dropout	Putative protein of unknown function
YER140W	EMP65	8.16741	7.10704	6.54172	6.34963	5.56492	3.12166	1.73742	2.48141	0.259786	7.12025	6.65427	7.09463	6.98214	5.71192	3.18618	1.74522	1.14038	0.551755	-1.40597	0.00815388	dropout	ER membrane protein of unknown function
YER141W	COX15	8.38021	8.75272	8.53457	8.25778	7.7709	3.16953	4.42716	0.235983	0.450385	8.8664	8.55484	8.63032	8.70344	8.09599	6.94179	6.67828	5.46278	2.60039	0.0680597	0.449332	dropout	Protein required for the hydroxylation of heme O to form heme A
YER142C	MAG1	8.46994	8.62256	8.73441	8.32575	8.13196	3.1546	0.607872	0.827002	0	8.89129	8.79064	8.49728	8.15214	7.3225	3.39315	0	0.567949	5.53613	0.278647	-0.423073	dropout	3-methyl-adenine DNA glycosylase
YER143W	DDI1	8.79373	7.75475	8.01026	7.55434	6.68692	1.81949	0.607872	0	0	8.77718	7.84057	2.49564	7.9442	6.70906	1.87251	0	0.567949	0.839642	-0.837245	-0.55667	dropout	DNA damage-inducible v-SNARE binding protein
YER144C	UBP5	8.62204	8.34355	8.3659	8.67034	9.13392	9.06086	9.03407	8.38984	7.04832	8.60021	8.37914	8.70454	8.76916	8.91934	9.23214	9.15289	9.07113	8.06044	0.969102	0.960173	survivers	Putative ubiquitin-specific protease
YER145C	FTR1	8.53951	8.18862	8.11918	8.21028	7.34343	6.29904	5.85618	4.2921	4.80626	8.23376	8.09945	8.19555	8.44961	7.66541	3.86771	0	0.645579	0	-0.238887	0.469764	dropout	High affinity iron permease
YER146W	LSM5	8.46726	8.04809	8.2474	7.80651	7.48399	4.84926	3.34627	0.471965	1.0545	8.84045	8.25637	8.11107	7.83948	6.85004	9.21336	9.2042	11.0148	10.6313	-0.136136	-0.615572	dropout	Lsm (Like Sm) protein
YER147C	SCC4	8.0434	8.59525	8.42019	8.07151	7.94165	6.70649	4.4427	4.13443	4.45339	8.6011	8.22476	8.38287	8.02929	7.66053	5.1038	5.39644	3.66464	2.74247	0.417727	0.0595255	survivers	Subunit of cohesin loading factor (Scc2p-Scc4p)
YER148W	SPT15	8.2509	8.10615	8.35784	8.02103	7.72257	2.7144	0.167859	0.235983	0.450385	8.36602	8.30029	8.10588	8.05767	7.1514	4.66029	2.8286	4.41934	2.39971	0.220179	0.129281	dropout	TATA-binding protein
YER149C	PEA2	8.5272	8.4721	8.54039	8.44293	7.95818	3.09082	1.87785	0.235983	0.671658	8.40444	8.402	8.53723	6.85914	6.68062	3.77899	1.10951	1.15578	0.551755	0.229607	-0.814961	dropout	Coiled-coil 12S polarisome subunit
YER150W	SPI1	7.34699	7.41383	7.24482	7.23891	6.90244	2.77667	0.167041	1.021	0.390366	7.46482	7.06907	6.85483	7.39446	6.28571	3.96	4.80552	2.3601	2.10747	0.256558	0.207769	dropout	GPI-anchored cell wall protein involved in weak acid resistance
YER151C	UBP3	8.37585	8.28846	8.10302	8.2832	7.78444	1.94327	0.335717	0	0.442547	8.41968	8.19209	8.26769	8.12238	6.81328	3.91351	0	1.77065	0.839642	0.124609	-0.0346108	dropout	Ubiquitin-specific protease involved in transport and osmotic response
YER153C	PET122	7.08424	6.44639	7.38687	7.63713	7.90466	1.82053	1.59723	0.413501	0.48106	6.80312	6.87395	7.08824	7.86091	7.43601	6.87193	6.48663	5.27767	4.95765	1.34309	1.31247	dropout	Mitochondrial translational activator specific for the COX3 mRNA
YER154W	OXA1	8.82234	8.3433	8.50658	8.21693	8.14691	5.65325	0.335717	0	0.780732	8.31584	8.29865	8.5134	8.10313	7.09943	4.52695	0	0.567949	0	0.015677	-0.0593442	dropout	Mitochondrial inner membrane insertase
NA	NA	NA	NA	NA	NA	NA	NA	NA	NA	NA	4.92526	2.60778	3.53229	3.24889	4.77537	0	0	0	0	NA	NA	NA	NA
YER156C	YER156C	8.90257	8.82422	8.45731	8.37496	7.76067	0.198187	1.81862	0.413501	0.671658	8.78463	8.64298	8.47592	8.40148	8.12074	6.00952	3.36561	5.58	0.419821	-0.271817	0.211432	dropout	Putative protein of unknown function
YER158C	YER158C	8.33965	8.48805	8.55531	7.33903	6.13221	1.02863	0.684156	0.829254	0.840751	8.73053	8.29669	8.37379	7.19268	5.70837	0.325549	0.570865	0.487202	0.731546	-1.14053	-1.43918	dropout	Protein of unknown function
YER159C	BUR6	8.78191	8.50202	8.52086	8.24047	7.78792	2.44009	0	0	0	8.67622	8.66697	8.25131	8.19175	7.79558	3.41902	3.92621	1.29116	0.480061	-0.134322	0.0283725	dropout	Subunit of a heterodimeric NC2 transcription regulator complex
YER161C	SPT2	9.75055	9.65401	9.61872	9.11269	8.66435	5.63285	5.21207	2.25634	2.75646	9.49362	9.70992	9.70744	9.01072	8.3072	5.34636	3.18366	2.20508	0	-0.278934	-0.214291	dropout	Protein involved in negative regulation of transcription
YER163C	GCG1	8.76493	8.64519	8.22384	7.59739	6.82397	3.06613	1.28984	0.415753	1.25279	8.36645	8.47614	8.11632	7.41952	6.82501	2.66397	0.96555	0.775367	0.419821	-0.872456	-0.551177	dropout	Gamma-glutamyl cyclotransferase
YER164W	CHD1	8.13623	7.9515	6.86311	7.24165	8.35048	11.9307	12.0863	12.2572	12.3706	7.69255	7.71113	7.39963	7.2143	7.02356	6.91376	4.822	7.07894	6.17657	0.391196	0.147121	survivers	Chromatin remodeler that regulates various aspects of transcription
YER165W	PAB1	8.41341	8.45093	7.90871	6.6533	6.31678	0	0	0.677814	0.450385	8.13747	8.34503	7.9171	7.16485	6.34298	2.67257	2.64751	0.645579	0.419821	-1.35074	-0.727553	dropout	Poly(A) binding protein
YER166W	DNF1	8.11494	8.41323	7.74393	5.51291	6.43322	2.2149	2.21099	0.413501	0.840751	8.35476	8.46429	8.08365	6.71451	5.65843	6.43273	5.77123	2.92202	4.58583	-1.30279	-1.4543	dropout	Aminophospholipid translocase (flippase)
YER167W	BCK2	8.55026	8.1705	8.1874	9.05838	10.8789	14.4169	14.5891	15.0461	14.9707	8.74762	8.57034	8.21036	8.64118	10.6499	11.4535	15.396	16.1465	16.5071	2.22857	1.74796	survivers	Serine/threonine-rich protein involved in PKC1 signaling pathway
YER168C	CCA1	9.13117	9.25337	9.11512	9.19054	8.68152	5.10208	5.63334	0	0.221274	9.26584	9.11311	8.88455	8.91539	8.22477	5.48128	0	1.06496	0	0.300838	-0.0725156	dropout	ATP (CTP):tRNA-specific tRNA nucleotidyltransferase
YER169W	RPH1	8.73057	9.28434	8.90414	8.74242	8.2378	3.59091	4.20238	0.651736	0.991369	8.79234	9.00806	9.01673	8.85189	8.49906	5.63956	0	1.57516	0.551755	0.13704	0.486901	dropout	JmjC domain-containing histone demethylase
YER170W	ADK2	8.75048	8.87508	8.93467	8.76923	8.37328	4.22068	2.0088	0	0.831707	8.86628	9.09097	8.81197	8.6109	8.32107	7.34742	7.14756	5.12973	5.34961	0.329758	0.246694	dropout	Mitochondrial adenylate kinase
YER171W	RAD3	8.99288	8.63804	8.86719	9.29529	9.17129	5.10281	1.52969	2.49909	0	8.78933	8.79941	8.51511	9.20921	9.29314	6.26973	6.11753	0.283975	2.53161	0.901542	1.1282	dropout	5' to 3' DNA helicase
YER172C	BRR2	9.08361	9.13594	8.57613	8.92858	8.59507	4.68779	3.90341	0.913796	0.259786	8.69868	8.87253	8.8409	8.96346	8.46639	6.59205	6.10216	4.75708	2.5586	0.216513	0.539615	dropout	RNA-dependent ATPase RNA helicase (DEIH box)
YER173W	RAD24	8.05358	8.51519	8.43299	8.09676	7.87213	3.43324	0.335717	0	0	7.56014	6.27275	6.72717	7.06803	6.45711	6.00792	5.08454	3.03643	3.12423	0.355276	0.198853	dropout	Checkpoint protein
YER174C	GRX4	8.98427	8.96336	8.84377	8.75235	8.27777	4.73157	4.1409	3.05906	1.6603	8.80404	8.9979	8.79986	8.47317	7.70233	4.19443	0	0.299301	0.419821	0.0622488	-0.0975861	dropout	Glutathione-dependent oxidoreductase
YER176W	ECM32	8.18732	8.5373	8.54186	7.97688	7.2542	6.37123	4.51952	5.11795	4.09921	8.16559	8.73869	6.79656	8.2312	6.64456	3.12745	1.41811	0.299301	0	-0.147186	-0.254649	dropout	DNA dependent ATPase/DNA helicase
YER177W	BMH1	8.74451	5.01069	8.27128	9.69427	9.7489	6.09022	5.59985	2.82253	1.35896	8.67102	9.02626	8.5936	9.59916	9.54704	6.57266	5.78167	3.32814	0.311725	1.60723	1.42359	dropout	14-3-3 protein, major isoform
YER178W	PDA1	7.33531	7.1681	6.94604	5.67165	7.01098	8.54272	8.40951	8.45355	6.9847	7.33044	7.52863	6.82042	5.81733	6.38035	5.6148	4.76179	2.2877	2.82129	-0.194499	-0.413056	survivers	E1 alpha subunit of the pyruvate dehydrogenase (PDH) complex
YER179W	DMC1	7.19107	6.97903	7.08029	7.20097	6.53129	3.55702	2.44275	4.49448	0.902045	9.12392	9.03533	9.02097	8.88922	8.68958	5.70439	6.27563	0.567949	0.839642	0.260462	0.385909	dropout	Meiosis-specific recombinase required for repair of double-strand bre
YER180C	ISC10	9.29727	9.35065	8.68484	9.28872	8.36708	1.89095	2.13303	0.651736	1.34243	9.27727	9.22849	8.97627	8.76773	7.71965	6.03132	2.71109	0.980717	0.731546	0.0556726	-0.170168	dropout	Protein required for sporulation
YER181C	NA	8.50561	8.57773	8.20119	8.56667	7.8158	3.91496	3.28248	1.98662	2.42224	8.54503	8.56294	8.2421	7.8301	7.73921	4.3614	1.49853	1.18463	0.240031	0.182052	0.0112393	dropout	NA
YER182W	FMP10	9.28643	9.3431	9.13188	8.99417	8.58859	5.95139	5.41694	2.74036	4.75139	9.18032	9.73318	9.29072	8.91584	8.48421	7.20077	6.51904	5.80699	0	0.0395936	0.11407	dropout	Putative protein of unknown function
YER183C	FAU1	9.15147	8.76236	9.21003	9.24637	8.72612	5.79348	2.65308	0.555847	1.35896	8.85227	9.00547	8.78787	8.92927	8.12749	4.49972	0.394686	3.07726	0	0.480132	0.433702	dropout	5,10-methenyltetrahydrofolate synthetase
YER184C	TOG1	9.16861	9.43071	9.44295	9.83483	10.0126	10.5365	9.58574	8.75785	6.42766	8.62135	9.02424	8.9545	9.91082	10.1796	10.2806	9.77791	8.17974	7.65506	1.25351	1.92176	survivers	Transcriptional activator of oleate genes
YER185W	PUG1	9.4715	9.40464	9.35047	9.47736	8.94573	5.66316	4.49001	3.03057	1.12825	9.15005	9.55377	9.11775	9.62125	9.02334	5.4146	0.96555	0.980717	5.07825	0.316977	0.692368	dropout	Plasma membrane protein involved in protoprophyrin and heme transport
YER186C	YER186C	7.36174	7.75176	6.89142	7.05799	6.07111	1.98187	1.59469	0.413501	0.642259	7.17535	7.16274	7.13159	7.22498	6.27836	3.45619	2.61978	0.487202	2.068	-0.401951	0.142213	dropout	Putative protein of unknown function
YER187W	YER187W	9.33923	9.58317	9.4847	9.946	9.45111	6.23327	2.02037	4.76261	1.3146	9.3049	9.87796	9.55645	9.97569	9.21798	6.27616	0.794871	1.07467	0.528676	0.755365	0.739353	dropout	Putative protein of unknown function
YER188W	NA	6.59781	5.21724	4.7549	0	0.112838	0.1464	0	0	0.450385	6.92408	5.00714	3.63892	1.34376	1.27868	0.157011	0	0	0	-5.41562	-3.7359	dropout	NA
YFL001W	DEG1	8.55952	8.43626	7.88782	8.94446	7.80173	3.89846	3.52107	0.827002	0.442547	8.96941	8.48903	8.05555	8.43633	7.16801	5.96368	0	5.2165	4.89824	0.329566	-0.710832	dropout	tRNA:pseudouridine synthase
YFL002C	SPB4	7.34681	6.99511	5.88052	6.21214	3.33032	2.56601	2.02175	0	0.48106	7.52251	4.7803	7.25523	6.30202	4.51664	2.18816	0	2.33913	0	-1.93722	-0.864077	dropout	Putative ATP-dependent RNA helicase
YFL003C	MSH4	8.78978	8.72177	7.32377	8.20641	4.0548	4.16957	2.82462	2.49232	0.450385	8.64916	7.43512	8.34391	7.80654	7.14017	3.84087	0.224007	0.997407	0.551755	-2.13121	-0.26554	dropout	Protein involved in meiotic recombination
YFL005W	SEC4	8.54307	8.63123	8.21029	8.07197	7.71863	3.55467	0.335717	0.471965	0.442547	7.74635	7.79046	8.77259	8.09293	7.60009	5.85888	5.07786	5.30718	0	-0.114315	0.721763	dropout	Rab family GTPase
YFL006W	NA	8.39291	7.53585	7.89952	7.91779	7.37966	4.2255	4.23391	0	4.51722	8.18952	8.10167	7.96021	8.08361	6.36743	3.22733	0.789371	0.567949	0	0.047335	0.299474	dropout	NA
YFL007W	BLM10	8.76126	8.34541	7.98302	8.39633	7.56517	4.60872	5.93072	0.471965	0.442547	9.02087	8.4433	8.35546	7.8691	6.30525	4.81697	1.06521	4.2729	1.12724	-0.15131	-0.909896	dropout	Proteasome activator
YFL009W	CDC4	7.94589	7.97707	7.95426	7.36811	3.2934	3.1581	0	0.415753	0	6.93367	7.79183	7.76631	7.25434	6.51209	3.98454	6.50696	4.16064	0	-2.1437	0.327564	dropout	F-box protein required for both the G1/S and G2/M phase transitions
YFL010C	WWM1	8.36292	8.3941	8.02503	8.23266	7.4515	3.25358	0	0	0.780732	8.25198	8.04964	8.53462	7.69383	6.50289	3.61083	0.448013	0.567949	0.480061	-0.0511418	-0.436342	dropout	WW domain containing protein of unknown function
YFL011W	HXT10	7.97459	7.98996	7.4098	7.13589	7.00902	2.05726	0.607872	0	0.442547	7.65894	7.59756	7.48424	7.53591	6.17801	4.58524	0	0	0.480061	-0.231658	0.385883	dropout	Putative hexose transporter
YFL012W	YFL012W	9.53171	9.38612	9.26756	7.38078	8.2322	3.38552	5.65102	3.47691	1.20201	9.68416	4.46666	9.40882	8.95183	0.665719	7.58411	7.55459	6.49129	6.33989	-0.794089	-3.07182	dropout	Putative protein of unknown function
YFL013C	IES1	8.40934	8.13546	8.26812	7.32523	6.69905	4.21309	2.7628	0	2.3313	8.70837	5.45127	8.35943	8.07708	7.33405	5.92749	4.56877	0.645579	4.7593	-0.76667	-0.179043	dropout	Subunit of the INO80 chromatin remodeling complex
YFL013W-A	NA	8.27366	7.80925	7.93833	7.94534	7.99892	3.55467	0	5.19392	0	8.59312	8.14759	8.19437	8.21585	7.37137	5.8636	7.11912	5.44137	5.31073	0.398352	-0.0607255	dropout	NA
YFL014W	HSP12	8.07633	8.40112	8.4799	7.47382	7.32036	5.61922	4.81249	3.47691	3.93607	8.98882	8.70398	8.69603	7.48101	6.19223	0.314021	2.20769	0.598601	0	-0.195918	-1.34686	dropout	Plasma membrane protein involved in maintaining membrane organization
YFL015C	NA	7.87934	7.54506	7.53832	7.25958	6.86499	0	0.3349	0.651736	0.48106	7.62519	7.51978	8.0773	7.2799	6.53288	0.389471	0	1.55852	0.240031	-0.230117	-0.0203896	dropout	NA
YFL016C	MDJ1	7.74638	7.22545	6.93662	6.57113	5.35798	0.1464	0	0.415753	0.924236	7.55837	7.88176	7.23792	6.03611	3.80558	3.26186	3.40131	0	0	-1.12243	-2.04445	dropout	Co-chaperone that stimulates HSP70 protein Ssc1p ATPase activity
YFL018C	LPD1	8.08889	8.24619	7.58491	7.31975	6.66442	3.39037	4.63473	6.99927	0.442547	8.02202	7.40576	7.82037	6.61662	6.12499	0.963921	0	0.567949	0	-0.59943	-0.715107	dropout	Dihydrolipoamide dehydrogenase
YFL018W-A	NA	7.06207	7.06215	7.76616	7.08253	6.15513	1.13067	0.167041	0	0.601003	7.19773	7.38078	7.6772	6.92974	6.05064	3.95997	3.64174	0.283975	0.311725	0.0615107	-0.101161	dropout	NA
YFL019C	NA	8.36437	7.64432	7.7247	8.3268	7.33762	3.70215	0	4.6875	0.442547	8.31584	8.45725	8.28478	8.39017	6.86089	4.42848	4.41907	0	0	0.176365	0.44716	dropout	NA
YFL020C	PAU5	6.56453	8.13982	8.31102	7.85502	6.94547	4.14169	3.91371	0	0	7.93352	8.17989	8.37366	7.98439	8.15775	5.28297	0	4.56236	0.62345	0.860767	0.753573	dropout	Member of the seripauperin multigene family
YFL021W	GAT1	7.68062	8.0529	7.81053	8.00507	7.83291	4.32559	2.74989	0	0.48106	7.76312	8.04998	8.25533	8.01056	6.86499	5.13849	6.59852	2.15423	6.11477	0.686242	0.204404	dropout	Transcriptional activator of nitrogen catabolite repression genes
YFL022C	FRS2	6.40111	7.52278	7.09561	7.05416	5.89567	2.94185	0	0	0	6.9998	7.25476	7.25149	6.93018	5.99845	2.55529	0.224007	2.58928	0	0.224614	0.037456	dropout	Alpha subunit of cytoplasmic phenylalanyl-tRNA synthetase
YFL023W	BUD27	8.04926	8.20795	8.09167	8.12338	7.74496	2.62652	0	0	0.90077	8.22953	8.13949	8.35548	8.36331	7.93043	3.93988	6.74373	0	0	0.384185	0.600066	dropout	Unconventional prefoldin protein involved in translation initiation
YFL024C	EPL1	7.9641	8.01659	7.49663	7.81865	7.24024	0	0.167859	0.415753	0.450385	7.56668	8.43556	8.29446	8.05743	7.19826	4.19862	0	0.283975	0	0.0126702	0.422522	dropout	Subunit of NuA4, an essential histone H4/H2A acetyltransferase complex
YFL025C	BST1	8.23529	8.71175	8.68273	7.90863	7.34911	4.17801	2.44089	0.831506	1.84847	8.57536	8.0492	8.41971	7.17619	5.9583	3.63563	0	0.598601	0	-0.203367	-1.13922	dropout	GPI inositol deacylase of the endoplasmic reticulum (ER)
YFL026W	STE2	8.36081	8.32428	8.09904	7.72939	6.71721	2.91117	0.167041	0.235983	0.725539	7.94483	8.16145	8.14489	7.29025	6.96979	5.28063	0	0.645579	0.240031	-0.614274	-0.165809	dropout	Receptor for alpha-factor pheromone
YFL026W	STE2	8.21253	8.02853	8.31669	7.50149	6.92635	3.59298	3.01331	0	0	7.89254	8.49496	7.99452	8.13959	6.65607	2.52432	6.26201	5.6076	5.31073	-0.398301	-0.0606911	dropout	Receptor for alpha-factor pheromone
YFL027C	GYP8	8.01747	8.39852	8.36607	8.04123	7.62633	2.97369	0.606518	0	0.601003	7.59842	8.15368	7.83903	7.72855	7.67706	5.12892	5.28523	3.24016	0.419821	0.249992	0.623074	dropout	GTPase-activating protein for yeast Rab family members
YFL029C	CAK1	8.80656	8.9016	8.61496	8.79161	8.57243	3.95884	0.167859	2.09095	0.725539	8.81998	8.92572	8.84823	8.16294	7.57091	4.59616	3.45608	5.22886	0	0.421296	-0.282219	dropout	Cyclin-dependent kinase-activating kinase
YFL030W	AGX1	8.26853	8.1535	8.23101	7.88742	7.58749	5.92194	6.60218	1.35563	5.02891	7.94521	8.04523	8.14651	7.74797	6.83747	4.0709	0	0	0.62345	0.0628636	-0.0265701	dropout	Alanine:glyoxylate aminotransferase (AGT)
YFL031W	HAC1	7.59764	7.94695	8.37631	8.18749	7.57883	3.60343	0	0	1.05298	7.61944	7.99414	8.3833	7.90258	7.43435	2.55015	0.570865	0	0.240031	0.701295	0.580204	dropout	Basic leucine zipper (bZIP) transcription factor (ATF/CREB1 homolog)
YFL032W	NA	7.00485	7.72226	7.82724	6.70234	6.26411	2.12936	0	0.831506	0	7.3206	7.7187	7.62559	6.78708	4.86519	3.63563	0	1.02041	0	-0.17928	-0.980793	dropout	NA
YFL033C	RIM15	9.66819	9.1276	7.98366	8.30004	7.92032	3.49363	0.585413	0.415753	0.787039	9.0035	8.96273	9.03968	8.13541	7.37479	3.42194	0	0.786503	0.240031	-0.825962	-0.531973	dropout	Protein kinase involved in cell proliferation in response to nutrients
YFL034C-A	RPL22B	9.22324	8.89451	8.97649	8.61013	7.9672	0.2928	4.20622	0.831506	0.90077	8.95967	9.23343	8.74127	8.39521	7.87265	5.09047	0	0	1.05735	-0.299889	-0.199004	dropout	Ribosomal 60S subunit protein L22B
YFL034W	YFL034W	8.18146	8.41604	8.2472	7.96201	7.33859	0.2928	0.334082	0	3.56539	7.3106	8.58185	8.09764	7.85786	7.49682	5.93222	4.84541	6.49129	4.83634	-0.0657014	0.642281	dropout	Putative integral membrane protein that interacts with Rpp0p
YFL035C-A	NA	8.36868	7.88369	7.87602	8.42107	8.47673	3.73678	2.9165	0	0	6.581	7.4146	6.66642	6.53192	5.8617	2.7265	0.224007	0.487202	0	0.797816	0.127459	dropout	NA
YFL035C-B	NA	7.82717	8.52122	8.35807	8.2589	7.91856	3.11279	0	0	0.90077	6.25545	6.03516	5.3104	6.25443	4.87236	2.61687	0	0.299301	0	0.601847	-0.153526	dropout	NA
YFL035C	NA	8.07647	8.45568	8.5347	8.65462	7.96331	3.42339	0.167859	0	0.221274	8.02058	8.28557	8.29982	8.67557	8.18384	5.43107	3.14467	0.79418	0	0.633701	1.0457	dropout	NA
YFL036W	RPO41	8.14237	8.37911	8.25231	7.8998	7.65323	2.54797	0	0.651736	0.601003	8.46911	8.22862	8.26664	8.01187	7.84395	6.4248	5.66079	6.1213	4.54292	0.149084	0.272403	dropout	Mitochondrial RNA polymerase
YFL037W	TUB2	8.24198	5.52986	7.84837	6.39397	6.54538	7.74608	8.17384	8.97497	8.3644	7.65136	7.95129	7.74834	6.14088	5.40586	1.35172	0.794871	2.08032	0	-0.868655	-1.21746	dropout	Beta-tubulin
YFL038C	YPT1	8.19165	8.76699	8.47576	8.95075	8.58586	6.18097	5.68413	4.76767	2.9806	8.03642	8.29119	8.37385	8.9858	8.41265	6.70697	7.01777	1.92937	5.62621	0.934887	1.31262	dropout	Rab family GTPase
YFL040W	YFL040W	7.98483	8.60821	8.26215	7.75404	7.14272	1.364	2.29397	0.413501	0	7.88676	8.47294	8.26644	7.45182	6.96369	3.50654	0	0.283975	0.311725	-0.181672	-0.15793	dropout	Putative transporter
YFL041W	FET5	8.35888	8.94657	8.72641	8.4138	7.66351	2.8084	2.05031	2.26362	1.3678	8.40554	9.00038	8.57272	8.36023	7.46846	3.26493	0	0.487202	0.419821	0.0280754	-0.010824	dropout	Multicopper oxidase
YFL042C	YFL042C	8.84395	9.0981	9.10917	9.39973	9.13785	6.72206	6.33451	5.62788	6.12966	8.86107	9.34713	9.24252	9.65743	9.07172	5.04074	2.69649	1.15578	0	0.894846	0.982654	dropout	Putative protein of unknown function
YFL043C	NA	8.36066	8.63309	7.38066	8.05548	7.07602	3.8046	0.303936	0	0.650153	7.97938	8.51361	8.68573	8.15133	6.71371	2.2006	0.224007	0.645579	0.240031	-0.365265	-0.0995805	dropout	NA
YFL044C	OTU1	7.961	9.03583	8.80058	9.00905	8.54371	3.58806	0.605163	0	1.45108	8.04272	8.74739	8.31073	8.27236	8.50529	5.5902	7.02337	4.03803	0	1.02317	0.875486	dropout	Deubiquitylation enzyme that binds to the chaperone-ATPase Cdc48p
YFL045C	SEC53	6.52013	6.71385	6.08414	4.87853	4.47774	2.47584	0	0	0.221274	7.31667	6.66871	6.27343	4.98756	3.88129	3.24605	0	0	0	-1.31674	-1.93038	dropout	Phosphomannomutase
YFL046W	FMP32	7.26448	8.14449	7.49713	7.95757	6.52153	3.25358	0.335717	0.471965	1.48285	8.15724	8.62894	7.39757	6.06955	7.20538	0.464921	0.448013	1.29116	0	0.173612	-0.766423	dropout	Putative protein of unknown function
YFL047W	RGD2	8.49512	8.68153	8.61152	8.7929	8.2601	3.4264	3.2923	0.913796	0.221274	8.14371	8.59179	8.80456	8.81548	8.13753	4.05139	0.532607	0.775367	0.731546	0.595494	0.956635	dropout	GTPase-activating protein (RhoGAP) for Cdc42p and Rho5p
YFL048C	EMP47	7.45436	8.34947	7.63469	7.87313	7.14378	1.54589	0.302582	0	0.221274	7.46345	8.54673	7.8063	6.88171	6.13888	4.52407	4.59418	0.673193	0.311725	0.307539	-0.517826	dropout	Integral membrane component of ER-derived COPII-coated vesicles
YFL049W	SWP82	8.22983	8.9811	8.57731	8.67212	8.03206	4.74781	0.302582	0.413501	0.924236	8.58781	9.00979	8.90219	8.50305	7.7898	2.71357	3.24782	0.283975	1.84152	0.423286	0.094907	dropout	Member of the SWI/SNF chromatin remodeling complex
YFL050C	ALR2	8.73028	9.22847	8.62499	9.13955	8.58151	3.66667	0.607872	0.827002	0.442547	7.11283	7.28889	6.94892	7.16471	5.47215	2.80715	0.532607	2.67096	0	0.510977	-0.00745607	dropout	Probable Mg(2+) transporter
YFL051C	YFL051C	8.96508	9.19202	8.83611	8.3742	7.37274	2.93359	0	0.827002	1.0545	8.43811	8.80504	8.52329	7.35391	6.73288	2.01505	0	1.55073	1.36693	-0.644248	-0.773201	dropout	Putative protein of unknown function
YFL052W	YFL052W	8.89484	9.11403	8.63955	8.70199	8.62069	3.32086	3.33253	0.235983	2.49991	8.39378	8.99659	8.71291	9.04357	8.78386	6.43286	5.83836	2.9387	0.419821	0.326614	1.01206	dropout	Putative zinc cluster protein that contains a DNA binding domain
YFL053W	DAK2	8.76922	8.96004	8.74114	9.03099	8.32501	1.34949	3.07403	0.829254	1.45149	8.63969	8.90203	8.8704	8.63977	8.30198	3.53928	2.59142	0.786503	0.240031	0.43123	0.432088	dropout	Dihydroxyacetone kinase
YFL054C	YFL054C	9.0859	9.1798	8.87637	8.7335	8.20983	1.85108	0.3349	0	0.450385	8.76431	8.99026	8.34731	8.7379	7.78619	3.98509	6.03507	2.59645	2.9032	0.0897853	0.0351752	dropout	Putative channel-like protein
YFL055W	AGP3	8.94763	9.07866	8.84089	8.85723	8.39957	2.69147	0.470977	0.413501	1.22207	8.53298	9.27601	8.95018	8.87926	7.60058	3.91826	0.394686	0.980717	0	0.185657	0.0988628	dropout	Low-affinity amino acid permease
YFL056C	AAD6	7.66479	8.29189	7.96756	8.25587	7.57331	2.5134	2.14648	2.26362	0.787039	7.55513	7.74871	7.55194	7.80887	7.21881	3.62298	0.394686	0.885325	0.240031	0.580073	0.531562	dropout	Putative aryl-alcohol dehydrogenase
YFL063W	NA	8.50042	9.49956	9.15817	8.34243	8.02712	6.08145	4.84662	4.00835	1.28452	8.98788	9.20314	8.97848	8.57658	8.59204	2.37369	5.8257	2.12991	1.75224	-0.0482631	0.251105	dropout	NA
YFR001W	LOC1	8.69067	8.80916	8.739	8.13794	7.46457	2.2254	0	0.235983	0.822276	8.53788	8.75028	8.56506	8.10833	7.92311	6.7932	6.9861	6.20143	2.17331	-0.386996	0.124243	dropout	Nuclear protein involved in asymmetric localization of ASH1 mRNA
YFR002W	NIC96	7.75172	8.1591	7.57832	7.87674	6.27443	5.70706	6.4919	5.46049	5.50782	8.20744	8.37832	7.32278	6.56482	7.0345	5.32756	2.12763	0.283975	1.43561	-0.395187	-0.626562	dropout	Linker nucleoporin component of the nuclear pore complex (NPC)
YFR003C	YPI1	8.35961	8.50485	8.5955	7.99915	7.73603	4.02333	0	0	0.390366	8.49769	8.40686	8.48382	8.15428	7.53212	5.22407	4.88818	3.98291	0	0.029367	0.0813744	dropout	Regulatory subunit of the type I protein phosphatase (PP1) Glc7p
YFR004W	RPN11	8.94209	8.20614	8.40658	8.79952	8.17105	4.12451	3.55363	0	0	7.77371	8.57475	8.886	8.32041	7.04339	3.46942	0	0	0	0.28576	0.257479	dropout	Metalloprotease subunit of 19S regulatory particle
YFR005C	SAD1	8.52713	8.39936	8.60749	7.64153	7.73238	4.02689	0.334082	0.831506	1.45108	7.84618	8.16716	7.71773	7.49022	7.07768	4.83178	6.83803	3.84503	3.09892	-0.202055	0.0419728	dropout	Conserved zinc-finger domain protein involved in pre-mRNA splicing
YFR006W	YFR006W	9.19891	8.86305	9.02267	8.27977	8.00278	7.01037	6.46911	2.96544	4.63755	9.05716	8.80444	8.92683	8.4986	8.04144	5.66631	6.4539	1.49092	0.563621	-0.386619	-0.0128082	dropout	Putative X-Pro aminopeptidase
YFR007W	YFH7	8.3958	8.38667	8.33343	8.13847	7.7368	4.1859	2.52148	0.67468	3.18241	7.77844	8.25374	8.35549	8.20778	7.95798	2.76598	2.75865	0.487202	0.240031	0.0718739	0.81094	dropout	Putative kinase with similarity to the PRK/URK/PANK kinase subfamily
YFR008W	FAR7	8.281	8.42301	8.62976	8.43972	7.7887	6.11228	4.744	0	0.90077	7.71428	8.31628	8.53798	7.88207	7.48113	5.77453	4.5803	4.24783	4.75203	0.314908	0.442233	dropout	Protein involved in recovery from pheromone-induced cell cycle arrest
YFR009W	GCN20	8.43468	8.80219	8.28915	8.29289	7.22683	0.396374	3.76301	3.82354	0.442547	7.79675	8.20869	8.70603	7.85052	7.61298	3.51811	0	1.55073	4.10324	-0.282639	0.479221	dropout	Positive regulator of the Gcn2p kinase activity
YFR011C	MIC19	7.93388	8.33226	8.32239	7.87641	7.00202	3.36522	2.77572	1.09131	0.259786	7.84498	7.868	7.94429	7.85775	7.24478	4.40192	2.91747	4.2716	2.48634	-0.0987829	0.356963	dropout	Component of the MICOS complex
YFR011C	MIC19	8.75988	8.81118	8.88553	8.22923	7.3988	1.16818	0	0.235983	0.977637	8.28207	8.80514	8.95301	8.25464	7.64385	5.00511	0.570865	0.487202	0	-0.436427	0.169264	dropout	Component of the MICOS complex
YFR012W	DCV1	8.41395	8.75617	8.36497	8.2033	6.86519	5.98392	5.76683	5.19392	4.42379	8.10896	8.48392	8.44142	7.2224	6.60965	1.79559	0.789371	0.974405	0.480061	-0.499218	-0.5904	dropout	Protein of unknown function
YFR013W	IOC3	7.7642	8.68881	8.40136	6.94401	7.06705	2.67816	0	1.35563	0	7.94392	8.27957	8.33286	7.34537	6.08	3.71791	0	0	0	-0.422276	-0.667093	dropout	Subunit of the Isw1a complex
YFR013W	IOC3	8.44601	7.88316	8.21085	7.16642	6.84091	2.66423	0.167041	0.651736	1.00623	8.65227	8.53201	8.59125	7.5506	6.60944	2.10683	0.224007	0.283975	0.419821	-0.790721	-0.823804	dropout	Subunit of the Isw1a complex
YFR014C	CMK1	6.56415	7.45618	7.33548	7.59515	6.5927	3.13567	0.47044	1.14605	3.31529	7.08474	7.17655	7.23759	6.79951	6.11002	0.157011	0	0.645579	0	0.750083	0.0149735	dropout	Calmodulin-dependent protein kinase
YFR015C	GSY1	8.71108	8.57302	8.45076	8.26439	7.85983	3.18595	3.57823	0	0.90077	8.0891	8.25915	8.63501	7.869	7.15093	6.27342	6.12449	5.97062	1.05735	0.00594164	0.0305881	dropout	Glycogen synthase
YFR016C	YFR016C	6.85159	5.64406	6.29817	6.20376	5.90282	0.853315	0.47044	0.415753	0.671658	7.74729	7.74831	8.24044	7.56067	7.21876	5.80622	7.40857	0.598601	0	-0.0244692	0.322142	dropout	Putative protein of unknown function
YFR017C	IGD1	8.00719	8.58466	8.44961	8.20965	8.16401	3.18997	0.470977	0.651736	0.221274	8.15501	8.48786	8.417	8.08701	7.96002	2.05027	0.794871	0.94488	0	0.580693	0.457235	dropout	Cytoplasmic protein that inhibits Gdb1p glycogen debranching activity
YFR018C	YFR018C	8.4388	8.1709	8.45199	8.34035	7.20881	2.59911	0.335717	0	5.01047	8.12574	8.95029	8.86102	7.92448	6.83911	4.50295	4.78574	5.05839	0.480061	-0.095139	-0.338908	dropout	Putative protein of unknown function
YFR019W	FAB1	9.02632	8.90013	8.96777	8.23111	7.58113	5.79906	5.87251	0.831506	0	9.01123	9.25508	9.1569	8.30556	7.16082	4.74286	1.14173	0.598601	0	-0.540307	-0.671117	dropout	1-phosphatidylinositol-3-phosphate 5-kinase
YFR020W	YFR020W	8.35949	8.73503	8.40971	8.3739	8.31967	5.79321	4.20622	4.46255	0.519573	8.33595	8.41342	8.19749	8.50711	8.08172	6.38256	6.24413	7.3303	7.47818	0.521643	0.574769	dropout	Protein of unknown function
YFR021W	ATG18	7.87523	8.74548	8.52812	8.20849	7.47665	0	0	0	0.90077	8.1476	8.24364	8.24673	7.76435	7.1549	3.00932	0	0	5.29937	0.22963	-0.0333799	dropout	Phosphoinositide binding protein
YFR022W	ROG3	8.51867	8.05969	7.9844	7.69407	7.24464	2.6725	0.335717	0	0.442547	7.77371	8.17001	8.20575	7.80924	6.60536	3.78011	0	0	1.12724	-0.357944	-0.055756	dropout	Alpha-arrestin involved in ubiquitin-dependent endocytosis
YFR023W	PES4	8.22239	8.43345	8.44154	8.13656	7.66658	3.04438	1.92758	0.555847	0.450385	7.79082	8.55671	8.24523	8.40587	7.34395	3.51942	2.54965	0.487202	0.240031	0.180376	0.462695	dropout	Poly(A) binding protein, suppressor of DNA polymerase epsilon mutation
YFR024C	NA	8.79492	9.02749	8.89543	8.52705	7.85452	2.67976	2.18452	0	1.14551	9.00203	9.01442	8.98768	8.52307	8.05868	7.22956	7.34316	7.12306	4.87745	-0.108992	-0.0182657	dropout	NA
YFR024C-A	LSB3	8.4978	7.96137	8.21498	8.0632	7.84572	3.83595	3.10402	0.471965	4.94472	8.11203	8.0508	8.10804	8.13598	7.35356	3.73962	0.448013	0.974405	1.12724	0.124026	0.573721	dropout	Protein containing a C-terminal SH3 domain
YFR026C	ULI1	7.81839	8.20717	8.4636	7.93912	6.76403	3.10143	0.167859	0.913796	2.42094	7.84288	8.3723	8.38292	7.59213	7.29733	2.67605	2.56773	0.94488	0.563621	-0.0947282	0.133311	dropout	Putative protein of unknown function
YFR027W	ECO1	7.56099	8.34703	8.2061	7.85172	6.88831	4.99309	4.36672	0	1.00623	7.67784	8.15371	8.28199	7.9403	7.13077	5.37692	4.8073	5.633	1.77173	0.0790403	0.347336	dropout	Acetyltransferase
YFR028C	CDC14	7.57491	8.01596	7.93386	7.12886	6.47544	2.96414	1.34712	0	0	7.7298	7.79274	8.476	7.44379	6.61204	7.16548	8.03726	9.22721	8.64904	-0.36397	-0.056039	dropout	Protein phosphatase required for mitotic exit
YFR029W	PTR3	7.76013	7.43427	7.13173	7.56374	8.14943	7.11535	7.11626	6.0928	5.82163	7.8222	7.38166	7.17152	7.68999	7.65032	5.9249	5.0778	3.06449	2.6033	0.813658	0.711417	survivers	Component of the SPS plasma membrane amino acid sensor system
YFR031C-A	RPL2A	6.43086	7.65615	6.96381	7.52613	6.88854	1.33349	2.14273	2.65475	0.259786	6.90297	8.20906	7.41067	7.60615	6.60008	6.19369	4.90146	2.92321	0.948497	0.926978	0.424388	dropout	Ribosomal 60S subunit protein L2A
YFR031C	SMC2	8.0831	8.531	8.36343	8.37084	7.88852	2.48434	0.167041	0.235983	0.831707	8.5336	9.40798	8.69802	8.09013	7.65439	6.774	5.38277	3.96111	5.06395	0.450153	-0.168236	dropout	Subunit of the condensin complex
YFR032C	RRT5	8.84084	8.8908	8.78039	8.77276	8.37133	6.91676	7.16727	2.91758	6.35105	8.79736	8.79233	8.91509	9.09248	7.98384	5.96512	4.25981	3.40972	4.55238	0.263153	0.363354	survivers	Putative protein of unknown function
YFR032C-A	RPL29	8.37155	8.78053	8.64772	8.81677	8.40164	5.42808	3.48777	0	0.780732	8.2225	8.87235	8.64951	9.19188	8.01705	4.28108	0.789371	0.567949	0.839642	0.654011	0.766602	dropout	Ribosomal 60S subunit protein L29
YFR033C	QCR6	8.87847	8.85328	8.9013	8.78468	8.06273	5.82982	6.12935	3.21931	4.03326	9.38334	9.29535	9.05386	8.55364	6.64154	2.42655	0	1.36426	0.240031	0.0752339	-0.934078	dropout	Subunit 6 of the ubiquinol cytochrome-c reductase complex
YFR034C	PHO4	8.9491	9.10467	9.09705	9.61635	9.21383	4.73885	4.83621	2.70156	0.946813	8.98105	9.21121	9.09228	9.78992	9.22023	7.27969	3.18786	3.56269	5.84613	0.921969	0.983853	dropout	Basic helix-loop-helix (bHLH) transcription factor of the myc-family
YFR035C	YFR035C	9.52058	9.1309	9.26422	9.38061	9.15764	6.36948	4.78548	0	4.88816	9.00132	9.52187	9.84224	8.93938	8.97643	7.73829	7.03669	6.09522	0.62345	0.421979	0.491309	dropout	Putative protein of unknown function
YFR036W	CDC26	9.08294	8.83545	8.95754	8.93326	8.54726	5.05613	3.55154	1.09131	0.725539	8.85013	9.04807	9.18878	9.21119	8.55552	4.94522	2.64671	1.28002	3.23668	0.310332	0.607016	dropout	Subunit of the Anaphase-Promoting Complex/Cyclosome (APC/C)
YFR037C	RSC8	7.08037	5.92437	5.39784	5.30122	4.23453	0	0	0	0.259786	6.47461	7.37864	5.24976	5.58804	3.74247	4.3939	3.74209	2.16194	0	-1.40881	-1.37855	dropout	Component of the RSC chromatin remodeling complex
YFR039C	OSW7	8.07663	8.86013	8.63465	8.3247	7.69663	4.55151	3.55363	0	0.780732	7.96722	8.88338	8.73578	8.70987	8.35427	5.50742	1.29669	5.3925	0	0.230968	0.920513	dropout	Protein involved in outer spore wall assembly
YFR040W	SAP155	9.066	9.1767	9.28907	9.26074	8.50021	6.45867	5.24575	6.264	1.28452	9.04593	9.49761	9.5099	9.50058	9.69796	10.4322	11.319	11.9646	11.6529	0.29613	1.08822	dropout	Protein required for function of the Sit4p protein phosphatase
YFR041C	ERJ5	8.96777	9.46629	9.20306	8.80366	8.1657	5.72734	0.605163	0	1.66341	9.28447	9.62655	9.34577	9.42911	8.59334	4.21008	5.72458	1.02041	4.10573	-0.0958625	0.270821	dropout	Type I membrane protein with a J domain
YFR042W	KEG1	8.48466	8.70443	8.61799	8.33474	7.62886	2.21234	0.47044	0.235983	0.48106	8.35068	8.80749	8.61791	8.24632	7.67098	6.38362	7.29585	7.21884	7.42578	-0.0408821	0.143201	dropout	Integral membrane protein of the ER
YFR043C	IRC6	8.36535	8.49253	8.66127	8.15477	7.49437	0	0	0	1.20201	8.12266	8.29303	8.43867	8.07645	7.53533	2.82359	0	1.02041	0	-0.0474055	0.295342	dropout	Putative protein of unknown function
YFR044C	DUG1	8.14872	8.54973	8.62939	8.69036	8.0715	4.24823	4.35586	1.71195	0.828593	8.60742	8.74249	8.63301	8.58427	8.05457	4.41734	1.49853	0.786503	0.99519	0.633408	0.333696	dropout	Cys-Gly metallo-di-peptidase
YFR045W	YFR045W	7.17344	6.38584	7.79262	7.43675	7.23434	0.268042	0.167041	0	0.831707	7.24002	7.04835	6.90218	7.61577	7.09366	3.9342	0	0.299301	0	0.616288	0.728845	dropout	Putative mitochondrial transport protein
YFR046C	CNN1	8.07033	8.56752	8.11646	8.42493	7.70151	3.35459	2.53359	0.651736	0.822276	7.69087	8.76338	8.29665	7.84246	7.76466	6.18644	6.19524	0.583275	0.240031	0.301753	0.477168	dropout	Kinetochore protein
YFR047C	BNA6	8.53397	8.77263	8.56769	8.26298	7.68294	2.33982	0.848495	2.90308	1.68467	8.23518	8.69849	8.7951	7.9125	7.8196	8.48143	8.92519	9.58422	8.55373	-0.0923249	0.195076	dropout	Quinolinate phosphoribosyl transferase
YFR048W	RMD8	8.34769	8.50981	8.44412	8.16509	8.43709	4.84182	0.334082	0	1.84847	8.58369	8.79546	8.60455	8.3938	7.43624	3.3562	1.14173	0	0.62345	0.53237	-0.0728195	dropout	Cytosolic protein required for sporulation
YFR049W	YMR31	8.15123	8.78116	8.96571	8.78944	8.47053	7.47644	7.19378	5.00817	2.52828	8.27345	8.95315	8.6398	8.81966	8.69686	4.53159	1.14173	1.34639	0.62345	0.834567	0.981888	dropout	Mitochondrial ribosomal protein of the small subunit
YFR050C	PRE4	8.33296	8.52398	8.50563	10.1849	10.4872	8.52082	7.97329	5.55538	5.35196	8.21455	8.92901	8.90173	10.4892	10.9697	8.19464	7.27801	2.36581	3.73836	2.48898	2.88158	survivers	Beta 7 subunit of the 20S proteasome
YFR051C	RET2	8.4816	8.6011	8.83683	8.92503	8.35707	3.92821	0	0.415753	0.822276	8.18796	8.73999	8.76021	8.9578	9.01208	5.37154	2.33644	4.2757	0	0.647615	1.27576	dropout	Delta subunit of the coatomer complex (COPI)
YFR052W	RPN12	8.87286	8.49634	8.76752	8.7196	7.98386	0.706987	0	0	0.442547	7.81191	8.50002	8.77323	8.87685	7.83646	4.7472	0.448013	0	0	0.110201	0.908198	dropout	Subunit of the 19S regulatory particle of the 26S proteasome lid
YFR053C	HXK1	8.50472	8.23199	8.69441	8.1964	7.9018	2.37792	0.470977	0.677814	1.14551	8.79646	9.11881	8.92631	8.81683	7.67524	4.35935	0.224007	1.14038	0.419821	0.182481	0.302235	dropout	Hexokinase isoenzyme 1
YFR054C	NA	8.69175	8.4093	8.75066	9.03251	8.26002	2.87261	3.01331	0	0	8.62565	8.35099	8.77068	8.64477	8.07565	5.59515	5.43438	0.567949	0.480061	0.545155	0.468914	dropout	NA
YFR055W	IRC7	8.24487	7.86976	7.87628	6.81144	6.42059	0.2928	0.833276	0	1.20201	8.6343	8.57498	7.6744	7.19885	6.58775	3.09393	1.14173	0	0.62345	-0.943808	-0.9573	dropout	Beta-lyase involved in the production of thiols
YFR056C	NA	7.60334	8.34603	7.81669	8.0511	7.57609	4.62332	3.4113	0.235983	2.9359	7.99016	8.59088	8.46408	8.5354	7.53283	4.19006	0.224007	0.786503	0.563621	0.526056	0.686152	dropout	NA
YGL001C	ERG26	6.42169	7.00681	6.70806	7.04882	6.2114	4.13928	1.82355	0	0.450385	7.36109	7.23519	6.61401	6.95292	6.54039	8.38425	7.03103	5.46592	3.15043	0.538313	0.130243	dropout	C-3 sterol dehydrogenase
YGL004C	RPN14	5.95961	7.72428	7.49327	6.96336	7.12066	5.04158	3.23023	4.37413	0	7.5748	7.23802	7.95685	7.02603	5.75803	4.03561	0	0	0	1.13961	-0.433278	dropout	Assembly chaperone for the 19S proteasome regulatory particle base
YGL007W	NA	7.51612	8.16255	8.36286	7.64451	6.4619	0	0	1.11169	0.442547	7.56141	7.384	8.25039	7.68028	5.80373	0.651098	4.31733	0.567949	0.839642	-0.165684	-0.190864	dropout	NA
YGL008C	PMA1	7.69638	8.19799	8.28692	8.41517	8.74767	10.5173	10.291	10.8455	10.7302	7.67146	8.17318	8.38996	8.37953	8.10028	6.22799	3.96037	5.73066	0	1.32504	1.04631	dropout	Plasma membrane P2-type H+-ATPase
YGL009C	LEU1	7.16208	7.70799	8.15643	7.37551	6.92003	0	0	0	0	7.52967	7.6179	7.90891	7.1056	6.96176	1.53665	0.789371	0	0.480061	0.36472	0.185986	dropout	Isopropylmalate isomerase
YGL010W	MPO1	7.40282	7.45221	7.84458	7.12389	6.57879	2.52179	0.335717	2.84639	0	7.49487	7.16548	7.61661	6.23708	5.91201	2.86275	0	5.93786	0.480061	-0.0255431	-0.569623	dropout	Protein involved in metabolism of phytosphingosine
YGL011C	SCL1	6.15222	6.24012	5.76274	6.54768	6.06381	0	0	0	0	6.86629	6.56204	6.76653	6.59839	4.74595	5.27217	0	3.65283	0	0.566929	-0.425921	dropout	Alpha 1 subunit of the 20S proteasome
YGL013C	PDR1	8.20128	7.03274	7.58853	7.77307	6.73089	3.43324	0	0	0.442547	NA	NA	NA	NA	NA	NA	NA	NA	NA	-0.10717	NA	dropout	Transcription factor that regulates the pleiotropic drug response
YGL014W	PUF4	7.24231	7.48829	7.00703	7.79559	7.48709	5.76725	4.04274	0	0.450385	7.05173	6.79278	7.28929	7.85817	7.06433	5.68529	0	0.283975	4.38659	0.867929	1.2744	dropout	Member of the PUF protein family
YGL016W	KAP122	7.48059	7.31185	7.2729	6.89881	5.76387	2.77619	0.334082	0	0.90077	6.91056	6.62803	7.2024	7.44082	6.83993	4.43758	1.771	0	0	-0.598326	0.930737	dropout	Karyopherin beta
YGL017W	ATE1	7.44456	7.55621	7.82802	6.99194	6.40328	2.28719	0.303936	0.235983	1.14551	7.62697	7.941	8.06935	7.32143	6.33906	4.18732	5.05875	0.487202	0.551755	-0.238387	-0.232199	dropout	Arginyl-tRNA-protein transferase
YGL019W	CKB1	7.43392	7.01726	6.99669	6.6061	5.77729	4.28179	3.00639	0	0.519573	8.25584	6.78864	7.58929	6.9845	6.20758	3.13445	0	0	0	-0.591519	-0.556457	dropout	Beta regulatory subunit of casein kinase 2 (CK2)
YGL020C	GET1	7.11146	7.35089	7.99398	6.9741	7.57324	3.70215	0.335717	0	0.442547	7.95362	7.44656	7.96803	7.23425	7.56514	2.42567	0.448013	0.974405	0.480061	0.85379	0.335102	dropout	Subunit of the GET complex
YGL021W	ALK1	7.2591	7.56268	8.03096	7.41576	6.81487	0.536084	0.605163	0	1.66341	8.15768	7.84511	7.98393	7.75782	7.10456	3.13445	0	0.598601	0	0.295254	0.0465519	dropout	Protein kinase
YGL022W	STT3	7.83975	7.09132	7.40142	6.99094	5.7367	1.22976	1.84947	0	0	7.29072	7.31345	7.11192	7.18884	5.50571	5.72778	0	4.88472	0	-0.587726	0.0790551	dropout	Subunit of the oligosaccharyltransferase complex of the ER lumen
YGL023C	PIB2	5.89723	5.52031	5.00489	6.3962	5.03933	0.706987	3.45367	0	0	6.3001	7.72418	4.92531	4.14699	3.62296	0	0	0	0	-0.0200399	-1.4413	dropout	Protein of unknown function
YGL024W	NA	6.57214	6.89529	6.8087	6.47255	5.49083	4.86737	2.62893	0	0.601003	7.67271	7.69355	8.33539	6.75467	6.26737	0	1.771	0	0	-0.248626	-0.452266	dropout	NA
YGL025C	PGD1	7.36397	7.56245	7.78058	7.38922	6.47126	1.64245	0	0	0.259786	7.71191	7.37827	8.06214	7.28619	6.13273	0.157011	0	3.33699	0	0.014551	-0.256271	dropout	Subunit of the RNA polymerase II mediator complex
YGL026C	TRP5	7.63797	7.51164	7.563	7.08478	6.56671	4.49194	3.48777	0.471965	4.68768	7.66938	7.7987	7.74567	7.68151	6.2513	3.69795	3.89123	0	0	-0.227674	0.228406	dropout	Tryptophan synthase
YGL027C	CWH41	6.95516	6.76379	7.57113	7.16864	6.26093	3.74156	0	0	0	7.82526	7.1446	7.9134	6.72597	6.18837	2.72091	0	0	0	0.316685	-0.444403	dropout	Processing alpha glucosidase I
YGL028C	SCW11	8.36535	8.37262	7.74802	7.92606	7.47802	0.2928	0	0	0	8.63751	7.75075	7.79701	7.54053	6.43643	2.36004	1.14173	0	0	-0.114424	-0.68098	dropout	Cell wall protein with similarity to glucanases
YGL029W	CGR1	8.0798	7.02171	7.11681	7.19012	6.59728	3.77102	1.92479	1.34106	0.48106	7.32635	7.06958	7.38282	6.75686	6.73469	1.53735	2.79326	0.283975	0.240031	-0.52682	0.212135	dropout	Protein involved in nucleolar integrity and processing of pre-rRNA
YGL031C	RPL24A	7.5212	7.51829	7.67664	7.91579	6.61405	1.60247	0.167859	0	0.450385	7.04029	7.44432	7.85125	7.27309	6.61698	4.34176	0	0	0.311725	0.5921	0.41915	dropout	Ribosomal 60S subunit protein L24A
YGL032C	AGA2	6.5214	5.87587	0.567843	5.07201	3.66573	0	0	0	0	6.68471	6.40886	6.00054	3.36819	2.16451	1.87251	0	0.567949	0	-1.65143	-2.99338	dropout	Adhesion subunit of a-agglutinin of a-cells
YGL033W	HOP2	7.77745	7.60618	7.79399	7.45232	5.47626	3.6148	0	0.831506	0.90077	7.8168	7.6287	8.03466	6.69442	5.57632	5.42855	0	0.598601	0	-0.830485	-0.929024	dropout	Meiosis-specific protein that localizes to chromosomes
YGL035C	MIG1	5.46421	2.88877	1.87849	0.663886	0.225675	1.23272	0	0	0	NA	NA	NA	NA	NA	NA	NA	NA	NA	-3.63098	NA	dropout	Transcription factor involved in glucose repression
YGL037C	PNC1	7.10112	7.46391	7.90534	7.28783	6.24657	2.35348	4.31211	0.471965	0.442547	7.79484	7.51989	7.8253	7.32412	7.03703	4.7472	0	0.567949	0.480061	0.0542624	0.16791	dropout	Nicotinamidase that converts nicotinamide to nicotinic acid
YGL038C	OCH1	8.25574	7.79762	7.50446	7.22972	5.8997	4.56963	1.69148	0	0.259786	7.63113	7.16218	7.95561	6.94532	5.46051	3.12841	0	0.645579	0.311725	-1.14178	-0.643544	dropout	Mannosyltransferase of the cis-Golgi apparatus
YGL039W	YGL039W	7.46409	7.2322	7.84392	7.33688	6.20799	0.767323	1.48783	0	0.450385	7.43892	7.46278	7.80685	7.28682	6.95624	3.52341	2.56939	4.6941	0.240031	-0.132102	0.351552	dropout	Oxidoreductase shown to reduce carbonyl compounds to chiral alcohols
YGL040C	HEM2	7.11338	5.91927	5.18329	5.61224	3.34249	1.23272	0	0	0	6.43098	3.8547	6.09555	5.80221	4.21651	2.36004	0	0	0	-2.44982	-0.0880054	dropout	Aminolevulinate dehydratase
YGL041C	NA	8.2701	7.51784	7.80209	7.13005	7.22887	5.01244	2.21663	0	0.519573	7.38876	7.75561	7.30411	7.1348	6.55213	5.72895	0	0	0	-0.275458	0.0310291	dropout	NA
NA	NA	NA	NA	NA	NA	NA	NA	NA	NA	NA	5.29359	0	3.27535	3.83292	1.24377	0	0	0	0	NA	NA	NA	NA
YGL043W	DST1	6.30865	6.58169	5.8893	4.84649	3.93721	0	0	0	0	6.72682	5.28278	6.51972	5.05853	3.37528	0	0	0.487202	0	-1.32696	-1.3921	dropout	General transcription elongation factor TFIIS
YGL044C	RNA15	6.75919	7.2821	7.56851	6.89436	6.43557	5.64415	3.45367	4.55126	4.53966	7.91553	4.12909	6.91259	6.36886	5.59433	2.82454	0	0.974405	0	0.292892	-0.829987	dropout	Component of the cleavage and polyadenylation factor I (CF I)
YGL045W	RIM8	7.29098	7.56365	7.2432	7.54591	8.04419	7.1848	6.79295	5.66797	3.90817	8.1178	7.42921	7.88792	7.76836	8.09856	5.93697	4.98262	2.63579	4.36082	1.03261	0.720116	survivers	Protein involved in proteolytic activation of Rim101p
YGL046W	NA	8.1653	7.42847	7.95048	7.39002	6.60017	2.07447	0.167859	0	0.946813	8.32752	7.76183	8.03949	6.74423	5.80752	1.43137	0	0.79418	0	-0.455281	-1.14327	dropout	NA
YGL047W	ALG13	8.01049	7.6484	7.81815	8.14587	7.38024	6.0001	2.57312	0.831506	2.73029	8.45427	7.45703	7.62697	7.669	7.6252	2.29004	5.35096	0	0	0.363768	0.185421	dropout	Catalytic component of UDP-GlcNAc transferase
YGL048C	RPT6	7.93203	7.38322	7.77053	8.64031	8.58755	4.97212	4.3493	0	0.840751	8.21724	7.3217	7.46444	8.35266	8.36384	4.8659	3.16659	0.885325	0.240031	1.39527	1.08709	dropout	ATPase of the 19S regulatory particle of the 26S proteasome
YGL049C	TIF4632	5.4859	3.57928	2.85721	1.73871	0.225675	0	0	0	0	5.00537	5.94231	4.87866	4.2305	1.455	4.30903	3.05019	0	1.36693	-3.41174	-1.81559	dropout	Translation initiation factor eIF4G
YGL050W	TYW3	7.61392	7.6765	7.1133	7.20134	5.98733	5.90998	5.65875	4.23281	0	7.9502	7.68764	7.48579	7.49709	8.1962	7.07312	5.07786	4.94999	4.40156	-0.521105	0.728322	dropout	tRNA methyltransferase required for synthesis of wybutosine
YGL051W	MST27	6.72368	7.81382	7.71975	7.30919	6.8977	0	0.607872	0.471965	1.28452	6.98947	5.46586	5.92351	5.019	4.54206	1.97473	0.532607	0.645579	0	0.597376	-0.976172	dropout	Putative integral membrane protein, involved in vesicle formation
YGL053W	PRM8	7.59595	7.27535	7.46335	7.91146	7.01183	1.7731	0.167859	0	0.450385	6.98238	7.11318	7.86446	8.405	7.55961	1.5031	2.21346	0.283975	0	0.432152	1.479	dropout	Pheromone-regulated protein
YGL054C	ERV14	8.22762	7.51721	7.86585	6.47911	6.49138	2.18692	0.303936	0	1.73312	7.84956	7.72122	7.9548	6.83344	5.15564	1.41248	0	0.487202	0	-0.887156	-1.1478	dropout	COPII-coated vesicle protein
YGL055W	OLE1	7.32497	7.11168	7.28374	6.21338	2.88301	0.396374	0.335717	0	0	7.3388	6.93802	7.32289	5.56308	5.91895	0	0	0.974405	0	-2.3667	-0.476608	dropout	Delta(9) fatty acid desaturase
YGL056C	SDS23	8.12677	8.51144	8.39732	6.95796	7.09845	4.34255	0.335717	0	4.62609	8.35647	8.42477	8.30433	7.90555	6.37754	4.101	4.29073	1.77065	0	-0.597878	-0.588504	dropout	Protein involved in cell separation during budding
YGL057C	GEP7	6.48881	5.37649	4.90095	6.17532	4.45647	1.52416	1.35045	0.235983	0.221274	6.73868	4.8072	6.44461	6.01907	3.7422	1.88514	0	0.283975	0.240031	-0.500343	-0.688226	dropout	Protein of unknown function
YGL058W	RAD6	7.96131	7.72428	7.79844	7.51627	7.24211	4.09811	0	0	0	8.79541	7.93087	8.40321	7.59488	6.3725	0.251108	0.448013	1.96143	0	0.0502563	-0.858377	dropout	Ubiquitin-conjugating enzyme (E2)
YGL059W	PKP2	6.81087	6.47784	5.71718	6.92789	5.86112	1.68409	0	0	0.442547	6.75306	6.87182	6.16505	6.33152	4.68214	5.76617	4.23602	0	0	-0.179556	-0.612503	dropout	Mitochondrial protein kinase
YGL060W	YBP2	8.10466	7.8099	7.95932	6.64873	6.27992	2.67816	0.605163	0	1.20201	7.95423	7.42988	7.9753	6.96385	7.05877	3.54836	0	0.598601	0	-0.976246	-0.0403647	dropout	Central kinetochore associated protein
YGL061C	DUO1	8.01156	7.32247	7.55511	5.97188	4.94463	0	0	0	0.259786	7.65431	7.7488	7.61764	6.19202	4.0742	0.125554	0	0.283975	0	-1.81253	-1.86856	dropout	Essential subunit of the Dam1 complex (aka DASH complex)
YGL062W	PYC1	7.85759	7.75094	7.99957	7.03735	6.04615	1.86302	3.59033	0	0.840751	8.1695	8.03509	8.11983	7.33614	7.08135	4.45956	2.9801	1.15578	0.419821	-0.766709	-0.191234	dropout	Pyruvate carboxylase isoform
YGL063W	PUS2	7.71232	5.7478	4.55011	5.53791	5.35246	0.706987	0.607872	0.471965	0	7.19878	7.55276	6.27718	5.43983	3.90039	3.56522	0	1.29116	0	-1.09314	-1.88484	dropout	Mitochondrial tRNA:pseudouridine synthase
YGL064C	MRH4	8.27679	8.14613	8.08704	8.02382	7.14602	4.08073	0.167041	0	3.18241	8.53937	8.52601	8.33149	7.69608	6.73339	6.45188	6.60383	3.42794	0	-0.0751156	-0.621813	dropout	Mitochondrial ATP-dependent RNA helicase of the DEAD-box family
YGL065C	ALG2	6.24907	6.02542	5.03704	4.64455	3.07719	0.396374	0	0	0	6.48168	7.63027	5.74894	4.56674	0	0	0	0.567949	0	-1.83155	-3.91251	dropout	Mannosyltransferase in the N-linked glycosylation pathway
YGL066W	SGF73	7.59685	8.63813	8.50467	8.11507	7.02971	3.98743	3.52107	0	0	8.6192	7.96913	8.47629	8.31802	6.78697	1.87251	0	0.974405	0	0.157946	-0.247494	dropout	SAGA complex subunit
YGL067W	NPY1	8.45106	8.01932	8.35757	7.69082	5.86112	0	0	0	0	6.89364	5.64832	6.29803	6.47708	3.78054	2.90547	0.224007	2.0606	0	-1.09691	-0.782213	dropout	NADH diphosphatase (pyrophosphatase)
YGL068W	MNP1	8.158	7.80857	8.13628	7.8144	7.0524	4.36291	3.93844	4.18189	0.90077	6.86559	4.17445	6.19154	5.2571	5.208	2.8518	0	3.2688	0	-0.0988568	-0.302612	dropout	Protein associated with the mitochondrial nucleoid
YGL069C	NA	8.08702	7.99658	8.06019	6.89881	6.37128	4.84182	0	0	0.519573	8.22421	7.64716	8.23322	7.46773	4.65742	3.09393	3.70758	0	0	-0.864501	-1.39829	dropout	NA
YGL070C	RPB9	8.50957	7.33612	7.62776	5.58771	3.80936	0	0.607872	0.471965	0	8.90284	7.56409	7.43995	5.66165	4.45278	0	0	1.29116	0.480061	-2.9681	-2.61154	dropout	RNA polymerase II subunit B12.6
YGL071W	AFT1	8.31964	6.79585	7.52341	7.41927	6.14827	2.68157	0.470977	0.415753	0.259786	8.40389	7.69783	8.09974	7.5852	6.22801	1.74355	3.00318	0.645579	0.419821	-0.626727	-0.619484	dropout	Transcription factor involved in iron utilization and homeostasis
YGL072C	NA	7.15773	6.48065	6.0112	5.55921	5.36119	1.25868	0	0.415753	0	7.76128	6.77088	6.16975	6.03118	4.27619	2.91944	0	0.283975	0	-0.907477	-1.85294	dropout	NA
YGL074C	NA	7.67781	7.44353	7.76081	7.11345	6.1854	1.69276	0	0	0.601003	7.73461	7.45264	7.9409	6.94857	5.52236	2.0955	0	0	0	-0.443409	-0.755285	dropout	NA
YGL075C	MPS2	7.4747	7.16908	7.54346	6.44029	5.83169	2.33983	0.303936	0	3.39974	7.47258	7.17143	7.20592	6.5001	6.11136	7.17671	5.80296	5.73961	5.07909	-0.698827	-0.346523	dropout	Essential membrane protein localized at nuclear envelope and SPBs
YGL076C	RPL7A	6.73976	7.08871	7.58478	8.34604	7.74266	2.44799	2.46788	0	3.2953	7.74994	6.82547	7.71233	8.38984	7.78394	4.16882	2.65383	0.487202	2.15918	1.7745	1.20181	dropout	Ribosomal 60S subunit protein L7A
YGL078C	DBP3	7.38019	7.42854	7.60113	2.50145	6.12001	4.94122	2.44734	6.02772	0	7.22166	7.16122	7.52418	6.63717	5.52327	3.13668	0	0	0	-2.12855	-0.458891	dropout	RNA-Dependent ATPase, member of DExD/H-box family
YGL079W	KXD1	7.30409	7.47935	8.03435	2.44079	6.2864	4.20091	3.34627	4.31925	0	8.08732	7.94208	7.93194	6.64986	6.86808	3.58821	0	0.567949	0	-0.838969	-0.498239	dropout	Subunit of the BLOC-1 complex involved in endosomal maturation
YGL081W	YGL081W	5.95961	6.77556	5.6972	6.20429	5.53715	2.35348	0	0	0	6.87354	7.54298	5.90603	4.61933	4.56318	3.22733	0	0.567949	0	0.195834	-1.46111	dropout	Putative protein of unknown function
YGL083W	SCY1	8.44088	8.02665	8.39165	7.55934	7.05476	2.08017	0.167041	1.99144	0.450385	8.74719	8.16577	8.57516	7.66271	6.92306	2.5985	2.30456	0.94488	0	-0.48104	-0.566275	dropout	Putative kinase
YGL084C	GUP1	8.36389	7.57524	7.82156	7.3055	6.88061	3.07476	0	0	0	7.59571	8.0492	8.11935	7.48233	7.0396	5.1608	0	0	0	-0.490462	0.202898	dropout	Plasma membrane protein involved in remodeling GPI anchors
YGL085W	LCL3	7.90524	7.22305	7.3803	7.21402	5.98832	0.1464	0.47044	0	0.671658	7.97132	7.00509	7.44391	6.92822	5.60074	3.08267	4.5205	0	0.419821	-0.534035	-0.484386	dropout	Putative protein of unknown function
YGL086W	MAD1	8.11203	8.25492	7.9055	7.3448	6.50008	4.33698	4.90802	2.58929	1.88971	8.16504	7.4271	8.13007	6.88447	6.30619	5.07802	2.41167	4.9952	4.64412	-0.702372	-0.775255	dropout	Coiled-coil protein involved in spindle-assembly checkpoint
NA	NA	NA	NA	NA	NA	NA	NA	NA	NA	NA	5.84699	4.39359	6.05107	4.32017	4.42778	2.05699	0	0	0	NA	NA	NA	NA
YGL088W	NA	7.15798	7.12371	7.17297	6.95764	5.92532	0	0	0	0.519573	8.23059	0.78906	7.5907	6.76121	6.67588	3.21221	0	0	0	-0.204913	-0.535285	dropout	NA
YGL089C	MF(ALPHA)2	7.13361	7.06012	7.16527	6.94116	6.38237	0	0	0	0.450385	7.01053	7.19427	7.06176	7.13794	4.72629	0.157011	0	0	0.240031	0.0971343	-0.32935	dropout	Mating pheromone alpha-factor, made by alpha cells
YGL090W	LIF1	6.29638	7.18646	7.21169	7.2373	6.86603	3.35412	0.334082	0	0	7.13578	7.238	7.48979	7.32784	6.31419	3.71791	0	0.598601	0	1.02566	0.278856	dropout	Component of the DNA ligase IV complex
YGL091C	NBP35	7.46156	7.47658	7.58595	7.2345	6.72766	0	0	0	0.519573	8.22634	7.18485	7.19312	7.33663	7.22631	4.78164	0	0	0	0.057088	0.104338	dropout	Essential cytoplasmic iron-sulfur cluster binding protein
YGL092W	NUP145	5.92764	6.73048	6.79353	5.49563	4.70377	0	0	0	0	6.98793	6.75013	6.64789	5.65073	5.62284	6.78056	4.50565	5.30628	0	-0.53395	-0.509091	dropout	Essential protein with distinct roles in two nuclear pore subcomplexes
YGL093W	SPC105	5.21774	5.4278	4.70487	5.31103	3.28809	0.706987	0	0	0	5.71891	7.26802	5.32379	4.24396	1.11173	3.25632	0	0	3.08768	-0.651739	-2.83323	dropout	Subunit of a kinetochore-microtubule binding complex
YGL094C	PAN2	7.62826	7.89341	7.81603	7.97231	7.6562	5.20811	3.81591	3.68013	3.10723	8.06904	7.58218	8.18419	8.50789	7.60091	5.41713	2.71623	2.75427	2.27741	0.653412	0.738047	survivers	Catalytic subunit of the Pan2p-Pan3p poly(A)-ribonuclease complex
YGL095C	VPS45	7.77165	7.43614	7.11673	7.48221	6.99138	3.77269	3.3567	0.869627	0.450385	7.79487	7.78913	7.84467	8.21508	7.35888	6.28533	5.61679	0.487202	0.240031	0.00232302	0.615602	dropout	Protein of the Sec1p/Munc-18 family
YGL096W	TOS8	7.65545	7.46406	7.6881	6.88963	6.31229	2.81651	1.85853	1.14605	0.650153	7.83277	7.62836	7.784	7.70084	6.89195	3.23715	3.16948	0.487202	0.683465	-0.451018	0.110125	dropout	Homeodomain-containing protein and putative transcription factor
YGL097W	SRM1	8.60422	8.29585	8.09644	7.66933	7.51748	4.17554	2.96762	0.677814	2.27162	8.59227	8.48294	8.27067	8.65869	7.99829	5.3869	5.34922	2.75203	0.528676	-0.364998	0.466745	dropout	Nucleotide exchange factor for Gsp1p
YGL098W	USE1	7.78087	8.35381	7.55747	7.81699	6.21079	3.73678	0	0.471965	0	7.84728	7.48454	7.71944	7.33831	7.71217	7.31452	6.74597	4.67825	0	-0.478477	0.518921	dropout	Essential SNARE protein localized to the ER
YGL103W	RPL28	7.15903	7.57836	6.93115	7.61944	6.27107	3.4893	0	0	0	7.2507	7.41772	6.96359	6.0762	7.1628	5.50299	3.5458	3.1487	0.311725	0.129001	0.139413	dropout	Ribosomal 60S subunit protein L28
YGL107C	RMD9	8.33083	8.24393	7.72305	7.58969	6.59474	7.07076	0	4.62099	0	8.22675	7.36376	7.86053	7.2224	6.46072	2.26376	0	1.55073	0.480061	-0.685858	-0.423112	dropout	Mitochondrial protein required for respiratory growth
YGL108C	YGL108C	8.15292	7.92233	7.83064	9.55996	9.49379	5.65187	4.7299	2.85526	0	8.10192	6.96291	8.12131	9.59118	9.63184	11.0202	10.6768	10.1005	10.038	1.97941	2.33738	dropout	Protein of unknown function, predicted to be palmitoylated
YGL109W	NA	8.58858	7.7763	8.32232	7.10577	5.94924	3.71708	0	0.831506	0.90077	7.97085	7.29929	8.10854	7.33809	6.77705	3.00932	1.14173	0	0	-1.30685	-0.028129	dropout	NA
YGL110C	CUE3	7.08577	6.87893	6.79516	7.07444	5.74494	0	0	0.415753	0.48106	7.0709	7.2774	6.96004	5.98022	5.05584	4.54533	0	0.283975	0	0.100004	-0.896464	dropout	Protein of unknown function
YGL112C	TAF6	8.14442	7.31185	7.24092	7.61597	7.42641	5.17402	4.58079	0	0.90077	7.08033	7.42683	7.22259	6.69897	5.75402	5.56077	0	5.57883	0.62345	0.188662	-0.285791	dropout	Subunit (60 kDa) of TFIID and SAGA complexes
YGL113W	SLD3	7.17099	7.91747	7.96889	7.6198	7.09149	2.28313	0.167859	2.17837	0	7.38298	7.67185	7.67078	7.62149	6.95555	4.7106	0	0.786503	0	0.495335	0.462023	dropout	Protein involved in the initiation of DNA replication
YGL114W	YGL114W	7.40562	8.26637	7.84609	7.65121	6.4619	0	0	0	0	6.50526	6.44398	6.5443	5.75179	5.72967	1.0689	0	0.583275	0	-0.116558	-0.0116189	dropout	Putative protein of unknown function
YGL115W	SNF4	6.54251	6.77384	6.01712	5.89176	5.79816	6.88834	7.32411	8.32376	6.9726	6.68235	7.11818	6.2796	6.10855	5.32436	6.38524	4.64469	5.75185	0	-0.0485663	-0.392234	dropout	Activating gamma subunit of the AMP-activated Snf1p kinase complex
YGL116W	CDC20	7.85245	8.12281	8.14176	12.2526	13.6917	14.566	14.5189	14.2317	13.9637	7.1605	7.66019	8.23684	12.4306	13.6792	14.0062	13.8129	13.1127	12.9998	5.62858	6.15322	survivers	Activator of anaphase-promoting complex/cyclosome (APC/C)
YGL117W	YGL117W	8.04958	7.76868	7.91084	7.53467	6.57439	2.19407	2.29821	0	2.62801	8.17584	7.70447	7.73978	6.63245	3.65673	2.9332	0	0.786503	0	-0.400179	-1.07061	dropout	Putative protein of unknown function
YGL118C	NA	7.63907	7.81653	7.4512	7.20052	6.84067	1.08752	4.56499	0	0.90077	7.73687	7.36447	7.68237	6.90796	6.33878	3.8208	0	0	0	-0.111918	-0.292168	dropout	NA
YGL121C	GPG1	7.19352	7.54215	6.59857	6.67804	6.50976	7.06352	8.45067	6.98772	4.74536	7.39174	7.40231	7.38112	6.91424	6.63319	8.67251	8.22557	7.37147	7.0191	-0.12619	0.0515887	survivers	Proposed gamma subunit of the heterotrimeric G protein
YGL122C	NAB2	8.0482	6.63781	7.13326	7.99496	7.38426	3.10244	0	0	4.60497	7.21312	7.1047	6.98263	7.34301	6.61821	2.20549	0	0.567949	0.480061	0.577347	0.315737	dropout	Nuclear polyadenylated RNA-binding protein
YGL124C	MON1	7.60175	8.1709	8.03302	7.33858	6.83529	4.64564	0	0	0	6.41337	5.61862	5.38939	5.82958	5.66236	3.92942	0.224007	2.18853	0.240031	-0.135587	0.291573	dropout	Subunit of a heterodimeric guanine nucleotide exchange factor (GEF)
YGL126W	SCS3	7.16136	7.70236	7.71409	7.38583	6.70208	2.39925	0.833276	0	0.90077	7.68979	7.08783	7.48371	6.96763	5.96283	0	0	0.598601	0	0.245613	-0.367115	dropout	Protein required for inositol prototrophy
YGL127C	SOH1	7.46291	7.16802	6.66199	6.68323	5.89978	1.33908	0	0	0.221274	7.14178	7.51028	7.03763	7.05915	5.57918	4.10086	0	0.583275	0.240031	-0.452595	-0.150021	dropout	Subunit of the RNA polymerase II mediator complex
YGL128C	CWC23	7.92572	7.82707	7.83177	7.6373	7.40062	4.59554	4.18571	0	2.01247	7.42073	7.69609	7.68502	7.47704	6.96933	2.72091	0	0.598601	0.62345	0.185194	0.381706	dropout	Component of a complex containing Cef1p
YGL130W	CEG1	7.6583	8.24969	7.63858	7.95693	6.91138	4.00684	3.33916	0	0	7.57245	7.64716	7.17628	6.26496	6.7511	4.33702	0	0	0	0.0954927	-0.285942	dropout	Guanylyltransferase involved in mRNA 5' capping
YGL131C	SNT2	8.0819	8.05969	8.42896	7.75139	6.67196	0.706987	0	0	1.28452	7.99903	7.71984	8.28925	7.63118	7.24732	6.92299	4.23602	5.40897	6.06463	-0.362796	0.210456	dropout	Subunit of Snt2C complex, RING finger ubiquitin ligase (E3)
YGL133W	ITC1	7.66783	7.9467	8.29799	9.1336	9.34547	8.12008	7.99911	7.50663	7.16623	8.16102	7.25184	7.98285	9.06763	9.37329	7.56941	6.17354	0	0	2.05026	1.95776	dropout	Subunit of ATP-dependent Isw2p-Itc1p chromatin remodeling complex
YGL135W	RPL1B	8.17193	8.15895	8.434	8.13555	7.93927	3.1546	0.607872	0.471965	0	7.93123	8.00876	7.81914	7.44414	7.03703	0.464921	0	0.567949	0.839642	0.43028	-0.0107109	dropout	Ribosomal 60S subunit protein L1B
YGL137W	SEC27	7.69965	6.78606	7.40569	6.93414	5.78562	1.81926	0	0	0.601003	6.81336	6.97236	6.97733	6.89763	5.16398	1.46534	2.08958	0.510205	0	-0.666755	-0.228097	dropout	Essential beta'-coat protein of the COPI coatomer
YGL138C	YGL138C	7.31308	5.68257	6.68323	5.44059	5.55356	1.36792	0	0	0	6.58676	6.93053	6.5	4.63984	4.37419	2.52432	0	0	0	-0.85398	-1.37903	dropout	Putative protein of unknown function
YGL139W	FLC3	6.95905	7.62278	7.08624	7.38582	6.47727	1.33908	2.18741	0.869627	0.259786	7.33997	6.93639	7.03733	5.64922	5.72399	3.67878	0.394686	0.283975	2.57979	0.27883	-0.739547	dropout	Putative FAD transporter, similar to Flc1p and Flc2p
YGL140C	YGL140C	8.02168	8.04931	7.87519	8.61981	8.42932	5.70884	7.00767	4.46255	0	7.72185	7.83135	7.72676	8.50191	7.93274	7.45411	5.26304	4.16753	0	1.03016	1.07937	dropout	Putative protein of unknown function
YGL141W	HUL5	5.31462	1.88227	0.440337	2.17187	0	1.08752	0	0	0	NA	NA	NA	NA	NA	NA	NA	NA	NA	-2.76074	NA	dropout	Multiubiquitin chain assembly factor (E4)
YGL143C	MRF1	8.33877	7.75023	7.85531	8.14587	6.95731	3.64106	0	0	0.519573	8.45427	7.7385	7.90887	7.51624	6.10889	0.57176	0	0.598601	0	-0.217837	-0.751313	dropout	Mitochondrial translation release factor
YGL146C	RRT6	7.35913	7.62447	7.28187	5.95041	6.3817	6.98876	6.23795	5.43531	2.58454	7.82735	7.15088	6.75169	6.19527	6.97542	6.66173	4.49947	5.38145	4.79927	-0.630894	-0.370357	survivers	Putative protein of unknown function
YGL147C	RPL9A	8.69862	8.30155	8.39835	7.64954	6.09218	4.81726	0.335717	0.471965	0	7.8854	7.95935	8.15675	7.43243	5.00261	0.464921	0.448013	0.974405	0.480061	-1.23269	-1.09195	dropout	Ribosomal 60S subunit protein L9A
YGL148W	ARO2	8.1914	7.93822	7.78468	7.28673	6.45441	2.82282	0.334082	0.831506	1.45108	8.12151	7.9926	8.04706	7.14484	6.1452	4.7297	0	0	0.62345	-0.715726	-0.737843	dropout	Bifunctional chorismate synthase and flavin reductase
YGL149W	NA	8.4278	7.83048	8.06065	7.82294	7.07874	3.1546	3.18937	0.827002	0.442547	7.59903	7.54788	7.87486	7.41914	7.05603	5.6288	6.14067	5.85611	5.38075	-0.272826	0.333721	dropout	NA
YGL150C	INO80	7.69559	7.5534	7.57699	7.36789	6.69898	6.38924	6.68205	5.88972	4.12827	7.07094	6.82079	7.32617	7.22963	7.14342	5.49089	5.08055	0.645579	0	-0.0893618	0.816027	dropout	ATPase and nucleosome spacing factor
YGL151W	NUT1	6.27996	6.46625	6.61743	7.96027	8.05909	1.53465	3.97014	4.6875	2.67469	6.86992	7.05048	6.361	7.42358	6.95164	7.57547	6.04843	5.47305	2.87122	2.22168	0.847599	survivers	Component of the RNA polymerase II mediator complex
YGL152C	NA	6.05654	5.6552	3.99168	4.93489	3.42962	0.627614	0.303936	0.413501	0	6.87714	8.08266	6.15334	5.49153	3.72148	4.63024	0.448013	0.567949	0	-1.29911	-1.90173	dropout	NA
YGL153W	PEX14	7.984	8.67716	7.98988	7.83183	6.50051	4.31989	3.94582	0	0.442547	8.08421	7.9031	8.16454	7.8756	6.27312	3.13668	0.789371	0.974405	0	-0.539061	-0.334909	dropout	Central component of the peroxisomal importomer complex
YGL154C	LYS5	8.4395	7.67927	7.78	7.36808	6.22546	0	0	0	0.519573	7.65858	8.28295	7.83805	6.47851	5.16151	5.1608	6.04764	0	4.39235	-0.911477	-1.3176	dropout	Phosphopantetheinyl transferase involved in lysine biosynthesis
YGL155W	CDC43	7.88784	8.1613	8.34051	7.26831	6.11784	0	0.302582	0	0.650153	7.73988	7.99933	8.00556	6.98545	6.55269	1.26216	2.08958	0.283975	3.40413	-0.771381	-0.332883	dropout	Beta subunit of geranylgeranyltransferase type I
YGL156W	AMS1	7.89325	8.04423	7.84041	7.87136	7.38748	3.48978	1.48783	0.415753	0.450385	7.75969	7.81645	7.80575	7.5763	6.83722	6.46659	5.82256	4.57939	2.84374	0.231838	0.0954593	dropout	Vacuolar alpha mannosidase
YGL157W	ARI1	6.31534	6.82438	7.02459	6.89512	7.01416	4.1127	0.303936	1.95016	0.741426	7.47834	7.59914	7.69945	8.37419	7.65722	3.46942	5.19723	0.567949	5.20661	1.09411	1.01435	dropout	NADPH-dependent aldehyde reductase
YGL158W	RCK1	8.48486	7.97615	8.07025	8.06031	7.6226	6.56818	6.14509	4.33926	3.16698	7.40411	7.7215	7.95002	7.37975	6.33191	4.21128	0.8855	0	0.551755	-0.076748	-0.00701606	dropout	Protein kinase involved in the response to oxidative stress
YGL159W	YGL159W	8.53924	8.2972	8.2044	8.43959	7.51993	0.706987	5.088	0	0.442547	7.67768	8.44505	8.13607	8.13959	5.57689	0.464921	0	5.17857	4.19938	0.00603773	-0.502506	dropout	Putative protein of unknown function
YGL160W	AIM14	8.4994	8.46833	8.50066	8.58291	8.1234	5.11904	4.67209	3.66598	0.90077	8.38445	7.96344	8.29261	7.84662	6.45262	1.77892	3.23958	1.02041	1.05735	0.532941	-0.459659	dropout	NADPH oxidase localized to the perinuclear ER
YGL161C	YIP5	8.54815	8.36009	8.5992	8.33932	7.77747	4.57083	4.31211	0.471965	0.780732	8.43199	8.41854	8.31312	7.65908	7.7747	4.37661	0	1.29116	0	0.101681	0.0322767	dropout	Protein that interacts with Rab GTPases
YGL162W	SUT1	5.64865	2.47156	1.87849	2.83504	1.01146	0	0.833276	0	0.519573	NA	NA	NA	NA	NA	NA	NA	NA	NA	-2.3119	NA	dropout	Transcription factor of the Zn(II)2Cys6 family
YGL163C	RAD54	8.81545	8.60553	8.41122	8.10971	8.1623	5.31932	2.50852	0	0.90077	8.41372	8.90248	8.20397	7.90883	6.70049	2.82359	5.12021	0	0.62345	-0.009712	-0.578245	dropout	DNA-dependent ATPase that stimulates strand exchange
YGL164C	YRB30	8.01987	6.35748	5.65908	5.64551	4.81704	2.57634	0.167859	0	0.642259	8.61272	8.16683	8.50498	8.12147	7.732	6.0407	1.06521	4.67825	4.23006	-1.58325	0.140797	dropout	RanGTP-binding protein
YGL166W	CUP2	8.85431	8.101	8.63377	8.52014	6.72628	1.30507	0.3349	0.651736	1.12825	8.70129	8.49281	8.71597	8.21586	7.37304	0.722536	0	1.28557	0.731546	-0.43533	-0.170389	dropout	Copper-binding transcription factor
YGL167C	PMR1	8.37299	8.11513	8.41578	9.51219	8.98025	5.75811	3.99406	0.471965	0.442547	8.27677	8.37233	8.73119	9.13703	8.83514	7.02128	1.06521	4.5652	0	1.45735	1.29549	dropout	High affinity Ca2+/Mn2+ P-type ATPase
YGL168W	HUR1	8.67572	8.0145	8.37703	9.51159	9.13041	7.09396	6.18394	3.04259	2.47168	8.4894	8.02259	8.41832	9.46289	9.27323	7.51554	6.91301	4.41934	5.69607	1.36345	1.63076	survivers	Protein of unknown function
YGL169W	SUA5	8.65334	8.42235	8.77944	9.8363	9.42035	6.22862	5.44111	0	0	8.742	8.67297	8.90881	9.45574	9.76012	8.2364	7.6841	6.44877	5.46053	1.55915	1.5413	dropout	Protein involved in threonylcarbamoyl adenosine biosynthesis
YGL170C	SPO74	7.04924	3.892	2.3518	2.64596	0.592611	0	0	0	0	NA	NA	NA	NA	NA	NA	NA	NA	NA	-4.00451	NA	dropout	Component of the meiotic outer plaque of the spindle pole body
YGL171W	ROK1	9.54339	9.10243	9.05313	9.1048	8.36927	4.15996	0.833276	5.34896	1.20201	9.34012	9.23779	9.23037	9.12031	8.79978	8.01275	7.34576	7.69855	7.40644	-0.22588	0.337739	dropout	RNA-dependent ATPase
YGL172W	NUP49	6.27996	7.1604	5.26223	7.35099	7.48399	4.34255	6.15945	2.84639	2.96736	7.0533	7.94208	6.29505	6.68975	5.51413	6.29589	0	0.567949	0.480061	1.57303	-0.527752	dropout	FG-nucleoporin component of central core of the nuclear pore complex
YGL173C	XRN1	9.09583	8.84465	8.91926	8.58677	7.95443	4.00929	1.97572	2.49232	0.259786	8.71316	8.51457	8.90278	8.39105	7.97045	2.37136	1.93051	1.39553	0	-0.214346	0.211197	dropout	Evolutionarily-conserved 5'-3' exonuclease
YGL174W	BUD13	8.90293	8.70453	8.50562	8.76592	8.18429	4.734	4.08596	0	0.780732	9.15842	8.58671	8.96179	8.64667	8.1409	5.2863	6.1257	1.96143	0	0.00500195	0.094824	dropout	Subunit of the RES complex
YGL175C	SAE2	8.21956	8.03164	7.30839	7.84188	7.04729	1.61652	1.76173	0.651736	0.924236	8.04704	8.67327	7.73488	7.52155	5.76239	5.50219	0.394686	1.07467	2.39575	-0.278427	-0.986239	dropout	Endonuclease required for telomere elongation
YGL176C	YGL176C	8.71787	8.78567	7.37217	8.53124	8.16844	3.30658	4.56587	2.43057	0.390366	9.03334	8.6404	8.68869	8.30321	7.68518	3.54185	0.224007	0.775367	0	0.158928	-0.218431	dropout	Putative protein of unknown function
YGL177W	NA	6.99647	7.59537	7.53417	6.83905	6.16988	2.28946	2.16551	0.235983	0	7.73191	6.94762	7.4296	7.28257	6.00653	5.53868	2.97508	2.92806	3.19118	-0.136157	-0.206465	dropout	NA
YGL179C	TOS3	6.38029	7.01959	5.8737	7.43697	6.03487	0	0.335717	0.471965	0.442547	6.88433	7.73281	6.30214	6.37499	4.56318	4.45373	0.448013	3.65283	0	0.617972	-1.00506	dropout	Protein kinase
YGL180W	ATG1	9.03646	8.62	8.69334	8.26027	7.91451	4.06618	0	0	1.20201	9.39228	8.71901	8.93953	8.62597	8.16955	4.53159	6.57142	0	0	-0.263189	-0.0836666	dropout	Protein serine/threonine kinase
YGL181W	GTS1	9.10792	8.40425	8.93112	7.72619	7.62659	3.30063	0.607872	1.11169	0	8.79922	8.7251	8.11309	8.01951	7.35356	4.78748	0	1.29116	1.12724	-0.646155	-0.37299	dropout	Protein involved in Arf3p regulation and in transcription regulation
YGL194C	HOS2	7.59439	6.49313	5.66327	6.68803	5.97519	0.396374	1.74762	0.471965	0.442547	7.23015	7.29159	6.5335	5.54144	4.22543	3.73962	0.448013	0.567949	0	-0.404697	-1.6198	dropout	Histone deacetylase and subunit of Set3 and Rpd3L complexes
YGL197W	MDS3	6.68728	6.96578	5.85579	6.44334	5.40768	0.396374	3.52107	3.36288	0.442547	7.53425	7.87217	6.70103	6.1504	2.8269	4.08493	0	0	0	-0.339444	-2.50576	dropout	Putative component of the TOR regulatory pathway
YGL199C	NA	8.84474	9.23502	9.65933	9.9995	9.77032	7.04848	7.04255	5.82494	4.30658	9.40528	9.70166	9.52295	10.1392	9.25579	6.94991	5.73972	0.997407	1.26779	1.46031	0.71532	dropout	NA
YGL202W	ARO8	7.29504	0.560806	7.44217	7.96027	6.93264	0	0	0	0	6.92333	5.50313	5.78455	4.8061	5.97713	2.53736	2.98339	1.81108	1.72114	0.95292	-0.0531153	dropout	Aromatic aminotransferase I
YGL203C	KEX1	9.24805	9.0112	9.03949	8.23531	8.21257	6.3851	5.58989	0	3.27361	9.63369	8.57361	8.87546	8.31522	7.42808	5.91488	1.14173	1.02041	0.62345	-0.360366	-0.723725	dropout	Cell death protease essential for hypochlorite-induced apoptosis
YGL205W	POX1	6.74155	6.36178	6.75263	6.55843	5.78669	0.962428	0	0	0	7.48071	7.05048	6.30919	5.19849	5.75028	1.94554	0	1.55073	0	0.0612181	-0.947609	dropout	Fatty-acyl coenzyme A oxidase
YGL207W	SPT16	8.94112	8.0007	8.2791	8.30463	7.53034	1.17937	0.335717	0	0	8.79159	7.20737	7.56599	7.9182	7.2854	1.94554	5.03042	0.974405	0	-0.222375	-0.0109183	dropout	Subunit of the heterodimeric FACT complex (Spt16p-Pob3p)
YGL208W	SIP2	8.43194	8.16135	8.59831	8.06697	6.84532	5.29498	4.33101	3.97324	2.59121	8.7548	7.40395	8.0979	7.59488	7.48326	0.963921	0.448013	1.96143	0	-0.406867	-0.3093	dropout	One of three beta subunits of the Snf1 kinase complex
YGL209W	MIG2	7.57352	7.66999	7.43604	4.8166	4.37928	0.466229	0.302582	0.235983	0.450385	8.0517	7.43692	7.27399	5.53168	4.24235	4.80937	0	2.97879	2.33683	-2.40058	-2.19377	dropout	Zinc finger transcriptional repressor
YGL211W	NCS6	7.30443	7.29606	7.14095	6.12415	6.20214	1.84534	1.59469	0	0.221274	8.08496	6.93462	6.64395	6.67913	5.79588	1.58838	0.224007	0.885325	0.311725	-0.525507	-0.842125	dropout	Protein required for uridine thiolation of Gln, Lys, and Glu tRNAs
YGL212W	VAM7	9.2872	8.81067	8.91434	8.51424	7.76643	4.04667	0	0	0.90077	8.86304	8.63301	8.78267	8.67241	7.97706	5.47661	0	0	0.62345	-0.474044	0.195101	dropout	Vacuolar SNARE protein
YGL213C	SKI8	8.56966	9.029	8.56053	7.50432	7.25149	4.23083	0.334082	4.30078	1.20201	8.75135	9.07694	8.51136	7.27092	6.39347	0.57176	0	0.598601	0.62345	-0.744436	-1.26734	dropout	Ski complex component and WD-repeat protein
YGL214W	NA	7.89158	8.81928	8.54751	8.65996	8.09599	6.21199	3.69894	0	0.90077	8.50516	8.46337	8.27074	7.77839	7.19394	3.42314	1.14173	5.18916	0	0.735233	-0.297028	dropout	NA
YGL215W	CLG1	7.58982	7.16584	0.618597	5.95568	4.73162	3.11279	2.13339	2.042	0.90077	7.05658	6.88508	6.29945	5.83565	3.98681	2.21646	1.14173	0.598601	0	-1.6054	-1.22303	dropout	Cyclin-like protein that interacts with Pho85p
YGL216W	KIP3	6.19175	7.34458	7.60471	7.07733	6.22623	1.81949	2.86555	0	0	8.03014	8.06568	6.46885	5.97182	5.60297	4.71623	0	1.29116	0.480061	0.619912	-1.23826	dropout	Kinesin-related antiparallel sliding motor protein
YGL217C	NA	9.11884	8.85052	9.14165	8.30443	8.7385	3.32721	2.49701	1.69568	3.88214	8.80343	9.27434	8.97067	8.88348	8.06883	5.56172	5.44627	2.29013	1.33974	0.10546	0.212033	dropout	NA
YGL218W	NA	8.81499	8.84112	8.90511	9.13661	8.52922	4.03625	2.58076	1.10561	0.259786	8.71043	9.03663	8.80718	8.91507	8.30741	5.44308	5.84854	2.45958	0	0.532656	0.455626	dropout	NA
YGL219C	MDM34	7.86488	7.97467	8.32151	8.15634	7.62459	4.47901	0.819696	0.235983	1.35896	8.14332	8.34459	8.15259	8.33791	7.23225	4.42568	1.90931	1.85356	0	0.522604	0.232178	dropout	Mitochondrial component of the ERMES complex
YGL221C	NIF3	8.45368	8.4007	8.47828	8.55191	9.39525	12.6515	13.3094	13.6965	13.4311	8.6061	8.50088	8.1069	8.23014	5.08545	4.50435	2.9801	1.57516	1.51393	1.17154	-0.239675	dropout	Protein of unknown function
YGL222C	EDC1	7.93855	8.48792	7.70191	7.90716	7.09007	0.842043	1.75903	0	0.671658	8.02548	8.30555	7.73099	7.59172	6.53478	4.01472	0.394686	0.94488	0	-0.108153	-0.368731	dropout	RNA-binding protein that activates mRNA decapping directly
YGL223C	COG1	8.34364	8.33807	8.06736	8.32894	7.62696	3.57806	1.55201	0	0.259786	7.97318	8.20735	7.91536	8.23449	7.71555	6.39416	3.51063	5.17285	5.16048	0.13759	0.563699	dropout	Essential component of the conserved oligomeric Golgi complex
YGL224C	SDT1	7.36586	7.89381	6.99008	6.76427	5.8677	3.55467	2.22283	0	0	7.62287	8.15831	6.9401	5.09087	5.86967	0	0	0	0	-0.680971	-1.39832	dropout	Pyrimidine nucleotidase
YGL226W	MTC3	9.25676	9.22058	8.6167	8.60039	8.34318	4.17801	4.12236	1.35563	1.45108	9.04542	8.93931	8.59191	8.57428	7.3559	5.62616	0	4.20824	0	-0.198407	-0.144262	dropout	Protein of unknown function
NA	NA	NA	NA	NA	NA	NA	NA	NA	NA	NA	5.45492	5.28021	2.68102	3.65688	0.660403	0	0	0.567949	0	NA	NA	NA	NA
YGL229C	SAP4	8.22242	8.67721	8.9202	8.65996	8.06074	4.67393	3.4116	0	1.45108	8.71919	8.96055	8.48577	8.12036	7.93735	4.38817	5.99403	0.598601	0.62345	0.527422	0.0203475	dropout	Protein required for function of the Sit4p protein phosphatase
YGL230C	YGL230C	8.07134	7.3169	8.10808	7.5089	7.09565	2.1629	4.80666	4.6435	3.55705	7.65474	7.92837	7.3926	7.89599	7.00804	3.28474	5.64851	0	0.839642	-0.0161609	0.358756	dropout	Putative protein of unknown function
YGL231C	EMC4	8.51926	8.63583	8.46686	8.28075	7.3817	3.50471	0.334082	0.831506	0.519573	8.70016	9.00517	8.67086	8.22108	7.36619	3.39006	0	1.02041	1.05735	-0.208963	-0.313202	dropout	Member of conserved ER transmembrane complex
YGL232W	TAN1	8.27798	8.4948	8.07199	8.03802	7.5804	3.3002	0.167041	0.677814	0.946813	7.86153	8.83604	7.83063	7.86683	6.9098	5.19627	2.84564	2.3557	3.26876	0.0147338	-0.0264349	dropout	Putative tRNA acetyltransferase
YGL233W	SEC15	8.70531	8.63358	8.83256	9.06836	8.61086	5.71503	4.92813	4.93652	0.90077	8.27242	9.28485	8.82712	8.70218	8.68183	4.7297	0	0.598601	0	0.649419	0.8888	dropout	Essential 113 kDa subunit of the exocyst complex
YGL235W	YGL235W	9.56082	10.002	10.3215	10.6562	10.2128	6.39126	6.20804	3.16973	4.68151	9.59806	10.5551	10.3557	11.3608	11.0063	9.69757	9.09309	8.5307	7.32121	1.26852	1.86796	survivers	Putative protein of unknown function
YGL236C	MTO1	5.59973	2.41678	1.47747	2.2625	0.592611	1.23272	0	0	0	NA	NA	NA	NA	NA	NA	NA	NA	NA	-2.7339	NA	dropout	Mitochondrial protein
YGL237C	HAP2	5.68284	6.57809	6.6662	6.99798	5.74441	3.98743	4.50757	0	0	7.05648	7.30901	5.77972	4.95015	7.10856	4.84587	3.89123	3.47647	0	0.88258	-0.152859	dropout	Subunit of the Hap2p/3p/4p/5p CCAAT-binding complex
YGL238W	CSE1	8.83696	8.26414	8.9103	9.95389	9.58961	7.21897	7.44231	0	6.1278	9.21225	8.93292	8.60364	10.1312	9.29388	6.397	6.82687	0.974405	0.839642	1.62262	1.1354	dropout	Nuclear envelope protein that mediates the nuclear export of Srp1p
YGL239C	NA	8.84381	9.26708	9.16389	10.518	10.3035	9.89458	10.1087	8.47789	7.45708	8.67664	9.54538	9.01972	10.2591	9.94481	9.14654	7.85856	6.37941	6.4658	1.96727	1.7561	survivers	NA
YGL240W	DOC1	9.38137	9.7573	9.4159	8.59604	8.49511	4.40949	3.81032	0	1.84847	9.58181	9.79265	9.48869	9.36828	8.76973	5.98855	4.65128	5.20935	0.62345	-0.359203	0.103959	dropout	Processivity factor
YGL241W	KAP114	8.42694	8.90636	9.03606	9.26957	8.23139	3.22119	0.334082	0	0.90077	8.94616	7.99672	8.78823	9.46995	8.62939	4.37132	0	0.598601	0.62345	0.728035	0.988682	dropout	Karyopherin, responsible for nuclear import of specific proteins
YGL242C	YGL242C	9.00353	8.45494	9.09595	8.53153	8.79763	7.35615	6.28109	0.471965	0.780732	8.84599	9.05669	8.49651	8.63522	8.9815	7.78646	7.58635	5.59325	5.29631	0.424327	0.628676	dropout	Protein of unknown function
YGL243W	TAD1	8.46623	8.54183	8.61374	8.49965	8.07677	4.37789	3.39349	0.415753	0.924236	8.82575	8.87828	8.45633	8.47467	7.74303	5.50851	0	1.78123	0	0.355742	-0.0715628	dropout	tRNA-specific adenosine deaminase
YGL244W	RTF1	9.24808	8.64157	9.31278	8.03398	8.49384	7.14677	6.12195	5.04967	5.37737	9.34127	9.19327	8.53161	8.89296	7.78802	7.31968	6.74597	6.69703	7.00143	-0.173326	-0.386781	survivers	Subunit of RNAPII-associated chromatin remodeling Paf1 complex
YGL245W	GUS1	7.13192	7.41052	7.61894	7.43113	7.16674	0.706987	0	0	0	7.90497	8.08603	7.74567	7.4339	6.5075	2.89997	0	0.567949	0	0.635441	-0.307574	dropout	Glutamyl-tRNA synthetase (GluRS)
YGL246C	RAI1	7.83266	6.22644	5.76575	5.89474	5.53032	5.22876	3.95534	2.27563	2.36366	8.47071	8.66547	8.44942	8.53407	7.84377	7.21649	5.53978	5.19766	5.68747	-1.06787	0.316809	survivers	Nuclear protein with decapping endonuclease activity
YGL247W	BRR6	8.39263	9.11618	8.99252	8.74814	7.96152	1.67706	1.69673	0	0.601003	8.41566	9.36028	8.78158	8.62799	8.07625	3.64987	0	0.583275	0	0.262078	0.320703	dropout	Essential nuclear envelope integral membrane protein
YGL248W	PDE1	7.66545	5.13333	3.75406	2.71178	0.225675	0.2928	0	0	0.519573	NA	NA	NA	NA	NA	NA	NA	NA	NA	-5.29639	NA	dropout	Low-affinity cyclic AMP phosphodiesterase
YGL249W	ZIP2	8.65427	8.67223	8.90112	7.87647	7.00352	1.60429	0.819696	2.43057	1.3146	9.07912	8.94846	8.56389	8.22858	7.14121	4.0014	1.10347	1.57516	2.11503	-0.693013	-0.657791	dropout	Meiosis-specific protein
YGL250W	RMR1	8.89868	9.30785	9.06903	9.05812	8.68633	6.45337	5.82024	0.831506	1.20201	8.56698	9.34825	9.09351	9.15757	9.10489	7.34828	5.01649	6.28794	4.27641	0.399395	1.04605	dropout	Protein required for meiotic recombination and gene conversion
YGL251C	HFM1	8.39432	8.42035	8.9045	7.88828	7.49253	0	0.607872	0.471965	0	8.37062	9.09067	8.64254	8.47394	7.41619	4.91114	0.448013	1.55073	3.88929	-0.15502	0.00093356	dropout	Meiosis specific DNA helicase
YGL252C	RTG2	9.05225	8.37474	7.34302	3.33768	5.19572	0.344587	1.63498	0	0.450385	8.98549	8.64757	7.37566	5.23636	5.45498	0	0	0.283975	0.240031	-2.93545	-2.5853	dropout	Sensor of mitochondrial dysfunction
YGL253W	HXK2	8.26318	8.93257	8.69588	8.98333	8.47531	5.21731	5.43447	3.03232	1.05298	8.32155	8.84243	8.53175	8.7081	8.04863	2.85991	0	0.645579	0.99519	0.794554	0.541545	dropout	Hexokinase isoenzyme 2
YGL254W	FZF1	7.65718	8.57026	8.39049	8.34297	8.82157	9.93325	10.1708	9.41115	8.76999	8.56565	8.93336	8.51218	8.2799	8.63985	7.83965	6.56546	3.47913	2.92839	1.27371	0.515877	survivers	Transcription factor involved in sulfite metabolism
YGL255W	ZRT1	8.07096	8.7259	8.52043	8.02162	7.73696	3.83551	0.833276	0	1.45108	8.6415	9.46876	8.60805	8.46365	7.76139	2.87231	1.14173	1.02041	0	0.174643	-0.0922586	dropout	High-affinity zinc transporter of the plasma membrane
YGL257C	MNT2	8.03889	8.74362	8.5057	8.48724	7.8918	5.26291	0.585413	2.65553	1.45149	8.08336	8.73603	8.58798	8.52716	7.62146	3.2271	0.224007	1.18463	0	0.468276	0.417827	dropout	Mannosyltransferase
YGL258W	VEL1	6.92997	5.04474	7.01072	5.59565	6.24747	2.2504	0.416638	0.413501	0.725539	6.69127	4.67687	5.66779	6.63691	5.40655	3.25191	0	0.510205	1.9815	0.037006	0.547116	dropout	Protein of unknown function
YGL259W	YPS5	8.64149	8.63899	8.45893	8.70919	9.39552	10.5857	10.1058	8.84421	7.52989	8.6927	9.24247	8.77959	8.56725	7.76895	2.31977	0.789371	1.55073	0.480061	1.03683	-0.0207365	dropout	Protein with similarity to GPI-anchored aspartic proteases
YGL260W	YGL260W	7.18094	5.93439	7.56663	6.55399	6.97275	3.73549	2.46597	0	1.56649	7.27479	7.5359	7.01506	7.24051	6.53813	4.73883	0.8855	0	0.551755	0.465519	0.20518	dropout	Putative protein of unknown function
YGL261C	PAU11	7.55148	8.39796	8.35725	8.5375	8.16262	5.00152	5.21626	1.58139	0.840751	8.25029	8.55655	8.34308	8.83065	8.16775	4.44316	2.70494	2.81793	1.33966	1.08024	0.774334	dropout	Putative protein of unknown function
YGL262W	YGL262W	8.17029	8.72816	8.7047	8.37217	8.29461	0.962428	1.03423	0.471965	1.28452	7.80055	8.54156	8.24764	8.31324	7.61726	6.07772	1.06521	2.12991	0.839642	0.567407	0.573807	dropout	Putative protein of unknown function
YGL263W	COS12	8.1932	8.81252	8.6523	8.55621	7.7172	2.87819	0.470977	2.50606	1.11591	8.72694	8.54787	8.34094	8.79338	7.82811	4.21878	3.24782	1.98317	0.240031	0.269248	0.16667	dropout	Protein of unknown function
YGR001C	AML1	7.16064	7.32233	7.18772	6.86652	6.00807	3.29504	1.19256	0.235983	0	7.42898	6.7231	7.22949	6.15496	5.38458	3.54158	0	0	2.82771	-0.00902338	-0.722908	dropout	S-adenosylmethionine-dependent lysine methyltransferase
YGR002C	SWC4	7.885	7.34247	7.76524	7.33233	6.72728	2.80894	4.04074	0	0	7.90143	7.20324	7.24229	6.56661	5.61156	2.6607	0	1.29116	0	-0.157489	-0.87911	dropout	Component of the Swr1p complex that incorporates Htz1p into chromatin
YGR003W	CUL3	7.43859	7.43165	7.58995	7.26782	6.63435	4.06577	1.69148	0	0.822276	7.81051	7.5807	7.47932	6.61731	6.34598	3.31055	0.224007	0.645579	0	0.255171	-0.285727	dropout	Ubiquitin-protein ligase
YGR004W	PEX31	6.2553	7.4424	7.29264	6.89153	6.70907	3.1546	3.34627	0.471965	0.442547	8.15278	6.81062	7.1744	6.92728	6.65607	4.08493	4.98137	0.974405	0.480061	0.750857	-0.359042	dropout	Peroxisomal integral membrane protein
YGR005C	TFG2	6.5214	7.02487	7.59574	7.48093	5.48675	2.87261	3.79059	0	0	6.97466	6.65883	7.81047	7.06067	6.67668	4.78748	0	4.2729	0	0.221409	0.636219	dropout	TFIIF (Transcription Factor II) middle subunit
YGR006W	PRP18	7.61579	7.15785	7.26793	6.92956	5.98667	2.6169	1.80468	0	0.946813	7.89607	7.39999	7.88099	7.10785	7.32058	6.47621	5.37444	2.42849	0.419821	-0.506808	0.16418	dropout	Splicing factor and component of snRNP U5
YGR007W	ECT1	6.98219	6.952	7.24068	7.11421	6.46624	2.87261	0	0.471965	0	7.49017	7.11133	7.48112	6.47255	6.18953	3.69795	5.81641	0.567949	0	0.340078	-0.305124	dropout	Ethanolamine-phosphate cytidylyltransferase
YGR008C	STF2	7.29614	7.03334	7.51871	7.02862	5.52019	1.38009	1.77321	0.415753	0.671658	7.38173	7.07207	7.5722	7.05163	6.09381	4.6773	0	2.56981	0.419821	-0.478794	-0.0628517	dropout	Protein involved in resistance to desiccation stress
YGR009C	SEC9	7.69409	6.98754	7.74267	7.00323	6.8184	3.47486	3.38297	0	0	7.17846	6.91797	7.76375	7.10191	5.34929	0.251108	0	0	0	-0.101726	-0.281312	dropout	t-SNARE protein required for secretory vesicle-plasma membrane fusion
YGR010W	NMA2	7.78964	6.93347	7.31048	6.64353	5.87973	5.03253	4.23381	0	0.822276	7.21562	4.61747	7.16389	7.04962	5.30708	1.97088	4.77535	0.283975	0	-0.738994	-0.0605902	dropout	Nicotinic acid mononucleotide adenylyltransferase
YGR011W	NA	8.04566	7.70648	7.98012	6.88135	6.13455	1.67034	0.585413	0	0.787039	7.79558	7.41065	7.91617	6.7449	6.20967	4.58709	4.01588	4.14484	2.21687	-0.895719	-0.479371	dropout	NA
YGR012W	YGR012W	8.11311	7.7404	7.85212	7.43697	6.58679	0.396374	0.607872	0	0	7.7795	7.4413	7.72736	7.32254	6.8464	5.26505	0.448013	1.29116	0	-0.468118	0.0944372	dropout	Putative cysteine synthase
YGR013W	SNU71	7.68249	7.57653	7.46672	7.04183	7.00836	6.10718	4.8284	2.50778	4.39074	7.71706	7.46183	7.75789	6.94712	6.44692	2.8288	0	0.283975	0	-0.0402899	-0.235886	dropout	Component of U1 snRNP required for mRNA splicing via spliceosome
YGR014W	MSB2	7.45108	7.38102	7.23687	6.89739	6.73554	7.27001	6.76064	6.7141	6.35414	7.07408	6.83503	6.8486	6.90003	6.09182	0.54905	1.28019	0.94488	0	-0.0564295	0.154453	dropout	Mucin family member involved in various signaling pathways
YGR015C	YGR015C	7.17857	7.01695	7.29486	7.40557	6.2056	4.09811	0.335717	0	0.442547	6.75306	7.18448	7.36241	6.88065	7.10552	1.79559	0	0	0	0.37066	0.798749	dropout	Putative protein of unknown function
YGR016W	YGR016W	6.86371	7.14525	7.23863	8.41807	8.0464	3.75413	4.5097	0.235983	2.83393	7.43996	7.21314	7.57994	9.23142	8.48179	6.14751	3.13145	2.45958	0.768707	1.71027	1.80806	dropout	Putative protein of unknown function
YGR017W	YGR017W	7.43336	6.6065	7.34708	6.33502	5.42563	0.396374	0	0	0	6.88433	6.93053	6.6436	6.20991	6.31054	0	0	0.567949	0	-0.784459	0.102464	dropout	Putative protein of unknown function
YGR018C	YGR018C	7.2499	7.5529	7.79267	6.66463	6.15206	0	0	0	0.259786	7.06362	3.48476	6.81335	6.50909	4.9031	1.9112	0	0	0	-0.379391	-0.162745	dropout	Protein of unknown function
YGR019W	UGA1	7.12463	7.57019	7.23825	7.08337	6.06309	3.59511	1.57367	0	0	7.47687	7.05116	7.40676	7.16095	6.10168	1.28561	2.51416	0.283975	0.240031	-0.18043	-0.0673043	dropout	Gamma-aminobutyrate (GABA) transaminase
YGR020C	VMA7	7.15876	7.64945	7.08282	6.87729	6.35357	1.53465	0	0.471965	0	7.71646	7.28964	7.9365	7.22579	7.13264	4.64127	0	1.29116	0	-0.14267	0.238404	dropout	Subunit F of the V1 peripheral membrane domain of V-ATPase
YGR022C	NA	7.4971	7.72498	7.42593	7.52861	6.53447	3.8849	3.83727	0	0.221274	7.84712	6.68725	7.47077	7.31739	5.56829	1.37247	2.59861	0.283975	0	-0.0444519	-0.43344	dropout	NA
YGR023W	MTL1	7.22319	7.03406	6.94391	6.19053	5.4447	1.67706	0	0.235983	0.259786	7.07072	6.80781	7.44271	6.34042	5.98926	1.5031	0.224007	0	0	-0.809566	-0.103691	dropout	Putative plasma membrane sensor
YGR024C	THG1	7.32793	7.11415	7.16996	7.6293	6.62613	7.66793	6.52635	0	5.74882	7.77564	7.40035	7.49973	6.97649	5.58564	5.85415	7.13041	5.67726	0	0.186673	-0.712298	dropout	tRNAHis guanylyltransferase
YGR025W	NA	8.27902	8.13025	8.52393	8.4891	7.56232	4.9041	3.2217	3.80502	0.671658	7.98167	7.49564	8.33955	8.28572	7.03194	6.35235	6.276	4.83481	3.88141	0.290127	0.416519	dropout	NA
YGR026W	YGR026W	6.57122	6.61691	6.12182	5.84568	4.89798	3.61855	0.3349	0	0.259786	6.33186	5.96287	6.11823	6.36424	5.00229	2.95987	1.34604	0.786503	0	-0.692891	0.0580725	dropout	Putative protein of unknown function
YGR028W	MSP1	7.56209	8.08263	7.17479	6.17666	5.77273	0.396374	0.836744	1.55335	0	7.75814	7.76823	7.35561	6.3902	5.39976	2.31977	0	0.567949	0	-1.10722	-1.13223	dropout	Highly-conserved N-terminally anchored AAA-ATPase
YGR029W	ERV1	7.70299	7.56268	7.4702	7.46669	7.05056	4.33101	3.86294	5.81628	1.20201	7.62022	7.60732	7.85461	7.63735	5.72233	0	5.12021	0	0	0.214467	-0.34391	dropout	Flavin-linked sulfhydryl oxidase of the mitochondrial IMS
YGR030C	POP6	7.81923	7.73719	7.41593	7.20363	6.43557	3.30063	0	0.471965	0	7.39272	7.8069	7.59657	6.99253	4.96288	4.33644	0	0.974405	0.480061	-0.445276	-0.916908	dropout	Subunit of both RNase MRP and nuclear RNase P
YGR031W	IMO32	8.12443	7.58183	7.32082	6.67031	5.36436	3.61669	0.167041	0.235983	0	7.56897	7.74469	7.84922	6.83885	6.54909	2.45193	2.10393	2.77467	2.30125	-1.44233	-0.21007	dropout	Conserved mitochondrial protein of unknown function
YGR032W	GSC2	7.59193	6.07709	7.34494	6.88585	5.5698	0	0.836744	0	0	6.26552	5.61534	6.02569	6.07704	4.48283	2.84859	0.224007	0.487202	0	-0.436884	-0.174174	dropout	Catalytic subunit of 1,3-beta-glucan synthase
YGR033C	TIM21	6.69862	7.50538	7.4612	7.44364	6.6983	1.99325	0	0	0	8.04114	7.23974	7.63034	7.33887	7.01296	2.89525	3.14467	0	0	0.6185	0.0827901	dropout	Nonessential component of the TIM23 complex
YGR034W	RPL26B	7.98024	8.2394	8.0852	7.38761	6.86519	0.396374	0	0	0	7.64208	7.82988	7.74307	7.99085	7.9407	4.65222	5.66931	0	0	-0.379642	0.934414	dropout	Ribosomal 60S subunit protein L26B
YGR035C	YGR035C	7.79591	7.78924	7.61717	6.83668	6.05231	0	0	0	0	8.2478	7.57373	8.12912	6.05435	6.43191	2.20549	0	1.29116	0	-0.812415	-0.823701	dropout	Putative protein of unknown function, potential Cdc28p substrate
YGR036C	CAX4	7.78303	7.52286	7.72798	7.69407	6.79097	2.6725	4.34967	0	0.442547	7.72849	7.44831	7.61091	7.04538	5.93273	3.0062	0	0.974405	0	0.0433373	-0.480924	dropout	Dolichyl pyrophosphate (Dol-P-P) phosphatase
YGR038W	ORM1	8.47795	7.71453	8.02102	8.15574	6.78055	3.92873	0	0.827002	0.442547	8.47071	8.05768	8.32099	7.55358	7.70215	5.61207	0.448013	0.567949	0.480061	-0.311622	0.0268368	dropout	Protein that mediates sphingolipid homeostasis
YGR039W	NA	6.5313	6.71725	7.50202	6.49532	6.05265	1.364	0.167859	0	0.259786	7.28472	7.15287	7.367	6.98184	5.1788	2.8736	0	0.299301	0	0.23171	-0.271663	dropout	NA
YGR040W	KSS1	7.50471	7.86721	7.49468	7.05278	7.06705	4.12318	0	0	0.519573	8.53038	7.85875	7.90319	7.57435	6.62822	0.314021	0	0	0	0.0616344	-0.526553	dropout	Mitogen-activated protein kinase (MAPK)
YGR041W	BUD9	7.45607	7.31372	7.02465	6.47482	6.02997	1.8876	4.1649	0	0	7.20654	6.4888	7.69162	6.85797	7.19586	8.18054	7.83933	6.97685	6.29093	-0.599593	0.703897	dropout	Protein involved in bud-site selection
YGR042W	YGR042W	6.00073	6.33081	6.09151	6.96966	6.80199	3.34488	2.39274	2.1311	0	7.01872	7.02258	6.56579	7.00054	5.94087	6.62443	5.54858	0	2.458	1.2889	0.0917705	dropout	Protein of unknown function
YGR043C	NQM1	7.25207	7.60437	7.35772	6.54768	6.25663	0	0	0	0	7.29091	7.24205	8.12213	7.10928	4.59818	4.08493	4.49092	0	0.480061	-0.382626	-0.858917	dropout	Transaldolase of unknown function
YGR044C	RME1	6.61641	7.48912	7.39638	6.32814	6.43279	0.1464	2.29105	0	1.42906	7.77497	7.12352	7.73693	7.22388	6.65756	6.87208	6.97977	4.24866	0	0.111896	0.030007	dropout	Zinc finger protein involved in control of meiosis
YGR045C	NA	6.83147	7.69807	7.46939	6.84001	5.74536	0	0	0	0.390366	7.82039	7.64306	7.77096	7.1499	6.09599	1.73166	0	0.94488	0	-0.295623	-0.467009	dropout	NA
YGR046W	TAM41	7.6733	7.47358	7.38087	7.74982	6.86189	5.85587	4.45683	0	0	7.6673	7.37851	7.93877	7.70968	6.9312	6.69843	5.33376	5.7175	3.33349	0.0927846	0.377572	dropout	Mitochondrial phosphatidate cytidylyltransferase (CDP-DAG synthase)
YGR047C	TFC4	6.70104	6.99294	7.12082	6.29703	4.83961	2.52179	0	0	0	8.09664	7.63948	6.93327	5.95145	6.68891	4.85538	5.80705	0.567949	0	-0.742485	-0.798414	dropout	Subunit of RNA polymerase III transcription initiation factor complex
YGR048W	UFD1	8.04323	7.23919	7.53355	7.00577	6.33206	4.57548	0.167041	0.415753	0.450385	7.18883	7.68911	7.27706	7.34645	6.89081	5.26737	3.04966	0.583275	2.52174	-0.696629	0.446292	dropout	Substrate-recruiting cofactor of the Cdc48p-Npl4p-Ufd1p segregase
YGR049W	SCM4	5.66422	6.86941	5.72377	6.45488	4.55978	0	0	0	0	6.58235	7.31669	5.98301	5.43397	4.7144	9.40559	8.92823	7.09338	7.52194	-0.0885952	-0.900966	dropout	Mitochondrial outer membrane protein of unknown function
YGR051C	NA	7.60725	7.83493	7.55068	6.78493	5.15832	2.99557	0	4.86114	0.90077	7.87634	7.77252	7.54478	6.94674	4.91277	3.39006	0	0.598601	0	-1.23046	-1.26108	dropout	NA
YGR052W	FMP48	7.80302	7.83481	8.00946	7.81222	7.17482	2.00342	0.167859	0	0	8.13911	7.73313	8.16335	7.7708	6.87413	5.64127	2.77491	1.99607	2.96549	0.208213	-0.0350212	dropout	Putative protein of unknown function
YGR053C	YGR053C	7.06374	7.16377	6.71238	6.37678	5.11668	1.70051	2.85874	0	0	7.25116	6.23363	7.47149	6.43553	6.46225	3.89342	0	0	0	-0.850508	0.0725759	dropout	Putative protein of unknown function
YGR054W	YGR054W	7.46702	7.90626	7.6591	7.50896	6.11349	0	4.62716	0	0	7.75469	7.60732	8.3753	7.1827	5.67895	1.14785	2.81399	0	0	-0.313092	-0.639364	dropout	Eukaryotic initiation factor (eIF) 2A
YGR055W	MUP1	7.50575	7.22968	5.57738	7.37807	6.73682	1.89088	0.303936	0	0.450385	7.67416	7.31716	7.4428	6.82846	5.9441	2.14746	0	0	0.240031	0.160676	-0.291479	dropout	High affinity methionine permease
YGR056W	RSC1	6.66405	5.57884	5.90887	4.41156	4.97984	2.05726	0	0	0	6.49583	6.37617	6.24444	5.0834	3.32166	0	0	0	0	-0.988809	-1.56286	dropout	Component of the RSC chromatin remodeling complex
YGR057C	LST7	7.48098	6.75687	6.84876	6.82913	6.82692	3.17251	0.167041	0.677814	0.221274	6.58201	7.06254	7.28516	7.1633	6.48907	1.79938	2.11801	0	0	0.110913	0.717429	dropout	Protein possibly involved in a post-Golgi secretory pathway
YGR058W	PEF1	7.31606	7.39838	7.96225	7.16196	5.99936	0	0	0	0.442547	7.81191	7.71839	7.87486	7.25268	7.08099	3.76001	0.448013	0	0	-0.268181	0.0978889	dropout	Penta-EF-hand protein
YGR059W	SPR3	7.75306	8.00473	7.30256	7.84405	7.5252	9.16463	9.5047	8.93137	9.24779	7.38685	7.78686	7.81888	7.44353	6.66202	4.0709	6.19746	0	0.62345	0.408219	0.194099	dropout	Sporulation-specific homolog of the CDC3/10/11/12 family of genes
YGR060W	ERG25	7.1444	7.30997	6.92223	7.38078	6.4983	3.14984	0	3.13675	0.519573	7.4629	7.29595	7.1029	6.59539	6.70049	3.51806	0	0	0.62345	0.195201	0.023554	dropout	C-4 methyl sterol oxidase
YGR061C	ADE6	7.72842	7.09729	7.17561	6.83706	5.37992	0.682317	0	0	0.601003	7.77991	7.57085	7.39736	7.17184	6.24191	0	0	0.487202	0	-0.953454	-0.235048	dropout	Formylglycinamidine-ribonucleotide (FGAM)-synthetase
YGR063C	SPT4	7.54439	7.46197	7.71314	7.85961	7.37505	1.36792	2.81273	5.50794	0	7.86556	7.25809	7.90775	7.67034	6.54834	4.92023	0.448013	1.29116	0	0.626545	0.0600659	dropout	Component of the universally conserved Spt4/5 complex (DSIF complex)
YGR064W	NA	7.86273	7.0791	7.43616	6.87443	6.73809	4.51207	4.01759	0.471965	0	8.03176	7.49473	7.64057	7.04538	6.90349	4.26691	0	0.567949	4.136	-0.358392	-0.204985	dropout	NA
[truncated: 3,365 more rows]
